# Supplementary material for: Transcriptome and metabolome analyses reveal transcription factors regulating ganoderic acid biosynthesis in Ganoderma lucidum development
Source: Front Microbiol. 2022 Aug 4;13:956421. doi: 10.3389/fmicb.2022.956421 (PMC9386254; doi:10.3389/fmicb.2022.956421)
Supplement: Supplementary file 1 [file Data_Sheet_1.ZIP]

Archive with 7 entries (7 files):
- Table S6.xlsx
- Supplemental material.xlsx
- Table S1.xlsx
- Table S2.xlsx
- Table S3.xlsx
- Table S4.xlsx
- Table S5.xlsx
