# Supplementary material for: Transcriptome and metabolome analyses reveal transcription factors regulating ganoderic acid biosynthesis in Ganoderma lucidum development
Source: Front Microbiol. 2022 Aug 4;13:956421. doi: 10.3389/fmicb.2022.956421 (PMC9386254; doi:10.3389/fmicb.2022.956421)
Supplement: Supplementary file 1 [file Data_Sheet_1.ZIP › Table S6.xlsx]

## Sheet: Table S6
Table S6 The differentially expressed transcription factors in the three stages
gene_id	MY	PR	FB
GL15336	43.9733	9.56596	10.6205
GL15401	6.92688	33.1549	16.9079
GL15407	2.24333	8.39522	5.9033
GL15432	18.0829	1.49169	1.79713
GL15614	30.9567	209.736	318.823
GL15643	12.1985	3.48681	2.58169
GL15667	107.673	66.0347	32.2825
GL16093	155.714	91.0719	57.6495
GL16295	2.77165	17.7474	10.7589
GL16317	17.0366	78.1864	46.3401
GL16334	2.35336	0.989832	0.763385
GL16399	23.7818	107.707	92.7621
GL16495	2.81732	17.9785	19.3466
GL16750	63.4457	12.761	9.78951
GL16752	2.94956	1.69452	1.42303
GL16841	8.84344	82.7077	51.158
GL16934	15.6242	53.0432	37.303
GL17194	7.24581	3.15357	3.67444
GL17231	6.64283	1.24542	2.46968
GL17232	11.739	1.43038	2.65076
GL17302	0.704687	3.17642	3.39244
GL17346	234.033	835.396	1855.59
GL17535	33.6704	21.0717	9.5766
GL17833	31.951	6.04861	13.7992
GL18898	24.9441	5.95264	7.99278
GL19236	21.9269	8.21033	10.7511
GL19424	145.56	549.111	41.362
GL19831	27.69	76.8389	97.9768
GL19850	13.2716	41.5105	47.6328
GL20165	62.4706	28.7585	23.8768
GL20172	166.174	53.6652	87.6608
GL20629	31.0682	8.94053	10.3557
GL21170	177.04	84.8773	28.6916
GL21230	17.6175	82.9335	106.084
GL21755	36.8753	5.18799	3.09028
GL21791	82.9413	45.1779	36.4888
GL21797	36.1449	13.8775	20.1401
GL22306	36.7909	12.7939	14.8742
GL22388	28.7524	13.2387	8.40559
GL22435	3.51747	70.4387	102.19
GL22438	12.1804	57.8198	48.1501
GL22492	366.376	24.0449	35.0681
GL22568	31.8448	7.46885	5.83612
GL22602	7.70389	1.85124	2.68638
GL23501	13.7718	4.01153	2.6861
GL23513	17.6834	9.42543	4.59833
GL23514	8.10315	3.49452	2.49808
GL23522	12.0901	4.52234	4.27099
GL23728	6.87039	20.0788	20.0217
GL24121	276.584	80.202	124.339
GL24123	3.08648	28.2561	12.2247
GL24297	50.3129	24.3261	19.6345
GL24299	75.2523	34.8853	27.9034
GL24357	36.4141	659.128	208.793
GL24391	73.8284	15.7951	14.2078
GL24393	1.99791	0.77349	0.732554
GL24395	53.0657	11.7952	10.1293
GL24427	11.9932	7.60408	3.25009
GL24460	61.1484	12.867	10.2649
GL24529	654.869	343.925	99.9739
GL24630	25.0604	68.0563	115.411
GL24651	142.147	84.2382	45.4965
GL24732	14.7713	7.53497	3.88856
GL24744	8.00949	34.577	33.6878
GL25176	18.0248	71.0107	50.0552
GL25297	1167	471.282	551.93
GL25359	19.0787	270.931	87.1075
GL25374	61.0274	30.4935	26.8164
GL25376	260.843	166.081	141.144
GL25443	13.8096	4.75714	5.23666
GL25464	80.6559	47.3875	26.3794
GL25472	15.3783	76.9878	77.7484
GL25628	276.723	54.5265	38.5505
GL25655	18.7449	9.38798	9.23017
GL25976	72.8211	38.9568	27.2483
GL26016	4.44096	11.9209	11.5245
GL26097	330.373	193.053	106.844
GL26472	46.6625	145.965	106.282
GL26879	12.0011	35.8683	71.6237
GL27036	57.5425	9.31475	2.28603
GL27098	382.555	57.8284	22.157
GL27305	1.84226	0.322364	0.107919
GL27347	7.73603	4.89871	3.55421
GL28195	3976.87	1493.22	896.16
GL28308	102.08	32.0605	35.8463
GL28466	45.3267	5.68551	2.87206
GL28755	19.711	56.0535	51.312
GL28816	169.643	77.4626	51.045
GL28864	2.03707	10.8675	7.34199
GL28996	37.5438	13.4769	8.48152
GL29229	64.817	23.7874	8.87269
GL29349	11.6571	129.086	44.0443
GL29448	75.4949	9.80488	15.7597
GL29498	14.823	5.25	3.13636
GL29853	4.21911	11.8955	13.9015
GL29863	130.645	50.3739	55.6736
GL29947	10.1085	29.0518	24.1796
GL29957	17.6913	123.038	45.4626
GL30110	68.6	19.0306	13.7246
GL30199	414.9	220.118	182.69
GL30300	10.2533	4.03648	2.75204
GL30484	17.7228	6.5242	7.16566
GL30843	118.171	72.1101	45.1868
GL30967	1.17928	9.5283	5.14769
GL31143	353.214	98.7496	58.7891
GL31202	49.1519	27.052	16.828
GL31253	8.76943	4.01552	2.544
GL31314	184.185	70.2779	73.1014
GL31474	94.7353	20.0535	6.48184
GL31525	294.033	1508.26	770.514
