# Supplementary material for: Transcriptome and metabolome analyses reveal transcription factors regulating ganoderic acid biosynthesis in Ganoderma lucidum development
Source: Front Microbiol. 2022 Aug 4;13:956421. doi: 10.3389/fmicb.2022.956421 (PMC9386254; doi:10.3389/fmicb.2022.956421)
Supplement: Supplementary file 1 [file Data_Sheet_1.ZIP › Supplemental material.xlsx]

## Sheet: Mycelia
(A) The ganoderic acids and flavonoids in the mycelia
	ID	m/z	Retention time (min)	Ion mode	Metabolites	Compound ID	Super Class	Class	Sub Class	kegg	Formula
Ganoderic acids	1.26_771.7759m/z	771.776	1.26478	neg	Ergostane skeleton	57693	Unclassified	Unclassified	Unclassified		C28H50
	10.79_597.3028m/z	597.303	10.7913	pos	Ganoderic acid alpha	HMDB0033024	Lipids and lipid-like molecules	Prenol lipids	Triterpenoids		C32H46O9
	11.41_518.3497m/z	518.35	11.4146	pos	Ganoderic acid beta	HMDB0033234	Lipids and lipid-like molecules	Prenol lipids	Triterpenoids		C30H44O6
	12.61_518.3484m/z	518.348	12.6115	pos	Ganolucidic acid A	HMDB0035302	Lipids and lipid-like molecules	Prenol lipids	Triterpenoids		C30H44O6
	12.05_518.3498m/z	518.35	12.0526	pos	Ganolucidic acid D	HMDB0035299	Organoheterocyclic compounds	Imidolactams	Unclassified		C30H44O6
	12.96_502.3524m/z	502.352	12.96	pos	Ganolucidic acid E	HMDB0037607	Lipids and lipid-like molecules	Prenol lipids	Triterpenoids		C30H44O5
	6.21_544.2893m/z	544.289	6.21282	pos	Ganosporeric acid A	HMDB0033022	Lipids and lipid-like molecules	Fatty Acyls	Fatty acids and conjugates	C16526	C30H38O8
	6.61_521.2745m/z	521.274	6.61122	neg	Lucidenic acid G	HMDB0035599	Lipids and lipid-like molecules	Prenol lipids	Triterpenoids		C27H40O7
	10.90_505.2828m/z	505.283	10.9012	neg	Lucidenic acid N	HMDB0038352	Lipids and lipid-like molecules	Prenol lipids	Triterpenoids		C27H40O6
	3.45_474.2862m/z	474.286	3.45302	pos	Lucidenolactone	HMDB0030897	Lipids and lipid-like molecules	Prenol lipids	Triterpenoids		C27H36O6
Flavonoids	1.33_611.1440m/z	611.144	1.33062	neg	(-)-Epigallocatechin	HMDB0038361	Phenylpropanoids and polyketides	Flavonoids	Flavans	C12136	C15H14O7
	3.99_627.1666m/z	627.166	3.98765	pos	({1-[2-(2,4-dihydroxyphenyl)-5,7-dihydroxy-6-(3-methylbut-2-en-1-yl)-4-oxo-3,4-dihydro-2H-1-benzopyran-3-yl]-3,7-dimethylocta-2,6-dien-4-yl}oxy)sulfonic acid	HMDB0129797	Phenylpropanoids and polyketides	Flavonoids	Flavans		C30H36O10S
	11.48_571.1983m/z	571.198	11.4753	pos	({4-[2-(2,4-dihydroxyphenyl)-3-(3,7-dimethylocta-2,6-dien-1-yl)-5,7-dihydroxy-4-oxo-3,4-dihydro-2H-1-benzopyran-6-yl]-2-methylbut-2-en-1-yl}oxy)sulfonic acid	HMDB0129792	Phenylpropanoids and polyketides	Flavonoids	Flavans		C30H36O10S
	2.47_659.1268m/z	659.127	2.46675	pos	({6-[5,7-dihydroxy-2-(4-hydroxyphenyl)-4-oxo-6-[3,4,5-trihydroxy-6-(hydroxymethyl)oxan-2-yl]-3,4-dihydro-2H-1-benzopyran-8-yl]-3,4,5-trihydroxyoxan-2-yl}methoxy)sulfonic acid	HMDB0126865	Phenylpropanoids and polyketides	Flavonoids	Flavonoid glycosides		C27H32O18S
	2.42_611.1441m/z	611.144	2.4227	neg	(+)-Gallocatechin	HMDB0038365	Phenylpropanoids and polyketides	Flavonoids	Flavans	C12127	C15H14O7
	0.71_639.0826m/z	639.083	0.711383	pos	(5-{8-[5,7-dihydroxy-2-(4-hydroxyphenyl)-4-oxo-3,4-dihydro-2H-1-benzopyran-3-yl]-5,7-dihydroxy-4-oxo-3,4-dihydro-2H-1-benzopyran-2-yl}-2-hydroxyphenyl)oxidanesulfonic acid	HMDB0129218	Phenylpropanoids and polyketides	Flavonoids	Biflavonoids and polyflavonoids		C30H22O14S
	0.73_425.0136m/z	425.014	0.729217	pos	[2,6-dihydroxy-4-(3,4,5,7-tetrahydroxy-3,4-dihydro-2H-1-benzopyran-2-yl)phenyl]oxidanesulfonic acid	HMDB0136103	Phenylpropanoids and polyketides	Flavonoids	Flavans		C15H14O11S
	6.95_517.2234m/z	517.223	6.95437	neg	2-(2,4-dihydroxy-5-methoxyphenyl)-3-(3,7-dimethylocta-2,6-dien-1-yl)-5-hydroxy-8,8-dimethyl-4H,8H-pyrano[3,2-g]chromen-4-one	HMDB0129853	Phenylpropanoids and polyketides	Flavonoids	Flavones		C31H34O7
	9.93_487.2472m/z	487.247	9.93388	pos	2-(2,4-dihydroxy-5-methoxyphenyl)-3-(3,7-dimethylocta-2,6-dien-1-yl)-7-hydroxy-8-(3-methylbut-2-en-1-yl)-4H-chromen-4-one	HMDB0129710	Phenylpropanoids and polyketides	Flavonoids	Flavones		C31H36O6
	2.48_363.1575m/z	363.158	2.48192	pos	2',7-Dihydroxy-4'-methoxy-8-prenylflavan	HMDB0036399	Phenylpropanoids and polyketides	Flavonoids	Flavans		C21H24O4
	0.71_465.0136m/z	465.014	0.711383	pos	3,6-dihydroxy-2-[3-methoxy-4-(sulfooxy)phenyl]-7-(sulfinooxy)-3,4-dihydro-2H-1-benzopyran-5-olate	HMDB0127823	Phenylpropanoids and polyketides	Flavonoids	Flavans		C16H16O12S2
	0.92_675.2453m/z	675.245	0.917467	neg	5',8,8''-Trihydroxy-3',3''',4',4''',5''',7',7''-heptamethoxy-5,5''-biflavan	HMDB0040319	Phenylpropanoids and polyketides	Flavonoids	O-methylated flavonoids		C37H40O12
	4.01_563.1027m/z	563.103	4.01208	neg	6''-Malonylcosmosiin	HMDB0037346	Phenylpropanoids and polyketides	Flavonoids	Flavonoid glycosides		C24H22O13
	10.72_446.2550m/z	446.255	10.7195	pos	Austalide L	HMDB0030158	Phenylpropanoids and polyketides	Flavonoids	Flavones		C25H32O6
	2.53_501.0808m/z	501.081	2.52742	pos	Diosmetin 7-O-beta-D-glucopyranoside	HMDB0037451	Phenylpropanoids and polyketides	Flavonoids	Flavonoid glycosides		C22H22O11
	3.84_579.1456m/z	579.146	3.84227	neg	Epicatechin	HMDB0001871	Phenylpropanoids and polyketides	Flavonoids	Flavans	C09727	C15H14O6
	12.58_413.3050m/z	413.305	12.5814	pos	Hecogenin	LMST01080014	Phenylpropanoids and polyketides	Flavonoids	Flavonoid glycosides		C27H42O4
	4.39_303.0863m/z	303.086	4.39078	pos	Hesperetin	HMDB0005782	Phenylpropanoids and polyketides	Flavonoids	O-methylated flavonoids	C01709	C16H14O6
	0.87_781.2025m/z	781.202	0.865817	neg	Isoscoparin 2''-(6-(E)-ferulylglucoside)	HMDB0038454	Phenylpropanoids and polyketides	Flavonoids	Flavonoid glycosides		C38H40O19
	11.21_461.2914m/z	461.291	11.2102	neg	Lucidenic acid M	HMDB0035973	Phenylpropanoids and polyketides	Flavonoids	O-methylated flavonoids	C10029	C27H42O6
	5.48_421.1660m/z	421.166	5.47953	pos	Morusinol	HMDB0030620	Phenylpropanoids and polyketides	Flavonoids	Flavones	C17868	C25H26O7
	6.70_317.0292m/z	317.029	6.70022	neg	Myricetin	HMDB0002755	Phenylpropanoids and polyketides	Flavonoids	Flavones	C10107	C15H10O8
	9.57_403.1387m/z	403.139	9.56723	pos	Nobiletin	HMDB0029540	Phenylpropanoids and polyketides	Flavonoids	O-methylated flavonoids	C10112	C21H22O8
	0.89_601.1368m/z	601.137	0.891467	neg	Peonidin	LMPK12010006	Phenylpropanoids and polyketides	Flavonoids	O-methylated flavonoids	C08726	C16H13O6+
	15.02_448.1165m/z	448.116	15.0233	pos	Pigment A aglycone	86127	Phenylpropanoids and polyketides	Flavonoids	Flavonoid glycosides		C25H19O8+
	5.36_508.2706m/z	508.271	5.35505	pos	Rubraflavone C	HMDB0030630	Phenylpropanoids and polyketides	Flavonoids	Flavones		C30H34O6
	4.38_527.1830m/z	527.183	4.37528	pos	Rubraflavone D	LMPK12110920	Phenylpropanoids and polyketides	Flavonoids	Flavones		C30H32O6
	4.84_408.2155m/z	408.216	4.84192	pos	Shinflavanone	LMPK12140058	Phenylpropanoids and polyketides	Flavonoids	Flavans		C25H26O4
	5.15_925.4984m/z	925.498	5.14567	neg	Tragopogonsaponin M	HMDB0037929	Phenylpropanoids and polyketides	Flavonoids	Flavonoid glycosides		C51H76O16

## Sheet: Primordia and Fruiting body
(B)The ganoderic acids and flavonoids in the primordia and fruiting body
	ID	m/z	Retention time (min)	Ion mode	Metabolites	Compound ID	Super Class	Class	Sub Class	kegg	Formula
Ganoderic acids	7.87_559.2912m/z	559.291	7.86825	neg	Ganoderenic acid B	HMDB0035709	Lipids and lipid-like molecules	Prenol lipids	Triterpenoids		C30H42O7
	10.51_485.3257m/z	485.326	10.5108	pos	Ganolucidic acid E	HMDB0037607	Lipids and lipid-like molecules	Prenol lipids	Triterpenoids		C30H44O5
	8.17_559.2910m/z	559.291	8.16973	neg	Ganoderenic acid A	HMDB0035381	Lipids and lipid-like molecules	Prenol lipids	Triterpenoids		C30H42O7
	7.66_460.2819n	443.279	7.66382	pos	Lucidenic acid N	HMDB0038352	Lipids and lipid-like molecules	Prenol lipids	Triterpenoids		C27H40O6
	6.50_459.2735m/z	459.274	6.49893	pos	Lucidenic acid H	HMDB0035908	Organoheterocyclic compounds	Tetrahydrofurans	Unclassified		C27H40O7
	6.31_516.3080n	517.315	6.3142	pos	Ganoderic acid delta	HMDB0036306	Lipids and lipid-like molecules	Prenol lipids	Triterpenoids		C30H44O7
	6.28_577.3018m/z	577.302	6.28037	neg	Ganoderic acid G	HMDB0035985	Lipids and lipid-like molecules	Prenol lipids	Triterpenoids		C30H44O8
	7.10_475.2700m/z	475.27	7.09807	neg	Lucidenic acid C	HMDB0037609	Lipids and lipid-like molecules	Prenol lipids	Triterpenoids		C27H40O7
	7.01_457.2579m/z	457.258	7.00987	pos	Lucidenic acid L	HMDB0035975	Lipids and lipid-like molecules	Prenol lipids	Triterpenoids		C27H38O7
	6.81_529.2805m/z	529.28	6.80795	neg	Ganoderic acid theta	HMDB0036310	Lipids and lipid-like molecules	Prenol lipids	Triterpenoids		C30H42O8
	8.63_570.2828n	569.276	8.62915	neg	Ganoderic acid F	HMDB0035988	Lipids and lipid-like molecules	Prenol lipids	Triterpenoids		C32H42O9
	6.51_533.3102m/z	533.31	6.51308	pos	Ganoderic acid I	90613	Lipids and lipid-like molecules	Prenol lipids	Triterpenoids		C30H44O8
	8.00_516.2729n	515.266	7.99742	neg	Lucidenic acid E2	HMDB0036434	Lipids and lipid-like molecules	Prenol lipids	Triterpenoids		C29H40O8
	6.78_476.2775n	521.276	6.77948	neg	Lucidenic acid G	HMDB0035599	Lipids and lipid-like molecules	Prenol lipids	Triterpenoids		C27H40O7
	7.91_532.3032n	515.3	7.90603	pos	Ganoderic acid eta	HMDB0036309	Lipids and lipid-like molecules	Prenol lipids	Triterpenoids		C30H44O8
	10.18_497.2912m/z	497.291	10.1821	neg	Ganoderenic acid C	HMDB0035382	Lipids and lipid-like molecules	Prenol lipids	Triterpenoids		C30H44O7
	8.06_515.2999m/z	515.3	8.0622	pos	Ganoderic acid V1	94204	Lipids and lipid-like molecules	Prenol lipids	Triterpenoids		C30H42O7
	6.91_474.2612n	475.269	6.91012	pos	Lucidenic acid I	91162	Lipids and lipid-like molecules	Prenol lipids	Triterpenoids		C27H38O7
	8.47_500.3140n	499.307	8.47205	neg	Ganolucidic acid D	HMDB0035299	Organoheterocyclic compounds	Imidolactams	Unclassified		C30H44O6
	8.94_456.2512n	455.244	8.94235	neg	Lucidenolactone	HMDB0030897	Lipids and lipid-like molecules	Prenol lipids	Triterpenoids		C27H36O6
	9.30_500.3135n	501.321	9.29828	pos	Ganolucidic acid A	HMDB0035302	Lipids and lipid-like molecules	Prenol lipids	Triterpenoids		C30H44O6
	8.96_456.2507n	457.258	8.95767	pos	Lucidenic acid F	91571	Lipids and lipid-like molecules	Prenol lipids	Triterpenoids		C27H36O6
	11.03_453.3366m/z	453.337	11.0315	pos	Ganodermic acid Jb	HMDB0035334	Lipids and lipid-like molecules	Prenol lipids	Triterpenoids		C30H46O4
	12.34_495.3465m/z	495.346	12.338	pos	Ganoderic acid X	HMDB0035332	Lipids and lipid-like molecules	Prenol lipids	Triterpenoids		C32H48O5
	11.82_570.3552n	588.389	11.821	pos	Ganodermic acid P2	HMDB0035292	Lipids and lipid-like molecules	Prenol lipids	Triterpenoids		C34H50O7
	9.29_500.3141n	499.307	9.28985	neg	Ganoderic acid beta	HMDB0033234	Lipids and lipid-like molecules	Prenol lipids	Triterpenoids		C30H44O6
	8.26_537.2829m/z	537.283	8.26137	pos	Ganosporelactone B	HMDB0036403	Lipids and lipid-like molecules	Steroids and steroid derivatives	Steroid lactones		C30H42O7
	7.52_502.3294n	503.336	7.52145	pos	Ganolucidic acid B	HMDB0035751	Lipids and lipid-like molecules	Prenol lipids	Triterpenoids		C30H46O6
	7.87_472.2460n	471.239	7.86825	neg	Lucidenic acid K	HMDB0035890	Lipids and lipid-like molecules	Prenol lipids	Triterpenoids		C27H36O7
	8.71_526.2564n	525.249	8.71475	neg	Ganosporeric acid A	LMST01010393	Lipids and lipid-like molecules	Fatty Acyls	Fatty acids and conjugates	C16526	C30H38O8
	10.29_574.3136n	557.31	10.2852	pos	Ganoderic acid alpha	88916	Lipids and lipid-like molecules	Prenol lipids	Triterpenoids		C32H46O9
	1.02_771.7762m/z	771.776	1.01653	neg	Ergostane skeleton	57693	Unclassified	Unclassified	Unclassified		C28H50
Flavonoids	7.78_445.2947m/z	445.295	7.77833	pos	Lucidenic acid M	HMDB0035973	Phenylpropanoids and polyketides	Flavonoids	O-methylated flavonoids	C10029	C27H42O6
	8.83_511.2688m/z	511.269	8.83027	pos	20-Hydroxy-3,7,11,15,23-pentaoxolanost-8-en-26-oic acid	HMDB0035895	Phenylpropanoids and polyketides	Flavonoids	Flavonoid glycosides		C30H40O8
	5.63_303.0873m/z	303.087	5.6307	neg	2-phenyl-3,4-dihydro-2H-1-benzopyran-3,5,7-triol	HMDB0132266	Phenylpropanoids and polyketides	Flavonoids	Flavans		C15H14O4
	9.94_339.1588m/z	339.159	9.9411	pos	Myricanone	HMDB0030798	Phenylpropanoids and polyketides	Flavonoids	Flavones		C21H24O5
	9.75_508.2460n	553.245	9.7492	neg	2-(2,4-dihydroxyphenyl)-5,7-dihydroxy-3-(8-hydroxy-3,7-dimethylocta-2,6-dien-1-yl)-6-(3-methylbut-2-en-1-yl)-3,4-dihydro-2H-1-benzopyran-4-one	HMDB0129725	Phenylpropanoids and polyketides	Flavonoids	Flavans		C30H36O7
	5.88_287.0561m/z	287.056	5.88112	neg	Aromadendrin	HMDB0030847	Phenylpropanoids and polyketides	Flavonoids	Flavans	C00974	C15H12O6
	5.63_350.1594m/z	350.159	5.6293	pos	5',8-Dihydroxy-3',4',7-trimethoxyflavan	HMDB0040308	Phenylpropanoids and polyketides	Flavonoids	O-methylated flavonoids		C18H20O6
	4.80_421.1650m/z	421.165	4.80305	neg	3-(3,7-dimethylocta-2,6-dien-1-yl)-7-hydroxy-2-(2,4,5-trihydroxyphenyl)-4H-chromen-4-one	HMDB0129601	Phenylpropanoids and polyketides	Flavonoids	Flavones		C25H26O6
	5.48_319.0822m/z	319.082	5.48353	neg	(-)-Epiafzelechin	HMDB0030822	Phenylpropanoids and polyketides	Flavonoids	Flavans	C12128	C15H14O5
	11.37_558.1341m/z	558.134	11.3697	pos	Malvidin 3-(6''-acetylglucoside)	LMPK12010381	Phenylpropanoids and polyketides	Flavonoids	Flavonoid glycosides		C25H27O13+
	7.14_925.4955m/z	925.496	7.14102	neg	Tragopogonsaponin M	HMDB0037929	Phenylpropanoids and polyketides	Flavonoids	Flavonoid glycosides		C51H76O16
	8.71_507.2386m/z	507.239	8.71475	neg	2-(2,4-dihydroxyphenyl)-3-(3,7-dimethylocta-2,6-dien-1-yl)-5,7-dihydroxy-6-(4-hydroxy-3-methylbut-2-en-1-yl)-3,4-dihydro-2H-1-benzopyran-4-one	HMDB0129722	Phenylpropanoids and polyketides	Flavonoids	Flavans		C30H36O7
	5.84_255.0649m/z	255.065	5.83613	pos	Naringenin	HMDB0002670	Phenylpropanoids and polyketides	Flavonoids	Flavans	C00509	C15H12O5
	5.75_273.0755m/z	273.076	5.74745	pos	Epicatechin	HMDB0001871	Phenylpropanoids and polyketides	Flavonoids	Flavans	C09727	C15H14O6
	5.83_331.0823m/z	331.082	5.83038	neg	Sakuranetin	HMDB0030090	Phenylpropanoids and polyketides	Flavonoids	O-methylated flavonoids	C09833	C16H14O5
	5.60_317.0302m/z	317.03	5.60068	neg	Myricetin	HMDB0002755	Phenylpropanoids and polyketides	Flavonoids	Flavones	C10107	C15H10O8
	4.88_333.0616m/z	333.062	4.8794	neg	Eriodictyol	HMDB0005810	Phenylpropanoids and polyketides	Flavonoids	Flavans	C05631	C15H12O6
	6.70_509.2527m/z	509.253	6.69772	pos	2-(2,4-dihydroxyphenyl)-5,7-dihydroxy-3-[4-hydroxy-3-(4-methylpent-3-en-1-yl)but-2-en-1-yl]-6-(3-methylbut-2-en-1-yl)-3,4-dihydro-2H-1-benzopyran-4-one	HMDB0129724	Phenylpropanoids and polyketides	Flavonoids	Flavans		C30H36O7
	7.18_509.2528m/z	509.253	7.18013	pos	2-(2,4-dihydroxyphenyl)-5,7-dihydroxy-3-[(6E)-8-hydroxy-3,7-dimethylocta-2,6-dien-1-yl]-6-(3-methylbut-2-en-1-yl)-3,4-dihydro-2H-1-benzopyran-4-one	HMDB0129726	Phenylpropanoids and polyketides	Flavonoids	Flavans		C30H36O7
	7.48_491.2424m/z	491.242	7.47883	pos	Rubraflavone C	HMDB0030630	Phenylpropanoids and polyketides	Flavonoids	Flavones		C30H34O6
	3.97_441.0861m/z	441.086	3.97157	neg	(-)-Catechin 3-O-gallate	HMDB0029255	Phenylpropanoids and polyketides	Flavonoids	Flavans		C22H18O10
	5.05_349.0565m/z	349.057	5.05362	neg	Taxifolin	HMDB0125371	Phenylpropanoids and polyketides	Flavonoids	Flavans		C15H12O7
	5.92_603.1513m/z	603.151	5.91507	neg	Hesperetin	HMDB0005782	Phenylpropanoids and polyketides	Flavonoids	O-methylated flavonoids	C01709	C16H14O6
	6.27_315.0509m/z	315.051	6.26612	neg	Apigenin	HMDB0002124	Phenylpropanoids and polyketides	Flavonoids	Flavones	C01477	C15H10O5
	6.92_617.1301m/z	617.13	6.92253	neg	3-[5,7-dihydroxy-2-(4-hydroxy-3-methoxyphenyl)-4-oxo-3,4-dihydro-2H-1-benzopyran-8-yl]-5,7-dihydroxy-2-(4-hydroxyphenyl)-3,4-dihydro-2H-1-benzopyran-4-one	HMDB0129219	Phenylpropanoids and polyketides	Flavonoids	Biflavonoids and polyflavonoids		C31H24O11
	8.72_508.2450n	509.253	8.71698	pos	2-(2,4-dihydroxyphenyl)-5,7-dihydroxy-3-(4-hydroxy-3,7-dimethylocta-2,6-dien-1-yl)-6-(3-methylbut-2-en-1-yl)-3,4-dihydro-2H-1-benzopyran-4-one	HMDB0129723	Phenylpropanoids and polyketides	Flavonoids	Flavans		C30H36O7
	4.42_441.0862m/z	441.086	4.42228	neg	(-)-Epicatechin 3-O-gallate	HMDB0037944	Phenylpropanoids and polyketides	Flavonoids	Flavans		C22H18O10
	5.88_221.0596m/z	221.06	5.88065	pos	3-Hydroxyflavone	HMDB0031816	Phenylpropanoids and polyketides	Flavonoids	Flavones	C01495	C15H10O3
	6.05_635.2094m/z	635.209	6.0514	pos	3,4,5-trihydroxy-6-{3-hydroxy-4-[5-hydroxy-7-methoxy-6-(3-methylbut-1-en-1-yl)-3-(3-methylbut-2-en-1-yl)-4-oxo-4H-chromen-2-yl]phenoxy}oxane-2-carboxylic acid	HMDB0132648	Phenylpropanoids and polyketides	Flavonoids	Flavonoid glycosides		C32H36O12
	5.10_340.1026m/z	340.103	5.09608	pos	2-(3,4,5-trihydroxyphenyl)-3,4-dihydro-2H-1-benzopyran-3,4,5,7-tetrol	HMDB0136090	Phenylpropanoids and polyketides	Flavonoids	Flavans		C15H14O8
	5.91_668.3090m/z	668.309	5.91212	pos	6-{4-[3-(3,7-dimethylocta-2,6-dien-1-yl)-7-hydroxy-8-(3-methylbut-2-en-1-yl)-4-oxo-4H-chromen-2-yl]-3-hydroxyphenoxy}-3,4,5-trihydroxyoxane-2-carboxylic acid	HMDB0129666	Phenylpropanoids and polyketides	Flavonoids	Flavonoid glycosides		C36H42O11
	6.41_667.2771m/z	667.277	6.41385	pos	6-{[2-(2,4-dihydroxyphenyl)-3-(3,7-dimethylocta-2,6-dien-1-yl)-7-hydroxy-8-(3-methylbut-2-en-1-yl)-4-oxo-4H-chromen-6-yl]oxy}-3,4,5-trihydroxyoxane-2-carboxylic acid	HMDB0129669	Phenylpropanoids and polyketides	Flavonoids	Flavonoid glycosides		C36H42O12
	7.54_493.2581m/z	493.258	7.53565	pos	2-(2,4-dihydroxyphenyl)-3-(3,7-dimethylocta-2,6-dien-1-yl)-5,7-dihydroxy-6-(3-methylbut-2-en-1-yl)-3,4-dihydro-2H-1-benzopyran-4-one	HMDB0129721	Phenylpropanoids and polyketides	Flavonoids	Flavans		C30H36O6
	11.37_341.1744m/z	341.174	11.3697	pos	2',7-Dihydroxy-4'-methoxy-8-prenylflavan	HMDB0036399	Phenylpropanoids and polyketides	Flavonoids	Flavans		C21H24O4
	5.90_473.2181m/z	473.218	5.89815	neg	Austalide L	HMDB0030158	Phenylpropanoids and polyketides	Flavonoids	Flavones		C25H32O6
	9.70_507.2377m/z	507.238	9.69615	pos	2-(2,4-dihydroxyphenyl)-3-(3,7-dimethylocta-2,6-dien-1-yl)-5,7-dihydroxy-6-(4-hydroxy-3-methylbut-2-en-1-yl)-4H-chromen-4-one	HMDB0129711	Phenylpropanoids and polyketides	Flavonoids	Flavones		C30H34O7
	6.08_431.0293m/z	431.029	6.0791	neg	(-)-Epigallocatechin sulfate	HMDB0012468	Phenylpropanoids and polyketides	Flavonoids	Sulfated flavonoids		C15H14O10S
	12.89_455.0386m/z	455.039	12.8916	pos	(4-{3,5-dihydroxy-8,8-dimethyl-4-oxo-4H,8H-pyrano[2,3-f]chromen-2-yl}phenyl)oxidanesulfonic acid	HMDB0127399	Phenylpropanoids and polyketides	Flavonoids	Pyranoflavonoids		C20H16O9S
	4.59_467.2659m/z	467.266	4.59073	pos	Cadabicine methyl ether	HMDB0039857	Phenylpropanoids and polyketides	Flavonoids	Flavonoid glycosides		C26H31N3O4
	12.13_455.0391m/z	455.039	12.1335	pos	(3-{3,5-dihydroxy-8,8-dimethyl-4-oxo-4H,8H-pyrano[2,3-f]chromen-2-yl}phenyl)oxidanesulfonic acid	HMDB0127420	Phenylpropanoids and polyketides	Flavonoids	Pyranoflavonoids		C20H16O9S
	13.16_341.1744m/z	341.174	13.1604	pos	2',4'-Dihydroxy-7-methoxy-8-prenylflavan	91543	Phenylpropanoids and polyketides	Flavonoids	Flavans		C21H24O4
	4.73_324.1076m/z	324.108	4.73162	pos	(-)-Epigallocatechin	HMDB0038361	Phenylpropanoids and polyketides	Flavonoids	Flavans	C12136	C15H14O7
	8.56_491.2424m/z	491.242	8.5606	pos	2-(2,4-dihydroxyphenyl)-3-(3,7-dimethylocta-2,6-dien-1-yl)-6,7-dihydroxy-8-(3-methylbut-2-en-1-yl)-4H-chromen-4-one	HMDB0129655	Phenylpropanoids and polyketides	Flavonoids	Flavones		C30H34O6
	9.55_491.2426m/z	491.243	9.55457	pos	2-(2,4-dihydroxyphenyl)-3-(3,7-dimethylocta-2,6-dien-1-yl)-7-hydroxy-8-(4-hydroxy-3-methylbut-2-en-1-yl)-4H-chromen-4-one	HMDB0129656	Phenylpropanoids and polyketides	Flavonoids	Flavones		C30H34O6
	1.21_361.0556m/z	361.056	1.21378	neg	3-O-methylquercetin	HMDB0002655	Phenylpropanoids and polyketides	Flavonoids	Flavones	C10084	C16H12O7
	6.08_625.1328m/z	625.133	6.0791	neg	Sciadopitysin	LMPK12040006	Phenylpropanoids and polyketides	Flavonoids	Biflavonoids and polyflavonoids		C33H24O10
	6.94_509.2530m/z	509.253	6.93857	pos	2-(2,4-dihydroxyphenyl)-5,7-dihydroxy-3-(5-hydroxy-3,7-dimethylocta-2,6-dien-1-yl)-6-(3-methylbut-2-en-1-yl)-3,4-dihydro-2H-1-benzopyran-4-one	HMDB0129727	Phenylpropanoids and polyketides	Flavonoids	Flavans		C30H36O7
	5.76_315.0512m/z	315.051	5.76173	neg	Norizalpinin	HMDB0029521	Phenylpropanoids and polyketides	Flavonoids	Flavones	C10044	C15H10O5
	4.75_390.1696m/z	390.17	4.74528	neg	Flavoxate	HMDB0015279	Phenylpropanoids and polyketides	Flavonoids	Flavones	C07809	C24H25NO4
	5.08_647.1010m/z	647.101	5.08205	pos	Kaempferol 3-rhamnoside 7-galacturonide	HMDB0039320	Phenylpropanoids and polyketides	Flavonoids	Flavonoid glycosides		C27H28O16
	5.19_800.1628m/z	800.163	5.19442	pos	Delphinidin 3,5-di(6-O-malonylglucoside)	92779	Phenylpropanoids and polyketides	Flavonoids	Flavonoid glycosides		C33H35O23+
	6.85_645.2583m/z	645.258	6.85058	neg	2',7-Dihydroxy-4'-methoxy-8-prenylflavan 2',7-diglucoside	HMDB0036400	Phenylpropanoids and polyketides	Flavonoids	Flavonoid glycosides		C33H44O14
	5.18_455.0976m/z	455.098	5.18453	neg	Epicatechin 3-O-p-hydroxybenzoate	47322	Phenylpropanoids and polyketides	Flavonoids	Flavans		C22H18O8
	6.41_665.2635m/z	665.264	6.4094	neg	6-{4-[3-(3,7-dimethylocta-2,6-dien-1-yl)-6,7-dihydroxy-8-(3-methylbut-2-en-1-yl)-4-oxo-4H-chromen-2-yl]-3-hydroxyphenoxy}-3,4,5-trihydroxyoxane-2-carboxylic acid	HMDB0129670	Phenylpropanoids and polyketides	Flavonoids	Flavonoid glycosides		C36H42O12
	6.97_665.2614m/z	665.261	6.9673	pos	6-{4-[3-(3,7-dimethylocta-2,6-dien-1-yl)-5,7-dihydroxy-6-(4-hydroxy-3-methylbut-2-en-1-yl)-4-oxo-4H-chromen-2-yl]-3-hydroxyphenoxy}-3,4,5-trihydroxyoxane-2-carboxylic acid	HMDB0129736	Phenylpropanoids and polyketides	Flavonoids	Flavonoid glycosides		C36H42O13
	9.26_508.2440n	509.254	9.25572	pos	2-(2,4-dihydroxyphenyl)-3-(3,7-dimethylocta-2,6-dien-1-yl)-6-[(3,3-dimethyloxiran-2-yl)methyl]-5,7-dihydroxy-3,4-dihydro-2H-1-benzopyran-4-one	HMDB0129728	Phenylpropanoids and polyketides	Flavonoids	Flavans		C30H36O7
	9.77_1039.4816m/z	1039.48	9.76552	neg	2-(2,4-dihydroxy-5-methoxyphenyl)-3-(3,7-dimethylocta-2,6-dien-1-yl)-5,7-dihydroxy-6-(3-methylbut-2-en-1-yl)-4H-chromen-4-one	HMDB0129783	Phenylpropanoids and polyketides	Flavonoids	Flavones		C31H36O7
	6.87_501.2260m/z	501.226	6.8676	pos	2-(2,4-dihydroxy-5-methoxyphenyl)-3-(3,7-dimethylocta-2,6-dien-1-yl)-5-hydroxy-8,8-dimethyl-4H,8H-pyrano[3,2-g]chromen-4-one	HMDB0129853	Phenylpropanoids and polyketides	Flavonoids	Flavones		C31H34O7
	8.25_505.2575m/z	505.257	8.24708	pos	2-(2,4-dihydroxy-5-methoxyphenyl)-3-(3,7-dimethylocta-2,6-dien-1-yl)-7-hydroxy-8-(3-methylbut-2-en-1-yl)-4H-chromen-4-one	HMDB0129710	Phenylpropanoids and polyketides	Flavonoids	Flavones		C31H36O6
	1.06_620.1368n	665.137	1.06053	neg	6-{[6-(3,4-dihydroxy-6-methyl-5-oxooxan-2-yl)-5-hydroxy-2-(4-hydroxy-3-methoxyphenyl)-4-oxo-4H-chromen-7-yl]oxy}-3,4,5-trihydroxyoxane-2-carboxylic acid	HMDB0127331	Phenylpropanoids and polyketides	Flavonoids	Flavonoid glycosides		C28H28O16
	10.36_447.0072m/z	447.007	10.364	neg	3-hydroxy-5-sulfino-2-[3-(sulfooxy)phenyl]-3,4-dihydro-2H-1-benzopyran-7-olate	HMDB0127816	Phenylpropanoids and polyketides	Flavonoids	Flavans		C15H14O9S2
