# Supplementary material for: Transcriptome and metabolome analyses reveal transcription factors regulating ganoderic acid biosynthesis in Ganoderma lucidum development
Source: Front Microbiol. 2022 Aug 4;13:956421. doi: 10.3389/fmicb.2022.956421 (PMC9386254; doi:10.3389/fmicb.2022.956421)
Supplement: Supplementary file 1 [file Data_Sheet_1.ZIP › Table S1.xlsx]

## Sheet: Table S1
Table S1 The differentially expressed genes at Primordia (PR-H2O) vs Mycelia (CYM)
gene_id	BaseMean	BaseMean_control_CYM	BaseMean_case_PR_H2O	FoldChange	log2FoldChange	pValue	qValue	Regulation	Expression_CYM_1	Expression_CYM_2	Expression_CYM_3	Expression_PR_H2O_1	Expression_PR_H2O_2	Expression_PR_H2O_3	GO_id	GO_term	pathway	pathway_description
GL15002-G	92.8123	61.8223	123.802	2.00255	1.00184	0.0168173	0.0259969	Up	1.92248	2.37692	2.60102	5.37766	8.2493	4.05876
GL15005-G	208.643	320.386	96.9005	0.302449	-1.72523	2.1e-18	1.09e-17	Down	11.2045	11.8466	11.2068	3.5378	4.99909	4.71693
GL15007-G	173.051	101.79	244.312	2.40016	1.26313	1.24e-09	3.84e-09	Up	4.10233	3.83425	3.94192	12.0497	10.8655	13.596
GL15008-G	458.692	743.076	174.308	0.234576	-2.09187	3.88e-38	4.16e-37	Down	48.0128	48.233	47.7838	17.5393	16.7055	9.13158
GL15009-G	231.59	325.248	137.932	0.424083	-1.23758	3.74e-11	1.28e-10	Down	15.8914	14.43	17.6624	7.75897	10.0711	8.20995
GL15011-G	547.494	756.105	338.883	0.448196	-1.1578	1.17e-14	4.96e-14	Down	29.8096	34.188	29.6201	19.2008	19.4813	15.1141
GL15017-G	291.902	461.662	122.143	0.264572	-1.91827	1.79e-26	1.3e-25	Down	17.7386	18.7355	15.8246	5.5569	7.372	4.8054
GL15019-G	55.7343	22.9576	88.5111	3.85542	1.94689	7.68e-08	2.08e-07	Up	0.81446	0.65403	1.22175	3.35686	4.51712	5.35983
GL15021-G	119.686	79.2114	160.161	2.02194	1.01574	1.74e-05	3.83e-05	Up	5.81773	5.82123	5.95425	13.7217	15.3484	16.4547
GL15022-G	144.688	61.8135	227.562	3.68143	1.88027	1.46e-16	6.85e-16	Up	2.09576	2.54227	2.74044	10.5528	11.9258	12.2573
GL15023-G	48.7002	24.7366	72.6638	2.9375	1.55459	0.00381031	0.00648639	Up	0.856461	1.11761	1.07063	4.26538	5.15007	2.05433
GL15024-G	456.493	102.187	810.8	7.93448	2.98813	1.91e-68	4.06e-67	Up	4.78916	4.85348	4.54532	48.6038	47.8186	47.8188
GL15025-G	1282.14	506.323	2057.95	4.0645	2.02308	2.94e-51	4.39e-50	Up	11.2361	10.7024	11.7752	62.0161	55.7778	57.7633
GL15031-G	9734.45	15658	3810.86	0.24338	-2.03872	1.18e-65	2.36e-64	Down	1076.95	1080.45	1011.24	309.273	314.59	363.579	GO:0000275,GO:0046933,GO:0006754,GO:0015986	mitochondrial proton-transporting ATP synthase complex, catalytic core F(1)|proton-transporting ATP synthase activity, rotational mechanism|ATP biosynthetic process|ATP synthesis coupled proton transport	ko00190	Oxidative phosphorylation
GL15032-G	87.0056	124.486	49.5251	0.397836	-1.32975	6.4e-07	1.61e-06	Down	14.3	14.5894	14.0547	6.46359	5.18938	10.1951
GL15038-G	475.413	646.532	304.293	0.470654	-1.08726	3.14e-12	1.14e-11	Down	17.3424	15.7047	15.5155	8.80638	12.4332	8.04557
GL15043-G	55.0053	76.4008	33.6098	0.439914	-1.18471	0.000292268	0.000565374	Down	7.46916	6.85349	5.90531	3.90845	3.98604	3.51829
GL15045-G	1039.98	1590.99	488.975	0.30734	-1.70209	1.12e-35	1.1e-34	Down	188.883	185.618	203.649	83.2653	81.9647	62.5445
GL15050-G	284.774	415.308	154.24	0.371386	-1.42901	5.36e-16	2.45e-15	Down	18.6464	17.2891	16.0475	5.79104	10.5392	8.3674
GL15054-G	194.796	314.467	75.1255	0.238898	-2.06553	1.56e-23	1.01e-22	Down	9.82179	8.41283	9.90832	2.99634	3.74703	1.87791	GO:0005525	GTP binding
GL15058-G	17.1173	26.7683	7.46635	0.278925	-1.84205	0.00159106	0.00283175	Down	0.518468	0.569217	0.657839	0.077908	0.291334	0.251114
GL15061-G	8.68822	16.4567	0.919739	0.0558884	-4.16131	4.91e-05	0.00010296	Down	0.860707	0.786202	1.20505	0.206935	0	0
GL15063-G	376.076	609.725	142.427	0.233593	-2.09793	1.85e-18	9.64e-18	Down	103.666	76.2174	91.9285	22.044	34.9915	24.2571
GL15065-G	175.782	250.265	101.299	0.404767	-1.30484	1.74e-10	5.7e-10	Down	27.456	25.6822	33.2748	13.2022	13.1838	18.3216
GL15066-G	401.483	151.728	651.239	4.29215	2.1017	2.19e-36	2.21e-35	Up	9.29251	10.8359	10.0344	58.7059	52.6804	54.4767
GL15067-G	255.728	80.355	431.101	5.36496	2.42357	6.23e-36	6.2e-35	Up	6.65238	8.02753	8.70636	50.6476	49.4074	60.393
GL15069-G	996.801	596.198	1397.4	2.34386	1.22889	0.000445139	0.000842757	Up	29.1749	29.0275	25.6845	73.2302	111.826	66.8618	GO:0005576,GO:0008126	extracellular region|acetylesterase activity
GL15071-G	165.172	240.68	89.6641	0.372545	-1.42451	1.4e-11	4.9e-11	Down	11.4527	11.0564	12.4302	5.72686	4.66064	6.27725
GL15073-G	18.7987	9.21781	28.3795	3.07877	1.62235	0.013779	0.0215703	Up	1.30704	0.688787	1.02934	5.89209	2.00302	4.07964
GL15078-G	1590.44	2767.71	413.169	0.149282	-2.74389	7.16e-91	2.12e-89	Down	74.7604	81.7792	82.2561	18.1874	13.1137	14.4061	GO:0005525	GTP binding
GL15079-G	324.269	493.281	155.258	0.314745	-1.66775	4.84e-22	2.96e-21	Down	8.59175	7.57424	7.57963	3.70516	2.97598	2.90827
GL15091-G	36.5059	13.7252	59.2865	4.31954	2.11088	3.6e-07	9.23e-07	Up	0.3498	0.368678	0.489744	2.10252	2.50164	2.0707	GO:0016021,GO:0020037,GO:0005506,GO:0004497,GO:0016705	integral component of membrane|heme binding|iron ion binding|monooxygenase activity|oxidoreductase activity, acting on paired donors, with incorporation or reduction of molecular oxygen
GL15093-G	5062.66	779.101	9346.21	11.9962	3.5845	3.8e-34	3.54e-33	Up	25.1955	25.4375	24.8705	425	309.249	426.403
GL15096-G	468.442	240.038	696.845	2.90306	1.53757	1.37e-19	7.51e-19	Up	7.44625	8.94137	10.4642	34.5138	28.7951	36.4119	GO:0004185	serine-type carboxypeptidase activity
GL15097-G	152.215	91.1634	213.267	2.3394	1.22614	1.65e-08	4.67e-08	Up	4.88275	4.41108	5.46519	15.7385	11.9066	16.563
GL15098-G	367.544	203.395	531.693	2.6141	1.38631	6.23e-17	2.99e-16	Up	7.8458	6.41514	7.31489	22.2891	25.5353	24.4019	GO:0016021,GO:0020037,GO:0005506,GO:0004497,GO:0016705	integral component of membrane|heme binding|iron ion binding|monooxygenase activity|oxidoreductase activity, acting on paired donors, with incorporation or reduction of molecular oxygen
GL15099-G	989.093	111.531	1866.66	16.7367	4.06494	6.09e-147	3.58e-145	Up	4.29241	4.70323	5.31051	108.36	98.3193	99.9005
GL15109-G	245.829	86.615	405.043	4.67636	2.22539	1.33e-30	1.11e-29	Up	2.46859	1.94451	2.37386	12.8386	15.2279	12.5856	GO:0005525	GTP binding
GL15110-G	97.595	163.554	31.6363	0.193431	-2.37011	3.27e-18	1.68e-17	Down	5.45031	5.43301	5.30939	1.34197	1.56988	1.10256
GL15111-G	4431.93	6136.33	2727.53	0.444488	-1.16978	4.28e-22	2.63e-21	Down	240.953	229.183	258.677	142.036	164.115	108.973
GL15114-G	6245.97	12187.6	304.356	0.0249726	-5.32351	4.07e-306	1.51e-303	Down	802.12	857.445	854.33	24.4145	19.0307	36.8294
GL15117-G	50.0597	29.8794	70.2401	2.35079	1.23315	0.00820711	0.0133248	Up	1.58885	2.02106	1.32319	4.41275	3.49282	6.9347
GL15123-G	36.2193	64.3513	8.08727	0.125674	-2.99225	1.1e-11	3.9e-11	Down	7.19802	5.74112	5.92406	0.701589	1.07328	1.25631
GL15125-G	380.473	583.021	177.925	0.305178	-1.71228	3.39e-25	2.33e-24	Down	27.1704	25.4175	27.5729	8.43958	11.9606	10.8928
GL15126-G	101.464	177.217	25.7116	0.145086	-2.78502	9.21e-24	6e-23	Down	4.15138	5.12385	5.33423	0.886467	1.40632	0.423299	GO:0005525	GTP binding
GL15129-G	40.5097	24.072	56.9474	2.36571	1.24228	0.000953417	0.00174127	Up	1.86279	2.77175	3.33675	7.37654	10.0754	6.65165
GL15140-G	1636.76	2358.25	915.28	0.388118	-1.36543	1.15e-26	8.48e-26	Down	161.787	167.411	158.295	76.8887	92.7031	72.7813	GO:0005747,GO:0051537,GO:0046872,GO:0008137,GO:0006120	mitochondrial respiratory chain complex I|2 iron, 2 sulfur cluster binding|metal ion binding|NADH dehydrogenase (ubiquinone) activity|mitochondrial electron transport, NADH to ubiquinone	ko00190	Oxidative phosphorylation
GL15153-G	5475.45	82.281	10868.6	132.092	7.04539	1.8e-131	8.76e-130	Up	3.17576	3.06141	3.37537	544.482	613.551	468.594	GO:0005789,GO:0005774,GO:0005509,GO:0004609,GO:0006646,GO:0016540	endoplasmic reticulum membrane|vacuolar membrane|calcium ion binding|phosphatidylserine decarboxylase activity|phosphatidylethanolamine biosynthetic process|protein autoprocessing	ko00564	Glycerophospholipid metabolism
GL15158-G	83.4115	18.8469	147.976	7.85146	2.97296	2.3e-20	1.31e-19	Up	1.12745	0.7922	2.36777	17.258	11.9795	13.7852
GL15159-G	1767.35	938.394	2596.3	2.76674	1.46819	8.97e-31	7.51e-30	Up	86.5722	77.4988	78.6524	309.427	254.876	296.545
GL15161-G	453.198	690.901	215.494	0.311904	-1.68083	2.67e-26	1.92e-25	Down	20.9076	20.8082	20.5113	8.18635	8.45873	8.21679
GL15162-G	400.82	198.531	603.108	3.03785	1.60305	1.05e-22	6.61e-22	Up	7.88816	6.03609	7.64	29.0539	25.6564	29.2151
GL15166-G	49.9272	85.0064	14.8481	0.17467	-2.5173	9.54e-12	3.39e-11	Down	4.15905	3.80256	4.89339	1.50594	0.798633	0.582473
GL15169-G	59.1809	105.565	12.7967	0.121221	-3.04429	9.33e-18	4.66e-17	Down	7.40033	6.85208	7.77072	1.24712	1.1023	1.07193
GL15170-G	345.375	611.635	79.1146	0.129349	-2.95065	9.89e-59	1.73e-57	Down	56.1429	56.039	49.0356	10.6177	6.6472	9.48759
GL15171-G	199.351	88.4169	310.285	3.50934	1.8112	5.02e-10	1.59e-09	Up	6.26447	5.32976	8.55934	30.3949	24.0584	35.9707
GL15203-G	728.037	1301.16	154.913	0.119058	-3.07027	1.01e-87	2.84e-86	Down	38.2679	37.73	38.0169	6.21754	5.05853	6.11721
GL15207-G	97.0376	172.587	21.4886	0.124509	-3.00568	1.32e-25	9.24e-25	Down	8.93889	9.91427	8.18572	1.81177	1.91145	0.604108
GL15211-G	6.74225	1.34081	12.1437	9.057	3.17903	0.00307548	0.00529781	Up	0.568425	0	0	3.07493	1.21955	2.38602
GL15212-G	1685.82	2732.17	639.473	0.234053	-2.09509	6.93e-58	1.19e-56	Down	240.703	239.175	247.744	80.0345	62.3542	75.8393	GO:0046872,GO:0004842	metal ion binding|ubiquitin-protein transferase activity
GL15216-G	314.097	201.366	426.827	2.11966	1.08383	5.54e-06	1.27e-05	Up	14.1891	12.1879	11.5519	35.1662	40.9222	27.0453
GL15220-G	1402.57	536.274	2268.86	4.23078	2.08092	0.00036768	0.000702017	Up	45.7972	54.5943	48.9619	273.05	158.932	376.485
GL15222-G	476.628	727.48	225.776	0.310353	-1.68802	3.51e-27	2.63e-26	Down	28.9473	29.7738	31.3878	11.5007	10.8733	13.417	GO:0050660,GO:0004497,GO:0004499,GO:0050661,GO:0050832	flavin adenine dinucleotide binding|monooxygenase activity|N,N-dimethylaniline monooxygenase activity|NADP binding|defense response to fungus
GL15223-G	177.764	240.307	115.222	0.479476	-1.06047	1.58e-07	4.18e-07	Down	5.40242	5.23478	5.14671	3.53525	2.13655	4.02336	GO:0032153,GO:0005829,GO:0016021,GO:0008080,GO:0042493	cell division site|cytosol|integral component of membrane|N-acetyltransferase activity|response to drug
GL15224-G	236.901	351.261	122.542	0.348862	-1.51927	8.03e-16	3.63e-15	Down	38.3052	34.621	40.4471	18.3933	18.6273	13.6813
GL15226-G	547.581	221.957	873.204	3.93411	1.97604	1.24e-05	2.77e-05	Up	17.6501	19.3337	14.5678	86.0749	115.281	58.8322
GL15227-G	258.13	361.074	155.186	0.429791	-1.21829	4.84e-09	1.42e-08	Down	13.9702	12.4445	12.1749	8.43958	4.17315	8.65534
GL15229-G	2945.7	1186.9	4704.49	3.96369	1.98685	1.03e-17	5.11e-17	Up	38.6978	37.3099	40.909	199.387	230.81	163.566
GL15231-G	397.691	640.087	155.294	0.242614	-2.04326	8.62e-35	8.21e-34	Down	9.22762	9.10671	8.64712	2.45385	2.98251	2.94341	GO:0005829,GO:0032300,GO:0032301,GO:0005634,GO:0005524,GO:0003684,GO:0008094,GO:0000400,GO:0032137,GO:0035064,GO:0036297,GO:0043570,GO:0000710,GO:0006298,GO:0007095,GO:0032876,GO:0045910,GO:0051096,GO:0006290,GO:0043111,GO:0009411	cytosol|mismatch repair complex|MutSalpha complex|nucleus|ATP binding|damaged DNA binding|DNA-dependent ATPase activity|four-way junction DNA binding|guanine/thymine mispair binding|methylated histone binding|interstrand cross-link repair|maintenance of DNA repeat elements|meiotic mismatch repair|mismatch repair|mitotic G2 DNA damage checkpoint|negative regulation of DNA endoreduplication|negativ…	ko03430	Mismatch repair
GL15232-G	25.1168	44.8276	5.40591	0.120593	-3.05178	8.93e-09	2.58e-08	Down	7.66669	5.70384	6.94546	0.722849	2.0273	0.388315
GL15235-G	652.567	1021.83	283.306	0.277254	-1.85072	8.02e-36	7.94e-35	Down	80.8874	79.8236	87.3867	30.961	32.7597	24.4286
GL15238-G	86.1173	152.24	19.995	0.131339	-2.92863	1.43e-22	8.94e-22	Down	12.2041	12.2893	11.1825	2.24269	2.66841	1.10438	GO:0005615,GO:0003796,GO:0016998,GO:0019835,GO:0042742,GO:0009253	extracellular space|lysozyme activity|cell wall macromolecule catabolic process|cytolysis|defense response to bacterium|peptidoglycan catabolic process
GL15239-G	83.3719	112.569	54.1747	0.481258	-1.05512	0.000106388	0.000215393	Down	5.59278	6.33532	5.81782	3.95853	3.20407	3.78049	GO:0005739,GO:0004479,GO:0071951	mitochondrion|methionyl-tRNA formyltransferase activity|conversion of methionyl-tRNA to N-formyl-methionyl-tRNA	ko00670,ko00970	One carbon pool by folate|Aminoacyl-tRNA biosynthesis
GL15241-G	2278.45	343.664	4213.24	12.2598	3.61586	3.1e-16	1.43e-15	Up	12.5306	12.9745	12.579	181.511	256.881	159.658
GL15243-G	103.209	62.3138	144.104	2.31255	1.20949	1.39e-06	3.38e-06	Up	7.95114	6.77307	5.71856	23.8302	18.0272	18.8507
GL15244-G	73.9754	16.8095	131.141	7.80162	2.96377	8.51e-13	3.21e-12	Up	0.744603	0.728731	1.22866	8.95107	6.84658	11.1283
GL15245-G	2190.52	1156.76	3224.28	2.78735	1.47889	1.99e-32	1.75e-31	Up	51.56	52.0843	55.4331	201.563	190.754	175.815	GO:0005634,GO:0051321,GO:0006355	nucleus|meiotic cell cycle|regulation of transcription, DNA-templated
GL15260-G	1182.12	740.408	1623.82	2.19315	1.133	6.39e-13	2.44e-12	Up	41.3295	41.4366	45.8158	123.585	103.315	134.119
GL15266-G	242.615	127.781	357.448	2.79734	1.48406	9.83e-07	2.43e-06	Up	3.07824	3.80148	5.12598	15.1381	17.116	10.7225
GL15267-G	2259.56	90.3112	4428.82	49.0395	5.61587	1.52e-277	3.91e-275	Up	2.49661	3.0699	2.52794	163.996	176.799	167.599	GO:0005618,GO:0005576,GO:0005507,GO:0052716	cell wall|extracellular region|copper ion binding|hydroquinone:oxygen oxidoreductase activity
GL15268-G	73.8946	15.4217	132.368	8.58321	3.10152	1.91e-11	6.66e-11	Up	1.08827	0.901212	1.63248	13.2692	16.8682	9.63818
GL15278-G	167.644	75.9919	259.297	3.41216	1.77069	0.000729542	0.00134753	Up	2.00824	1.60571	1.67246	7.02049	10.9803	5.12793	GO:0005525	GTP binding
GL15280-G	235.791	325.734	145.848	0.447751	-1.15923	3.42e-10	1.1e-09	Down	9.50881	8.22027	8.49824	4.07783	5.53414	5.41617	GO:0005783,GO:0005789,GO:0016021,GO:0005524,GO:0004521,GO:0004674,GO:0036498,GO:0006397,GO:0000956	endoplasmic reticulum|endoplasmic reticulum membrane|integral component of membrane|ATP binding|endoribonuclease activity|protein serine/threonine kinase activity|IRE1-mediated unfolded protein response|mRNA processing|nuclear-transcribed mRNA catabolic process	ko04141	Protein processing in endoplasmic reticulum
GL15281-G	1322.49	1768.18	876.801	0.495878	-1.01194	5.46e-15	2.35e-14	Down	64.8936	66.3649	62.5681	41.2996	43.5457	38.3152	GO:0005737,GO:0005829,GO:0005524,GO:0004828,GO:0002181,GO:0097056,GO:0006434	cytoplasm|cytosol|ATP binding|serine-tRNA ligase activity|cytoplasmic translation|selenocysteinyl-tRNA(Sec) biosynthetic process|seryl-tRNA aminoacylation	ko00970	Aminoacyl-tRNA biosynthesis
GL15282-G	364.256	585.082	143.43	0.245146	-2.02829	8.62e-33	7.67e-32	Down	17.1069	18.943	18.5478	5.87561	5.27167	5.99313
GL15283-G	7437.7	1473.32	13402.1	9.09653	3.18532	7.37e-22	4.48e-21	Up	27.5373	25.9039	29.8204	361.366	247.209	361.638
GL15286-G	892.298	1360.05	424.545	0.312154	-1.67967	1.77e-33	1.61e-32	Down	31.1035	30.0503	32.9493	12.3256	14.8762	10.4282	GO:0005576,GO:0004359	extracellular region|glutaminase activity
GL15288-G	1078.74	1715.82	441.665	0.257408	-1.95787	2.37e-46	3.09e-45	Down	59.3816	62.549	61.2018	20.4623	21.6061	18.3283
GL15289-G	217.499	360.515	74.483	0.206602	-2.27507	1.25e-29	1.01e-28	Down	37.7784	39.5903	39.6692	12.8092	7.91726	10.2869
GL15292-G	145.164	204.242	86.0866	0.421494	-1.24642	1.23e-08	3.52e-08	Down	7.47623	8.73266	7.5267	2.64062	5.76406	4.38006
GL15294-G	620.391	272.497	968.285	3.55338	1.82919	4.21e-31	3.57e-30	Up	24.2799	18.9145	23.5339	113.333	89.2012	101.419
GL15296-G	1931.38	793.843	3068.92	3.8659	1.9508	2.01e-15	8.88e-15	Up	27.3166	24.4739	25.3989	125.847	151.12	105.511	GO:0005634,GO:0005507,GO:0000978,GO:0001202,GO:0006878,GO:0006879,GO:0045944	nucleus|copper ion binding|RNA polymerase II proximal promoter sequence-specific DNA binding|RNA polymerase II transcription factor activity, copper ion regulated proximal promoter sequence-specific DNA binding|cellular copper ion homeostasis|cellular iron ion homeostasis|positive regulation of transcription by RNA polymerase II
GL15297-G	13.0449	23.5223	2.56752	0.109153	-3.19558	5.93e-05	0.000123476	Down	5.60988	2.32922	4.10561	0	1.4589	0.219561	GO:0005576,GO:0009277,GO:0005199	extracellular region|fungal-type cell wall|structural constituent of cell wall
GL15300-G	2257.93	3504.2	1011.67	0.288703	-1.79234	1.01e-45	1.3e-44	Down	104.182	103.223	95.1992	37.6029	46.0404	28.3767	GO:0005576,GO:0005615,GO:0046872,GO:0004252,GO:0006508	extracellular region|extracellular space|metal ion binding|serine-type endopeptidase activity|proteolysis
GL15302-G	696.542	1344.48	48.6027	0.0361498	-4.78987	7.53e-160	5.37e-158	Down	45.6576	45.8703	43.7723	2.72826	1.35029	2.19843	GO:0020037,GO:0005506,GO:0004497,GO:0016705	heme binding|iron ion binding|monooxygenase activity|oxidoreductase activity, acting on paired donors, with incorporation or reduction of molecular oxygen
GL15303-G	781.249	1048.7	513.797	0.489936	-1.02933	1.33e-13	5.32e-13	Down	41.0018	42.6204	35.1614	24.6672	25.0187	24.9007	GO:0005829,GO:0005634,GO:0046872,GO:0070573,GO:0006751	cytosol|nucleus|metal ion binding|metallodipeptidase activity|glutathione catabolic process	ko00480	Glutathione metabolism
GL15304-G	297.857	464.643	131.072	0.282091	-1.82577	1.41e-24	9.46e-24	Down	21.3323	23.8888	21.5	9.44482	7.00533	7.68752	GO:0005576,GO:0004177,GO:0046872	extracellular region|aminopeptidase activity|metal ion binding
GL15308-G	5342.36	948.893	9735.83	10.2602	3.35899	3.35e-50	4.84e-49	Up	28.4451	30.2738	29.8688	399.545	332	432.39	GO:0016021,GO:0020037,GO:0005506,GO:0004497,GO:0016705	integral component of membrane|heme binding|iron ion binding|monooxygenase activity|oxidoreductase activity, acting on paired donors, with incorporation or reduction of molecular oxygen
GL15315-G	6162.33	11794.5	530.17	0.0449506	-4.47551	5.73e-239	1.02e-236	Down	930.674	960.274	998.146	42.3657	57.5427	66.0743
GL15320-G	235.25	363.808	106.693	0.293266	-1.76972	1.47e-20	8.5e-20	Down	4.68084	5.32294	5.01573	1.69467	1.98001	1.96218	GO:0000324,GO:0016021,GO:0016020,GO:0005774,GO:0005524,GO:0042626,GO:0008559,GO:0071996,GO:0036246,GO:0009636,GO:0055085	fungal-type vacuole|integral component of membrane|membrane|vacuolar membrane|ATP binding|ATPase activity, coupled to transmembrane movement of substances|xenobiotic transmembrane transporting ATPase activity|glutathione transmembrane import into vacuole|phytochelatin 2 import into vacuole|response to toxic substance|transmembrane transport
GL15329-G	93.5026	27.7299	159.275	5.7438	2.52201	7.62e-05	0.00015675	Up	1.70694	1.40552	1.34428	8.01546	16.0876	8.68073
GL15332-G	1733.71	701.904	2765.51	3.94001	1.9782	0.000198621	0.000391026	Up	26.9346	29.0026	26.3237	120.731	197.748	96.7332
GL15335-G	159.794	82.2336	237.355	2.88635	1.52925	1.27e-12	4.74e-12	Up	2.38683	2.01251	3.00755	9.82723	8.48606	9.05556	GO:0016021,GO:0020037,GO:0005506,GO:0004497,GO:0016705	integral component of membrane|heme binding|iron ion binding|monooxygenase activity|oxidoreductase activity, acting on paired donors, with incorporation or reduction of molecular oxygen
GL15336-G	1680.82	2873.39	488.257	0.169924	-2.55704	6.78e-82	1.8e-80	Down	42.4221	45.0484	44.4495	9.02094	9.96515	9.71178	GO:0005634,GO:0003677,GO:0000981,GO:0008270,GO:0006351	nucleus|DNA binding|DNA-binding transcription factor activity, RNA polymerase II-specific|zinc ion binding|transcription, DNA-templated
GL15337-G	1689.13	2587.18	791.075	0.305767	-1.7095	2.75e-20	1.57e-19	Down	144.893	143.754	153.574	53.2009	85.5887	34.4711
GL15338-G	1668.23	2277.7	1058.77	0.464843	-1.10519	2.58e-18	1.33e-17	Down	139.964	150.208	148.31	86.0837	91.7051	83.2562
GL15347-G	179.561	113.148	245.973	2.1739	1.12029	0.00319132	0.00548234	Up	13.7325	13.5849	13.7874	45.3253	23.7771	45.4303
GL15352-G	764.679	1088.94	440.413	0.40444	-1.306	2.29e-20	1.31e-19	Down	44.4952	43.7156	45.7372	24.5137	25.7003	19.2264
GL15357-G	296.819	577.091	16.5473	0.0286737	-5.12413	1.01e-109	3.8e-108	Down	28.007	30.5164	28.2052	1.13824	0.305483	1.73784
GL15361-G	1145.33	431.324	1859.34	4.31077	2.10794	1.48e-53	2.34e-52	Up	12.5053	11.2854	10.5772	65.6621	63.2706	61.0205	GO:0005576,GO:0004556,GO:0103025,GO:0005509,GO:0016052	extracellular region|alpha-amylase activity|alpha-amylase activity (releasing maltohexaose)|calcium ion binding|carbohydrate catabolic process	ko00500	Starch and sucrose metabolism
GL15364-G	52.7753	88.2522	17.2984	0.196011	-2.35099	4.75e-10	1.51e-09	Down	5.21833	6.12851	8.53238	1.61308	1.82789	1.54053
GL15365-G	56.7344	97.2854	16.1833	0.166349	-2.58772	2.18e-13	8.57e-13	Down	7.40274	6.46472	6.81085	3.39011	0.605047	0.455292
GL15366-G	7715.7	11444.3	3987.1	0.348392	-1.52122	3.56e-38	3.82e-37	Down	420.717	422.117	428.049	186.04	175.874	205.017
GL15372-G	40.4081	77.3212	3.49502	0.0452013	-4.46749	3.12e-20	1.77e-19	Down	8.59707	6.67655	5.79652	0.435148	0.554734	0.233762
GL15374-G	213.564	122.448	304.679	2.48822	1.31512	1.54e-09	4.72e-09	Up	7.50087	7.77391	7.81065	24.6464	20.2312	28.6599
GL15389-G	42.7062	21.2465	64.1659	3.02006	1.59458	0.00552824	0.00920407	Up	1.41905	1.29168	1.42234	7.59889	2.84685	5.58169
GL15392-G	26.9755	48.2624	5.68869	0.11787	-3.08473	8.69e-08	2.34e-07	Down	2.8597	2.47052	1.4768	0.394493	0.517275	0.121098
GL15395-G	3126.28	5250.33	1002.24	0.190891	-2.38918	3.57e-80	9.28e-79	Down	194.904	179.786	183.338	47.1225	40.322	49.035
GL15398-G	252.036	69.8584	434.213	6.21562	2.6359	6.83e-41	7.85e-40	Up	3.8584	3.22161	3.47273	31.7451	27.1535	25.2405
GL15401-G	346.468	146.283	546.653	3.73697	1.90187	2.02e-28	1.57e-27	Up	7.44548	6.60564	6.72953	30.1935	37.379	31.8922
GL15404-G	315.584	427.174	203.994	0.477543	-1.0663	3.62e-10	1.16e-09	Down	15.6353	16.9278	17.3119	10.5144	9.48949	10.4969
GL15406-G	72.0752	41.1667	102.984	2.50163	1.32287	0.0132302	0.0207745	Up	2.29006	2.27572	3.57266	8.88805	12.2732	4.90143
GL15407-G	76.13	38.8086	113.451	2.92336	1.54763	6.9e-08	1.87e-07	Up	1.72141	2.05622	2.95237	9.72597	8.86384	6.59585
GL15410-G	94.4128	138.682	50.1439	0.361575	-1.46763	2.29e-08	6.42e-08	Down	6.1165	5.05615	5.5411	3.31597	1.91145	2.53002
GL15415-G	413.501	126.144	700.857	5.55599	2.47404	2.05e-48	2.8e-47	Up	11.8232	11.311	11.46	86.9181	84.6296	74.8254
GL15428-G	24.2313	32.887	15.5756	0.473609	-1.07823	0.0260415	0.039171	Down	2.13614	1.77385	2.51495	1.86757	0.952326	1.08687
GL15431-G	280.89	149.752	412.029	2.75141	1.46017	3.46e-16	1.6e-15	Up	3.02836	2.76213	2.97609	10.8047	8.71068	11.383	GO:0008171,GO:0046274	O-methyltransferase activity|lignin catabolic process
GL15432-G	368.794	692.922	44.6653	0.0644593	-3.95547	1.25e-92	3.76e-91	Down	17.0998	17.8038	19.3452	1.43487	1.43155	1.60866
GL15433-G	152.237	242.004	62.4693	0.258133	-1.95381	1.37e-18	7.17e-18	Down	10.1738	11.9298	10.0356	2.27662	3.9417	4.38006
GL15436-G	117.477	205.165	29.789	0.145195	-2.78393	1.04e-26	7.7e-26	Down	16.8091	18.4866	14.9219	2.63566	4.08175	2.62199
GL15438-G	796.166	1249.59	342.738	0.274279	-1.86628	4.71e-39	5.22e-38	Down	68.6323	77.665	72.7387	26.5468	24.4377	25.97
GL15443-G	2803.4	3798.89	1807.9	0.475901	-1.07127	1.08e-18	5.67e-18	Down	128.854	125.628	125.753	81.3199	70.8482	79.6964	GO:0019898,GO:0005886,GO:0003824,GO:0046872	extrinsic component of membrane|plasma membrane|catalytic activity|metal ion binding
GL15445-G	69.1365	106.817	31.456	0.294485	-1.76374	4.11e-06	9.58e-06	Down	4.33471	3.11693	5.61515	1.41229	1.937	1.56969
GL15446-G	188.921	120.299	257.543	2.14086	1.09819	0.00023078	0.000451273	Up	3.9121	3.48888	4.73989	13.385	7.95268	11.9625
GL15447-G	80.0905	41.1904	118.991	2.88879	1.53047	5.53e-08	1.51e-07	Up	3.04532	3.46991	3.71629	14.8413	10.5952	12.4375
GL15450-G	62.6804	91.6874	33.6734	0.367264	-1.44511	3.29e-06	7.73e-06	Down	3.53598	2.68599	2.57566	1.14884	1.75747	1.23431
GL15454-G	127.462	82.9489	171.975	2.07327	1.05191	0.000428832	0.000813153	Up	3.67834	3.62123	2.80133	9.81549	6.44231	10.598
GL15455-G	83.048	116.621	49.4752	0.42424	-1.23705	6.05e-06	1.39e-05	Down	14.5264	15.1772	14.7229	5.3147	11.7696	7.01529	GO:0004190	aspartic-type endopeptidase activity
GL15458-G	37.567	17.5096	57.6245	3.29103	1.71854	1.83e-05	4.02e-05	Up	1.04272	1.28215	0.729936	3.41224	4.90038	4.56394
GL15459-G	61.7101	84.2658	39.1544	0.464653	-1.10577	0.000345456	0.000662211	Down	12.6355	10.9759	11.6641	5.17444	9.70318	6.09744	GO:0004190	aspartic-type endopeptidase activity
GL15460-G	987.89	281.235	1694.54	6.02536	2.59105	5.43e-19	2.89e-18	Up	15.0092	15.1723	17.1666	112.081	147.893	105.214
GL15463-G	249.896	340.109	159.683	0.469505	-1.09079	2.39e-09	7.21e-09	Down	13.8815	15.6397	15.1246	11.09	6.402	9.38599
GL15464-G	149.386	85.868	212.904	2.47944	1.31001	1.89e-09	5.75e-09	Up	2.17069	2.70092	2.94414	9.24178	7.3554	8.21609	GO:0005576,GO:0004806,GO:0016042	extracellular region|triglyceride lipase activity|lipid catabolic process	ko00564	Glycerophospholipid metabolism
GL15466-G	48.3116	30.3585	66.2646	2.18274	1.12614	0.00124237	0.00223805	Up	2.433	1.16004	1.70318	4.80499	5.61058	4.4143
GL15468-G	1070.3	1722.59	417.996	0.242655	-2.04302	1.03e-49	1.46e-48	Down	61.0582	66.3184	58.8436	18.7917	24.3076	14.8182	GO:0031225,GO:0005886,GO:0052861,GO:0052862,GO:0030245	anchored component of membrane|plasma membrane|glucan endo-1,3-beta-glucanase activity, C-3 substituted reducing group|glucan endo-1,4-beta-glucanase activity, C-3 substituted reducing group|cellulose catabolic process
GL15473-G	144.255	54.1485	234.361	4.32811	2.11374	8.88e-05	0.000181453	Up	3.85035	3.63834	3.34599	20.5893	12.371	27.0942	GO:0046872,GO:0004601,GO:0045461	metal ion binding|peroxidase activity|sterigmatocystin biosynthetic process
GL15474-G	32.2709	47.1447	17.3972	0.369018	-1.43824	0.000594681	0.00111058	Down	3.98312	2.37891	3.06715	1.03745	1.87192	1.54334
GL15479-G	87.2634	124.615	49.9116	0.400525	-1.32004	1.1e-06	2.7e-06	Down	5.20781	4.13653	4.83444	3.26632	2.12824	1.90089
GL15482-G	220.292	122.125	318.459	2.60766	1.38275	7.77e-05	0.000159733	Up	6.9265	7.23683	8.03212	29.2514	28.5769	16.414	GO:0005576,GO:0003993,GO:0046872	extracellular region|acid phosphatase activity|metal ion binding	ko00230,ko00240,ko00760	Purine metabolism|Pyrimidine metabolism|Nicotinate and nicotinamide metabolism
GL15489-G	3961.26	5643.55	2278.97	0.403818	-1.30822	1.02e-27	7.81e-27	Down	94.2973	89.9746	87.5268	44.8013	51.057	44.751	GO:0005829,GO:0002161,GO:0005524,GO:0004823,GO:0002181,GO:0006429	cytosol|aminoacyl-tRNA editing activity|ATP binding|leucine-tRNA ligase activity|cytoplasmic translation|leucyl-tRNA aminoacylation	ko00970	Aminoacyl-tRNA biosynthesis
GL15490-G	212.041	363.425	60.6569	0.166903	-2.58291	9.99e-36	9.86e-35	Down	14.8487	14.3893	15.9816	3.8179	2.98349	2.8767
GL15494-G	266.488	165.777	367.2	2.21503	1.14733	1.56e-10	5.14e-10	Up	8.64125	7.4471	7.77034	24.9653	20.6029	22.1982
GL15495-G	15.0286	8.23858	21.8187	2.64836	1.4051	0.0353773	0.051908	Up	0.649629	0.684687	1.36429	4.03483	1.3274	3.77567
GL15497-G	9247.5	17124.8	1370.26	0.0800162	-3.64356	1.1e-177	9.44e-176	Down	1760.53	1807.02	1679.31	177.983	172.921	186.895
GL15498-G	674.302	1170.06	178.542	0.152591	-2.71225	4.64e-62	8.71e-61	Down	95.6495	95.1251	81.0131	15.1951	18.993	18.9139
GL15499-G	542.718	846.878	238.559	0.281692	-1.82781	4.96e-33	4.45e-32	Down	87.7034	82.5918	80.7362	31.5582	21.9387	37.081
GL15500-G	296.467	492.158	100.776	0.204764	-2.28797	3.88e-36	3.9e-35	Down	49.1317	51.0539	46.5044	11.2896	12.7257	14.4278
GL15507-G	4897.28	7117.92	2676.65	0.376043	-1.41103	2.93e-32	2.57e-31	Down	473.647	458.529	467.231	221.483	245.383	207.312
GL15508-G	92.4894	36.0011	148.978	4.13815	2.04898	6.96e-14	2.82e-13	Up	1.9871	2.04064	1.49804	9.92247	9.99453	9.41039
GL15510-G	3836.56	5775.1	1898.02	0.328657	-1.60535	6.44e-40	7.23e-39	Down	347.609	373.244	371.791	158.794	160.485	140.796
GL15516-G	2594.54	1636.32	3552.76	2.17119	1.11849	7.8e-17	3.73e-16	Up	36.5333	35.4181	36.7201	105.069	87.6893	109.473
GL15524-G	379.053	636.711	121.394	0.190657	-2.39095	7.08e-44	8.84e-43	Down	43.9582	37.6768	39.5927	10.7053	11.7696	7.17844
GL15525-G	1069.97	703.488	1436.46	2.04191	1.02992	1e-14	4.27e-14	Up	111.296	108.854	106.831	280.74	284.423	290.08
GL15527-G	176.1	280.516	71.6835	0.255542	-1.96837	5.37e-11	1.82e-10	Down	20.6634	21.0884	19.7876	5.33535	12.7558	2.06739
GL15534-G	144.882	207.726	82.0387	0.394937	-1.3403	2.93e-08	8.19e-08	Down	8.52086	10.2836	8.85461	3.98049	6.87412	3.13621
GL15543-G	124.436	175.109	73.7631	0.42124	-1.24729	8.32e-08	2.24e-07	Down	19.977	18.728	16.7815	8.34201	12.6325	8.96268
GL15544-G	208.619	366.298	50.9397	0.139066	-2.84616	3.15e-41	3.64e-40	Down	15.9211	14.4328	15.202	2.67749	2.88235	2.55707
GL15545-G	175.464	265.103	85.8258	0.323745	-1.62707	5.6e-15	2.41e-14	Down	3.7802	3.9254	3.4421	1.79423	0.94058	1.8917
GL15547-G	3464.39	6626.22	302.548	0.0456592	-4.45295	9.58e-223	1.3e-220	Down	400.115	370.308	354.385	22.0016	18.9173	24.875
GL15548-G	1355.12	1872.84	837.394	0.447124	-1.16125	2.42e-19	1.31e-18	Down	84.2626	79.9336	80.9585	46.707	44.8667	48.8364
GL15566-G	193.487	348.254	38.721	0.111186	-3.16895	5.98e-46	7.73e-45	Down	14.5353	13.6752	14.9178	1.92501	2.46662	1.75005
GL15568-G	37.969	55.8804	20.0576	0.358938	-1.47819	0.000175627	0.000347812	Down	8.80142	8.81259	7.08548	4.76118	3.59682	3.03136
GL15572-G	43.6169	9.9499	77.2839	7.76731	2.95741	3.86e-13	1.49e-12	Up	1.01053	1.06507	1.29691	11.608	10.4619	11.4565
GL15573-G	19.2997	3.79302	34.8064	9.17643	3.19793	2.19e-07	5.73e-07	Up	0.326759	0.688787	0.228743	3.27338	6.27613	5.06438
GL15576-G	194.537	91.2695	297.805	3.26292	1.70616	0.00727822	0.0118993	Up	5.97168	6.51099	6.41472	21.4536	40.5613	16.9327
GL15580-G	344.557	226.967	462.147	2.03619	1.02587	5.32e-10	1.69e-09	Up	16.0618	15.9157	14.9917	44.9701	44.0115	33.6882
GL15583-G	1.86999	3.73999	0	0	#NAME?	0.0496137	0.0709314	Down	0.121751	0	0.153414	0	0	0
GL15587-G	34.2241	47.7737	20.6744	0.432756	-1.20837	0.00336698	0.00576629	Down	2.45465	3.38316	3.23841	2.42117	1.15745	1.46324
GL15588-G	69.957	103.945	35.969	0.346039	-1.53099	2.74e-07	7.09e-07	Down	2.31759	2.44267	2.58108	1.0131	1.11932	1.11872
GL15596-G	571.202	913.601	228.804	0.250442	-1.99745	2.21e-10	7.17e-10	Down	183.868	219.199	200.895	49.5282	123.861	20.3795
GL15602-G	2589.8	5064.84	114.764	0.022659	-5.46377	4.37e-278	1.17e-275	Down	438.22	431.585	472.794	11.4084	19.4993	8.05801
GL15604-G	276.517	380.612	172.421	0.45301	-1.14239	1.15e-10	3.8e-10	Down	30.7954	35.0432	31.2707	19.0185	18.9812	18.3574
GL15606-G	517.54	279.998	755.082	2.69674	1.43121	6.02e-21	3.53e-20	Up	17.3054	19.2378	16.7788	66.13	56.8348	61.343
GL15607-G	245.514	133.295	357.733	2.68377	1.42426	2.13e-14	8.89e-14	Up	8.02652	7.24247	7.94318	27.0724	22.7251	29.9816	GO:0005737,GO:0005634,GO:0005524,GO:0008887,GO:0009853	cytoplasm|nucleus|ATP binding|glycerate kinase activity|photorespiration	ko00260,ko00561,ko00630	Glycine, serine and threonine metabolism|Glycerolipid metabolism|Glyoxylate and dicarboxylate metabolism
GL15609-G	25.6333	43.4782	7.78845	0.179135	-2.48088	6.31e-07	1.58e-06	Down	3.39358	2.78985	2.70821	0.489541	0.58247	0.964268
GL15610-G	9.30348	1.72589	16.8811	9.7811	3.29	0.00026433	0.000513341	Up	0	0.0773034	0.308065	2.02791	1.43873	1.32622
GL15611-G	397.991	252.477	543.505	2.1527	1.10615	2.01e-10	6.56e-10	Up	7.3704	6.3611	7.44725	22.1671	16.299	19.9727	GO:0005525	GTP binding
GL15612-G	321.794	197.94	445.648	2.25143	1.17084	2.49e-11	8.6e-11	Up	10.6828	11.1376	12.6727	28.1831	36.7424	34.3819
GL15613-G	2234.01	1018.42	3449.6	3.38721	1.7601	9.72e-10	3.02e-09	Up	32.6085	29.9809	30.0279	136.854	104.401	160.555
GL15614-G	1363.63	433.375	2293.88	5.29307	2.4041	1.47e-08	4.18e-08	Up	29.6291	32.651	30.5898	212.512	149.83	266.867
GL15616-G	897.132	350.462	1443.8	4.11971	2.04254	2.18e-47	2.93e-46	Up	13.2874	17.6756	14.4943	81.8819	72.8582	85.086			ko03013	RNA transport
GL15617-G	56.9012	36.7684	77.034	2.09512	1.06703	0.00276667	0.00479172	Up	1.63502	2.20792	1.82416	6.57214	3.44527	5.21335
GL15619-G	612.156	335.519	888.793	2.64901	1.40545	1.48e-21	8.9e-21	Up	13.992	12.7519	14.9084	45.0186	50.8568	45.3916
GL15620-G	575.33	790.631	360.028	0.455368	-1.13489	2.26e-14	9.41e-14	Down	20.2472	22.2942	22.9027	15.5009	11.806	10.9138	GO:0005525	GTP binding
GL15622-G	376.003	583.178	168.828	0.289497	-1.78838	6.7e-27	4.97e-26	Down	32.6438	32.2944	30.2417	11.4537	11.7475	12.0961
GL15626-G	362.765	567.29	158.239	0.278938	-1.84198	6.15e-28	4.73e-27	Down	41.8889	43.1154	44.144	13.5189	14.5276	18.0341	GO:0005829,GO:0005634,GO:0036361,GO:0006807	cytosol|nucleus|racemase activity, acting on amino acids and derivatives|nitrogen compound metabolic process
GL15627-G	1577.9	2325.49	830.319	0.357052	-1.48579	1.25e-06	3.05e-06	Down	134.483	137.167	134.166	46.3294	108.971	30.2694
GL15628-G	663.281	969.565	356.996	0.368202	-1.44143	2.93e-23	1.88e-22	Down	33.7857	32.6539	36.0655	15.378	18.6051	14.3493
GL15631-G	182.361	83.3222	281.399	3.37724	1.75584	3.68e-17	1.78e-16	Up	9.82916	10.0024	8.54162	38.4356	39.0601	45.2351
GL15632-G	49.9054	33.2135	66.5973	2.00513	1.00369	0.00303543	0.00523245	Up	2.59851	2.14659	2.2861	7.00731	6.37151	4.71676
GL15633-G	1283.93	659.15	1908.7	2.89571	1.53391	3.15e-31	2.69e-30	Up	33.5808	34.761	30.9588	123.208	114.748	130.438
GL15635-G	1534.29	415.671	2652.91	6.38225	2.67407	8.9e-16	4.01e-15	Up	20.5283	20.5954	24.066	177.741	140.173	214.391
GL15639-G	416.276	128.309	704.243	5.48865	2.45645	1.85e-19	1.01e-18	Up	5.30812	4.16921	3.58569	29.1414	36.6421	26.2005
GL15643-G	167.667	274.141	61.1933	0.223218	-2.16347	3.78e-23	2.41e-22	Down	11.6396	12.6409	12.3151	3.29855	3.96088	3.201
GL15649-G	909.894	1576.56	243.225	0.154276	-2.69642	5.76e-77	1.43e-75	Down	73.6457	69.4841	67.7351	12.5331	13.8153	15.2991
GL15651-G	128.257	206.687	49.8273	0.241076	-2.05244	9.21e-18	4.6e-17	Down	6.90601	8.15374	8.48008	2.35901	2.22078	2.68074
GL15653-G	78.418	123.034	33.8025	0.274742	-1.86385	1.22e-10	4.05e-10	Down	3.94363	3.67315	3.7237	1.323	1.72406	0.94762
GL15656-G	142.208	191.351	93.0642	0.486353	-1.03992	2.48e-06	5.88e-06	Down	12.4559	12.503	13.0793	8.55633	7.91822	7.23519
GL15657-G	799.132	1229.19	369.08	0.300264	-1.7357	2.04e-34	1.91e-33	Down	39.2997	38.7774	39.6	13.6616	18.136	13.448
GL15658-G	678.287	314.067	1042.51	3.31938	1.73091	8.46e-09	2.45e-08	Up	15.7831	15.5854	15.7889	74.337	49.3821	76.8455
GL15659-G	181.136	269.33	92.9418	0.345085	-1.53498	7.93e-14	3.2e-13	Down	9.6096	8.64515	9.62208	4.66204	3.32401	4.344
GL15660-G	214.542	346.495	82.59	0.238358	-2.0688	3.67e-25	2.51e-24	Down	11.0077	11.6372	12.4397	4.23607	2.79782	3.68434
GL15661-G	409.808	179.084	640.532	3.57671	1.83863	2.07e-23	1.33e-22	Up	11.2191	11.8946	12.7566	50.8349	50.7861	62.5053
GL15663-G	1043.09	331.774	1754.41	5.28797	2.40271	2.09e-65	4.16e-64	Up	12.3552	13.4641	12.3329	84.7143	82.9365	90.7217
GL15664-G	675.759	397.606	953.912	2.39914	1.26252	3.44e-13	1.34e-12	Up	16.7001	17.4587	20.0005	58.0024	46.814	61.5017
GL15665-G	5610.41	9702.87	1517.96	0.156445	-2.67627	1.09e-102	3.71e-101	Down	556.794	558.295	542.833	107.015	124.562	100.706	GO:0036513,GO:0005783,GO:0016021,GO:0046872,GO:0061630,GO:0044390,GO:0004842,GO:0071712,GO:0006511	Derlin-1 retrotranslocation complex|endoplasmic reticulum|integral component of membrane|metal ion binding|ubiquitin protein ligase activity|ubiquitin-like protein conjugating enzyme binding|ubiquitin-protein transferase activity|ER-associated misfolded protein catabolic process|ubiquitin-dependent protein catabolic process
GL15667-G	3869.54	5233.2	2505.87	0.47884	-1.06239	5.43e-19	2.89e-18	Down	106.785	100.967	115.266	68.7715	62.7117	66.621	GO:0005829,GO:0005634,GO:0000978,GO:0000982,GO:0008270,GO:0006357,GO:0006351	cytosol|nucleus|RNA polymerase II proximal promoter sequence-specific DNA binding|transcription factor activity, RNA polymerase II proximal promoter sequence-specific DNA binding|zinc ion binding|regulation of transcription by RNA polymerase II|transcription, DNA-templated
GL15668-G	1197.7	348.077	2047.31	5.88178	2.55625	2.07e-75	4.97e-74	Up	10.6363	10.7554	10.9744	81.1643	78.0132	84.6149
GL15669-G	108.869	32.9018	184.835	5.61779	2.49	1.13e-07	3.01e-07	Up	2.10356	1.95625	2.07891	18.3706	9.55727	16.3013	GO:0005615,GO:0046872,GO:0004252,GO:0009405	extracellular space|metal ion binding|serine-type endopeptidase activity|pathogenesis
GL15672-G	407.402	83.2425	731.561	8.78832	3.13559	1.07e-69	2.33e-68	Up	12.7038	10.955	12.5817	144.386	139.642	124.178
GL15674-G	906.61	1469.77	343.453	0.233679	-2.0974	6.13e-50	8.75e-49	Down	36.9397	38.611	37.3707	11.7906	10.4006	11.6149
GL15676-G	34.9493	13.0784	56.8201	4.34457	2.11921	5.04e-07	1.28e-06	Up	1.13685	1.91712	1.4325	9.56645	8.22323	7.19475
GL15678-G	3112.37	4419.51	1805.24	0.408469	-1.2917	1.94e-26	1.41e-25	Down	114.812	111.068	119.525	56.7213	68.4892	55.453
GL15679-G	1607.8	2748.19	467.412	0.17008	-2.55572	7.1e-81	1.86e-79	Down	238.026	216.865	250.833	48.5081	63.6654	41.5618	GO:0005935,GO:0005934,GO:0000131,GO:0043332,GO:0000133,GO:0005816,GO:0003779,GO:0005519,GO:0008047,GO:0051017,GO:0030953,GO:0007121,GO:0007118,GO:0030010,GO:0034652,GO:2000251,GO:0090338,GO:0007124,GO:0051125,GO:0032880	cellular bud neck|cellular bud tip|incipient cellular bud site|mating projection tip|polarisome|spindle pole body|actin binding|cytoskeletal regulatory protein binding|enzyme activator activity|actin filament bundle assembly|astral microtubule organization|bipolar cellular bud site selection|budding cell apical bud growth|establishment of cell polarity|extrachromosomal circular DNA localization i…
GL15680-G	90.2342	138.558	41.91	0.302472	-1.72513	1.87e-10	6.1e-10	Down	4.04213	4.19942	3.82	1.2842	2.19463	1.1933
GL15684-G	243.195	161.314	325.075	2.01518	1.01091	0.000364816	0.000696917	Up	10.322	11.9185	9.7341	35.8816	23.9392	22.927	GO:0005739,GO:0010181,GO:0016491,GO:0042602	mitochondrion|FMN binding|oxidoreductase activity|riboflavin reductase (NADPH) activity
GL15691-G	703.764	201.733	1205.8	5.97718	2.57946	8.76e-49	1.21e-47	Up	5.12616	4.3322	4.91143	40.2111	31.8286	38.0466	GO:0009507,GO:0005524,GO:0034459,GO:0046872,GO:0003723,GO:0000398	chloroplast|ATP binding|ATP-dependent 3'-5' RNA helicase activity|metal ion binding|RNA binding|mRNA splicing, via spliceosome
GL15698-G	963.362	34.0778	1892.65	55.5389	5.79543	1.72e-73	4.01e-72	Up	1.0081	1.75544	1.74892	106.907	123.323	90.3493	GO:0031305,GO:0005743,GO:0005739,GO:0002083,GO:0047293,GO:0008412,GO:0016765,GO:0008299,GO:0006744	integral component of mitochondrial inner membrane|mitochondrial inner membrane|mitochondrion|4-hydroxybenzoate decaprenyltransferase activity|4-hydroxybenzoate nonaprenyltransferase activity|4-hydroxybenzoate octaprenyltransferase activity|transferase activity, transferring alkyl or aryl (other than methyl) groups|isoprenoid biosynthetic process|ubiquinone biosynthetic process	ko00130	Ubiquinone and other terpenoid-quinone biosynthesis
GL15699-G	437.48	274.32	600.641	2.18957	1.13064	1.24e-07	3.31e-07	Up	8.6787	7.14223	8.76977	25.8678	18.2556	24.875	GO:0004040,GO:0043864,GO:0034251	amidase activity|indoleacetamide hydrolase activity|regulation of cellular amide catabolic process
GL15700-G	2814.26	5149.56	478.963	0.0930105	-3.42646	3.02e-145	1.74e-143	Down	413.774	395.55	397.672	48.5915	39.3591	55.8211
GL15701-G	54.6025	81.7754	27.4295	0.335425	-1.57594	1.88e-06	4.5e-06	Down	4.95132	3.68044	4.21404	1.94227	1.08626	2.49067
GL15702-G	2175.32	1134.37	3216.27	2.8353	1.5035	0.00018932	0.000373929	Up	65.8487	65.6677	70.5708	254.869	163.56	314.944	GO:0005794,GO:0016020,GO:0042564,GO:0005635,GO:0005634,GO:0004105,GO:0031210,GO:0006657,GO:0006656	Golgi apparatus|membrane|NLS-dependent protein nuclear import complex|nuclear envelope|nucleus|choline-phosphate cytidylyltransferase activity|phosphatidylcholine binding|CDP-choline pathway|phosphatidylcholine biosynthetic process	ko00440,ko00564	Phosphonate and phosphinate metabolism|Glycerophospholipid metabolism
GL15709-G	75.7772	29.9233	121.631	4.06475	2.02317	1.02e-11	3.6e-11	Up	0.98991	1.52153	1.2127	6.44581	5.36016	7.56466
GL15740-G	212.094	285.255	138.934	0.487051	-1.03785	6.88e-08	1.87e-07	Down	35.3825	34.4032	37.4151	26.9583	19.2455	20.7576
GL15743-G	1116.38	1598.87	633.895	0.396463	-1.33474	1.17e-23	7.58e-23	Down	42.7797	45.2038	43.9156	23.2801	20.9254	22.7865	GO:0030981,GO:0005868,GO:0005829,GO:0030286,GO:0035974,GO:0045504,GO:0045503,GO:0030989,GO:0007018	cortical microtubule cytoskeleton|cytoplasmic dynein complex|cytosol|dynein complex|meiotic spindle pole body|dynein heavy chain binding|dynein light chain binding|dynein-driven meiotic oscillatory nuclear movement|microtubule-based movement	ko04145	Phagosome
GL15744-G	3433.48	6782.91	84.0557	0.0123923	-6.33442	5.46e-179	4.79e-177	Down	427.058	377.014	357.886	5.19322	8.78074	4.47837	GO:0005576,GO:0008061,GO:0004568,GO:0006032,GO:0009405,GO:0000272	extracellular region|chitin binding|chitinase activity|chitin catabolic process|pathogenesis|polysaccharide catabolic process
GL15747-G	384.283	249.354	519.212	2.08223	1.05813	8.38e-07	2.08e-06	Up	24.7581	25.6682	25.5728	78.8397	53.149	70.8708
GL15748-G	72.3819	25.9097	118.854	4.58724	2.19763	1.13e-09	3.51e-09	Up	0.346769	1.1629	0.959965	3.90332	5.91325	4.64161
GL15761-G	36.2151	50.426	22.0042	0.436367	-1.19639	0.00270951	0.00469822	Down	2.4024	2.53205	2.52264	1.41452	1.74315	1.01318
GL15762-G	132.87	46.7268	219.014	4.68711	2.2287	1.48e-20	8.55e-20	Up	1.43288	1.84581	2.34048	10.9092	10.9306	11.8236	GO:0005829,GO:0004029,GO:0050269,GO:0043878,GO:0009699	cytosol|aldehyde dehydrogenase (NAD) activity|coniferyl-aldehyde dehydrogenase activity|glyceraldehyde-3-phosphate dehydrogenase (NAD+) (non-phosphorylating) activity|phenylpropanoid biosynthetic process
GL15763-G	1031.91	629.777	1434.05	2.27708	1.18718	3.21e-12	1.17e-11	Up	17.9933	18.7781	19.1722	62.3416	45.7439	55.1891	GO:0005677,GO:0000790,GO:0005720,GO:0031618,GO:0005724,GO:0005730,GO:0034967,GO:0034739,GO:0046872,GO:0070403,GO:0017136,GO:0032041,GO:0046969,GO:0046970,GO:0045129	chromatin silencing complex|nuclear chromatin|nuclear heterochromatin|nuclear pericentric heterochromatin|nuclear telomeric heterochromatin|nucleolus|Set3 complex|histone deacetylase activity (H4-K16 specific)|metal ion binding|NAD+ binding|NAD-dependent histone deacetylase activity|NAD-dependent histone deacetylase activity (H3-K14 specific)|NAD-dependent histone deacetylase activity (H3-K9 spec…
GL15766-G	787.348	1101.72	472.976	0.429307	-1.21992	3.43e-18	1.76e-17	Down	49.7525	51.4026	54.2558	30.5227	31.1287	23.8554
GL15768-G	71.7812	126.823	16.7393	0.131989	-2.92151	1.98e-19	1.08e-18	Down	6.17853	5.67844	7.0587	1.48547	1.21197	0.510719
GL15769-G	1390.78	2594.68	186.888	0.0720272	-3.79531	8.85e-148	5.25e-146	Down	389.574	395.428	453.417	40.1197	42.0797	32.0732
GL15771-G	169.355	289.449	49.262	0.170192	-2.55476	1.01e-30	8.41e-30	Down	9.64736	8.59401	7.80936	1.57982	1.39148	2.70035	GO:0005739,GO:0005634,GO:0005657,GO:0005524,GO:0043141,GO:0003677,GO:0032508,GO:0006310,GO:0006281,GO:0006260,GO:0000002,GO:0000723	mitochondrion|nucleus|replication fork|ATP binding|ATP-dependent 5'-3' DNA helicase activity|DNA binding|DNA duplex unwinding|DNA recombination|DNA repair|DNA replication|mitochondrial genome maintenance|telomere maintenance
GL15772-G	124.355	46.1183	202.592	4.39287	2.13516	2.91e-18	1.5e-17	Up	1.64029	0.895275	1.53784	7.46478	8.07982	7.37705
GL15774-G	663.069	1180.73	145.403	0.123146	-3.02156	1.42e-82	3.78e-81	Down	45.0615	47.5762	47.2756	8.07585	5.82794	8.1693
GL15775-G	753.105	217.079	1289.13	5.93855	2.57011	4.95e-58	8.52e-57	Up	27.0318	27.2924	28.3847	227.013	183.977	218.29
GL15776-G	41.9843	20.5407	63.4278	3.08791	1.62663	9.64e-05	0.000196178	Up	1.59558	1.0931	2.26184	4.89112	6.16192	8.44926
GL15780-G	247.785	156.103	339.466	2.17463	1.12077	9.78e-10	3.04e-09	Up	9.2826	7.29525	8.6767	24.5753	23.2212	22.5922	GO:0005576,GO:0046558,GO:0031222,GO:0045493	extracellular region|arabinan endo-1,5-alpha-L-arabinosidase activity|arabinan catabolic process|xylan catabolic process
GL15784-G	95.0693	174.071	16.0674	0.0923037	-3.43747	1.4e-30	1.16e-29	Down	8.4153	10.0814	8.94627	1.31951	0.576732	1.35018	GO:0005758,GO:0070469,GO:0020037,GO:0004460,GO:0046872	mitochondrial intermembrane space|respiratory chain|heme binding|L-lactate dehydrogenase (cytochrome) activity|metal ion binding	ko00620	Pyruvate metabolism
GL15785-G	544.864	887.565	202.163	0.227773	-2.13433	5.16e-43	6.31e-42	Down	29.0309	29.6946	29.4804	6.85299	11.1097	7.7459
GL15789-G	8.20959	15.169	1.25012	0.0824128	-3.60099	0.000307487	0.000593094	Down	0.288308	0.607734	0.302738	0.0630149	0.064266	0
GL15797-G	308.46	525.171	91.7499	0.174705	-2.51701	1.34e-42	1.61e-41	Down	18.2253	19.1337	19.1375	5.01636	5.07222	2.57963
GL15798-G	571.871	775.577	368.166	0.474699	-1.07491	2.71e-13	1.06e-12	Down	37.8661	36.9321	41.1665	24.6069	19.5052	26.3737	GO:0005758,GO:0005739,GO:0050660,GO:0016971,GO:0015035,GO:0016972,GO:0006879,GO:0034599,GO:0045041	mitochondrial intermembrane space|mitochondrion|flavin adenine dinucleotide binding|flavin-linked sulfhydryl oxidase activity|protein disulfide oxidoreductase activity|thiol oxidase activity|cellular iron ion homeostasis|cellular response to oxidative stress|protein import into mitochondrial intermembrane space
GL15809-G	572.427	818.61	326.245	0.398536	-1.32722	4.35e-19	2.32e-18	Down	45.3695	41.3724	42.2615	25.322	18.2632	22.3454
GL15810-G	107.818	178.02	37.6155	0.2113	-2.24264	6.18e-18	3.12e-17	Down	36.8123	37.886	41.6107	11.714	11.6811	8.1107
GL15811-G	82.4168	131.864	32.9697	0.250029	-1.99984	3.7e-07	9.5e-07	Down	5.50812	6.88545	4.57324	1.53987	0.628177	3.25374
GL15815-G	219.148	129.238	309.058	2.39138	1.25785	2.18e-09	6.61e-09	Up	7.54333	7.55573	5.73	23.9242	22.8906	17.1361
GL15823-G	25.6138	39.7323	11.4954	0.28932	-1.78926	0.00019775	0.000389426	Down	9.86183	8.7772	7.59398	3.68827	3.22414	2.83049
GL15825-G	106.065	170.778	41.3522	0.242141	-2.04608	2e-15	8.84e-15	Down	17.5551	17.4993	19.4331	4.06813	8.29778	4.50739
GL15828-G	3070.07	69.4732	6070.67	87.3814	6.44925	0	0	Up	9.51979	14.5128	11.6028	1356.11	1385.95	1245.57
GL15829-G	32.3937	10.6615	54.1258	5.07674	2.3439	5.39e-07	1.37e-06	Up	0.470421	0.716167	0.493966	4.96387	2.81958	3.17292
GL15831-G	353.748	221.63	485.865	2.19223	1.1324	0.000131082	0.000263032	Up	20.1586	21.7406	20.7737	64.8096	70.1195	41.2945
GL15834-G	96.2073	141.366	51.0486	0.36111	-1.46949	1.74e-08	4.93e-08	Down	5.73248	4.37647	5.55636	2.87132	2.29761	2.08827
GL15835-G	573.936	813.725	334.148	0.41064	-1.28405	6.57e-18	3.31e-17	Down	39.8347	37.4826	40.4678	23.3085	21.3589	17.3564
GL15836-G	494.109	262.7	725.519	2.76178	1.4656	8.33e-21	4.86e-20	Up	21.1526	21.4267	22.6434	78.1642	67.1027	85.3617
GL15841-G	1731.24	840.332	2622.15	3.12037	1.64172	1.6e-37	1.69e-36	Up	35.6572	35.1229	34.7737	136.605	146.518	138.753
GL15845-G	12.3901	23.8605	0.919739	0.0385464	-4.69726	1.1e-06	2.7e-06	Down	5.7876	2.61426	3.47273	0.59635	0	0
GL15847-G	646.388	1112.8	179.972	0.161729	-2.62835	3.11e-65	6.17e-64	Down	56.8056	53.7855	64.0733	12.6945	11.8623	11.6234
GL15848-G	506.383	736.957	275.81	0.374255	-1.41791	1.37e-20	7.92e-20	Down	22.5588	22.7311	23.5903	9.9087	10.7892	12.2868	GO:0005759,GO:0005739,GO:0050660,GO:0016740,GO:0070899,GO:0030488,GO:0006400,GO:0002098	mitochondrial matrix|mitochondrion|flavin adenine dinucleotide binding|transferase activity|mitochondrial tRNA wobble uridine modification|tRNA methylation|tRNA modification|tRNA wobble uridine modification
GL15853-G	764.489	1031.67	497.305	0.482038	-1.05278	4.07e-14	1.67e-13	Down	24.0565	21.7918	21.9856	13.6336	13.6903	14.5635	GO:0005789,GO:0016021,GO:0051377,GO:0071555,GO:0006506	endoplasmic reticulum membrane|integral component of membrane|mannose-ethanolamine phosphotransferase activity|cell wall organization|GPI anchor biosynthetic process	ko00563	Glycosylphosphatidylinositol (GPI)-anchor biosynthesis
GL15863-G	809.015	1079.51	538.517	0.498852	-1.00332	4.63e-13	1.78e-12	Down	25.5966	26.978	26.4952	16.6989	18.9657	14.8674
GL15864-G	223.307	323.749	122.865	0.379506	-1.39781	2.53e-13	9.91e-13	Down	10.0313	10.1711	10.8	5.30436	5.13724	4.63301
GL15865-G	453.111	778.951	127.271	0.163388	-2.61363	1.94e-55	3.18e-54	Down	78.7863	87.3852	82.2855	19.0693	16.9845	15.9808
GL15870-G	92.7337	136.877	48.5908	0.354997	-1.49412	1.6e-08	4.55e-08	Down	4.52618	3.45858	3.68336	2.34645	1.10981	1.86337
GL15872-G	13.4093	22.9576	3.86111	0.168185	-2.57188	0.000221597	0.000434017	Down	1.27327	1.02247	1.91	0	0.743343	0.15662
GL15874-G	1331.9	2622.44	41.3483	0.0157671	-5.98694	1.54e-259	3.42e-257	Down	229.469	228.396	233.791	3.36403	5.03901	5.53443
GL15875-G	180.435	240.737	120.133	0.499024	-1.00282	7.45e-07	1.86e-06	Down	7.32818	9.13737	7.28273	4.95529	5.49486	4.73242
GL15882-G	1011.03	90.3139	1931.75	21.3892	4.41881	6.97e-43	8.5e-42	Up	8.46757	10.3569	9.65977	285.14	289.647	206.172
GL15883-G	261.803	43.1666	480.439	11.1299	3.47636	3.26e-45	4.18e-44	Up	3.05236	2.82316	2.22397	43.6575	32.534	39.5038
GL15884-G	56.9868	78.8173	35.1564	0.446049	-1.16473	0.000349607	0.000669879	Down	5.64019	5.05289	6.07054	5.16991	1.98801	2.45858
GL15885-G	102.214	165.109	39.3187	0.238138	-2.07013	3.12e-15	1.36e-14	Down	9.7054	11.1776	11.136	3.01336	4.17638	2.57345
GL15891-G	225.318	80.9881	369.648	4.56423	2.19037	1.14e-12	4.29e-12	Up	5.231	6.13981	3.12092	31.7989	31.7014	21.4969
GL15893-G	2708.17	826.207	4590.14	5.55567	2.47396	1.62e-83	4.38e-82	Up	36.7007	40.0853	37.6694	270.125	295.254	249.228
GL15897-G	38.1571	68.6205	7.69375	0.11212	-3.15688	5.62e-13	2.15e-12	Down	8.69937	9.4467	9.13478	1.42606	1.13117	1.36192
GL15901-G	2667.83	5320.18	15.4809	0.00290984	-8.42484	0	0	Down	358.949	357.009	358.283	2.1732	0.985044	0.864776
GL15902-G	4214.43	8200.63	228.235	0.0278314	-5.16714	6.69e-281	1.9e-278	Down	680.823	702.858	670.244	25.1611	20.1619	27.8913
GL15903-G	5595.94	11065.4	126.467	0.011429	-6.45115	0	0	Down	883.153	946.37	832.023	12.6594	12.9107	13.3952
GL15906-G	9656.43	19220.9	91.9892	0.0047859	-7.70699	0	0	Down	1588.97	1658.44	1566.64	12.281	7.84074	9.44014
GL15907-G	874.572	1663.75	85.3997	0.0513298	-4.28406	6.64e-153	4.3e-151	Down	91.9811	91.7536	93.9697	5.58852	4.20675	8.43463
GL15908-G	10919.7	19515	2324.28	0.119102	-3.06973	1.03e-134	5.25e-133	Down	838.094	844.846	841.842	141.563	105.032	138.742
GL15909-G	9037.05	3804.02	14270.1	3.75132	1.9074	2.72e-05	5.86e-05	Up	92.4092	97.5556	99.1242	507.526	293.518	587.555
GL15910-G	1629.06	2480.49	777.631	0.313499	-1.67347	1.74e-38	1.9e-37	Down	67.1088	64.4699	65.8936	24.2464	31.7188	23.3226
GL15911-G	184.393	255.347	113.438	0.444253	-1.17055	7.77e-09	2.25e-08	Down	13.9717	13.1698	13.453	9.6338	7.0456	6.46911
GL15915-G	168.35	49.2854	287.415	5.83165	2.5439	7.93e-30	6.42e-29	Up	1.89147	1.56161	1.22478	11.8994	13.1019	10.0161
GL15917-G	123.338	47.6353	199.041	4.17844	2.06296	2.76e-17	1.34e-16	Up	3.54134	2.969	5.0708	20.6084	22.8923	18.3994
GL15922-G	87.7994	34.6542	140.945	4.06717	2.02402	0.019802	0.0302843	Up	1.20051	1.30364	1.2988	5.51028	11.0609	3.24204
GL15930-G	4149.18	8027.88	270.471	0.0336914	-4.89147	1.25e-260	2.93e-258	Down	667.616	696.468	646.435	25.86	24.4387	36.366
GL15933-G	129.782	60.9049	198.659	3.2618	1.70567	0.000335424	0.000643721	Up	2.2937	3.76678	3.75279	11.3499	19.0959	10.472
GL15935-G	536.266	353.799	718.733	2.03147	1.02253	1.77e-06	4.26e-06	Up	24.1806	26.855	25.9972	71.4122	52.742	76.2593	GO:0005783,GO:0005789,GO:0016021,GO:0004671,GO:0009908,GO:0009788,GO:0048367	endoplasmic reticulum|endoplasmic reticulum membrane|integral component of membrane|protein C-terminal S-isoprenylcysteine carboxyl O-methyltransferase activity|flower development|negative regulation of abscisic acid-activated signaling pathway|shoot system development
GL15936-G	1234.81	773.728	1695.89	2.19184	1.13214	5.61e-18	2.84e-17	Up	58.2962	55.9423	59.7266	157.006	166.887	164.355
GL15937-G	69.0259	16.789	121.263	7.22275	2.85255	5.5e-14	2.25e-13	Up	2.55556	2.21816	2.84132	27.4683	25.9863	17.0859
GL15938-G	34.4388	12.652	56.2256	4.44401	2.15186	1.06e-06	2.61e-06	Up	2.23381	1.34535	2.51316	7.86415	13.1063	13.6013
GL15939-G	1484.44	2235.34	733.536	0.328155	-1.60755	4.42e-35	4.27e-34	Down	214.466	214.597	212.9	103.149	79.5105	87.4533
GL15942-G	98.7871	10.2792	187.295	18.2208	4.18751	3.27e-15	1.42e-14	Up	1.38852	1.17076	1.74962	25.5384	43.409	31.3839	GO:0005576,GO:0009277,GO:0005199	extracellular region|fungal-type cell wall|structural constituent of cell wall
GL15943-G	22.7594	42.2869	3.23191	0.0764282	-3.70975	5.5e-09	1.61e-08	Down	3.55617	5.04053	7.08202	0.147412	0.902034	0.475141	GO:0005576,GO:0009277,GO:0005199	extracellular region|fungal-type cell wall|structural constituent of cell wall
GL15944-G	249.084	47.5268	450.642	9.48185	3.24517	2.92e-21	1.73e-20	Up	5.38951	10.1182	8.66574	90.7042	83.4196	118.771
GL15946-G	2408.85	3594.84	1222.86	0.34017	-1.55567	4.53e-36	4.53e-35	Down	86.0535	84.7949	84.2327	36.7454	34.4169	39.9656	GO:1990316,GO:0000407,GO:0006914,GO:0015031	Atg1/ULK1 kinase complex|phagophore assembly site|autophagy|protein transport	ko04136	Autophagy - other
GL15949-G	55.9877	36.0041	75.9712	2.11007	1.07729	0.000893321	0.00163667	Up	3.97587	4.19044	2.60929	9.67847	9.99248	9.49993
GL15950-G	47.4071	16.7184	78.0958	4.67125	2.22381	0.000107027	0.000216653	Up	1.24831	0.501209	1.24837	4.93061	4.51836	8.44522
GL15952-G	5631.11	9015.13	2247.1	0.249258	-2.00429	9.23e-62	1.71e-60	Down	470.473	459.339	491.496	150.424	146.746	156.485
GL15953-G	2890.23	4077	1703.47	0.417824	-1.25903	2.51e-25	1.74e-24	Down	108.497	106.201	113.284	55.9479	48.0339	71.3749	GO:0005739	mitochondrion
GL15958-G	124.8	64.9776	184.622	2.84133	1.50656	0.0013575	0.00243493	Up	3.81161	2.69516	2.93846	8.23607	16.0302	10.0952
GL15959-G	3735.94	2479.72	4992.17	2.0132	1.00949	4.82e-05	0.000101151	Up	126.543	123.346	141.164	311.09	418.13	278.744
GL15965-G	3655.5	4961.1	2349.91	0.473667	-1.07805	1.41e-19	7.73e-19	Down	99.6448	100.114	97.9659	58.9717	50.5538	71.019	GO:0042645,GO:0009353,GO:0005739,GO:0045252,GO:0004591,GO:0030976,GO:0006103,GO:0006099	mitochondrial nucleoid|mitochondrial oxoglutarate dehydrogenase complex|mitochondrion|oxoglutarate dehydrogenase complex|oxoglutarate dehydrogenase (succinyl-transferring) activity|thiamine pyrophosphate binding|2-oxoglutarate metabolic process|tricarboxylic acid cycle	ko00310,ko00380	Lysine degradation|Tryptophan metabolism
GL15966-G	43.2279	59.5648	26.8911	0.451461	-1.14733	0.00162891	0.00289643	Down	2.01795	1.7133	1.29492	0.943379	1.09955	0.868773
GL15969-G	354.775	218.775	490.775	2.24328	1.16561	2.08e-12	7.69e-12	Up	16.054	16.0666	16.4709	45.7685	45.5937	48.2226	GO:0102098,GO:0016616,GO:0019698	D-galacturonate reductase activity|oxidoreductase activity, acting on the CH-OH group of donors, NAD or NADP as acceptor|D-galacturonate catabolic process	ko00561	Glycerolipid metabolism
GL15970-G	22.1787	32.6959	11.6615	0.356664	-1.48736	0.00324978	0.00557703	Down	1.22686	2.08016	1.96041	0.320619	1.17714	0.89563
GL15972-G	49.7523	67.8883	31.6164	0.465711	-1.10249	0.016514	0.0255666	Down	5.4818	11.2926	8.76507	5.54143	2.74935	6.91919
GL15976-G	23.4571	44.6455	2.2687	0.0508159	-4.29858	3.51e-12	1.28e-11	Down	6.5296	8.19284	6.20342	0	0.953004	0.401591
GL15977-G	24.1096	35.6655	12.5538	0.351987	-1.50641	0.00194435	0.00342988	Down	1.08595	1.03725	1.53228	0.285566	0.873705	0.482134	GO:0016282,GO:0033290,GO:0005852,GO:0003743,GO:0035690,GO:0001732	eukaryotic 43S preinitiation complex|eukaryotic 48S preinitiation complex|eukaryotic translation initiation factor 3 complex|translation initiation factor activity|cellular response to drug|formation of cytoplasmic translation initiation complex
GL15979-G	1062.49	580.825	1544.16	2.65857	1.41065	1.1e-25	7.72e-25	Up	19.8494	19.6354	19.8469	67.8381	63.4956	70.698
GL15982-G	923.785	244.02	1603.55	6.57139	2.7162	1.83e-17	8.97e-17	Up	12.061	11.0067	13.0251	117.523	77.1794	109.233
GL15984-G	201.382	290.683	112.081	0.385578	-1.37491	4.29e-12	1.55e-11	Down	14.9375	16.7313	16.6691	8.34891	10.2041	5.33933
GL15985-G	738.924	316.281	1161.57	3.67257	1.87679	3.34e-38	3.6e-37	Up	19.3372	17.7803	17.5937	82.0844	82.0257	93.2312
GL15986-G	1857.55	1058.2	2656.9	2.51077	1.32813	6.47e-26	4.59e-25	Up	35.5146	37.7817	32.7878	118.445	103.144	119.742	GO:0020037,GO:0005506,GO:0004497,GO:0016705	heme binding|iron ion binding|monooxygenase activity|oxidoreductase activity, acting on paired donors, with incorporation or reduction of molecular oxygen
GL15988-G	405.644	790.251	21.0363	0.0266198	-5.23136	2.64e-134	1.33e-132	Down	34.0124	32.568	37.9239	1.58069	0.913506	1.07559
GL15991-G	130.471	67.9353	193.007	2.84104	1.50642	9.42e-11	3.14e-10	Up	1.56764	1.67847	1.85513	6.10219	5.33865	7.10256	GO:0005737	cytoplasm
GL15996-G	67.3058	39.7441	94.8674	2.38696	1.25517	2.83e-05	6.09e-05	Up	5.247	4.9157	3.79551	17.1005	12.4367	13.2525
GL15997-G	565.776	325.234	806.318	2.47919	1.30987	1.36e-18	7.15e-18	Up	9.18921	11.443	10.2439	34.426	30.8655	32.7602	GO:0005794,GO:0016021,GO:0055085	Golgi apparatus|integral component of membrane|transmembrane transport
GL15998-G	325.689	112.216	539.161	4.80469	2.26444	1.28e-36	1.3e-35	Up	4.82483	5.23777	6.28223	33.8723	29.5168	37.0779
GL16000-G	3038.03	4317.44	1758.62	0.407329	-1.29573	1.14e-24	7.7e-24	Down	641.812	651.666	631.853	388.791	237.145	379.327
GL16002-G	57.2652	37.4033	77.1272	2.06204	1.04407	0.00109069	0.00197762	Up	1.40556	1.52499	1.73636	4.02537	4.66279	3.63075	GO:0005634,GO:0003677	nucleus|DNA binding
GL16007-G	3152.4	693.719	5611.08	8.0884	3.01586	1.35e-09	4.16e-09	Up	13.9223	15.4777	20.5519	155.986	231.303	129.474	GO:0005737,GO:0005829,GO:0005634,GO:0005524,GO:0004672,GO:0004674,GO:0044843,GO:0000746,GO:0035556,GO:0051321,GO:0110045,GO:0010515,GO:0051447,GO:0042308,GO:0000122,GO:1900087,GO:0006468	cytoplasm|cytosol|nucleus|ATP binding|protein kinase activity|protein serine/threonine kinase activity|cell cycle G1/S phase transition|conjugation|intracellular signal transduction|meiotic cell cycle|negative regulation of cell cycle switching, mitotic to meiotic cell cycle|negative regulation of induction of conjugation with cellular fusion|negative regulation of meiotic cell cycle|negative reg…
GL16009-G	203.835	114.512	293.159	2.56006	1.35618	1.25e-09	3.84e-09	Up	5.60436	5.44049	5.93649	14.9517	20.1305	20.5088
GL16012-G	20.7542	13.4106	28.0978	2.09519	1.06708	0.0385348	0.056213	Up	0.495629	0.731328	0.780654	1.90659	2.0052	1.47232
GL16013-G	144.413	91.9127	196.913	2.14239	1.09922	0.000248555	0.000484044	Up	3.57535	3.39147	5.44374	11.8196	8.60232	13.5648	GO:0033961	cis-stilbene-oxide hydrolase activity
GL16017-G	246.662	158.826	334.498	2.10607	1.07456	4.68e-09	1.38e-08	Up	6.70143	7.06309	7.08254	17.0012	20.5931	18.6034
GL16018-G	374.145	500.363	247.928	0.495497	-1.01305	4.51e-10	1.44e-09	Down	33.7001	33.6611	39.0884	25.8496	18.3243	23.402
GL16019-G	249.742	381.123	118.361	0.310559	-1.68706	1.28e-19	7.02e-19	Down	18.3302	17.0466	18.5093	6.53731	8.0465	6.84205
GL16024-G	42.1073	58.1884	26.0262	0.447276	-1.16076	0.00157033	0.0027971	Down	5.31201	4.1566	4.64823	2.61233	2.56552	2.91065	GO:0005789,GO:0016021,GO:0102339,GO:0102340,GO:0102342,GO:0102341,GO:0045703,GO:0030497,GO:0030148,GO:0042761	endoplasmic reticulum membrane|integral component of membrane|3-oxo-arachidoyl-CoA reductase activity|3-oxo-behenoyl-CoA reductase activity|3-oxo-cerotoyl-CoA reductase activity|3-oxo-lignoceroyl-CoA reductase activity|ketoreductase activity|fatty acid elongation|sphingolipid biosynthetic process|very long-chain fatty acid biosynthetic process	ko00062,ko01040	Fatty acid elongation|Biosynthesis of unsaturated fatty acids
GL16027-G	1325.55	2010.88	640.219	0.318377	-1.65119	3.89e-36	3.9e-35	Down	111.262	106.59	112.427	50.3446	34.3184	50.081	GO:0016021,GO:0005216	integral component of membrane|ion channel activity
GL16036-G	257.134	165.159	349.108	2.11377	1.07982	1.97e-09	5.98e-09	Up	9.94539	12.0682	10.5806	32.17	29.5198	26.6198
GL16042-G	5290.6	9639.1	942.095	0.0977368	-3.35495	1.08e-149	6.76e-148	Down	705.328	770.746	672.848	89.7758	94.5496	84.8043
GL16043-G	470.466	847.451	93.481	0.110308	-3.18038	1.31e-77	3.28e-76	Down	56.8336	65.4955	58.5634	6.12593	7.20204	12.1579
GL16044-G	13029.3	25779.6	278.944	0.0108204	-6.53011	0	0	Down	736.491	750.933	756.263	10.1294	9.62297	11.3303	GO:0016021,GO:0005886,GO:0052851,GO:0000293,GO:0046872,GO:0006879,GO:0015677,GO:0006826,GO:0015891	integral component of membrane|plasma membrane|ferric-chelate reductase (NADPH) activity|ferric-chelate reductase activity|metal ion binding|cellular iron ion homeostasis|copper ion import|iron ion transport|siderophore transport
GL16049-G	3308.57	6052.96	564.17	0.0932056	-3.42344	6.71e-148	4.07e-146	Down	233.416	244.454	232.592	22.9735	35.0729	26.6936
GL16050-G	5793.24	11575.3	11.1722	0.000965175	-10.0169	0	0	Down	727.895	757.986	688.123	1.57257	0	1.12638
GL16051-G	111.869	57.6795	166.059	2.87899	1.52557	5.74e-10	1.82e-09	Up	2.77745	3.27174	3.43114	12.3079	10.7495	11.8872
GL16054-G	192.666	67.8646	317.467	4.67795	2.22588	2.29e-26	1.66e-25	Up	3.39472	3.0973	3.88384	23.328	17.5172	21.3335
GL16056-G	870.057	535.604	1204.51	2.24888	1.16921	1.54e-17	7.57e-17	Up	21.9687	24.2923	20.8007	68.6438	61.7586	62.9164
GL16057-G	609.533	880.904	338.162	0.38388	-1.38127	6.72e-21	3.92e-20	Down	62.5809	61.8501	67.3806	35.7495	28.1408	30.4851
GL16058-G	2673.89	1433.6	3914.18	2.73032	1.44907	5.33e-20	2.99e-19	Up	69.8313	79.0538	77.1684	255.545	299.644	235.201
GL16060-G	159.712	49.2467	270.177	5.48619	2.4558	2.01e-27	1.52e-26	Up	1.04688	1.9654	1.85504	12.6242	11.7518	9.80287
GL16062-G	11.6577	20.7676	2.54786	0.122684	-3.02698	0.0153589	0.0238948	Down	4.09266	2.03694	0.955	0	1.11501	0
GL16064-G	150.92	32.1638	269.676	8.38444	3.06772	1.86e-36	1.88e-35	Up	2.78105	2.05972	2.44669	27.2876	24.2354	26.7938
GL16065-G	113.262	66.756	159.767	2.3933	1.259	2.54e-07	6.6e-07	Up	4.48244	3.2865	5.32071	12.5731	11.628	15.8578
GL16067-G	3.76105	7.21552	0.30658	0.0424889	-4.55677	0.00822549	0.0133514	Down	0.388193	0.52604	0.291159	0.0666652	0	0
GL16069-G	434.646	636.063	233.229	0.366677	-1.44742	8.96e-20	4.96e-19	Down	18.5486	18.1622	20.7021	10.07	8.91278	7.99846	GO:0016021,GO:0020037,GO:0005506,GO:0004497,GO:0016705	integral component of membrane|heme binding|iron ion binding|monooxygenase activity|oxidoreductase activity, acting on paired donors, with incorporation or reduction of molecular oxygen
GL16071-G	45.3758	77.2704	13.4813	0.174469	-2.51896	5.24e-11	1.78e-10	Down	2.00691	2.41739	3.01051	0.42124	0.742041	0.493725
GL16077-G	149.109	48.6002	249.618	5.13615	2.36069	2.13e-24	1.42e-23	Up	10.9138	8.67751	8.44421	64.2175	63.6145	56.878
GL16080-G	693.924	399.988	987.861	2.46972	1.30435	9.02e-20	4.99e-19	Up	19.9843	18.7623	19.7621	61.925	63.868	59.3278
GL16082-G	120.28	47.1889	193.371	4.0978	2.03485	9.87e-17	4.68e-16	Up	1.90911	3.57714	2.06035	13.8975	14.3034	11.4383
GL16085-G	67.2835	24.6486	109.918	4.45942	2.15686	9.07e-12	3.23e-11	Up	1.85087	1.54715	1.34035	9.66715	6.96395	10.4688
GL16086-G	600.063	1029.93	170.199	0.165253	-2.59725	2.48e-62	4.67e-61	Down	23.7603	25.4	26.094	4.54211	5.67158	5.69339	GO:0005525	GTP binding
GL16089-G	222.203	421.99	22.4156	0.0531187	-4.23464	2.01e-73	4.69e-72	Down	16.8296	17.8723	19.4124	1.94139	1.04207	0.713575
GL16093-G	3677.9	5050.5	2305.3	0.456451	-1.13147	4.73e-21	2.78e-20	Down	159.167	153.435	154.539	87.4647	110.637	75.1144	GO:0000790,GO:0008301,GO:0001078,GO:0000987,GO:0001135,GO:0043565,GO:0071470,GO:0000122,GO:0097201	nuclear chromatin|DNA binding, bending|proximal promoter DNA-binding transcription repressor activity, RNA polymerase II-specific|proximal promoter sequence-specific DNA binding|RNA polymerase II transcription regulator recruiting activity|sequence-specific DNA binding|cellular response to osmotic stress|negative regulation of transcription by RNA polymerase II|negative regulation of transcriptio…
GL16094-G	1323.72	1811.82	835.612	0.461199	-1.11654	8.33e-18	4.17e-17	Down	54.8851	56.9803	61.0536	32.7803	39.5976	29.7443	GO:0000790,GO:0008301,GO:0001078,GO:0000987,GO:0001135,GO:0043565,GO:0071470,GO:0000122,GO:0097201	nuclear chromatin|DNA binding, bending|proximal promoter DNA-binding transcription repressor activity, RNA polymerase II-specific|proximal promoter sequence-specific DNA binding|RNA polymerase II transcription regulator recruiting activity|sequence-specific DNA binding|cellular response to osmotic stress|negative regulation of transcription by RNA polymerase II|negative regulation of transcriptio…
GL16096-G	103.966	49.0231	158.908	3.2415	1.69666	3.03e-11	1.04e-10	Up	1.16838	1.03553	1.72876	5.55433	6.05526	4.69861	GO:0005525	GTP binding
GL16098-G	680.289	1337.35	23.2313	0.0173712	-5.84716	8.7e-195	8.86e-193	Down	107.189	111.775	108.546	2.04995	2.28976	2.93663	GO:0005829,GO:0005634,GO:0016491,GO:0110095	cytosol|nucleus|oxidoreductase activity|cellular detoxification of aldehyde
GL16099-G	24.3046	8.5856	40.0237	4.66172	2.22086	1.34e-05	2.98e-05	Up	0.155277	0.187037	0.232927	0.74665	1.41416	1.2606	GO:0005525	GTP binding
GL16102-G	6.86943	1.0291	12.7098	12.3504	3.62648	0.000980953	0.00178984	Up	0.0358063	0.0377387	0.0375984	0.81783	0.48288	0.462462
GL16111-G	2447.51	3843.31	1051.71	0.273647	-1.86961	4.14e-50	5.94e-49	Down	339.209	347.36	357.321	124.161	126.626	115.139
GL16114-G	3634.62	5617.3	1651.93	0.294079	-1.76573	3.62e-47	4.83e-46	Down	574.847	605.102	584.263	234.728	234.281	195.97	GO:0000276,GO:0099132,GO:0015986,GO:0033615	mitochondrial proton-transporting ATP synthase complex, coupling factor F(o)|ATP hydrolysis coupled cation transmembrane transport|ATP synthesis coupled proton transport|mitochondrial proton-transporting ATP synthase complex assembly	ko00190	Oxidative phosphorylation
GL16115-G	462.388	303.218	621.558	2.04987	1.03553	1.96e-11	6.82e-11	Up	10.6249	11.307	9.49584	28.5211	27.1482	26.9127
GL16116-G	2288.55	4460.59	116.5	0.0261176	-5.25883	2.75e-259	6.01e-257	Down	315.6	326.14	333.299	8.0147	15.1038	9.45339
GL16118-G	2047.81	897.488	3198.14	3.56344	1.83327	8.43e-11	2.82e-10	Up	32.4545	34.723	34.9903	148.255	190.987	127.067	GO:0071949,GO:0004497,GO:0009405	FAD binding|monooxygenase activity|pathogenesis
GL16121-G	840.966	286.305	1395.63	4.87462	2.28529	2.69e-56	4.5e-55	Up	16.7536	14.1822	14.9673	99.4847	93.5699	93.7662
GL16122-G	64.1813	101.987	26.3755	0.258616	-1.95112	8.88e-10	2.77e-09	Down	9.19155	11.3192	9.24521	3.83821	3.91441	2.12437
GL16127-G	11380.9	22472.5	289.278	0.0128725	-6.27956	0	0	Down	1154.99	1166.94	1101.65	17.25	21.3092	17.8808
GL16128-G	238.08	109.779	366.38	3.33744	1.73874	1.91e-16	8.92e-16	Up	9.7944	6.90786	7.65547	36.8273	28.9814	38.4259
GL16129-G	2996.62	4036.87	1956.37	0.484627	-1.04505	5.51e-18	2.79e-17	Down	290.733	304.918	319.728	193.724	182.641	191.731
GL16131-G	64.001	112.733	15.2685	0.135439	-2.88429	1.7e-17	8.34e-17	Down	11.9209	10.6146	12.4096	3.45906	0.503961	2.12367
GL16132-G	466.682	799.768	133.595	0.167043	-2.58171	3.28e-55	5.35e-54	Down	52.5405	54.0657	51.1853	13.3714	8.34256	12.0846
GL16133-G	24.2462	34.9717	13.5206	0.386615	-1.37103	0.004443	0.00749644	Down	1.96332	1.88669	2.24349	0.763581	1.20351	1.04414
GL16135-G	2294.31	4428.19	160.436	0.0362306	-4.78665	1.67e-229	2.55e-227	Down	334.979	332.355	353.511	17.5481	15.6477	14.2143
GL16139-G	33.6159	11.3671	55.8647	4.91459	2.29707	0.0108389	0.0172327	Up	1.01053	1.97799	1.97064	12.3214	3.53973	15.2891
GL16140-G	258.69	47.5916	469.788	9.87125	3.30323	4.24e-58	7.31e-57	Up	3.43078	2.79723	3.05872	41.6313	36.5058	39.3781
GL16141-G	153.7	263.364	44.0366	0.167208	-2.58028	5.3e-29	4.19e-28	Down	23.6888	19.5279	23.986	4.27153	5.08239	5.02643
GL16142-G	273.662	84.2951	463.029	5.49295	2.45758	1.58e-38	1.74e-37	Up	7.7095	12.4423	10.4987	72.6942	78.2726	64.5671
GL16143-G	263.1	91.4845	434.715	4.75179	2.24847	2.39e-32	2.1e-31	Up	6.14431	5.70649	4.91873	34.0059	32.0707	36.0646
GL16144-G	170.846	85.0979	256.594	3.01528	1.59229	4.47e-14	1.83e-13	Up	2.69232	2.97604	2.75812	10.6963	10.9891	10.856
GL16145-G	690.744	410.82	970.668	2.36276	1.24047	2.95e-13	1.15e-12	Up	8.79996	9.99199	9.31185	30.6181	23.7184	30.7285
GL16146-G	468.431	689.265	247.598	0.35922	-1.47706	3.17e-21	1.87e-20	Down	44.418	47.5332	49.7172	21.9481	22.6344	20.5894
GL16150-G	11.929	18.6443	5.21369	0.27964	-1.83836	0.0159742	0.024777	Down	0.475891	1.39326	1.11047	0	0.648264	0.409763
GL16151-G	221.714	98.0501	345.378	3.52247	1.81659	0.00093244	0.00170459	Up	9.55882	9.48781	8.38061	35.8115	59.9605	28.0479	GO:0005634,GO:0003677,GO:0000981,GO:0008270,GO:0006094	nucleus|DNA binding|DNA-binding transcription factor activity, RNA polymerase II-specific|zinc ion binding|gluconeogenesis
GL16156-G	2401.19	3820.21	982.171	0.257099	-1.95961	1.62e-54	2.61e-53	Down	247.889	241.625	245.753	90.7638	63.2233	88.2845			ko00480	Glutathione metabolism
GL16157-G	58.337	100.029	16.6454	0.166406	-2.58722	5.56e-14	2.27e-13	Down	3.19221	2.76142	3.13063	0.760248	0.516894	0.661229
GL16159-G	185.829	111.375	260.283	2.337	1.22466	1.57e-09	4.8e-09	Up	4.01821	3.59224	4.44537	11.1272	11.48	13.4379
GL16164-G	24464.7	47939.3	989.998	0.020651	-5.59764	6.77e-206	7.58e-204	Down	5176.23	4682.47	4424.66	120.264	120.47	137.128
GL16165-G	762.172	1199.06	325.282	0.27128	-1.88215	2.91e-39	3.23e-38	Down	130.041	115.769	117.449	44.4572	35.3601	46.467
GL16166-G	4013.84	7787.95	239.738	0.0307832	-5.02171	4.99e-268	1.21e-265	Down	532.012	543.642	530.348	15.9475	33.0313	14.3078
GL16168-G	142.099	201.483	82.7147	0.410529	-1.28445	5.26e-09	1.54e-08	Down	32.0197	29.153	30.1496	14.2763	12.7167	20.969
GL16172-G	1730.73	452.043	3009.41	6.65736	2.73495	2.51e-13	9.87e-13	Up	12.7764	13.0671	13.8437	118.847	83.528	135.884
GL16174-G	1222.86	814.833	1630.88	2.00149	1.00107	0.00526089	0.00879298	Up	56.0786	60.3174	60.3198	168.361	97.2222	187.387
GL16175-G	1293.67	1974.76	612.589	0.31021	-1.68868	2.69e-37	2.82e-36	Down	51.368	52.8786	50.7147	21.7723	19.429	20.401
GL16180-G	188.839	254.27	123.407	0.485337	-1.04294	1.74e-07	4.58e-07	Down	14.1475	12.949	13.6828	9.07894	8.73754	7.55625
GL16196-G	15.9875	22.9519	9.02305	0.393128	-1.34693	0.0229689	0.0348598	Down	1.20621	1.06789	1.06393	0.348003	0.768976	0.560843
GL16197-G	110.32	153.93	66.7099	0.433379	-1.2063	9.58e-07	2.37e-06	Down	6.96722	6.55469	8.19974	5.45249	3.61162	3.01968
GL16201-G	88.0878	163.45	12.7253	0.0778542	-3.68308	2.43e-31	2.08e-30	Down	12.2501	10.7985	13.5649	1.87424	0.637151	1.15068
GL16204-G	299.87	516.762	82.9791	0.160575	-2.63868	1.67e-45	2.15e-44	Down	26.547	24.249	25.8108	6.26437	4.88196	4.63512
GL16205-G	133.675	214.565	52.7847	0.246008	-2.02322	6.27e-18	3.17e-17	Down	10.146	9.58562	9.83794	2.52725	3.47391	3.30556
GL16206-G	74.2378	48.2676	100.208	2.07609	1.05387	0.000234894	0.00045878	Up	2.24617	1.6711	2.49734	5.98276	5.66957	5.40398
GL16211-G	480.799	238.766	722.831	3.02736	1.59806	5.36e-13	2.05e-12	Up	10.3877	11.0892	10.6267	47.5911	33.3411	43.6464
GL16212-G	93.9694	144.695	43.2442	0.298865	-1.74243	7.46e-11	2.5e-10	Down	4.99525	4.93805	5.10057	2.56762	1.68942	1.51281
GL16216-G	1152.84	2275.5	30.1859	0.0132656	-6.23616	1.47e-255	3.1e-253	Down	190.991	192.584	183.707	2.88236	5.27098	1.49501
GL16217-G	1046.22	2053.51	38.9332	0.0189593	-5.72095	4.75e-228	7.04e-226	Down	85.557	85.1862	84.0919	2.02831	1.76586	2.39183	GO:0005886,GO:0005524,GO:0043621,GO:0004713,GO:0018108,GO:0010310,GO:1902882,GO:1901000,GO:0009409,GO:0006979,GO:1902074,GO:0009651,GO:0009414	plasma membrane|ATP binding|protein self-association|protein tyrosine kinase activity|peptidyl-tyrosine phosphorylation|regulation of hydrogen peroxide metabolic process|regulation of response to oxidative stress|regulation of response to salt stress|response to cold|response to oxidative stress|response to salt|response to salt stress|response to water deprivation
GL16219-G	59.9913	80.0702	39.9124	0.498468	-1.00443	0.00129716	0.00233184	Down	2.82596	3.85942	2.9256	1.86604	1.95189	2.31332
GL16223-G	429.578	230.236	628.92	2.73163	1.44976	3.23e-10	1.04e-09	Up	24.2149	26.1208	28.65	103.728	72.476	100.139
GL16225-G	1024.52	1370.12	678.925	0.495522	-1.01298	2.49e-12	9.15e-12	Down	60.8726	62.8898	75.2378	41.8813	48.3173	36.0476
GL16236-G	1752.42	3126.35	378.489	0.121064	-3.04616	2.62e-110	1.01e-108	Down	32.1035	31.0695	33.5165	5.28782	5.54365	4.17154
GL16239-G	12.8529	5.45419	20.2517	3.71305	1.8926	0.00613754	0.0101602	Up	0.5512	0.165985	0.578788	1.32522	2.99268	1.83063
GL16245-G	23.1414	32.605	13.6779	0.419504	-1.25324	0.0098937	0.0158413	Down	1.34117	1.54607	1.23226	0.554212	0.462448	1.19089
GL16247-G	4.41124	8.20931	0.613159	0.0746907	-3.74293	0.00907699	0.0146356	Down	0.842111	0.62129	0.618982	0.202465	0	0	GO:0005576,GO:0030248,GO:0031176,GO:0045493	extracellular region|cellulose binding|endo-1,4-beta-xylanase activity|xylan catabolic process
GL16249-G	131.946	240.466	23.4264	0.0974208	-3.35963	8.29e-38	8.84e-37	Down	7.8766	8.33685	7.99046	1.40425	1.02295	0.603492
GL16252-G	143.01	218.949	67.0703	0.306328	-1.70685	3.41e-14	1.41e-13	Down	9.29338	8.45544	8.46572	3.48522	3.21358	3.59064
GL16255-G	15.2487	7.55059	22.9467	3.03906	1.60363	0.00919384	0.0148079	Up	0.20988	0.221207	0.367308	1.47176	0.643278	0.993938
GL16258-G	938.456	538.342	1338.57	2.48646	1.3141	5.98e-22	3.64e-21	Up	28.4281	27.7811	32.2527	101.344	82.5912	97.7706
GL16260-G	6.62774	12.0054	1.25012	0.104131	-3.26353	0.00261457	0.00454542	Down	0.548824	0.61976	0.246983	0.0942508	0.096122	0
GL16262-G	12.4235	22.3229	2.52405	0.11307	-3.14471	3.99e-05	8.44e-05	Down	1.24884	1.60237	0.798209	0.130544	0.399408	0
GL16269-G	3.25728	5.8776	0.636965	0.108371	-3.20594	0.0492823	0.0705106	Down	0.375043	1.58113	1.37835	0	0.4598	0
GL16272-G	1214.53	23.3604	2405.69	102.982	6.68624	5.28e-85	1.46e-83	Up	3.06162	3.79629	5.86238	632.387	459.254	583.14
GL16274-G	205.873	121.933	289.812	2.3768	1.24902	1.42e-10	4.66e-10	Up	3.63792	2.98219	4.00191	12.7726	9.48647	10.1058	GO:0050660,GO:0004497,GO:0004499,GO:0050661,GO:0045461	flavin adenine dinucleotide binding|monooxygenase activity|N,N-dimethylaniline monooxygenase activity|NADP binding|sterigmatocystin biosynthetic process
GL16279-G	15.3777	9.30903	21.4464	2.30383	1.20403	0.0460413	0.0661709	Up	0.987032	2.0806	0.888372	3.2206	5.35899	3.09599
GL16281-G	2798.74	773.02	4824.47	6.24106	2.64179	7.66e-94	2.34e-92	Up	34.1446	34.8568	35.1966	288.612	275.22	269.333
GL16282-G	337.813	459.199	216.428	0.471317	-1.08523	8.09e-11	2.71e-10	Down	17.9047	17.8417	20.6383	12.1316	10.1274	11.7728
GL16285-G	803.7	308.119	1299.28	4.21682	2.07616	5.02e-47	6.69e-46	Up	10.0404	12.7852	11.8754	61.6949	57.6574	67.9242	GO:0030896,GO:0005737,GO:0005829,GO:0005634,GO:0035861,GO:1990421,GO:0000077,GO:0006281,GO:0031573,GO:0033314,GO:0007095,GO:0000723	checkpoint clamp complex|cytoplasm|cytosol|nucleus|site of double-strand break|subtelomeric heterochromatin|DNA damage checkpoint|DNA repair|intra-S DNA damage checkpoint|mitotic DNA replication checkpoint|mitotic G2 DNA damage checkpoint|telomere maintenance
GL16286-G	65.1409	112.516	17.7656	0.157894	-2.66297	8.81e-16	3.97e-15	Down	4.26859	4.53949	4.23996	1.10949	0.990076	0.546351
GL16289-G	2984.1	4449.84	1518.35	0.341215	-1.55125	9.39e-37	9.62e-36	Down	206.358	196.576	198.198	87.734	87.5534	87.4914
GL16290-G	269.738	381.947	157.529	0.412437	-1.27775	9.13e-13	3.44e-12	Down	24.4423	24.0972	24.2066	12.8312	12.4665	13.1333
GL16293-G	9.61358	18.9206	0.30658	0.0162035	-5.94755	5.46e-07	1.38e-06	Down	1.35575	2.14337	2.96584	0.135815	0	0
GL16295-G	158.792	52.8661	264.719	5.00734	2.32404	1.65e-24	1.11e-23	Up	2.29106	2.57934	3.44456	18.4652	14.9378	19.8391
GL16297-G	23.5035	32.6106	14.3963	0.441462	-1.17964	0.0161363	0.0250139	Down	1.95888	2.21207	2.71808	1.76611	0.686163	1.44573
GL16299-G	615.975	839.112	392.838	0.468159	-1.09493	4.88e-14	2e-13	Down	72.5826	77.7963	71.971	47.7464	37.1672	48.4616
GL16311-G	67.4648	20.9055	114.024	5.45425	2.44738	2.89e-14	1.2e-13	Up	2.21355	2.13014	1.71799	13.7676	13.569	15.0405
GL16316-G	250.697	87.8737	413.521	4.70586	2.23446	3.98e-31	3.38e-30	Up	4.1184	4.80573	4.06712	24.0469	25.8467	28.369
GL16317-G	696.217	303.788	1088.65	3.58358	1.8414	3.5e-36	3.52e-35	Up	18.3012	15.4076	17.4009	76.5987	72.8522	85.1083
GL16320-G	951.731	1529.73	373.735	0.244315	-2.03319	2.28e-48	3.11e-47	Down	139.575	140.075	142.05	43.9521	29.6964	58.2014
GL16321-G	2343.11	47.6916	4638.54	97.2611	6.60379	6.63e-27	4.91e-26	Up	3.83368	4.21252	3.68296	459.778	639.208	363.036
GL16322-G	71.5804	124.286	18.8748	0.151866	-2.71913	1.29e-17	6.37e-17	Down	7.65878	9.08112	8.90376	1.72628	1.76055	1.50144
GL16323-G	52.5001	21.8701	83.1302	3.80109	1.92641	2.53e-06	5.99e-06	Up	0.672858	0.47278	0.329716	2.45354	1.73233	3.01268
GL16333-G	179.556	83.0838	276.029	3.32229	1.73218	9.48e-17	4.5e-16	Up	2.9038	3.45798	3.08874	14.1443	13.1767	12.9074
GL16334-G	48.6724	73.3283	24.0165	0.32752	-1.61034	4.61e-06	1.07e-05	Down	2.65332	2.52697	1.87979	1.22973	0.666265	1.0735
GL16336-G	1656.82	2333.8	979.844	0.41985	-1.25205	5.91e-23	3.74e-22	Down	48.9445	52.6445	55.5658	27.5004	27.5812	29.3735
GL16337-G	78.9873	106.432	51.5423	0.484273	-1.04611	0.000157807	0.000314013	Down	5.44529	6.41077	6.75191	3.13369	4.11916	4.26467
GL16339-G	82.7147	128.358	37.0712	0.28881	-1.79181	1.28e-10	4.23e-10	Down	3.39806	3.82221	3.83799	0.85817	1.22529	1.99156
GL16341-G	138.28	79.1026	197.458	2.49622	1.31975	4.82e-09	1.42e-08	Up	4.99778	4.10375	4.75974	14.1117	16.1731	14.0358
GL16352-G	26.8735	43.8161	9.93089	0.226649	-2.14147	7.52e-06	1.71e-05	Down	2.69476	2.07097	2.65278	0.674882	0.825937	0.652585
GL16355-G	8.75614	4.13399	13.3783	3.23617	1.69429	0.0401919	0.058445	Up	0.505267	1.06507	1.59167	5.46655	4.02644	3.58922
GL16364-G	131.15	32.7165	229.584	7.01737	2.81093	2.39e-11	8.28e-11	Up	2.2737	4.24817	3.68977	40.0052	23.9475	27.898	GO:0005576	extracellular region
GL16365-G	7.03221	11.3789	2.6855	0.236006	-2.0831	0.0254147	0.0383059	Down	1.76843	3.99401	2.91806	0	0.309726	2.28405
GL16367-G	121.054	181.85	60.258	0.33136	-1.59353	2.4e-11	8.31e-11	Down	5.99971	4.8179	6.6	2.17517	2.99672	2.21401
GL16368-G	61.7772	91.8434	31.7111	0.345273	-1.53419	6.02e-05	0.000125216	Down	6.52317	6.34634	4.47862	2.48822	4.15247	1.05314
GL16371-G	177.356	110.967	243.746	2.19657	1.13525	6.16e-06	1.41e-05	Up	15.7535	20.5406	18.0768	64.0367	46.3926	42.791	GO:0005576,GO:0009277,GO:0005199	extracellular region|fungal-type cell wall|structural constituent of cell wall
GL16374-G	10.3074	17.4859	3.12893	0.17894	-2.48245	0.00200668	0.00353421	Down	3.17876	3.16419	2.96699	1.69834	0	0.456176
GL16376-G	39.3296	57.8236	20.8356	0.36033	-1.47261	0.000156641	0.000311833	Down	4.51269	3.2196	4.37405	2.67068	2.04277	0.896682
GL16384-G	301.911	402.679	201.143	0.499512	-1.00141	5.96e-09	1.74e-08	Down	21.8056	22.7514	21.9765	15.1483	13.5011	13.9402	GO:0016021,GO:0005743,GO:0005739,GO:0015218,GO:0005215,GO:0070838,GO:0000002,GO:1990519,GO:0006864,GO:0051881,GO:0055085	integral component of membrane|mitochondrial inner membrane|mitochondrion|pyrimidine nucleotide transmembrane transporter activity|transporter activity|divalent metal ion transport|mitochondrial genome maintenance|pyrimidine nucleotide import into mitochondrion|pyrimidine nucleotide transport|regulation of mitochondrial membrane potential|transmembrane transport
GL16385-G	430.404	599.082	261.725	0.436878	-1.1947	8.41e-12	3e-11	Down	21.7501	25.9016	22.2698	15.725	14.2342	9.24727
GL16391-G	140.053	211.812	68.2932	0.322423	-1.63297	4.75e-13	1.83e-12	Down	9.75903	11.3627	11.5351	4.42237	3.57055	5.47732	GO:0005829,GO:0005634,GO:0005524,GO:0046872,GO:0008478,GO:0009443	cytosol|nucleus|ATP binding|metal ion binding|pyridoxal kinase activity|pyridoxal 5'-phosphate salvage	ko00750	Vitamin B6 metabolism
GL16393-G	619.661	372.816	866.507	2.32422	1.21675	6.18e-16	2.81e-15	Up	15.1071	17.4664	18.9398	52.2807	56.7423	44.286
GL16399-G	1212.56	534.569	1890.55	3.53659	1.82236	3.98e-15	1.73e-14	Up	23.0136	25.2351	23.0966	110.023	88.6586	124.439
GL16401-G	77.8736	128.361	27.3858	0.213349	-2.22871	6.45e-14	2.63e-13	Down	4.19495	4.78375	4.3327	1.44672	1.26467	0.932617	GO:0005576,GO:0005507,GO:0052716,GO:0046274	extracellular region|copper ion binding|hydroquinone:oxygen oxidoreductase activity|lignin catabolic process
GL16415-G	223.892	87.3385	360.445	4.12698	2.04509	3.66e-25	2.51e-24	Up	5.11418	4.44551	4.31826	23.0704	26.7604	23.5612
GL16419-G	94.4183	42.337	146.5	3.46032	1.7909	2.02e-11	7.01e-11	Up	2.46043	4.26028	4.52126	14.3662	18.6374	16.6835
GL16420-G	104.266	42.2695	166.262	3.93336	1.97576	2.54e-05	5.49e-05	Up	2.60205	3.52605	3.35681	11.8864	21.7838	14.019
GL16424-G	97.1245	190.931	3.31832	0.0173797	-5.84645	7.05e-54	1.12e-52	Down	13.3848	12.7326	13.406	0.165028	0	0.709225
GL16425-G	12.0898	4.73982	19.4398	4.10138	2.03611	0.0202978	0.0309964	Up	0.754755	0.159097	0.158506	2.90339	0.832791	1.94963
GL16426-G	91.2933	150.784	31.8027	0.210915	-2.24526	3.52e-16	1.62e-15	Down	19.0328	17.5207	18.2146	3.33061	4.57821	6.84566
GL16427-G	2082.32	3467.6	697.04	0.201015	-2.31463	1.18e-71	2.66e-70	Down	139.081	131.559	132.284	33.3552	36.0962	34.2939	GO:0005576,GO:0004185	extracellular region|serine-type carboxypeptidase activity
GL16428-G	2289.49	3384.82	1194.16	0.3528	-1.50308	1.39e-33	1.27e-32	Down	273.175	285.042	285.892	127.52	121.537	132.309	GO:0016021,GO:0005802,GO:0004185,GO:0006915,GO:0051603	integral component of membrane|trans-Golgi network|serine-type carboxypeptidase activity|apoptotic process|proteolysis involved in cellular protein catabolic process
GL16429-G	24.2228	13.0224	35.4231	2.72018	1.4437	0.00322128	0.00552953	Up	1.17009	0.8969	2.12222	3.83617	5.47726	5.22068
GL16438-G	406.183	260.919	551.448	2.11349	1.07963	1.11e-11	3.93e-11	Up	6.19926	7.36735	6.50954	19.0754	18.3594	16.9361
GL16440-G	283.497	399.539	167.456	0.419123	-1.25455	1.2e-12	4.51e-12	Down	12.7518	13.1048	12.4551	6.80451	7.48541	6.28399
GL16448-G	1315.82	856.247	1775.39	2.07346	1.05204	3.96e-16	1.82e-15	Up	23.4915	22.0369	24.6958	68.8344	60.2008	57.5914
GL16449-G	4.61189	8.88563	0.338145	0.0380553	-4.71576	0.00208083	0.0036566	Down	1.59325	1.11949	0.836496	0	0	0.171482
GL16450-G	75.0645	31.7258	118.403	3.73209	1.89998	1.34e-10	4.41e-10	Up	1.50951	3.4206	2.29834	11.5228	9.53083	13.4525
GL16451-G	7446	12285.5	2606.49	0.21216	-2.23678	3.29e-76	7.99e-75	Down	250.186	242.183	240.037	64.8142	73.8818	60.3925	GO:0005783,GO:0005789,GO:0005794,GO:0005887,GO:0005886,GO:0035673,GO:1901584,GO:0015031,GO:1901583	endoplasmic reticulum|endoplasmic reticulum membrane|Golgi apparatus|integral component of plasma membrane|plasma membrane|oligopeptide transmembrane transporter activity|tetrapeptide transmembrane transporter activity|protein transport|tetrapeptide transmembrane transport
GL16452-G	3924.59	7473.33	375.837	0.0502904	-4.31357	3.68e-215	4.72e-213	Down	178.676	175.142	175.799	12.6564	12.245	9.25761	GO:0005783,GO:0005789,GO:0005794,GO:0005887,GO:0005886,GO:0035673,GO:1901584,GO:0015031,GO:1901583	endoplasmic reticulum|endoplasmic reticulum membrane|Golgi apparatus|integral component of plasma membrane|plasma membrane|oligopeptide transmembrane transporter activity|tetrapeptide transmembrane transporter activity|protein transport|tetrapeptide transmembrane transport
GL16461-G	5.13716	1.3584	8.91593	6.56357	2.71448	0.0231828	0.0351684	Up	0.2288	0	0.240252	2.06285	0.561014	1.3298
GL16463-G	701.307	44.5012	1358.11	30.5186	4.93161	1.03e-163	7.51e-162	Up	9.0948	7.0425	8.77041	331.563	304.922	337.293
GL16474-G	25.8433	35.6188	16.0679	0.451109	-1.14845	0.0132653	0.0208198	Down	4.27991	3.72148	3.48294	2.05799	2.23003	2.34931
GL16480-G	136.118	80.3818	191.855	2.38679	1.25507	0.000414695	0.000787353	Up	5.47948	3.98905	4.21149	11.0689	18.3527	12.4032
GL16490-G	25.7033	5.51011	45.8966	8.32952	3.05823	7.86e-09	2.28e-08	Up	0.36562	0.674365	0.4799	4.50509	4.70659	6.96528
GL16493-G	22.2447	14.3985	30.091	2.08987	1.06341	0.0340569	0.0501693	Up	0.609445	0.543515	0.886083	1.97246	1.72425	1.75593
GL16495-G	353.147	118.061	588.234	4.98245	2.31686	3.34e-40	3.78e-39	Up	2.4901	2.74946	3.21239	20.1842	16.6598	17.0914
GL16496-G	830.074	1509.99	150.159	0.099444	-3.32997	5.21e-104	1.82e-102	Down	45.9899	46.0172	42.1934	6.37911	5.67447	5.06415
GL16498-G	151.76	88.1405	215.38	2.4436	1.28901	3.14e-09	9.4e-09	Up	8.86743	8.50724	12.8925	31.296	30.3841	32.8903	GO:0016021,GO:0020037,GO:0005506,GO:0004497,GO:0016705	integral component of membrane|heme binding|iron ion binding|monooxygenase activity|oxidoreductase activity, acting on paired donors, with incorporation or reduction of molecular oxygen
GL16501-G	8414.04	15513	1315.11	0.0847749	-3.56022	1.07e-170	8.56e-169	Down	670.217	670.055	642.989	62.4894	71.8392	80.8293	GO:0005743,GO:0005739,GO:0070469,GO:0046872,GO:0004222,GO:0055114	mitochondrial inner membrane|mitochondrion|respiratory chain|metal ion binding|metalloendopeptidase activity|oxidation-reduction process	ko00190	Oxidative phosphorylation
GL16503-G	30.4941	15.4924	45.4958	2.93664	1.55417	0.0187183	0.0287456	Up	0.890919	1.565	1.01347	6.69373	2.27554	4.12327
GL16504-G	5.895	1.72589	10.0641	5.83127	2.54381	0.0386558	0.0563834	Up	0	0.114798	0.457485	1.83309	2.13655	0.281354
GL16505-G	18.6742	10.0293	27.319	2.72392	1.44568	0.0080712	0.0131153	Up	0.207881	0.821625	0.545714	2.12414	2.23003	1.14109
GL16512-G	27.8695	2.0876	53.6513	25.7	4.68369	4.48e-15	1.94e-14	Up	0	0.245	0.122045	4.68062	3.77609	3.60277
GL16515-G	162.286	257.869	66.7035	0.258672	-1.9508	2.81e-19	1.52e-18	Down	15.9809	15.6109	18.9636	3.67039	7.32724	5.70546
GL16517-G	385.118	621.252	148.985	0.239814	-2.06001	1.12e-34	1.06e-33	Down	16.3402	16.2875	14.8171	5.20768	3.97554	5.39883	GO:0005525	GTP binding
GL16519-G	50.6041	72.1783	29.03	0.402198	-1.31402	0.000130918	0.000262781	Down	2.96778	4.13695	3.31737	1.66873	2.46477	1.23648
GL16520-G	447.688	785.163	110.214	0.140371	-2.83268	7.97e-63	1.51e-61	Down	39.9628	44.2942	44.3576	9.98664	4.32692	8.8362	GO:0005829,GO:0005634,GO:0050662,GO:0043892,GO:0016491,GO:0016616,GO:0140041	cytosol|nucleus|coenzyme binding|methylglyoxal reductase (NADPH-dependent) activity|oxidoreductase activity|oxidoreductase activity, acting on the CH-OH group of donors, NAD or NADP as acceptor|cellular detoxification of methylglyoxal
GL16521-G	364.324	98.8315	629.816	6.37263	2.67189	3.12e-10	1e-09	Up	2.96347	3.19521	4.00599	29.1549	34.4527	19.3576
GL16522-G	175.624	238.564	112.685	0.472346	-1.08208	1.3e-07	3.46e-07	Down	16.8886	19.6195	17.4974	9.47434	14.1716	9.01591
GL16523-G	83.0522	37.0155	129.089	3.48743	1.80216	1.8e-10	5.91e-10	Up	1.59353	1.55664	1.18355	6.49444	5.95627	6.92744
GL16526-G	21.5993	29.159	14.0396	0.481485	-1.05444	0.0392673	0.0572191	Down	1.14882	1.25118	0.965053	0.506375	1.1737	0.395673
GL16529-G	19.513	33.8165	5.20955	0.154053	-2.6985	0.00202992	0.00357373	Down	1.09519	2.6097	1.15	0.114483	0.408644	0.430501
GL16532-G	245.362	116.35	374.374	3.21765	1.68601	2.75e-19	1.49e-18	Up	8.88903	10.0627	9.93892	37.6969	43.8942	37.4188
GL16533-G	193.413	315.578	71.2486	0.225772	-2.14706	5.49e-25	3.74e-24	Down	12.5255	15.0943	16.2471	4.70538	4.23423	3.747
GL16534-G	35.243	53.9339	16.552	0.306894	-1.70419	2.83e-05	6.08e-05	Down	1.75237	2.29021	1.65607	0.505576	0.687485	1.04112
GL16540-G	106.827	194.9	18.7542	0.0962247	-3.37745	3.82e-33	3.45e-32	Down	10.3835	11.4678	10.6133	0.597558	0.812561	2.56807
GL16552-G	22.2718	38.1828	6.36083	0.166589	-2.58564	2.01e-06	4.79e-06	Down	1.83565	2.87276	1.69388	0.601822	0.40918	0.359221
GL16565-G	23.4088	15.4777	31.3398	2.02483	1.0178	0.0343828	0.0505823	Up	1.57643	2.42836	1.65533	7.14295	4.46006	3.13241
GL16570-G	7836.95	10825.5	4848.4	0.447869	-1.15885	3.48e-23	2.23e-22	Down	260.333	249.127	259.755	155.584	138.597	147.258	GO:0005634,GO:0005524,GO:0004674	nucleus|ATP binding|protein serine/threonine kinase activity
GL16576-G	280.063	166.159	393.967	2.37102	1.24551	4.87e-06	1.13e-05	Up	15.3536	18.2436	15.4032	47.9645	61.5056	39.4077
GL16577-G	1301.24	796.277	1806.2	2.26831	1.18162	1.13e-19	6.21e-19	Up	41.3352	41.5099	43.7916	118.014	131.927	117.874	GO:0005576,GO:0008810,GO:0033946,GO:0071555,GO:0000272,GO:0010411	extracellular region|cellulase activity|xyloglucan-specific endo-beta-1,4-glucanase activity|cell wall organization|polysaccharide catabolic process|xyloglucan metabolic process
GL16578-G	41.4963	22.6518	60.3408	2.66384	1.41351	0.000173823	0.000344444	Up	0.943553	0.994474	1.6513	3.46582	4.88421	3.85909
GL16582-G	639.894	1240.48	39.3083	0.031688	-4.97992	1.04e-161	7.5e-160	Down	84.4801	89.9252	87.6786	2.18943	3.43522	4.97607	GO:0004364	glutathione transferase activity	ko00480	Glutathione metabolism
GL16584-G	497.188	249.739	744.637	2.98167	1.57612	2.17e-24	1.45e-23	Up	4.48749	5.69397	6.24467	21.2639	20.2439	21.1578
GL16585-G	335.243	219.568	450.919	2.05367	1.0382	4.66e-10	1.48e-09	Up	12.3384	12.6691	17.1633	40.7506	37.1931	32.9396
GL16590-G	15.882	25.1276	6.63637	0.264107	-1.92081	0.00197153	0.00347598	Down	1.34445	2.33389	2.32522	0.570422	1.35741	0.102144
GL16591-G	157.836	92.9954	222.676	2.39448	1.25971	3.57e-08	9.9e-08	Up	12.66	13.9567	14.2104	49.8549	33.3612	42.0996
GL16593-G	100.909	63.0047	138.814	2.20323	1.13962	2.33e-05	5.04e-05	Up	5.15611	4.37769	4.06063	10.6748	11.9403	15.7237
GL16602-G	187.285	307.629	66.9399	0.217599	-2.20026	1.39e-25	9.74e-25	Down	9.45992	9.30575	12.0595	3.15224	2.56372	2.87233
GL16604-G	95.4513	43.8367	147.066	3.35485	1.74625	4.2e-11	1.44e-10	Up	2.62243	2.17588	2.57791	11.4697	11.9026	8.3595
GL16606-G	37.4797	52.5575	22.4019	0.426235	-1.23028	0.00170305	0.00302341	Down	6.78256	8.61081	9.06441	3.52083	6.42551	3.3846
GL16607-G	58.9651	16.786	101.144	6.02551	2.59108	2.71e-11	9.37e-11	Up	1.23319	0.974809	1.69958	10.0992	7.65391	12.3438	GO:0005618,GO:0005576,GO:0005773,GO:0004565,GO:0000272	cell wall|extracellular region|vacuole|beta-galactosidase activity|polysaccharide catabolic process
GL16610-G	97.4496	21.9583	172.941	7.87589	2.97744	2.14e-25	1.49e-24	Up	1.62892	1.8599	0.997761	17.4603	15.1442	12.7985
GL16611-G	5156.12	7612.89	2699.34	0.354575	-1.49584	3.52e-36	3.54e-35	Down	295.572	276.051	261.529	134.296	106.383	137.957	GO:0005747,GO:0051539,GO:0010181,GO:0046872,GO:0051287,GO:0008137,GO:0006120	mitochondrial respiratory chain complex I|4 iron, 4 sulfur cluster binding|FMN binding|metal ion binding|NAD binding|NADH dehydrogenase (ubiquinone) activity|mitochondrial electron transport, NADH to ubiquinone	ko00190	Oxidative phosphorylation
GL16615-G	411.988	122.94	701.036	5.70228	2.51154	2.34e-09	7.07e-09	Up	3.74112	4.65684	3.55585	33.0707	19.8488	34.4482	GO:0005618,GO:0005576,GO:0005773,GO:0004565,GO:0000272	cell wall|extracellular region|vacuole|beta-galactosidase activity|polysaccharide catabolic process
GL16621-G	25.3404	38.0533	12.6275	0.331838	-1.59145	0.000998028	0.00181826	Down	6.5082	6.33179	6.30826	3.20971	4.0918	0.862131
GL16622-G	851.254	1198.95	503.553	0.419994	-1.25156	1.36e-19	7.46e-19	Down	93.4185	98.4601	102.712	57.668	47.8291	53.0172
GL16624-G	12020.6	23941.2	99.9539	0.00417498	-7.90402	0	0	Down	1024.77	1086.6	1038.09	5.19125	5.66866	5.97186	GO:0071949,GO:0004497	FAD binding|monooxygenase activity
GL16636-G	170.992	40.4935	301.49	7.44538	2.89635	1.17e-36	1.19e-35	Up	5.03712	5.45643	6.61154	55.6747	51.6338	55.6605
GL16640-G	60.2715	18.5913	101.952	5.48384	2.45519	3.08e-13	1.2e-12	Up	1.8876	3.43635	4.32453	27.2296	18.7238	21.72
GL16645-G	149.646	57.2648	242.027	4.22645	2.07945	4.42e-20	2.49e-19	Up	2.36286	2.25544	3.08971	16.0781	13.3911	12.2648
GL16649-G	6.2811	0.343996	12.2182	35.5184	5.1505	0.0143738	0.0224513	Up	0	0	0.203192	4.65238	0	4.49867
GL16651-G	105.704	154.101	57.3063	0.371876	-1.42711	8.77e-09	2.53e-08	Down	8.94271	10.1947	9.13478	3.43716	4.02748	5.97148
GL16653-G	124.074	168.675	79.4719	0.471153	-1.08573	2.89e-06	6.81e-06	Down	7.68511	7.42886	8.022	5.79454	2.95479	5.22721
GL16657-G	251.306	341.104	161.509	0.47349	-1.07859	2.26e-09	6.85e-09	Down	9.0312	8.84827	8.28112	4.89313	4.52244	6.44006
GL16660-G	145.31	217.911	72.7093	0.333665	-1.58353	1.28e-12	4.79e-12	Down	5.29914	6.00075	4.89146	1.95551	3.02172	1.94184
GL16661-G	149.048	222.578	75.519	0.339293	-1.5594	1.29e-12	4.83e-12	Down	9.16727	7.7907	7.34323	3.57177	3.06518	3.93111
GL16665-G	113.176	160.178	66.1738	0.413127	-1.27534	1.29e-07	3.43e-07	Down	20.9456	21.3498	24.3091	12.0927	10.1365	12.9924
GL16666-G	1024.78	611.876	1437.69	2.34965	1.23244	0.0185819	0.0285526	Up	39.1776	43.1353	46.8685	121.441	78.9087	187.583	GO:0005576,GO:0020037,GO:0004601,GO:0006979	extracellular region|heme binding|peroxidase activity|response to oxidative stress
GL16667-G	316.813	522.219	111.407	0.213334	-2.22881	6.71e-36	6.66e-35	Down	19.2876	19.2484	19.1	4.53162	5.33951	5.86145
GL16670-G	486.257	813.719	158.795	0.195147	-2.35736	1.63e-48	2.23e-47	Down	51.3483	45.7596	49.2216	12.0443	12.2103	12.3242
GL16673-G	432.939	627.382	238.496	0.380144	-1.39538	8.35e-19	4.42e-18	Down	37.5489	36.6781	36.419	16.4524	15.8468	21.529	GO:0005576,GO:0008254,GO:0004519,GO:0046872,GO:0003676,GO:0006308	extracellular region|3'-nucleotidase activity|endonuclease activity|metal ion binding|nucleic acid binding|DNA catabolic process
GL16675-G	263.522	414.958	112.085	0.270112	-1.88837	2.55e-24	1.7e-23	Down	12.2809	12.6689	11.2836	4.24789	4.9714	3.32943
GL16682-G	408.802	153.65	663.955	4.32122	2.11144	6.44e-37	6.63e-36	Up	11.4405	11.1905	15.5566	73.1181	66.8	71.2233
GL16683-G	48.7335	15.3895	82.0775	5.33333	2.41504	8.61e-11	2.87e-10	Up	0.817027	0.589187	0.586998	4.18714	4.27027	5.16514
GL16684-G	41.8643	17.48	66.2486	3.78996	1.92218	5.71e-07	1.44e-06	Up	2.25802	2.11545	2.23931	10.8577	11.5346	9.72127
GL16686-G	6311	9390.95	3231.05	0.34406	-1.53927	2.01e-38	2.19e-37	Down	610.541	617.07	592.438	255.131	300.227	246.802
GL16690-G	27.3425	12.9637	41.7213	3.21832	1.68631	0.0205681	0.031384	Up	0.534064	0.231777	0.461831	2.75688	1.19397	1.13611	GO:0005829,GO:0022627,GO:0005634,GO:0019899,GO:0005080,GO:0043022,GO:0001934,GO:0072344,GO:0007165	cytosol|cytosolic small ribosomal subunit|nucleus|enzyme binding|protein kinase C binding|ribosome binding|positive regulation of protein phosphorylation|rescue of stalled ribosome|signal transduction
GL16694-G	819.726	1250.38	389.068	0.311159	-1.68428	7.16e-33	6.39e-32	Down	18.4974	18.1208	18.6537	6.53695	9.20044	6.28501
GL16696-G	9.88649	2.40811	17.3649	7.21101	2.8502	0.0115771	0.0183125	Up	0.346469	0.54775	0.36381	4.37324	6.15913	1.11872
GL16697-G	429.818	654.837	204.8	0.312749	-1.67692	1.37e-25	9.59e-25	Down	9.06801	8.15978	9.22651	3.6551	3.43208	3.51185	GO:0005737,GO:0005794,GO:0005524,GO:0046872,GO:0004642,GO:0006189,GO:0006541	cytoplasm|Golgi apparatus|ATP binding|metal ion binding|phosphoribosylformylglycinamidine synthase activity|'de novo' IMP biosynthetic process|glutamine metabolic process	ko00230	Purine metabolism
GL16698-G	140.448	81.0024	199.894	2.46775	1.3032	5.71e-09	1.67e-08	Up	6.32342	7.4052	5.32833	20.2708	19.2376	20.7707
GL16699-G	100.483	53.2341	147.731	2.77513	1.47255	1.03e-08	2.97e-08	Up	7.84034	9.91616	7.40948	23.7512	34.2194	31.3916
GL16703-G	31.4467	20.2643	42.6292	2.10366	1.0729	0.0112207	0.0177867	Up	0.741424	0.885628	1.40136	2.37676	3.33292	2.42592
GL16704-G	20.7511	11.0172	30.485	2.76704	1.46834	0.00520951	0.00871257	Up	0.994744	1.7973	1.93984	4.6124	6.96884	5.13911
GL16705-G	169.175	306.919	31.4311	0.102409	-3.28759	3.3e-44	4.16e-43	Down	8.85467	8.76309	10.1804	1.4794	0.772782	1.39563
GL16708-G	34.038	52.5783	15.4977	0.294755	-1.76241	2.35e-05	5.09e-05	Down	3.12417	4.24402	3.64504	1.4188	0.851156	1.88303
GL16709-G	119.501	180.452	58.5507	0.324467	-1.62386	1.56e-11	5.45e-11	Down	6.56138	7.10758	6.16253	2.8483	2.90485	2.49526
GL16711-G	3116.8	5435.67	797.925	0.146794	-2.76813	1.01e-103	3.5e-102	Down	191.445	199.098	204.763	36.0508	26.9295	48.8149	GO:0005759,GO:0003992,GO:0030170,GO:0006526	mitochondrial matrix|N2-acetyl-L-ornithine:2-oxoglutarate 5-aminotransferase activity|pyridoxal phosphate binding|arginine biosynthetic process	ko00250,ko00410,ko00640,ko00650	Alanine, aspartate and glutamate metabolism|beta-Alanine metabolism|Propanoate metabolism|Butanoate metabolism
GL16712-G	326.589	30.1147	623.064	20.6897	4.37084	3.24e-75	7.75e-74	Up	2.4168	2.01097	1.33566	50.2311	45.6922	57.0898
GL16713-G	1613.22	2260.56	965.885	0.427277	-1.22676	3.35e-22	2.06e-21	Down	58.0844	57.4869	58.1025	29.3387	28.5469	37.0822	GO:0034507,GO:0000780,GO:0030892,GO:0000790,GO:0034990,GO:0031618,GO:1902377,GO:1990707,GO:0005634,GO:0110092,GO:0003682,GO:0051301,GO:0006974,GO:0006302,GO:0034088,GO:0061780,GO:0062022,GO:0007064,GO:0000070,GO:0044820,GO:0007062	chromosome, centromeric outer repeat region|condensed nuclear chromosome, centromeric region|mitotic cohesin complex|nuclear chromatin|nuclear mitotic cohesin complex|nuclear pericentric heterochromatin|nuclear rDNA heterochromatin|nuclear subtelomeric heterochromatin|nucleus|nucleus leading edge|chromatin binding|cell division|cellular response to DNA damage stimulus|double-strand break repair|m…
GL16715-G	1239.29	1756.3	722.284	0.411253	-1.2819	4.46e-19	2.38e-18	Down	85.5749	90.6608	84.8371	46.3397	33.2389	57.8732	GO:0005737,GO:0005739,GO:0004124,GO:0080146,GO:0030170,GO:0008652,GO:0006535	cytoplasm|mitochondrion|cysteine synthase activity|L-cysteine desulfhydrase activity|pyridoxal phosphate binding|cellular amino acid biosynthetic process|cysteine biosynthetic process from serine	ko00270,ko00920	Cysteine and methionine metabolism|Sulfur metabolism
GL16722-G	1473.44	2179.7	767.179	0.351965	-1.5065	2.26e-31	1.93e-30	Down	77.8764	76.3934	72.9867	35.2519	29.9316	37.2941	GO:0016021,GO:0005743,GO:0004152,GO:0006207,GO:0044205	integral component of membrane|mitochondrial inner membrane|dihydroorotate dehydrogenase activity|'de novo' pyrimidine nucleobase biosynthetic process|'de novo' UMP biosynthetic process	ko00240	Pyrimidine metabolism
GL16723-G	667.938	1288.54	47.3404	0.0367397	-4.76652	1.01e-155	6.81e-154	Down	105.738	107.413	117.278	7.05031	4.58511	3.95211
GL16731-G	730.602	1452.61	8.59021	0.00591363	-7.40174	1.7e-235	2.8e-233	Down	150.659	129.782	136.6	1.03034	1.51782	0.615002
GL16732-G	8255.28	388.469	16122.1	41.5016	5.3751	8.09e-148	4.84e-146	Up	28.0599	27.9395	26.5771	1317.23	1488.16	1581.78
GL16733-G	1726.67	3315.15	138.196	0.0416861	-4.58429	4.37e-165	3.28e-163	Down	295.683	259.543	259.863	16.5712	16.4002	10.6404
GL16739-G	1953.36	429.374	3477.35	8.09866	3.01768	6.37e-111	2.48e-109	Up	30.766	31.6775	29.5453	328.334	324.4	302.014	GO:0005829,GO:0004364,GO:0004601	cytosol|glutathione transferase activity|peroxidase activity	ko00480	Glutathione metabolism
GL16742-G	30.4796	18.8739	42.0854	2.22982	1.15693	0.00744634	0.0121548	Up	1.21264	1.40589	0.827667	3.79014	2.15569	3.91551	GO:0005576,GO:0008126	extracellular region|acetylesterase activity
GL16746-G	946.418	551.213	1341.62	2.43395	1.2833	1.36e-07	3.63e-07	Up	39.8224	37.917	40.6935	122.462	148.562	98.3581	GO:0005829,GO:0004364,GO:0004601	cytosol|glutathione transferase activity|peroxidase activity	ko00480	Glutathione metabolism
GL16748-G	793.44	408.883	1178	2.88102	1.52658	1.3e-11	4.58e-11	Up	17.9492	14.9485	16.4916	62.0826	70.9287	49.4182
GL16749-G	6.48407	12.355	0.613159	0.0496285	-4.33269	0.000407303	0.0007742	Down	2.02107	2.13014	3.39556	0.485915	0	0
GL16750-G	465.539	804.709	126.368	0.157036	-2.67083	3.41e-58	5.88e-57	Down	60.6843	62.9676	66.6854	12.6296	14.5144	11.139	GO:0005634,GO:0003700,GO:0001077,GO:0000978,GO:0008270	nucleus|DNA-binding transcription factor activity|proximal promoter DNA-binding transcription activator activity, RNA polymerase II-specific|RNA polymerase II proximal promoter sequence-specific DNA binding|zinc ion binding
GL16752-G	34.5802	47.8181	21.3424	0.446325	-1.16383	0.0114892	0.0181842	Down	3.87143	2.33164	2.64561	2.6594	0.678049	1.74611
GL16757-G	12.1628	18.8649	5.46076	0.289466	-1.78853	0.0103805	0.0165492	Down	0.547706	0.577264	0.51458	0.207919	0.176706	0.223389
GL16758-G	96.1555	137.935	54.3758	0.394213	-1.34295	2.31e-07	6.01e-07	Down	2.54243	2.81756	2.41449	1.30343	1.48974	1.13481
GL16761-G	52.339	31.5785	73.0995	2.31485	1.21092	0.00032892	0.000632331	Up	0.595629	0.651919	0.938161	1.59728	2.612	2.24871
GL16764-G	178.002	83.0658	272.939	3.28581	1.71625	2.17e-16	1.01e-15	Up	2.09439	2.35861	2.74148	10.6572	9.67284	9.93083
GL16766-G	197.868	277.14	118.596	0.427929	-1.22456	1.53e-05	3.37e-05	Down	5.92483	4.25586	5.58735	2.88071	1.75811	3.99675
GL16769-G	18.9473	29.7177	8.17703	0.275157	-1.86167	0.000969984	0.00177056	Down	1.07313	0.678628	0.647935	0.387012	0.394695	0.0693011
GL16770-G	357.879	537.692	178.065	0.331166	-1.59437	1.69e-16	7.95e-16	Down	21.3995	19.1712	23.719	7.86039	12.5348	6.85854
GL16771-G	248.922	141.001	356.843	2.53078	1.33958	2.45e-12	8.98e-12	Up	2.07148	3.11897	3.21095	10.3165	9.19101	7.72061	GO:0032153,GO:0005935,GO:0000144,GO:0000131,GO:0005887,GO:0005509,GO:0007120	cell division site|cellular bud neck|cellular bud neck septin ring|incipient cellular bud site|integral component of plasma membrane|calcium ion binding|axial cellular bud site selection
GL16772-G	8.46114	2.0729	14.8494	7.16356	2.84068	0.00194432	0.00342988	Up	0.0878725	0.277844	0.184541	1.37324	1.61596	2.04288
GL16774-G	34.87	52.5516	17.1884	0.327077	-1.6123	7.52e-05	0.000154855	Down	4.00171	4.98452	5.4435	1.85863	1.11501	3.0541
GL16775-G	36.6637	23.0105	50.317	2.1867	1.12875	0.00385934	0.00656566	Up	2.04784	2.41228	3.92119	9.84702	7.23652	6.37891
GL16776-G	18.33	28.7854	7.8746	0.273562	-1.87006	0.00114473	0.00207195	Down	1.25158	1.14324	1.22661	0.451366	0.767212	0.0538832
GL16778-G	352.245	95.6326	608.858	6.36663	2.67053	2.28e-50	3.3e-49	Up	3.14306	2.88978	3.61636	26.4082	26.8505	25.3932	GO:0016021,GO:0020037,GO:0005506,GO:0004497,GO:0016705	integral component of membrane|heme binding|iron ion binding|monooxygenase activity|oxidoreductase activity, acting on paired donors, with incorporation or reduction of molecular oxygen
GL16782-G	91.7153	29.8644	153.566	5.14211	2.36236	6.13e-06	1.4e-05	Up	2.88372	3.27314	3.84329	21.5995	29.779	14.4683
GL16783-G	416.229	125.129	707.329	5.65278	2.49896	1.58e-19	8.62e-19	Up	15.5534	14.309	19.9304	109.014	144.467	106.57
GL16785-G	186.788	259.83	113.745	0.437766	-1.19177	4.34e-09	1.28e-08	Down	8.47671	9.67869	9.53146	6.58108	5.32609	3.64941
GL16787-G	108.833	202.623	15.0421	0.0742369	-3.75172	2.46e-32	2.15e-31	Down	19.7487	18.4044	25.4303	1.4994	3.05833	1.47671
GL16788-G	11.5038	4.76331	18.2442	3.83016	1.9374	0.041192	0.0597755	Up	0.525331	0.207631	0.206859	2.68394	1.2076	0.763313
GL16790-G	626.636	879.694	373.578	0.424668	-1.23559	1.98e-17	9.68e-17	Down	33.7605	29.6893	30.3965	18.2502	15.7924	17.0485
GL16792-G	72.3645	27.3564	117.373	4.29049	2.10114	5.68e-12	2.05e-11	Up	2.67003	1.75883	2.45321	13.2401	11.5593	13.0397
GL16794-G	19.0176	9.62652	28.4088	2.9511	1.56125	0.00491928	0.00824683	Up	1.28776	1.86623	1.52124	5.61168	4.34165	7.69242
GL16796-G	527.508	278.319	776.697	2.79068	1.48062	2.76e-22	1.71e-21	Up	20.1385	18.6387	21.8286	74.0153	66.1044	76.4457	GO:0005737,GO:0005730,GO:0000956,GO:0000027,GO:0006364	cytoplasm|nucleolus|nuclear-transcribed mRNA catabolic process|ribosomal large subunit assembly|rRNA processing
GL16797-G	75.1624	46.1441	104.181	2.25773	1.17487	0.0129792	0.0203996	Up	1.19668	2.39641	4.775	9.71031	5.42836	8.96446	GO:0016491	oxidoreductase activity
GL16800-G	94.9632	42.0992	147.827	3.51141	1.81205	1.34e-11	4.72e-11	Up	2.06796	1.64579	1.63968	7.50857	8.01983	8.5578
GL16805-G	139.295	80.3733	198.216	2.4662	1.30229	1.56e-05	3.45e-05	Up	18.5534	13.995	11.46	44.607	37.4645	57.0882
GL16814-G	12226.6	17553.6	6899.67	0.393063	-1.34717	6.95e-31	5.83e-30	Down	992.835	1031.01	975.588	523.085	520.549	467.3
GL16819-G	387.406	229.598	545.215	2.37465	1.24772	1.43e-14	6.05e-14	Up	7.26955	6.46781	8.06298	22.4715	23.342	20.4853
GL16824-G	1379.62	552.235	2207	3.99648	1.99873	4.37e-51	6.47e-50	Up	18.9152	21.2809	22.3446	103	117.192	99.7567	GO:0047011,GO:0004033,GO:0042180	2-dehydropantolactone reductase (A-specific) activity|aldo-keto reductase (NADP) activity|cellular ketone metabolic process
GL16825-G	27.2525	9.20297	45.302	4.92254	2.2994	1.96e-06	4.69e-06	Up	0.837178	0.160429	1.11883	4.39153	5.69171	3.24381
GL16826-G	750.728	278.028	1223.43	4.40037	2.13762	1.97e-48	2.69e-47	Up	32.6509	32.0315	30.0143	190.277	171.892	172.039
GL16827-G	2942.84	1178.65	4707.04	3.99359	1.99769	3.75e-10	1.2e-09	Up	62.3876	65.6973	64.94	295.422	414.785	276.868	GO:0005783,GO:0005789,GO:0016021,GO:0005886,GO:0000247,GO:0047750,GO:0004769,GO:0016126	endoplasmic reticulum|endoplasmic reticulum membrane|integral component of membrane|plasma membrane|C-8 sterol isomerase activity|cholestenol delta-isomerase activity|steroid delta-isomerase activity|sterol biosynthetic process
GL16828-G	156.481	231.892	81.0706	0.349605	-1.5162	2.45e-12	9e-12	Down	8.85651	9.29261	9.63341	4.01039	4.52823	3.89841
GL16830-G	1532.09	977.623	2086.56	2.13432	1.09378	1.31e-17	6.49e-17	Up	30.9531	29.5692	30.3658	78.6441	81.4528	88.2782
GL16832-G	941.315	484.559	1398.07	2.88525	1.52869	5.22e-24	3.43e-23	Up	10.2933	8.25871	10.8931	38.3566	31.6847	38.7649	GO:0003677,GO:0046872,GO:0003723	DNA binding|metal ion binding|RNA binding
GL16833-G	81.625	30.2878	132.962	4.38995	2.13421	1.89e-13	7.48e-13	Up	1.3356	2.2791	2.20385	10.3979	9.51271	12.7323
GL16834-G	1780.25	1154.92	2405.59	2.08291	1.0586	6.5e-15	2.79e-14	Up	58.1857	60.2762	64.1804	169.069	178.467	139.875
GL16835-G	1335.31	1844.96	825.653	0.447519	-1.15998	3.01e-19	1.62e-18	Down	53.9244	54.6118	54.4396	30.0352	30.6674	32.686
GL16836-G	857.704	486.491	1228.92	2.52609	1.33691	2.59e-21	1.54e-20	Up	42.3351	32.9983	42.7637	134.196	112.39	135.553
GL16840-G	3305.45	606.657	6004.24	9.89725	3.30703	6e-20	3.35e-19	Up	29.5461	27.3368	31.1765	410.54	279.108	426.729
GL16841-G	1466.38	353.39	2579.37	7.29893	2.86769	1.07e-92	3.24e-91	Up	8.75888	8.10385	9.66758	89.1997	85.3268	73.5966
GL16842-G	4676.16	2009.33	7342.99	3.65445	1.86965	7.44e-25	5.04e-24	Up	70.1955	73.3084	72.2137	359.658	284.361	365.867
GL16844-G	894.99	397.359	1392.62	3.5047	1.80929	2.99e-10	9.62e-10	Up	20.4894	19.7221	22.448	101.665	71.1302	108.419	GO:0005730,GO:0003723,GO:0042254	nucleolus|RNA binding|ribosome biogenesis
GL16845-G	57.7684	37.6241	77.9128	2.07082	1.05021	0.0289304	0.0431851	Up	2.44655	1.7938	1.78713	7.92809	4.49918	3.64074	GO:0016838,GO:0046872	carbon-oxygen lyase activity, acting on phosphates|metal ion binding
GL16847-G	1519.75	2070.88	968.621	0.467734	-1.09624	7.92e-18	3.98e-17	Down	187.757	194.337	186.823	105.023	122.856	112.837	GO:0005747,GO:0008137,GO:0022900	mitochondrial respiratory chain complex I|NADH dehydrogenase (ubiquinone) activity|electron transport chain	ko00190	Oxidative phosphorylation
GL16853-G	1361.76	862.86	1860.67	2.15639	1.10862	9.59e-18	4.78e-17	Up	24.2076	21.9141	24.423	63.2523	72.1519	59.4504
GL16869-G	53.9181	20.5644	87.2718	4.24382	2.08536	1.77e-09	5.41e-09	Up	2.24815	2.15407	1.93146	9.58181	14.2822	10.5587
GL16870-G	1306.82	614.023	1999.61	3.25658	1.70336	6.86e-14	2.79e-13	Up	16.8618	16.3627	17.3046	80.9814	56.3974	73.5451	GO:0005887,GO:0015238,GO:0015203,GO:0006855,GO:0055088,GO:0001765,GO:0009405,GO:0010509	integral component of plasma membrane|drug transmembrane transporter activity|polyamine transmembrane transporter activity|drug transmembrane transport|lipid homeostasis|membrane raft assembly|pathogenesis|polyamine homeostasis
GL16871-G	21.3316	11.3024	31.3607	2.7747	1.47233	0.00459067	0.00773288	Up	0.590223	0.452419	0.788791	2.38657	2.03926	2.07903
GL16872-G	199.9	109.878	289.922	2.63858	1.39976	3.6e-09	1.07e-08	Up	12.0925	9.10366	12.4844	35.67	32.8898	45.1487
GL16877-G	821.112	1252.71	389.514	0.310937	-1.68531	6.74e-33	6.02e-32	Down	67.4414	73.6766	70.3468	29.1325	27.9268	27.1797
GL16878-G	52.342	74.7509	29.9331	0.400439	-1.32035	9.4e-05	0.000191837	Down	2.84944	2.79752	3.15601	1.87693	1.43564	1.20994
GL16889-G	184.977	51.8254	318.128	6.13845	2.61787	2.54e-33	2.3e-32	Up	2.87849	3.22748	3.47273	28.1242	25.2286	21.9901
GL16892-G	381.645	201.377	561.913	2.79036	1.48045	1.9e-19	1.04e-18	Up	6.01958	6.241	7.62626	25.1697	22.4206	23.4508
GL16894-G	1035.37	610.148	1460.59	2.39383	1.25932	7.81e-21	4.56e-20	Up	13.0172	13.4244	13.2161	40.1053	38.6556	42.8108
GL16895-G	1132.66	573.038	1692.28	2.95318	1.56227	2.07e-31	1.78e-30	Up	25.274	27.3947	30.1076	108.295	96.5955	108.068
GL16896-G	305.526	468.059	142.993	0.305501	-1.71075	1.8e-22	1.12e-21	Down	14.7219	14.6858	15.0946	5.04021	6.45433	5.90381
GL16903-G	54.2295	87.6208	20.8381	0.237822	-2.07205	9.08e-08	2.44e-07	Down	10.365	8.24685	8.2162	5.49708	0.373748	2.36243
GL16905-G	1323.9	1827.65	820.137	0.448737	-1.15606	3.48e-08	9.64e-08	Down	66.2116	66.9875	61.7963	42.9666	21.1289	48.0374	GO:0016740	transferase activity
GL16907-G	575.157	365.122	785.193	2.15049	1.10467	8.6e-14	3.47e-13	Up	60.632	59.0682	60.7414	156.609	168.357	171.859	GO:0005737,GO:0042729,GO:0072686,GO:0044732,GO:0005876,GO:0051301,GO:0007059,GO:0007052	cytoplasm|DASH complex|mitotic spindle|mitotic spindle pole body|spindle microtubule|cell division|chromosome segregation|mitotic spindle organization
GL16909-G	438.437	95.1479	781.727	8.21591	3.03842	1.16e-68	2.47e-67	Up	4.87221	3.82802	3.99984	45.1522	40.184	48.3973
GL16913-G	39.5507	12.355	66.7463	5.40238	2.4336	2.39e-09	7.21e-09	Up	0.842111	0.887558	1.41481	8.80721	6.19453	6.74338
GL16914-G	732.143	281.753	1182.53	4.19705	2.06938	2.28e-22	1.41e-21	Up	52.7331	42.3878	46.611	265.203	212.773	284.288	GO:0005759,GO:0005739,GO:0034553	mitochondrial matrix|mitochondrion|mitochondrial respiratory chain complex II assembly
GL16915-G	1083.31	1668.93	497.683	0.298204	-1.74563	8e-38	8.53e-37	Down	68.9936	70.889	73.0686	32.0874	22.5596	26.7712
GL16916-G	225.226	99.9195	350.532	3.50814	1.81071	5.8e-08	1.58e-07	Up	4.58951	3.23959	4.86343	18.9304	14.6088	23.4387
GL16918-G	2656.2	707.389	4605.01	6.50988	2.70263	7.04e-97	2.23e-95	Up	34.3032	33.7581	37.4215	298.818	303.357	277.32
GL16921-G	2354.43	1405.52	3303.35	2.35027	1.23283	1.59e-23	1.02e-22	Up	70.4515	70.3704	70.2134	210.861	224.753	199.798			ko00400	Phenylalanine, tyrosine and tryptophan biosynthesis
GL16922-G	4196.29	1530.92	6861.67	4.48205	2.16416	3.44e-09	1.03e-08	Up	113.851	117.201	108.878	688.298	470.654	792.582
GL16931-G	1666.23	964.125	2368.34	2.45646	1.29658	1.9e-24	1.27e-23	Up	196.329	195.463	182.903	612.253	644.527	552.598
GL16934-G	700.377	383.915	1016.84	2.6486	1.40523	2.95e-14	1.22e-13	Up	16.6097	16.2251	14.0379	55.7125	44.5013	58.9158	GO:0005694,GO:0005634,GO:0018024,GO:0046872	chromosome|nucleus|histone-lysine N-methyltransferase activity|metal ion binding	ko00310	Lysine degradation
GL16946-G	54.497	75.3275	33.6665	0.446935	-1.16186	0.00048283	0.000910881	Down	3.32671	5.14626	3.71858	1.41904	2.69709	2.84135
GL16949-G	155.736	96.644	214.827	2.22287	1.15242	2.47e-05	5.33e-05	Up	5.33337	4.73364	6.30772	19.6391	12.4579	14.5744
GL16952-G	18.9216	3.79288	34.0504	8.97744	3.1663	3.34e-07	8.61e-07	Up	0.135743	0.429207	0.997761	5.71132	5.8247	6.31157
GL16953-G	55.012	76.2534	33.7707	0.442875	-1.17503	0.000317231	0.000610915	Down	3.53092	4.45449	4.32559	2.57249	1.57414	2.83299
GL16956-G	889.76	536.812	1242.71	2.31498	1.211	9.98e-19	5.25e-18	Up	11.8168	11.2705	11.8865	34.747	35.993	32.9796	GO:0005096,GO:0007165	GTPase activator activity|signal transduction
GL16962-G	4.52121	0.699806	8.34262	11.9213	3.57547	0.0100106	0.0160055	Up	0	0.23523	0	1.07319	1.36812	1.15303
GL16966-G	1828.22	1190.67	2465.76	2.07091	1.05026	0.000989281	0.00180282	Up	36.2683	30.1596	33.1047	76.1316	115.615	72.2699	GO:0005783,GO:0005576,GO:0005794,GO:0102121,GO:0017040,GO:0046514,GO:0042759,GO:0046512	endoplasmic reticulum|extracellular region|Golgi apparatus|ceramidase activity|N-acylsphingosine amidohydrolase activity|ceramide catabolic process|long-chain fatty acid biosynthetic process|sphingosine biosynthetic process	ko00600	Sphingolipid metabolism
GL16969-G	254.481	101.543	407.418	4.01228	2.00442	2.55e-26	1.83e-25	Up	3.82731	4.03386	4.22603	19.3049	23.4129	19.3652
GL16973-G	18.8474	26.4155	11.2793	0.426996	-1.22771	0.0238967	0.0361815	Down	2.84212	2.99551	3.22313	1.63996	1.25439	2.05564
GL16977-G	28.3185	17.1362	39.5008	2.30512	1.20484	0.0412694	0.0598683	Up	0.972706	0.97394	0.561765	1.57857	3.75647	2.07292
GL16978-G	541.964	343.193	740.734	2.15836	1.10993	0.000178874	0.000354136	Up	10.9436	9.23991	10.6772	31.5447	20.2896	33.5065
GL16987-G	16.4755	28.0562	4.89468	0.17446	-2.51903	4.87e-05	0.000102131	Down	1.49248	1.08145	1.37128	0.280336	0.0571802	0.542148
GL16988-G	459.353	160.243	758.464	4.73321	2.24282	3.63e-43	4.47e-42	Up	7.33224	8.12425	7.25504	48.987	40.6822	48.0788
GL16990-G	19.442	8.26208	30.6218	3.70631	1.88998	0.000621393	0.00115707	Up	0.542973	1.00148	1.85299	5.54814	6.49038	4.03239
GL16994-G	2472	1317.29	3626.7	2.75315	1.46109	2.88e-07	7.46e-07	Up	179.981	176.433	186.979	522.815	795.433	595.982
GL16995-G	318.842	102.763	534.922	5.2054	2.38001	0.000137514	0.000275192	Up	4.46668	6.12572	6.10296	35.3223	53.4415	22.52	GO:0009507,GO:0005524,GO:0034459,GO:0046872,GO:0003723,GO:0000398	chloroplast|ATP binding|ATP-dependent 3'-5' RNA helicase activity|metal ion binding|RNA binding|mRNA splicing, via spliceosome
GL17001-G	4917.76	2704.59	7130.93	2.6366	1.39868	3.09e-05	6.61e-05	Up	144.515	143.534	141.949	409.817	633.652	408.099	GO:0042995,GO:0033709,GO:0052677,GO:0008270,GO:0005975,GO:0055114,GO:0009405	cell projection|D-arabinitol dehydrogenase, D-ribulose forming (NADP+) activity|D-arabinitol dehydrogenase, D-xylulose forming (NADP+) activity|zinc ion binding|carbohydrate metabolic process|oxidation-reduction process|pathogenesis	ko00040	Pentose and glucuronate interconversions
GL17002-G	484.604	289.322	679.887	2.34993	1.23262	1.03e-15	4.62e-15	Up	9.17854	10.4153	9.63794	31.1281	26.9821	29.8963	GO:0016021,GO:0020037,GO:0005506,GO:0004497,GO:0016705	integral component of membrane|heme binding|iron ion binding|monooxygenase activity|oxidoreductase activity, acting on paired donors, with incorporation or reduction of molecular oxygen
GL17006-G	1562.35	2566.38	558.326	0.217554	-2.20056	2.29e-62	4.32e-61	Down	99.9065	100.577	100.981	25.3311	29.0334	29.5801	GO:0005829,GO:0005634,GO:0004400,GO:0030170,GO:0000105,GO:0010045	cytosol|nucleus|histidinol-phosphate transaminase activity|pyridoxal phosphate binding|histidine biosynthetic process|response to nickel cation	ko00340,ko00350,ko00360,ko00400,ko00960	Histidine metabolism|Tyrosine metabolism|Phenylalanine metabolism|Phenylalanine, tyrosine and tryptophan biosynthesis|Tropane, piperidine and pyridine alkaloid biosynthesis
GL17007-G	511.061	712.63	309.491	0.434294	-1.20326	1.86e-15	8.21e-15	Down	12.2696	11.07	10.8451	6.3322	6.32134	6.3717	GO:0005737,GO:0005829,GO:0004197,GO:0004843,GO:0008270,GO:0016579,GO:0006511	cytoplasm|cytosol|cysteine-type endopeptidase activity|thiol-dependent ubiquitin-specific protease activity|zinc ion binding|protein deubiquitination|ubiquitin-dependent protein catabolic process
GL17010-G	48.3896	27.5003	69.2789	2.51921	1.33297	0.000132688	0.000265975	Up	1.3553	1.87953	2.69647	7.11723	5.07222	6.90973
GL17012-G	1246.95	753.771	1740.13	2.30857	1.207	2.9e-05	6.22e-05	Up	76.6082	89.1184	75.102	234.244	183.685	293.823
GL17025-G	1887.32	2877.42	897.232	0.311818	-1.68122	7.21e-40	8.09e-39	Down	95.545	94.4619	96.9933	40.3928	35.3966	38.8704
GL17026-G	3240.06	5856.29	623.834	0.106524	-3.23075	2.87e-134	1.44e-132	Down	205.368	202.625	209.843	24.8518	32.4212	26.9719
GL17028-G	456.012	806.211	105.814	0.131249	-2.92963	3.27e-67	6.76e-66	Down	61.9204	63.0255	59.2896	11.0242	6.03966	13.9001
GL17030-G	504.727	739.634	269.82	0.364802	-1.45482	1.58e-21	9.48e-21	Down	22.5857	21.9915	26.5259	9.42046	11.4821	12.2608
GL17034-G	178.654	267.681	89.6266	0.334826	-1.57852	1.76e-14	7.38e-14	Down	23.5196	22.1138	22.6535	8.33966	9.43873	11.4734
GL17036-G	96.3785	152.657	40.1002	0.262682	-1.92861	4.89e-13	1.88e-12	Down	10.8241	8.23553	10.4243	3.6187	4.08315	2.2335
GL17039-G	422.475	833.333	11.6175	0.013941	-6.16452	9.49e-159	6.7e-157	Down	175.339	190.821	165.237	3.0511	2.33375	4.09763
GL17040-G	6197.23	8695.58	3698.89	0.425375	-1.23319	7.88e-26	5.58e-25	Down	166.751	169.579	175.568	94.0105	76.6154	108.139	GO:0005737,GO:0005829,GO:0031930,GO:0000122,GO:0006808	cytoplasm|cytosol|mitochondria-nucleus signaling pathway|negative regulation of transcription by RNA polymerase II|regulation of nitrogen utilization
GL17042-G	4076.54	7231.5	921.589	0.127441	-2.9721	7.41e-120	3.21e-118	Down	266.433	269.419	277.146	46.152	38.8427	47.7083	GO:0020037,GO:0033754,GO:0046872,GO:0034354,GO:0019441	heme binding|indoleamine 2,3-dioxygenase activity|metal ion binding|'de novo' NAD biosynthetic process from tryptophan|tryptophan catabolic process to kynurenine	ko00380	Tryptophan metabolism
GL17043-G	106.093	55.4921	156.693	2.8237	1.49759	2.41e-09	7.27e-09	Up	1.99848	1.71363	1.95624	7.77736	6.27066	6.47481
GL17044-G	1197.74	730.718	1664.76	2.27826	1.18793	1.65e-19	9.01e-19	Up	18.8365	18.7622	19.426	59.8443	49.7395	56.878
GL17045-G	49.2653	73.2749	25.2558	0.344672	-1.5367	1.04e-05	2.33e-05	Down	3.55688	2.84721	3.54579	1.35311	1.87676	1.16302	GO:0005576,GO:0008061,GO:0004568,GO:0006032,GO:0000272	extracellular region|chitin binding|chitinase activity|chitin catabolic process|polysaccharide catabolic process	ko00520	Amino sugar and nucleotide sugar metabolism
GL17046-G	1243.41	1852.91	633.909	0.342115	-1.54745	1.01e-31	8.75e-31	Down	465.031	456.831	414.922	176.08	218.015	191.654	GO:0005737,GO:0005829	cytoplasm|cytosol
GL17049-G	88.1112	47.4976	128.725	2.71013	1.43836	9.71e-08	2.61e-07	Up	1.68999	2.85928	1.82127	6.57589	8.28764	7.23748
GL17051-G	747.43	1150.94	343.916	0.298812	-1.74269	3.25e-34	3.04e-33	Down	60.1854	59.0344	59.6266	22.1759	17.9413	28.2849
GL17056-G	238.549	382.259	94.8385	0.2481	-2.01101	1.66e-25	1.16e-24	Down	12.3359	13.7336	12.0504	3.89616	5.14934	3.07546
GL17057-G	52.6756	20.5675	84.7837	4.12223	2.04342	5.51e-09	1.61e-08	Up	4.0227	4.05546	2.75481	14.9279	20.7993	21.46
GL17060-G	16.291	26.3658	6.21622	0.235769	-2.08456	0.000552325	0.00103457	Down	5.06145	4.50107	2.98957	0.190141	1.74524	1.83859
GL17063-G	1.96186	0	3.92372	Inf	Inf	0.0488883	0.0699844	Up	0	0	0	0.226202	0.153795	0.567074
GL17074-G	39.6057	65.9974	13.214	0.20022	-2.32034	8.1e-09	2.34e-08	Down	5.79287	8.05925	9.24586	1.39275	2.41468	2.09492
GL17078-G	291.764	451.425	132.103	0.292635	-1.77283	3.81e-23	2.43e-22	Down	17.6148	18.3057	20.0054	7.74941	6.64478	6.57594
GL17079-G	1437.57	516.72	2358.42	4.56422	2.19037	2.24e-60	4.04e-59	Up	47.3321	50.9172	54.2194	302.6	270.361	317.914
GL17081-G	381.411	743.087	19.7355	0.0265588	-5.23467	5.83e-91	1.73e-89	Down	27.2168	26.4406	22.0467	0.975443	0.994809	0.611344
GL17084-G	165.736	102.113	229.358	2.24612	1.16744	2.42e-08	6.79e-08	Up	18.5498	16.324	20.6129	57.1552	53.4324	49.0796
GL17085-G	256.135	440.811	71.4595	0.162109	-2.62496	2.15e-41	2.51e-40	Down	32.824	38.5168	38.6341	6.16229	8.51466	8.11579
GL17086-G	184.421	304.772	64.0697	0.210221	-2.25002	4.08e-26	2.92e-25	Down	10.7134	12.0226	12.7064	3.61348	3.44899	2.48867
GL17089-G	69.953	38.0592	101.847	2.67601	1.42009	1.82e-06	4.36e-06	Up	0.822963	0.822896	0.775522	3.01865	2.5353	2.75267
GL17093-G	411.327	227.775	594.88	2.6117	1.38499	6.18e-18	3.12e-17	Up	11.5865	12.0993	13.0074	44.8663	36.5926	41.3083
GL17102-G	370.735	604.898	136.571	0.225776	-2.14704	1.05e-36	1.08e-35	Down	5.53713	5.648	5.07461	1.09331	1.8037	1.79653	GO:0005813,GO:0005737,GO:0005829,GO:0072686,GO:1990023,GO:0044732,GO:0005634,GO:1990520,GO:0004197,GO:0004175,GO:0051301,GO:0006974,GO:0051307,GO:0051306	centrosome|cytoplasm|cytosol|mitotic spindle|mitotic spindle midzone|mitotic spindle pole body|nucleus|separase-securin complex|cysteine-type endopeptidase activity|endopeptidase activity|cell division|cellular response to DNA damage stimulus|meiotic chromosome separation|mitotic sister chromatid separation
GL17108-G	51.0298	27.7712	74.2885	2.67502	1.41955	3.6e-05	7.64e-05	Up	2.49173	2.53866	1.91872	7.98765	6.72064	9.11832	GO:0005739,GO:0016616,GO:0032115,GO:0005975	mitochondrion|oxidoreductase activity, acting on the CH-OH group of donors, NAD or NADP as acceptor|sorbose reductase activity|carbohydrate metabolic process
GL17109-G	443.389	705.141	181.637	0.257589	-1.95685	7.4e-34	6.82e-33	Down	24.5577	23.6695	23.795	7.81808	8.51315	7.43729
GL17113-G	151.806	272.244	31.3667	0.115215	-3.1176	3.38e-38	3.64e-37	Down	11.1841	11.0537	11.3998	0.886467	2.20994	1.85193
GL17115-G	81.5307	110.731	52.3303	0.472589	-1.08134	9.68e-05	0.00019696	Down	3.52321	5.26777	4.90405	3.25038	2.66197	2.38105
GL17116-G	1344.19	1954.81	733.564	0.375261	-1.41403	1.63e-27	1.24e-26	Down	111.411	105.559	109.941	55.0654	42.6969	59.3773	GO:0010731	protein glutathionylation	ko00480	Glutathione metabolism
GL17117-G	984.043	1670.78	297.31	0.177947	-2.49048	7.3e-69	1.58e-67	Down	70.7327	67.7529	69.8018	18.4869	10.4913	18.5275
GL17120-G	2063.44	3272.11	854.767	0.261228	-1.93662	5.88e-45	7.53e-44	Down	88.2522	83.4293	97.1298	29.5259	38.458	21.9808
GL17121-G	52.6072	27.0006	78.2137	2.89674	1.53443	6.03e-06	1.38e-05	Up	1.59909	0.948028	1.5217	6.30755	4.10472	4.71152
GL17122-G	201.583	95.8386	307.327	3.20671	1.6811	3.74e-10	1.2e-09	Up	4.89032	6.2228	6.13705	24.949	18.4252	27.4214
GL17123-G	1079.27	2089.53	69.0171	0.03303	-4.92008	1.73e-195	1.77e-193	Down	94.7097	102.682	102.75	3.89241	3.56104	5.22752
GL17127-G	165.768	69.8875	261.649	3.74386	1.90452	6.64e-05	0.00013762	Up	3.66892	3.10443	4.12386	22.301	10.58	19.4218
GL17130-G	2507.28	3764.27	1250.3	0.33215	-1.59009	1e-37	1.07e-36	Down	146.827	156.677	147.337	59.1533	64.3203	68.2222	GO:0005829,GO:0031597,GO:0005635,GO:0031595,GO:0005634,GO:0008540,GO:0005524,GO:0036402,GO:0017025,GO:0045842,GO:0045899,GO:0043161	cytosol|cytosolic proteasome complex|nuclear envelope|nuclear proteasome complex|nucleus|proteasome regulatory particle, base subcomplex|ATP binding|proteasome-activating ATPase activity|TBP-class protein binding|positive regulation of mitotic metaphase/anaphase transition|positive regulation of RNA polymerase II transcriptional preinitiation complex assembly|proteasome-mediated ubiquitin-depende…	ko03050	Proteasome
GL17135-G	114.624	49.3882	179.86	3.64176	1.86464	5.53e-14	2.26e-13	Up	2.56972	2.7084	2.22216	13.5679	9.76024	11.714
GL17137-G	2871.37	4990.48	752.26	0.150739	-2.72987	6.4e-100	2.12e-98	Down	158.729	157.528	154.871	30.9363	26.1386	33.885
GL17139-G	119.773	159.801	79.7451	0.499026	-1.00281	1.78e-05	3.9e-05	Down	22.6261	22.2885	26.3984	15.6441	12.3286	17.5721
GL17140-G	6413.7	8965.13	3862.28	0.430811	-1.21487	4.13e-19	2.21e-18	Down	1044.77	1009.37	1019.22	459.736	508.168	725.055
GL17152-G	152.285	226.934	77.635	0.342103	-1.5475	2e-12	7.4e-12	Down	12.286	11.7718	12.3424	7.16086	4.43398	4.39636
GL17155-G	459.936	146.697	773.175	5.27055	2.39795	6.89e-14	2.8e-13	Up	7.95795	7.57046	7.32528	53.1746	39.8491	61.2689
GL17158-G	516.086	19.5118	1012.66	51.8998	5.69766	1.15e-19	6.31e-19	Up	1.89304	1.56146	1.38281	126.448	69.3226	126.395
GL17167-G	25.0435	3.102	46.985	15.1467	3.92093	1.44e-11	5.05e-11	Up	0.122078	0.257332	0.192282	3.44869	4.71449	2.91693
GL17168-G	2100	735.086	3464.92	4.71363	2.23684	2.05e-67	4.26e-66	Up	33.8309	33.9433	29.5727	213.539	180.395	194.47
GL17170-G	6774.83	10499.3	3050.32	0.290525	-1.78326	1.12e-50	1.63e-49	Down	165.998	157.663	156.854	52.4606	65.2446	61.0101	GO:0004352,GO:0019551	glutamate dehydrogenase (NAD+) activity|glutamate catabolic process to 2-oxoglutarate	ko00220,ko00250,ko00430,ko00910	Arginine biosynthesis|Alanine, aspartate and glutamate metabolism|Taurine and hypotaurine metabolism|Nitrogen metabolism
GL17172-G	89.3671	10.2822	168.452	16.3828	4.03411	9.59e-35	9.11e-34	Up	1.06998	1.0252	0.919251	19.5276	18.9612	24.7494
GL17176-G	230.205	337.607	122.804	0.363748	-1.45899	1.3e-14	5.5e-14	Down	15.6392	16.9397	16.422	9.08199	5.2506	8.51469
GL17180-G	9.68002	4.82501	14.535	3.01244	1.59093	0.0436444	0.0630393	Up	0.308298	0.649873	0.539548	1.35892	2.14184	2.2564
GL17181-G	83.1096	25.4157	140.804	5.54003	2.46989	2.03e-13	8.01e-13	Up	1.89475	2.29656	3.08385	18.3357	13.1247	20.067
GL17183-G	173.126	99.0672	247.185	2.49512	1.31911	3.08e-10	9.92e-10	Up	2.72443	2.6181	2.63642	7.57771	10.1186	7.79653
GL17185-G	324.34	447.248	201.433	0.450384	-1.15077	1.2e-11	4.22e-11	Down	31.3658	26.1488	29.1562	18.0029	18.3603	13.6974	GO:0016020,GO:0005739,GO:0008808,GO:0016787,GO:0032049,GO:0046474,GO:0007006	membrane|mitochondrion|cardiolipin synthase activity|hydrolase activity|cardiolipin biosynthetic process|glycerophospholipid biosynthetic process|mitochondrial membrane organization
GL17191-G	249.668	343.142	156.194	0.455187	-1.13547	1.53e-06	3.7e-06	Down	8.12291	7.11643	5.90832	3.81244	3.28609	5.23243	GO:0005634,GO:0003677,GO:0000981,GO:0008270,GO:0006351	nucleus|DNA binding|DNA-binding transcription factor activity, RNA polymerase II-specific|zinc ion binding|transcription, DNA-templated
GL17192-G	82.3208	41.4961	123.146	2.96764	1.56932	1.76e-08	4.97e-08	Up	3.90511	3.79092	5.17966	19.6425	15.1188	14.202
GL17194-G	144.193	215.395	72.9905	0.338869	-1.5612	2.24e-08	6.3e-08	Down	8.27409	7.13184	6.33149	3.34234	4.51755	1.60082	GO:0005634,GO:0003677,GO:0000981,GO:0008270,GO:0006351	nucleus|DNA binding|DNA-binding transcription factor activity, RNA polymerase II-specific|zinc ion binding|transcription, DNA-templated
GL17196-G	93.0539	50.5934	135.514	2.6785	1.42142	6.07e-08	1.65e-07	Up	1.30617	2.21795	2.01922	7.3275	5.78266	5.90451	GO:0005576,GO:0004190,GO:0006508	extracellular region|aspartic-type endopeptidase activity|proteolysis
GL17202-G	67.2883	102.484	32.0929	0.313152	-1.67507	3.93e-08	1.08e-07	Down	3.99097	3.721	4.15042	1.3378	1.92893	1.4869
GL17204-G	32.9761	62.3548	3.59748	0.0576937	-4.11544	9.41e-16	4.23e-15	Down	2.98702	2.67834	2.7152	0.107187	0.163973	0.345486
GL17208-G	55.3558	75.0742	35.6373	0.474695	-1.07493	0.00104093	0.00189385	Down	2.81008	2.64155	3.1501	2.23683	1.62946	1.37329
GL17219-G	5946.74	11381.2	512.259	0.0450092	-4.47364	6.24e-238	1.07e-235	Down	1804.66	1746.88	1784.3	109.705	66.5197	131.32
GL17227-G	105.741	154.609	56.8716	0.367841	-1.44285	1.05e-08	3e-08	Down	5.16017	5.03075	4.84273	2.55881	3.16316	1.37459
GL17230-G	58.653	79.5404	37.7656	0.474797	-1.07462	0.000704497	0.00130416	Down	3.66687	3.45794	4.45836	2.26202	2.72099	2.05642
GL17231-G	70.6407	123.272	18.0093	0.146094	-2.77503	4.55e-18	2.32e-17	Down	7.56559	6.44697	5.91593	1.61255	0.460478	1.66323
GL17232-G	112.122	204.803	19.4403	0.094922	-3.39711	4.4e-34	4.09e-33	Down	11.4612	12.26	11.4959	1.85074	1.18842	1.25198
GL17234-G	1219.88	759.164	1680.6	2.21375	1.14649	1.96e-18	1.02e-17	Up	30.4326	34.0566	35.6748	92.0377	101.852	89.9627
GL17235-G	112.093	224.186	0	0	#NAME?	5.76e-75	1.37e-73	Down	38.0179	36.6153	36.1351	0	0	0
GL17236-G	10.7275	5.47769	15.9774	2.91681	1.54439	0.0372286	0.0544089	Up	0.359478	0.227327	0.603953	1.46927	1.76287	1.20715
GL17238-G	195.258	304.023	86.4928	0.284494	-1.81353	3.36e-19	1.8e-18	Down	11.5189	10.9111	10.9854	3.63706	4.20086	4.33139
GL17241-G	6141.05	10581.2	1700.94	0.160752	-2.63709	1.47e-100	4.92e-99	Down	556.965	505.325	501.594	112.867	118.895	90.6161	GO:0031225,GO:0005576,GO:0005886,GO:0046872,GO:0055114	anchored component of membrane|extracellular region|plasma membrane|metal ion binding|oxidation-reduction process
GL17242-G	1183.49	519.673	1847.3	3.55474	1.82975	3.92e-42	4.68e-41	Up	10.3795	10.8967	10.6849	49.0763	49.9007	46.5647
GL17243-G	5979.97	3700.57	8259.37	2.23192	1.15828	9.13e-13	3.44e-12	Up	109.378	108.151	118.104	297.308	369.3	292.44	GO:0030659,GO:0019898,GO:0034657,GO:0005773,GO:0045721,GO:0043161,GO:0007039,GO:0006623	cytoplasmic vesicle membrane|extrinsic component of membrane|GID complex|vacuole|negative regulation of gluconeogenesis|proteasome-mediated ubiquitin-dependent protein catabolic process|protein catabolic process in the vacuole|protein targeting to vacuole
GL17246-G	890.071	548.741	1231.4	2.24405	1.1661	1.37e-17	6.74e-17	Up	17.9404	22.0225	18.9505	55.2859	61.3585	52.687
GL17250-G	1329.89	1864.24	795.543	0.426738	-1.22858	2.48e-21	1.47e-20	Down	79.9751	79.7986	77.4636	43.5802	38.3917	47.6948
GL17254-G	57.5675	27.8503	87.2847	3.13406	1.64803	4.84e-07	1.23e-06	Up	1.58499	2.30691	2.45685	9.52676	6.47726	9.45572
GL17257-G	107.274	60.1463	154.401	2.56709	1.36014	2.78e-07	7.21e-07	Up	2.97188	4.06528	4.44855	11.2498	15.4267	11.0251
GL17261-G	458.841	132.213	785.47	5.94096	2.5707	0.00117574	0.0021249	Up	35.3398	29.0307	39.2914	215.538	414.785	158.075
GL17265-G	343.013	606.289	79.7371	0.131517	-2.92668	8.57e-58	1.46e-56	Down	150.414	142.801	132.965	24.9499	24.0157	22.8907	GO:0004838,GO:0030170,GO:0009058	L-tyrosine:2-oxoglutarate aminotransferase activity|pyridoxal phosphate binding|biosynthetic process	ko00130,ko00270,ko00300,ko00350,ko00360,ko00380,ko00400,ko00950,ko00960	Ubiquinone and other terpenoid-quinone biosynthesis|Cysteine and methionine metabolism|Lysine biosynthesis|Tyrosine metabolism|Phenylalanine metabolism|Tryptophan metabolism|Phenylalanine, tyrosine and tryptophan biosynthesis|Isoquinoline alkaloid biosynthesis|Tropane, piperidine and pyridine alkaloid biosynthesis
GL17266-G	545.208	276.661	813.756	2.94135	1.55648	1.42e-07	3.78e-07	Up	12.6342	12.2772	12.4668	51.8649	34.549	54.4507
GL17272-G	72.1259	15.4571	128.795	8.33238	3.05873	3.75e-06	8.77e-06	Up	0.840443	1.07561	0.882508	12.2682	5.37268	12.2505
GL17275-G	2977.42	4362.68	1592.17	0.364952	-1.45422	1.41e-32	1.25e-31	Down	169.964	160.17	181.368	75.971	93.1561	69.927
GL17280-G	175.286	55.9478	294.625	5.26607	2.39673	5.66e-28	4.35e-27	Up	2.74458	3.11958	3.22101	23.4835	17.9458	19.8788
GL17281-G	482.128	910.702	53.5538	0.058805	-4.08792	4.16e-111	1.62e-109	Down	49.2544	51.797	49.4184	3.95172	3.49282	3.89192
GL17282-G	500.801	181.348	820.254	4.5231	2.17731	2.83e-25	1.95e-24	Up	17.6028	16.6975	19.2027	118.501	86.9232	104.708
GL17283-G	168.192	249.71	86.6743	0.3471	-1.52658	5.06e-13	1.94e-12	Down	21.3227	22.29	21.933	11.8224	7.5757	9.77941
GL17287-G	16.3477	26.7977	5.89774	0.220084	-2.18388	0.00032593	0.000626848	Down	1.97129	2.54987	2.72857	0.107715	0.878829	1.04156
GL17288-G	784.247	1124.18	444.312	0.395232	-1.33923	1.33e-21	7.99e-21	Down	37.3489	38.0958	37.9191	20.4995	17.2171	19.6927
GL17291-G	14.0651	21.1759	6.95433	0.328408	-1.60644	0.0130497	0.0205055	Down	3.45204	1.81917	3.20657	1.75568	1.13943	0.685929
GL17294-G	157.435	98.129	216.742	2.20875	1.14323	0.000114736	0.000231626	Up	4.67733	4.98452	5.73	18.2426	10.7041	14.6328
GL17299-G	31.7699	56.5063	7.03351	0.124473	-3.0061	1.8e-10	5.89e-10	Down	2.5431	2.04433	2.7609	0.310894	0.581287	0.278354
GL17302-G	14.1282	6.21569	22.0407	3.54598	1.82618	0.00524155	0.00876285	Up	0.224563	0.828387	1.06111	1.88967	3.57906	4.06053
GL17305-G	25.8884	11.961	39.8159	3.32881	1.73501	0.000356504	0.000682016	Up	0.53742	0.261426	0.694546	2.93206	1.52047	1.92216
GL17313-G	320.21	89.7579	550.661	6.13496	2.61705	1.64e-20	9.41e-20	Up	4.10733	3.47271	4.64467	34.1286	25.5098	36.3764
GL17320-G	188.892	114.418	263.365	2.30179	1.20275	1.37e-08	3.9e-08	Up	2.9413	2.4202	3.54908	10.4213	7.49669	8.3642
GL17325-G	887.715	1308.35	467.08	0.357	-1.486	5.16e-27	3.83e-26	Down	42.4111	38.5072	42.4007	18.297	19.9247	18.1647
GL17328-G	277.627	59.8376	495.417	8.27935	3.04952	1.17e-08	3.35e-08	Up	1.08847	1.6316	1.65093	16.3996	20.0169	9.93457
GL17329-G	323.78	445.634	201.927	0.453123	-1.14203	1.62e-11	5.67e-11	Down	50.5671	60.4533	51.952	31.4873	32.4098	30.6976
GL17331-G	1205.69	2056.04	355.346	0.17283	-2.53257	1.58e-74	3.75e-73	Down	176.814	189.457	186.693	38.2658	50.3943	33.7425	GO:0000786,GO:0005634,GO:0003677,GO:0046982	nucleosome|nucleus|DNA binding|protein heterodimerization activity
GL17332-G	2322.66	677.972	3967.35	5.8518	2.54888	7.01e-23	4.43e-22	Up	32.1051	34.7282	34.8079	273.566	204.176	284.035	GO:0005739,GO:0019171,GO:0016491,GO:0006633	mitochondrion|3-hydroxyacyl-[acyl-carrier-protein] dehydratase activity|oxidoreductase activity|fatty acid biosynthetic process
GL17335-G	94.4247	146.376	42.473	0.290163	-1.78507	4.58e-11	1.56e-10	Down	8.79758	8.39525	9.05065	2.14374	5.75727	1.84259
GL17336-G	2335.26	1552.7	3117.82	2.00799	1.00575	2.63e-16	1.22e-15	Up	47.4774	50.5424	50.9222	127.298	127.915	127.774	GO:0005783,GO:0005789,GO:0005794,GO:0000139,GO:0031902,GO:0005886,GO:0005524,GO:0017050,GO:0004143,GO:0003951,GO:0008481,GO:0019722,GO:0046520	endoplasmic reticulum|endoplasmic reticulum membrane|Golgi apparatus|Golgi membrane|late endosome membrane|plasma membrane|ATP binding|D-erythro-sphingosine kinase activity|diacylglycerol kinase activity|NAD+ kinase activity|sphinganine kinase activity|calcium-mediated signaling|sphingoid biosynthetic process	ko00600	Sphingolipid metabolism
GL17337-G	426.888	615.612	238.165	0.386874	-1.37006	2.13e-12	7.86e-12	Down	39.1168	37.4448	36.3475	17.2589	26.4769	12.2573
GL17340-G	751.836	435.213	1068.46	2.45502	1.29574	4.6e-20	2.59e-19	Up	13.6577	14.1331	12.9398	42.9115	43.1164	42.0951	GO:0005739,GO:0031965,GO:0005634,GO:0004809,GO:0000049,GO:0002940	mitochondrion|nuclear membrane|nucleus|tRNA (guanine-N2-)-methyltransferase activity|tRNA binding|tRNA N2-guanine methylation
GL17346-G	3439.04	1816.52	5061.57	2.78641	1.47841	2.99e-13	1.17e-12	Up	219.3	231.135	251.663	859.865	959.07	687.255
GL17347-G	25.4851	10.9761	39.9942	3.64374	1.86542	0.00153338	0.00273567	Up	2.5652	2.70364	2.44872	13.1758	6.57573	16.2644
GL17349-G	2508.35	3989.43	1027.26	0.257495	-1.95738	1.01e-54	1.64e-53	Down	121.308	123.888	119.922	41.2636	37.4317	41.7466	GO:0031314,GO:0045182,GO:0033617,GO:0006397,GO:0070131,GO:0008380	extrinsic component of mitochondrial inner membrane|translation regulator activity|mitochondrial respiratory chain complex IV assembly|mRNA processing|positive regulation of mitochondrial translation|RNA splicing
GL17357-G	714.664	1197.42	231.904	0.193669	-2.36834	3.38e-57	5.72e-56	Down	132.039	132.697	130.939	28.0572	33.0474	36.9379
GL17358-G	317.125	493.364	140.886	0.285563	-1.80812	4.75e-25	3.25e-24	Down	20.3856	22.3592	18.8825	7.86983	7.51809	7.17101	GO:0005737,GO:0005759,GO:0005739,GO:0005524,GO:0004826,GO:0000049,GO:0070156,GO:0006432	cytoplasm|mitochondrial matrix|mitochondrion|ATP binding|phenylalanine-tRNA ligase activity|tRNA binding|mitochondrial phenylalanyl-tRNA aminoacylation|phenylalanyl-tRNA aminoacylation	ko00970	Aminoacyl-tRNA biosynthesis
GL17362-G	1165.25	750.274	1580.23	2.1062	1.07464	3.38e-16	1.56e-15	Up	64.3475	69.1085	64.0843	162.684	193.424	176.593	GO:0005829,GO:0005720,GO:0005634,GO:0005524,GO:0019948,GO:0061656,GO:0006281,GO:0016925	cytosol|nuclear heterochromatin|nucleus|ATP binding|SUMO activating enzyme activity|SUMO conjugating enzyme activity|DNA repair|protein sumoylation	ko03013,ko04120	RNA transport|Ubiquitin mediated proteolysis
GL17365-G	807.663	1188.02	427.303	0.359675	-1.47523	5.94e-26	4.22e-25	Down	33.1205	36.6876	36.3647	15.634	15.8354	17.4094	GO:0005737,GO:0005829,GO:0005662,GO:0000790,GO:0000784,GO:0005634,GO:0090734,GO:0035861,GO:0003684,GO:0046872,GO:0043565,GO:0003697,GO:0043047,GO:0070034,GO:0042162,GO:0006281,GO:0006260,GO:0006268,GO:0006261,GO:0000724,GO:0051321,GO:1902969,GO:0106112,GO:0006289,GO:0032212,GO:0006279,GO:0000723,GO:0007004	cytoplasm|cytosol|DNA replication factor A complex|nuclear chromatin|nuclear chromosome, telomeric region|nucleus|site of DNA damage|site of double-strand break|damaged DNA binding|metal ion binding|sequence-specific DNA binding|single-stranded DNA binding|single-stranded telomeric DNA binding|telomerase RNA binding|telomeric DNA binding|DNA repair|DNA replication|DNA unwinding involved in DNA re…
GL17366-G	576.929	380.538	773.319	2.03217	1.02302	2.96e-12	1.08e-11	Up	10.9594	13.6479	12.8437	35.0146	32.1108	30.3739	GO:0009507,GO:0009793	chloroplast|embryo development ending in seed dormancy
GL17367-G	6.30051	11.6259	0.975109	0.0838738	-3.57564	0.00163591	0.00290732	Down	0.463851	0.314283	0.382696	0	0.0812397	0.0427925
GL17368-G	755.801	22.8431	1488.76	65.1732	6.02621	6.88e-51	1.01e-49	Up	0.937306	0.40133	0.676651	63.8732	43.8106	60.8701
GL17370-G	230.236	365.534	94.9368	0.259721	-1.94497	7.38e-24	4.83e-23	Down	11.5978	11.7321	10.9376	3.70043	3.27833	4.4175	GO:0005615,GO:0046872,GO:0004252,GO:0009405	extracellular space|metal ion binding|serine-type endopeptidase activity|pathogenesis
GL17377-G	69.2727	125.953	12.5926	0.0999786	-3.32224	9.08e-23	5.72e-22	Down	6.21108	6.83852	8.03598	0.799982	0.747876	1.146	GO:0005829,GO:0005634,GO:0016491,GO:0071805	cytosol|nucleus|oxidoreductase activity|potassium ion transmembrane transport
GL17379-G	703.76	1041.51	366.015	0.351428	-1.5087	3.55e-13	1.38e-12	Down	47.543	41.9768	45.8491	15.7519	30.1741	14.9754
GL17387-G	65.1011	35.0279	95.1743	2.7171	1.44207	7.22e-06	1.65e-05	Up	5.58453	7.06309	4.1886	23.2088	14.28	21.2262
GL17389-G	114.485	63.184	165.785	2.62385	1.39169	8.91e-09	2.57e-08	Up	4.49032	5.53479	4.47531	15.8278	18.568	14.3514
GL17396-G	18.4853	32.5165	4.45408	0.136979	-2.86797	2.4e-06	5.7e-06	Down	3.59562	2.5636	4.21977	0.889903	0.388959	0.546351
GL17403-G	18.6079	31.464	5.75182	0.182806	-2.45161	2.83e-05	6.09e-05	Down	1.17866	0.805797	1.03695	0.191473	0.351493	0.164575
GL17410-G	1207.13	1627.99	786.274	0.482973	-1.04999	6.61e-16	3e-15	Down	92.8772	90.1629	87.5127	55.4606	44.8709	66.9909
GL17412-G	306.351	198.781	413.922	2.0823	1.05818	7.81e-10	2.44e-09	Up	6.98536	6.41471	7.33498	18.499	17.7639	19.0267	GO:0016021,GO:0020037,GO:0005506,GO:0004497,GO:0016705	integral component of membrane|heme binding|iron ion binding|monooxygenase activity|oxidoreductase activity, acting on paired donors, with incorporation or reduction of molecular oxygen
GL17416-G	709.913	34.6806	1385.14	39.94	5.31976	1.22e-178	1.06e-176	Up	4.8291	5.76834	6.25398	295.871	267.998	297.51
GL17417-G	778.877	283.797	1273.96	4.48897	2.16638	3.83e-07	9.8e-07	Up	22.8081	18.3475	19.6223	126.328	78.5737	144.721			ko03008,ko03013	Ribosome biogenesis in eukaryotes|RNA transport
GL17421-G	96.0101	135.338	56.6822	0.41882	-1.2556	1.25e-06	3.06e-06	Down	3.2134	4.00825	4.82917	2.58708	1.5903	2.28458
GL17424-G	2351.89	3458.72	1245.06	0.359976	-1.47403	2.33e-32	2.04e-31	Down	237.975	240.834	237.128	106.36	131.193	92.6425	GO:0005737,GO:0005829,GO:0005634,GO:0005839,GO:0019774,GO:0004175,GO:0004298,GO:0045842,GO:0010498,GO:0010499,GO:0043161	cytoplasm|cytosol|nucleus|proteasome core complex|proteasome core complex, beta-subunit complex|endopeptidase activity|threonine-type endopeptidase activity|positive regulation of mitotic metaphase/anaphase transition|proteasomal protein catabolic process|proteasomal ubiquitin-independent protein catabolic process|proteasome-mediated ubiquitin-dependent protein catabolic process	ko03050	Proteasome
GL17425-G	328.297	214.631	441.962	2.05917	1.04206	6.34e-10	2e-09	Up	9.41961	8.90093	11.7426	25.7709	27.2496	26.19	GO:0005615,GO:0004175,GO:0046872,GO:0004252,GO:0008240,GO:0009405,GO:0006508	extracellular space|endopeptidase activity|metal ion binding|serine-type endopeptidase activity|tripeptidyl-peptidase activity|pathogenesis|proteolysis
GL17434-G	173.655	263.256	84.0533	0.319284	-1.64709	4e-15	1.74e-14	Down	19.8798	22.734	21.2973	9.57855	7.10452	9.4596
GL17440-G	313.733	205.9	421.566	2.04743	1.03382	5.05e-08	1.38e-07	Up	7.2097	6.34394	6.98018	17.5725	15.3669	20.8875	GO:0016021,GO:0005886,GO:0055085	integral component of membrane|plasma membrane|transmembrane transport
GL17443-G	719.371	1212.95	225.788	0.186147	-2.42548	1.42e-59	2.54e-58	Down	43.0499	45.3348	44.975	9.94714	10.0552	11.7701	GO:0071949,GO:0004497,GO:0009405	FAD binding|monooxygenase activity|pathogenesis
GL17453-G	1490.3	861.497	2119.1	2.45979	1.29853	1.92e-21	1.15e-20	Up	28.0952	29.76	33.7952	94.2449	107.439	86.9153
GL17454-G	101.135	54.7366	147.533	2.69533	1.43046	1.35e-07	3.58e-07	Up	1.97016	3.42861	2.16499	7.60084	10.448	8.04801
GL17456-G	158.238	67.2207	249.256	3.70802	1.89065	5.71e-12	2.06e-11	Up	2.96217	2.97569	3.45064	11.6842	16.8529	15.9609
GL17457-G	485.929	134.01	837.849	6.25214	2.64435	7.79e-06	1.77e-05	Up	20.1791	19.1712	18.0555	143.326	101.571	214.374
GL17461-G	779.81	344.555	1215.06	3.52647	1.81822	4.56e-37	4.72e-36	Up	29.5093	25.3422	26.2318	134.857	124.327	107.584
GL17470-G	219.488	302.068	136.908	0.453236	-1.14166	4.83e-08	1.33e-07	Down	16.1437	16.1995	14.6229	9.11435	12.3937	5.79555	GO:0031305,GO:0006813,GO:1902600	integral component of mitochondrial inner membrane|potassium ion transport|proton transmembrane transport
GL17472-G	177.114	100.102	254.125	2.53865	1.34406	7e-11	2.35e-10	Up	5.73546	5.64199	5.10481	17.598	18.9519	17.073	GO:0031533,GO:0005634,GO:0016887,GO:0004651,GO:0006370,GO:0009452,GO:0098507	mRNA cap methyltransferase complex|nucleus|ATPase activity|polynucleotide 5'-phosphatase activity|7-methylguanosine mRNA capping|7-methylguanosine RNA capping|polynucleotide 5' dephosphorylation
GL17473-G	556.269	823.841	288.697	0.350429	-1.51281	1.08e-23	7.03e-23	Down	22.5243	22.1422	21.3898	9.91011	11.3784	8.38057
GL17475-G	15.5927	4.7809	26.4045	5.52291	2.46543	0.00689979	0.0113362	Up	0.235718	0.12422	0.206264	0.944544	0.866966	2.18186
GL17476-G	348.37	476.427	220.313	0.462428	-1.1127	2.18e-06	5.19e-06	Down	135.763	115.583	127.333	64.6478	107.946	51.7529
GL17479-G	132.397	181.554	83.2396	0.458483	-1.12506	2.94e-06	6.94e-06	Down	14.1566	16.0483	14.8652	13.1593	7.66888	5.74039
GL17480-G	4418.48	8821.6	15.3567	0.00174081	-9.16603	0	0	Down	1006.57	1052.5	964.789	1.63996	1.11501	3.96446
GL17482-G	4392.03	6412.5	2371.56	0.369834	-1.43505	6.69e-33	5.99e-32	Down	206.715	208.509	216.41	102.579	108.539	88.1939
GL17483-G	19.7038	31.1084	8.29915	0.266782	-1.90627	0.00052477	0.000985265	Down	0.511091	0.345303	0.371542	0.157537	0.144598	0.118481
GL17488-G	1957.61	2708.65	1206.57	0.445451	-1.16666	1.69e-11	5.91e-11	Down	99.2938	96.8712	95.1255	65.1269	34.5873	66.6098	GO:0071949,GO:0004497,GO:0009405	FAD binding|monooxygenase activity|pathogenesis
GL17496-G	360.69	630.488	90.8912	0.14416	-2.79426	3.46e-55	5.64e-54	Down	22.3928	21.4244	25.1116	4.13802	4.8421	3.74392	GO:0071949,GO:0004497,GO:0009405	FAD binding|monooxygenase activity|pathogenesis
GL17498-G	941.964	574.924	1309	2.27683	1.18703	4.83e-16	2.21e-15	Up	9.3583	9.10592	9.223	27.0688	23.6512	30.0109	GO:0032300,GO:0032389,GO:0005634,GO:0005524,GO:0016887,GO:0030983,GO:0003697,GO:0006310,GO:0010154,GO:0006298,GO:0009555,GO:0048316	mismatch repair complex|MutLalpha complex|nucleus|ATP binding|ATPase activity|mismatched DNA binding|single-stranded DNA binding|DNA recombination|fruit development|mismatch repair|pollen development|seed development	ko03430	Mismatch repair
GL17501-G	7191.37	10073.3	4309.43	0.427806	-1.22497	1.34e-25	9.39e-25	Down	433.554	434.845	413.42	215.618	256.221	230.407	GO:0005829,GO:0004013,GO:0051287,GO:0006555,GO:0006730,GO:0019510,GO:0016259	cytosol|adenosylhomocysteinase activity|NAD binding|methionine metabolic process|one-carbon metabolic process|S-adenosylhomocysteine catabolic process|selenocysteine metabolic process	ko00270	Cysteine and methionine metabolism
GL17503-G	62.5488	41.4461	83.6515	2.01832	1.01316	0.00137311	0.00246159	Up	1.26617	1.00901	1.58896	3.89805	3.78613	2.31341
GL17505-G	192.848	125.971	259.725	2.06179	1.0439	0.00088902	0.00162924	Up	11.2488	8.82886	10.2202	28.3877	18.9748	32.6636
GL17509-G	5995.99	9198.21	2793.76	0.303729	-1.71914	3.97e-47	5.3e-46	Down	476.695	495.043	499.551	199.537	145.114	227.534
GL17512-G	23.1512	32.9872	13.3152	0.403647	-1.30883	0.00896453	0.0144647	Down	0.880632	1.1842	0.956594	0.73009	0.48398	0.352984
GL17513-G	23.7005	34.219	13.1819	0.385222	-1.37624	0.0047096	0.00791821	Down	1.45517	1.04937	1.44758	0.736545	0.422532	0.791346
GL17514-G	108.249	38.0475	178.45	4.69019	2.22965	9.08e-18	4.54e-17	Up	0.959811	0.93759	0.786615	5.96606	4.67818	5.50288	GO:0005634,GO:0003677,GO:0046983,GO:0006310,GO:0032196	nucleus|DNA binding|protein dimerization activity|DNA recombination|transposition
GL17515-G	17.8089	24.3426	11.2752	0.463187	-1.11033	0.0463939	0.0666354	Down	2.91034	2.81178	3.18333	2.04084	0.892012	2.34931
GL17516-G	745.957	1045.91	446	0.426421	-1.22965	3.85e-18	1.97e-17	Down	51.5042	51.9395	52.4731	31.908	29.0873	24.2592
GL17518-G	224.319	309.251	139.387	0.450724	-1.14968	1.02e-09	3.16e-09	Down	10.893	10.7155	10.6394	5.61204	6.69857	6.29757
GL17519-G	286.937	475.613	98.2602	0.206597	-2.27511	5.89e-35	5.66e-34	Down	16.711	16.9606	15.6338	5.2082	3.37245	4.48545
GL17525-G	315.665	494.105	137.225	0.277725	-1.84827	7.38e-26	5.23e-25	Down	9.30588	9.3825	8.65379	3.64069	3.39793	2.70253
GL17529-G	458.235	692.039	224.43	0.324303	-1.62459	5.49e-25	3.74e-24	Down	10.3981	9.23115	9.60886	4.0599	3.77971	4.30767
GL17530-G	2174.17	3513.81	834.531	0.2375	-2.074	3.61e-59	6.37e-58	Down	207.555	188.046	208.663	58.6754	78.2957	46.9125
GL17531-G	420.871	196.532	645.209	3.28297	1.715	8.34e-20	4.62e-19	Up	5.31083	5.59744	4.8238	25.4095	18.8169	22.0183
GL17535-G	426.13	572.489	279.771	0.488693	-1.033	4.75e-11	1.62e-10	Down	31.1738	35.3836	34.4537	22.5693	16.8507	23.7952
GL17542-G	509.943	975.941	43.9453	0.0450286	-4.47301	1.59e-127	7.52e-126	Down	21.0775	21.261	21.0915	1.29539	1.53248	0.835062	GO:0005634,GO:0005524,GO:0004674,GO:0007049,GO:0051301,GO:0050921	nucleus|ATP binding|protein serine/threonine kinase activity|cell cycle|cell division|positive regulation of chemotaxis
GL17544-G	338.149	493.825	182.472	0.369508	-1.43632	2.04e-17	1e-16	Down	20.7821	21.1985	20.2855	12.5668	6.20307	10.7474	GO:0016021,GO:0071949,GO:0004497	integral component of membrane|FAD binding|monooxygenase activity
GL17545-G	2112.64	3538.81	686.461	0.193981	-2.36602	1.88e-74	4.46e-73	Down	315.492	312.696	314.13	78.23	84.005	71.9618
GL17559-G	1376.53	1903.52	849.533	0.446296	-1.16393	2.93e-19	1.58e-18	Down	40.9471	37.2846	39.34	24.2793	24.8869	18.1225
GL17567-G	1547.45	505.535	2589.36	5.12202	2.35671	2.5e-58	4.33e-57	Up	16.6333	15.3438	17.4658	108.902	118.696	96.8199
GL17568-G	233.089	113.322	352.855	3.11373	1.63864	0.000605387	0.00112947	Up	10.3941	8.94121	6.74118	40.9761	43.2888	20.1369	GO:0005783,GO:0005789,GO:0016021,GO:0004671,GO:0071432,GO:0019236	endoplasmic reticulum|endoplasmic reticulum membrane|integral component of membrane|protein C-terminal S-isoprenylcysteine carboxyl O-methyltransferase activity|peptide mating pheromone maturation involved in positive regulation of conjugation with cellular fusion|response to pheromone
GL17570-G	308.802	193.55	424.053	2.19093	1.13154	4.68e-11	1.59e-10	Up	6.55361	5.46239	7.5136	19.6956	16.3563	18.7426
GL17581-G	217.798	44.0365	391.559	8.8917	3.15246	6.39e-49	8.85e-48	Up	2.92165	4.66864	4.94819	52.1163	43.9073	46.621
GL17582-G	152.604	61.1871	244.022	3.98812	1.99571	5.93e-05	0.000123454	Up	10.8197	6.11497	12.0198	54.854	30.3745	62.5807
GL17583-G	4237.8	7678.1	797.506	0.103868	-3.26718	6.24e-141	3.46e-139	Down	360.097	354.627	377.576	43.4867	51.6357	50.0725
GL17587-G	898.99	155.9	1642.08	10.5329	3.39683	1.76e-109	6.63e-108	Up	18.659	16.3265	20.209	234.18	259.547	250.391
GL17595-G	630.038	1205.49	54.5861	0.0452813	-4.46494	1.48e-140	8.11e-139	Down	71.3502	70.0678	71.9023	5.43128	2.94939	4.01656
GL17596-G	1137.65	1919.08	356.225	0.185623	-2.42955	1.38e-68	2.95e-67	Down	89.9957	93.7986	91.8	21.122	23.176	21.2176
GL17597-G	769.989	1334.01	205.972	0.154401	-2.69525	1.24e-72	2.82e-71	Down	119.194	106.364	126.354	23.8636	21.5498	24.1708
GL17600-G	2494.91	4774.71	215.12	0.0450541	-4.4722	4.7e-212	5.6e-210	Down	352.634	352.171	396.205	21.4987	27.36	14.7078
GL17605-G	565.724	904.985	226.463	0.250239	-1.99862	6.91e-39	7.62e-38	Down	25.9279	28.9518	29.2975	10.4142	7.18145	9.39723
GL17609-G	195.987	349.259	42.7148	0.122301	-3.03149	2.71e-43	3.34e-42	Down	10.3764	11.1642	10.993	1.78196	2.08237	1.23648
GL17613-G	2531.69	3479.11	1584.28	0.455371	-1.13489	2.06e-20	1.18e-19	Down	199.167	199.091	203.834	128.3	106.647	116.428
GL17615-G	7923.48	13624.9	2222.11	0.163092	-2.61624	3.94e-101	1.33e-99	Down	450.747	471.836	479.973	99.2799	81.0425	112.529	GO:0005829,GO:0005634,GO:0005777,GO:0016787,GO:0046872,GO:0000210,GO:0035529,GO:0019677,GO:0006734,GO:0006742	cytosol|nucleus|peroxisome|hydrolase activity|metal ion binding|NAD+ diphosphatase activity|NADH pyrophosphatase activity|NAD catabolic process|NADH metabolic process|NADP catabolic process	ko00760,ko04146	Nicotinate and nicotinamide metabolism|Peroxisome
GL17616-G	589.622	380.567	798.678	2.09865	1.06946	2.87e-13	1.12e-12	Up	28.8894	28.0319	30.8168	84.1572	78.2384	73.5392	GO:0005829,GO:0005789,GO:0012507,GO:0005794,GO:0016021,GO:0031902,GO:0031201,GO:0005484,GO:0000149,GO:0006888,GO:0006896,GO:0006891,GO:0006623,GO:0042147,GO:0048280	cytosol|endoplasmic reticulum membrane|ER to Golgi transport vesicle membrane|Golgi apparatus|integral component of membrane|late endosome membrane|SNARE complex|SNAP receptor activity|SNARE binding|ER to Golgi vesicle-mediated transport|Golgi to vacuole transport|intra-Golgi vesicle-mediated transport|protein targeting to vacuole|retrograde transport, endosome to Golgi|vesicle fusion with Golgi …	ko04130	SNARE interactions in vesicular transport
GL17619-G	111.578	152.831	70.3263	0.460159	-1.1198	3.08e-06	7.24e-06	Down	13.5793	12.4569	12.5866	7.05361	6.16598	9.52715
GL17629-G	1848.13	624.103	3072.16	4.92252	2.2994	5.3e-14	2.17e-13	Up	37.7544	41.1095	38.7907	234.141	205.301	301.696
GL17634-G	807.021	1585.56	28.4872	0.0179667	-5.79853	3.33e-208	3.83e-206	Down	126.382	126.895	123.199	2.93442	3.08922	2.64424
GL17637-G	1675.48	2407.07	943.877	0.392126	-1.35061	3.5e-26	2.51e-25	Down	72.3248	73.3587	73.9119	36.2174	43.1666	30.9421	GO:0005737,GO:0005829,GO:0000935,GO:0005634,GO:0005524,GO:0004708,GO:0004674,GO:0004713,GO:0032147,GO:0000165,GO:0050850,GO:1903340,GO:0023014,GO:0031098	cytoplasm|cytosol|division septum|nucleus|ATP binding|MAP kinase kinase activity|protein serine/threonine kinase activity|protein tyrosine kinase activity|activation of protein kinase activity|MAPK cascade|positive regulation of calcium-mediated signaling|positive regulation of cell wall organization or biogenesis|signal transduction by protein phosphorylation|stress-activated protein kinase sign…
GL17638-G	2239.1	428.259	4049.94	9.45676	3.24135	7.6e-14	3.08e-13	Up	9.6576	9.56189	9.8573	125.406	83.7641	142.965	GO:0052689,GO:0009860	carboxylic ester hydrolase activity|pollen tube growth
GL17639-G	301.112	191.666	410.558	2.14206	1.099	4.29e-07	1.1e-06	Up	6.94132	8.77029	8.47425	22.9721	25.7351	17.6603
GL17640-G	269.781	50.4728	489.089	9.69014	3.27652	4.1e-59	7.23e-58	Up	1.45924	1.71683	1.99552	23.702	20.3033	20.162	GO:0016021,GO:0055085	integral component of membrane|transmembrane transport
GL17642-G	383.713	96.3234	671.102	6.96718	2.80057	1.08e-56	1.81e-55	Up	8.44517	7.62937	10.9143	83.4485	71.452	85.7018
GL17648-G	119.359	70.6373	168.082	2.3795	1.25066	2.79e-06	6.58e-06	Up	4.58108	4.47329	5.30556	11.176	15.6928	16.7932
GL17651-G	287.958	394.528	181.388	0.459759	-1.12105	1.24e-10	4.09e-10	Down	11.2983	12.095	11.8016	6.00876	7.36091	7.33442
GL17664-G	209.351	121.319	297.382	2.45124	1.29351	3.34e-05	7.11e-05	Up	3.94568	5.40621	5.0961	13.3284	19.3979	12.5874
GL17665-G	159.125	215.238	103.012	0.478597	-1.06312	6.77e-07	1.7e-06	Down	12.0027	13.8894	14.2925	10.5612	7.96439	6.15295
GL17667-G	5.62086	9.23251	2.00921	0.217623	-2.2001	0.0379568	0.0554306	Down	0.61946	0.415476	0.532198	0	0.0690412	0.36367
GL17668-G	294.246	426.388	162.104	0.38018	-1.39525	2.23e-15	9.79e-15	Down	54.3162	50.4576	57.6979	33.103	21.9906	24.1457
GL17670-G	26.0563	42.5431	9.56946	0.224936	-2.15241	1.02e-05	2.28e-05	Down	2.19345	2.36821	2.30324	0.450186	1.1806	0.345486
GL17698-G	495.416	780.42	210.412	0.269614	-1.89103	6.7e-32	5.82e-31	Down	32.2633	36.1968	35.737	11.1725	16.9287	7.88819
GL17699-G	53.2903	15.0425	91.538	6.08529	2.60533	6.84e-13	2.6e-12	Up	1.19059	0.76685	1.04182	6.12253	8.51466	8.71379
GL17743-G	2235.06	626.932	3843.19	6.13015	2.61592	1.72e-89	5.01e-88	Up	17.5389	19.4681	18.0802	153.717	147.911	131.175	GO:0016021,GO:0020037,GO:0005506,GO:0004497,GO:0016705	integral component of membrane|heme binding|iron ion binding|monooxygenase activity|oxidoreductase activity, acting on paired donors, with incorporation or reduction of molecular oxygen
GL17745-G	750.457	287.087	1213.83	4.22808	2.08	4.83e-46	6.25e-45	Up	21.558	22.6426	20.5934	115.36	109.941	125.586
GL17747-G	7092.35	1000.52	13184.2	13.1773	3.71998	1.39e-22	8.69e-22	Up	51.6996	52.9491	58.778	982.416	695.225	1079.35
GL17748-G	1724.17	1067.6	2380.74	2.23001	1.15705	0.00210203	0.00369093	Up	73.3856	74.5548	76.4732	232.569	138.501	269.765
GL17760-G	202.699	33.2604	372.137	11.1886	3.48396	2.05e-53	3.22e-52	Up	2.77772	2.64431	3.57537	40.5009	44.1612	44.0929
GL17761-G	1263.04	151.337	2374.74	15.6917	3.97193	2.18e-24	1.45e-23	Up	4.16665	4.66409	4.28468	97.586	65.7031	100.393	GO:0005782,GO:0047639,GO:0050660,GO:0046188,GO:0015945	peroxisomal matrix|alcohol oxidase activity|flavin adenine dinucleotide binding|methane catabolic process|methanol metabolic process
GL17763-G	1332.93	348.673	2317.18	6.64572	2.73243	9.88e-87	2.77e-85	Up	66.291	61.774	84.6767	616.14	607.807	585.5
GL17765-G	944.284	415.795	1472.77	3.54206	1.82459	0.00137617	0.00246609	Up	20.83	19.8412	20.6403	109.331	48.3772	120.56
GL17767-G	616.342	363.438	869.247	2.39174	1.25806	8.06e-18	4.05e-17	Up	9.16118	10.3273	9.61971	30.5169	28.0626	30.5924	GO:0005525	GTP binding
GL17783-G	175.446	106.539	244.353	2.29356	1.19759	5.21e-09	1.53e-08	Up	6.86511	6.12243	5.85323	19.8912	19.8545	15.6873
GL17786-G	237.33	93.7393	380.921	4.06362	2.02277	3.19e-19	1.72e-18	Up	6.22796	7.50179	7.24035	42.8708	30.6326	35.7184
GL17791-G	5.57802	9.22962	1.92641	0.208721	-2.26035	0.0384243	0.056058	Down	0.467399	0.328415	0.286296	0.0936453	0.0955045	0.100613
GL17792-G	150.939	63.3485	238.53	3.76537	1.91279	1.33e-17	6.55e-17	Up	4.16203	7.40855	6.11848	26.3506	30.1621	28.6695	GO:0005737,GO:0000228,GO:0005634,GO:0035861,GO:0005524,GO:0003677,GO:0045027,GO:0016889,GO:0046872,GO:0000737,GO:0031619,GO:0042138,GO:0000706,GO:0007131	cytoplasm|nuclear chromosome|nucleus|site of double-strand break|ATP binding|DNA binding|DNA end binding|endodeoxyribonuclease activity, producing 3'-phosphomonoesters|metal ion binding|DNA catabolic process, endonucleolytic|homologous chromosome orientation involved in meiotic metaphase I plate congression|meiotic DNA double-strand break formation|meiotic DNA double-strand break processing|recip…
GL17795-G	832.759	516.027	1149.49	2.22758	1.15548	5.2e-17	2.5e-16	Up	12.4235	16.2354	14.7126	40.8526	44.464	38.3876	GO:0005783,GO:0005794,GO:0030176,GO:0005739,GO:0035437,GO:0034975	endoplasmic reticulum|Golgi apparatus|integral component of endoplasmic reticulum membrane|mitochondrion|maintenance of protein localization in endoplasmic reticulum|protein folding in endoplasmic reticulum
GL17798-G	206.94	82.9129	330.967	3.99175	1.99702	4.66e-23	2.96e-22	Up	11.3514	9.65769	13.212	53.5968	65.7272	55.4649
GL17799-G	172.138	50.5671	293.709	5.8083	2.53812	3.03e-30	2.48e-29	Up	1.38283	2.16751	1.8616	13.9807	13.3019	12.9601
GL17800-G	2542.73	1548.42	3537.05	2.2843	1.19175	2.66e-22	1.64e-21	Up	24.3289	19.1261	23.2079	65.959	68.9664	60.2079	GO:0005826,GO:0120105,GO:0032153,GO:0051286,GO:0005737,GO:0035838,GO:0005634,GO:0005096,GO:0035024,GO:0043087,GO:0007165	actomyosin contractile ring|actomyosin contractile ring, intermediate layer|cell division site|cell tip|cytoplasm|growing cell tip|nucleus|GTPase activator activity|negative regulation of Rho protein signal transduction|regulation of GTPase activity|signal transduction
GL17801-G	1629.68	2620.57	638.785	0.243758	-2.03648	8.86e-55	1.44e-53	Down	130.955	132.396	146.379	37.8142	48.3491	41.6316
GL17802-G	194.766	295.074	94.459	0.32012	-1.64332	2.09e-16	9.72e-16	Down	48.0086	45.8853	38.6697	14.6969	15.7199	23.8782
GL17803-G	1359.71	631.613	2087.8	3.3055	1.72487	7.91e-11	2.65e-10	Up	12.004	12.0812	11.4678	51.3702	59.8515	39.4471	GO:0005737,GO:0005829,GO:0033620,GO:0000228,GO:0005634,GO:0034064,GO:0003723,GO:0007127,GO:1900237,GO:1904514,GO:0051446,GO:1905191,GO:0110046	cytoplasm|cytosol|Mei2 nuclear dot complex|nuclear chromosome|nucleus|Tor2-Mei2-Ste11 complex|RNA binding|meiosis I|positive regulation of induction of conjugation with cellular fusion|positive regulation of initiation of premeiotic DNA replication|positive regulation of meiotic cell cycle|positive regulation of metaphase/anaphase transition of meiosis II|signal transduction involved in cell cycl…
GL17814-G	1259.93	2480.88	38.98	0.0157122	-5.99197	3.96e-201	4.3e-199	Down	132.784	126.937	152.916	2.91549	3.04095	2.34931
GL17822-G	314.629	454.188	175.069	0.385456	-1.37536	1.76e-15	7.81e-15	Down	16.6771	17.1996	20.6882	11.4355	7.51476	8.01952
GL17824-G	663.87	891.554	436.185	0.489242	-1.03138	8.2e-13	3.1e-12	Down	32.5972	30.712	33.5479	23.425	20.9314	16.4219
GL17826-G	248.04	55.2479	440.832	7.97915	2.99623	3.7e-37	3.85e-36	Up	3.54072	3.87815	4.15534	46.2361	34.5569	37.571	GO:0005887,GO:0015499,GO:0005215,GO:0006821,GO:0015724	integral component of plasma membrane|formate transmembrane transporter activity|transporter activity|chloride transport|formate transport
GL17827-G	299.275	498.364	100.186	0.201031	-2.31451	5.93e-37	6.12e-36	Down	21.5816	20.1991	21.9494	4.74022	6.28983	5.36672
GL17829-G	46.493	68.0767	24.9094	0.365901	-1.45047	4.74e-05	9.96e-05	Down	1.65727	1.23548	1.25211	0.704577	0.693787	0.548172
GL17831-G	435.045	774.555	95.5342	0.123341	-3.01928	1.63e-68	3.47e-67	Down	38.4003	40.5259	39.1019	6.13468	6.44231	6.06904
GL17833-G	601.54	1048.33	154.753	0.147619	-2.76005	4.92e-61	8.98e-60	Down	33.2566	28.9166	33.6797	6.12253	8.73428	3.28903	GO:0005634,GO:0003677,GO:0007338	nucleus|DNA binding|single fertilization
GL17865-G	224.062	113.43	334.693	2.95065	1.56103	4.95e-16	2.26e-15	Up	13.5454	7.85205	11.6835	43.965	44.7192	36.4892	GO:0005576,GO:0009277,GO:0005199	extracellular region|fungal-type cell wall|structural constituent of cell wall
GL17866-G	410.435	577.119	243.751	0.422358	-1.24346	1.01e-14	4.28e-14	Down	20.1043	19.9934	21.6318	12.0626	13.2585	8.1058
GL17868-G	81.1199	45.9862	116.254	2.52801	1.338	0.00012561	0.000252583	Up	4.79247	5.3955	4.91796	20.164	11.0834	17.7253
GL17876-G	1771.98	2515.39	1028.56	0.408908	-1.29015	1.57e-24	1.05e-23	Down	97.6227	98.736	99.7627	51.287	49.5296	54.2458
GL17877-G	2366.11	4138.64	593.575	0.143423	-2.80165	2.88e-101	9.74e-100	Down	356.339	368.836	382.559	69.2251	71.1434	63.1448
GL17878-G	233.612	119.535	347.69	2.9087	1.54037	3e-15	1.31e-14	Up	5.35721	4.55208	5.05845	19.8693	15.4269	20.4894	GO:0005737,GO:0004476,GO:0008270,GO:0005975,GO:0000032,GO:0031505,GO:0009298,GO:0006486	cytoplasm|mannose-6-phosphate isomerase activity|zinc ion binding|carbohydrate metabolic process|cell wall mannoprotein biosynthetic process|fungal-type cell wall organization|GDP-mannose biosynthetic process|protein glycosylation	ko00051,ko00520	Fructose and mannose metabolism|Amino sugar and nucleotide sugar metabolism
GL17879-G	4338.24	7223.88	1452.59	0.201082	-2.31415	2.6e-78	6.59e-77	Down	145.914	143.418	143.72	36.7065	35.1443	39.6686	GO:0005737,GO:0005634,GO:0004121,GO:0030170,GO:0071266,GO:0019343,GO:0019346	cytoplasm|nucleus|cystathionine beta-lyase activity|pyridoxal phosphate binding|'de novo' L-methionine biosynthetic process|cysteine biosynthetic process via cystathionine|transsulfuration
GL17882-G	1968.58	744.895	3192.26	4.28551	2.09947	8.25e-15	3.51e-14	Up	20.5306	20.773	22.3312	105.87	141.613	101.641
GL17886-G	2744.39	1746.27	3742.52	2.14315	1.09973	1.88e-19	1.02e-18	Up	86.4855	83.3821	85.568	240.586	217.889	242.824
GL17890-G	962.246	206.212	1718.28	8.3326	3.05877	4.08e-44	5.12e-43	Up	42.6515	47.1569	40.1759	415.96	529.055	442.048
GL17896-G	662.456	370.206	954.706	2.57885	1.36673	4.32e-21	2.55e-20	Up	54.0062	51.8809	51.0974	169.237	175.529	173.837
GL17897-G	150.434	207.473	93.3948	0.450153	-1.15151	2.03e-07	5.31e-07	Down	7.29087	9.42718	6.7876	4.7437	3.96245	4.85394
GL17899-G	307.652	147.583	467.721	3.16921	1.66412	2.95e-21	1.75e-20	Up	17.201	15.0036	11.7299	57.9929	60.9622	59.6264
GL17903-G	35.2598	58.5556	11.9639	0.204317	-2.29112	3.03e-06	7.13e-06	Down	3.89026	7.53552	7.1763	1.01115	1.93355	1.90117	GO:0005576	extracellular region
GL17905-G	142.817	94.6797	190.954	2.01684	1.0121	0.000757398	0.00139666	Up	9.14992	9.17896	13.1964	27.6972	20.4081	33.1751
GL17908-G	2085.24	3084.79	1085.69	0.351948	-1.50657	2.69e-33	2.43e-32	Down	101.133	103.778	97.7551	44.8276	44.1219	47.4905
GL17909-G	498.705	267.286	730.124	2.73162	1.44976	1.79e-09	5.46e-09	Up	10.5561	11.2177	13.4204	38.6984	49.574	34.7607
GL17910-G	42.2404	12.6785	71.8022	5.6633	2.50164	0.000839615	0.00154294	Up	1.4779	1.31802	1.55188	12.7097	4.73881	14.0958
GL17912-G	863.31	217.193	1509.43	6.94969	2.79695	1.08e-79	2.78e-78	Up	10.0862	8.90418	9.23318	91.0918	79.1079	81.2794	GO:0004029,GO:0043878	aldehyde dehydrogenase (NAD) activity|glyceraldehyde-3-phosphate dehydrogenase (NAD+) (non-phosphorylating) activity
GL17913-G	1422.32	943.461	1901.17	2.0151	1.01085	8.02e-12	2.86e-11	Up	27.898	24.776	24.8844	68.9096	57.74	73.614	GO:0005576,GO:0004185	extracellular region|serine-type carboxypeptidase activity
GL17914-G	272.422	114.095	430.748	3.77535	1.91661	2.66e-25	1.84e-24	Up	2.90545	2.57332	2.92268	13.6187	12.7815	14.222
GL17915-G	904.159	1391.65	416.664	0.299402	-1.73984	6.96e-36	6.91e-35	Down	32.7458	31.4872	29.8629	12.4295	12.1813	11.5003	GO:0005739,GO:0004015,GO:0005524,GO:0004141,GO:0000287,GO:0030170,GO:0009102	mitochondrion|adenosylmethionine-8-amino-7-oxononanoate transaminase activity|ATP binding|dethiobiotin synthase activity|magnesium ion binding|pyridoxal phosphate binding|biotin biosynthetic process	ko00780	Biotin metabolism
GL17916-G	1117.6	1602.15	633.051	0.395125	-1.33962	1.01e-23	6.58e-23	Down	77.1438	85.7716	77.8652	41.6356	43.0732	37.2027
GL17917-G	980.357	274.55	1686.16	6.14155	2.6186	1.74e-09	5.31e-09	Up	16.6429	18.9756	15.5918	149.419	91.2492	162.374
GL17919-G	1196.76	1670.47	723.057	0.432847	-1.20807	3.64e-20	2.05e-19	Down	58.281	58.4385	53.2249	29.3307	34.2986	30.5977	GO:0005829,GO:0005524,GO:0003922,GO:0003921,GO:0016462,GO:0006541,GO:0006177	cytosol|ATP binding|GMP synthase (glutamine-hydrolyzing) activity|GMP synthase activity|pyrophosphatase activity|glutamine metabolic process|GMP biosynthetic process	ko00230	Purine metabolism
GL17921-G	122.889	223.568	22.2097	0.099342	-3.33145	9.62e-36	9.5e-35	Down	10.9813	13.4733	13.5415	1.01546	2.27836	1.52741
GL17923-G	1460.96	2107.45	814.469	0.386471	-1.37157	1.68e-26	1.22e-25	Down	100.531	95.1755	90.5633	41.1684	52.6478	47.8397	GO:0005829,GO:0016021,GO:0005634,GO:0005244,GO:0071805,GO:0034765	cytosol|integral component of membrane|nucleus|voltage-gated ion channel activity|potassium ion transmembrane transport|regulation of ion transmembrane transport
GL17924-G	959.009	1313.91	604.11	0.45978	-1.12098	1.03e-16	4.86e-16	Down	24.9885	26.5656	26.5496	15.2566	15.1004	15.6281
GL17925-G	913.464	1497.65	329.279	0.219864	-2.18531	8.79e-54	1.39e-52	Down	41.721	39.6995	42.3134	11.1636	12.46	11.2158
GL17929-G	362.229	90.9369	633.521	6.9666	2.80046	9.97e-12	3.53e-11	Up	4.07005	4.39562	5.32901	51.5245	29.5078	42.1188
GL17932-G	150.052	257.816	42.2884	0.164025	-2.60801	1.57e-28	1.23e-27	Down	39.3857	38.5009	38.9893	11.5656	9.3993	3.689
GL17934-G	535.362	271.471	799.253	2.94416	1.55785	1.32e-24	8.89e-24	Up	21.6393	24.3397	24.0696	89.4526	86.8243	87.8229
GL17935-G	1005.73	415.948	1595.5	3.83582	1.93954	6.55e-17	3.14e-16	Up	8.88131	8.91058	8.98956	49.0449	35.2041	47.3998
GL17939-G	115.698	62.1663	169.23	2.72221	1.44478	2.18e-09	6.61e-09	Up	2.43151	3.00629	3.33882	11.8606	8.71374	10.0253
GL17942-G	1160.1	2086.93	233.269	0.111776	-3.16132	3.03e-106	1.09e-104	Down	176.935	174.743	196.301	25.528	33.7172	19.2216
GL17943-G	40.4294	23.6489	57.21	2.41915	1.2745	0.000740676	0.00136772	Up	1.2957	1.26057	0.994247	3.83407	4.03238	3.15386
GL17946-G	585.244	812.707	357.781	0.440234	-1.18366	1.2e-15	5.35e-15	Down	12.7663	12.7134	13.7413	8.03875	7.72763	6.364	GO:1990298,GO:0034506,GO:0000777,GO:0000778,GO:0044732,GO:0005634,GO:0071957,GO:0005524,GO:0072371,GO:0004672,GO:0051315,GO:0051301,GO:0034613,GO:0072370,GO:0051754,GO:0007094,GO:0034501,GO:0072480	bub1-bub3 complex|chromosome, centromeric core domain|condensed chromosome kinetochore|condensed nuclear chromosome kinetochore|mitotic spindle pole body|nucleus|old mitotic spindle pole body|ATP binding|histone kinase activity (H2A-S121 specific)|protein kinase activity|attachment of mitotic spindle microtubules to kinetochore|cell division|cellular protein localization|histone H2A-S121 phosphor…
GL17949-G	1096.59	554.831	1638.35	2.95287	1.56212	8.96e-27	6.61e-26	Up	37.0788	36.2779	43.7831	132.543	161.934	148.006	GO:0050034,GO:0003954,GO:0055114,GO:0019301	L-rhamnose 1-dehydrogenase activity|NADH dehydrogenase activity|oxidation-reduction process|rhamnose catabolic process
GL17953-G	147.971	241.716	54.2262	0.224339	-2.15625	3.93e-21	2.32e-20	Down	18.4551	15.393	14.4993	4.70841	5.77854	3.42965	GO:0005829,GO:0005634,GO:0032866,GO:0032867,GO:0019568,GO:0042843	cytosol|nucleus|D-xylose:NADP reductase activity|L-arabinose:NADP reductase activity|arabinose catabolic process|D-xylose catabolic process
GL17958-G	368.64	598.265	139.016	0.232364	-2.10554	7.52e-35	7.18e-34	Down	26.5424	26.4554	23.4632	9.53141	7.53739	5.75005
GL17959-G	93.4614	143.815	43.1076	0.299742	-1.7382	5.97e-11	2.02e-10	Down	13.5769	11.0074	13.1598	5.54501	2.8809	6.06998
GL17964-G	1945.55	920.622	2970.48	3.2266	1.69002	2.78e-40	3.15e-39	Up	37.6482	38.9667	40.8651	163.64	147.13	174.559
GL17966-G	1139.55	1723.74	555.359	0.322183	-1.63405	4.37e-34	4.06e-33	Down	75.2233	70.8619	74.8381	34.5363	27.3543	29.3663	GO:0005737,GO:0005634,GO:0016829,GO:0052699	cytoplasm|nucleus|lyase activity|ergothioneine biosynthetic process	ko00340	Histidine metabolism
GL17975-G	119.892	65.7537	174.031	2.64671	1.4042	9.08e-06	2.05e-05	Up	7.42219	6.17006	7.13506	30.5373	21.275	18.6324
GL18087-G	143.954	93.1102	194.798	2.09213	1.06497	1.55e-06	3.74e-06	Up	4.18839	3.32133	3.68597	8.58344	10.2699	11.1283
GL18090-G	1573.31	2359.77	786.861	0.333448	-1.58446	7.32e-35	6.99e-34	Down	55.8629	58.0442	56.6457	22.5864	23.1523	27.0526	GO:0005829,GO:1990112,GO:0043161,GO:0072344,GO:1990116	cytosol|RQC complex|proteasome-mediated ubiquitin-dependent protein catabolic process|rescue of stalled ribosome|ribosome-associated ubiquitin-dependent protein catabolic process
GL18093-G	26.0768	37.906	14.2476	0.375866	-1.41171	0.00585616	0.00972211	Down	3.12634	6.59011	6.56563	2.56244	1.39377	3.85433
GL18097-G	161.557	102.29	220.824	2.1588	1.11023	0.000439911	0.000833213	Up	16.6852	12.3964	13.0684	34.3611	50.3014	31.9718
GL18098-G	48.3145	20.7967	75.8323	3.64636	1.86646	1.96e-07	5.15e-07	Up	2.24563	1.02562	1.41481	8.36854	7.98406	5.6074
GL18099-G	420.98	584.311	257.649	0.440945	-1.18133	6.69e-14	2.72e-13	Down	39.0082	42.012	44.2434	22.2078	20.6452	27.8063	GO:0005829,GO:1903600,GO:0004359,GO:0046982,GO:0036381,GO:0006541,GO:0042823,GO:0008614,GO:0042819	cytosol|glutaminase complex|glutaminase activity|protein heterodimerization activity|pyridoxal 5'-phosphate synthase (glutamine hydrolysing) activity|glutamine metabolic process|pyridoxal phosphate biosynthetic process|pyridoxine metabolic process|vitamin B6 biosynthetic process	ko00750	Vitamin B6 metabolism
GL18101-G	1006.11	1680.42	331.8	0.197451	-2.34043	5.14e-62	9.61e-61	Down	79.1726	83.0922	80.3205	23.3047	19.1313	18.9799
GL18102-G	245.663	89.0584	402.268	4.5169	2.17533	2.16e-29	1.73e-28	Up	2.9388	2.51052	2.8585	15.2096	15.7771	17.0604	GO:0005886,GO:0004563,GO:0015929,GO:0102148,GO:0035251,GO:0005975	plasma membrane|beta-N-acetylhexosaminidase activity|hexosaminidase activity|N-acetyl-beta-D-galactosaminidase activity|UDP-glucosyltransferase activity|carbohydrate metabolic process	ko00511,ko00513,ko00520,ko00531,ko00603,ko00604	Other glycan degradation|Various types of N-glycan biosynthesis|Amino sugar and nucleotide sugar metabolism|Glycosaminoglycan degradation|Glycosphingolipid biosynthesis - globo and isoglobo series|Glycosphingolipid biosynthesis - ganglio series
GL18104-G	47.2761	63.4338	31.1183	0.490564	-1.02749	0.00316957	0.00544848	Down	4.26002	4.20485	4.47323	1.95089	3.89633	2.27071
GL18108-G	742.231	1030.71	453.749	0.440228	-1.18368	4.84e-17	2.33e-16	Down	51.0267	55.7824	52.7721	31.1639	29.2023	29.6371	GO:0016021,GO:0005743,GO:0005739,GO:0004252	integral component of membrane|mitochondrial inner membrane|mitochondrion|serine-type endopeptidase activity
GL18110-G	1356.34	901.565	1811.11	2.00885	1.00637	1.13e-08	3.22e-08	Up	70.7264	65.2545	63.6238	145.853	194.76	172.736	GO:0071013,GO:0005732,GO:0005685,GO:0003723,GO:0000398,GO:0000387	catalytic step 2 spliceosome|small nucleolar ribonucleoprotein complex|U1 snRNP|RNA binding|mRNA splicing, via spliceosome|spliceosomal snRNP assembly	ko03040	Spliceosome
GL18111-G	534.111	313.767	754.454	2.40451	1.26574	4.6e-17	2.22e-16	Up	17.3501	17.3426	18.2772	55.1701	53.4521	54.5039	GO:0016773	phosphotransferase activity, alcohol group as acceptor
GL18112-G	155.066	77.8792	232.253	2.98222	1.57639	4.55e-13	1.76e-12	Up	1.75556	1.85031	2.12507	7.47437	7.89179	6.51886
GL18116-G	279.191	134.183	424.199	3.16135	1.66054	4.63e-07	1.18e-06	Up	7.24052	8.00353	8.59191	36.7267	37.3115	22.5807
GL18118-G	4892	7787.74	1996.27	0.256335	-1.9639	1.01e-58	1.76e-57	Down	688.619	662.634	673.207	229.854	236.954	198.299
GL18122-G	290.199	464.695	115.703	0.248986	-2.00586	1.52e-28	1.19e-27	Down	33.4737	33.9678	35.226	10.7423	11.4944	10.5009	GO:0004170,GO:0000287,GO:0006226,GO:0046081	dUTP diphosphatase activity|magnesium ion binding|dUMP biosynthetic process|dUTP catabolic process	ko00240	Pyrimidine metabolism
GL18123-G	82.616	9.24708	155.985	16.8686	4.07626	1.53e-27	1.17e-26	Up	0.861046	0.567197	1.58225	25.2302	17.0221	22.659
GL18126-G	4513.56	7224.78	1802.34	0.249466	-2.00309	1.64e-60	2.97e-59	Down	200.673	192.551	197.674	62.0121	71.1237	55.7318	GO:0016021,GO:0020037,GO:0005506,GO:0016712	integral component of membrane|heme binding|iron ion binding|oxidoreductase activity, acting on paired donors, with incorporation or reduction of molecular oxygen, reduced flavin or flavoprotein as one donor, and incorporation of one atom of oxygen
GL18130-G	9990.81	18684.2	1297.38	0.0694373	-3.84815	1.89e-194	1.91e-192	Down	659.606	652.178	654.114	57.0422	64.206	53.6255
GL18132-G	374.684	143.022	606.347	4.23954	2.08391	1.2e-24	8.09e-24	Up	4.17141	4.39653	3.66506	23.1625	24.8052	18.5452	GO:0016021,GO:0020037,GO:0005506,GO:0016712	integral component of membrane|heme binding|iron ion binding|oxidoreductase activity, acting on paired donors, with incorporation or reduction of molecular oxygen, reduced flavin or flavoprotein as one donor, and incorporation of one atom of oxygen
GL18134-G	5178.66	7150.59	3206.74	0.448458	-1.15695	1.89e-15	8.35e-15	Down	122.851	118.22	121.774	65.1535	90.1089	53.2234	GO:0030428,GO:0030659,GO:0016021,GO:0005886,GO:0004100,GO:0071555,GO:0006031	cell septum|cytoplasmic vesicle membrane|integral component of membrane|plasma membrane|chitin synthase activity|cell wall organization|chitin biosynthetic process	ko00520	Amino sugar and nucleotide sugar metabolism
GL18135-G	304.328	65.5772	543.078	8.28151	3.04989	1.5e-23	9.72e-23	Up	3.22629	3.8108	3.97187	43.6655	30.4839	42.6036
GL18137-G	350.387	531.305	169.469	0.318969	-1.64851	1.71e-22	1.07e-21	Down	20.5669	17.9185	19.2135	9.13617	6.93296	7.53639	GO:0004813,GO:0005524,GO:0046872,GO:0002196,GO:0006419,GO:0006450	alanine-tRNA ligase activity|ATP binding|metal ion binding|Ser-tRNA(Ala) hydrolase activity|alanyl-tRNA aminoacylation|regulation of translational fidelity
GL18140-G	66.0961	22.0197	110.172	5.00336	2.3229	5.33e-13	2.05e-12	Up	1.05753	1.70906	1.92481	8.72952	9.76718	11.4734
GL18144-G	221.663	130.423	312.903	2.39915	1.26252	4.17e-11	1.43e-10	Up	3.39021	3.88761	3.38902	9.8137	10.607	12.3304	GO:0005782,GO:0047639,GO:0050660,GO:0046188,GO:0015945	peroxisomal matrix|alcohol oxidase activity|flavin adenine dinucleotide binding|methane catabolic process|methanol metabolic process
GL18146-G	5.30507	9.98508	0.625062	0.0625996	-3.9977	0.00249441	0.004349	Down	0.406018	0.770273	1.27902	0.0976169	0.0995549	0
GL18152-G	583.283	175.583	990.982	5.64395	2.49671	1.55e-06	3.74e-06	Up	6.14108	6.40214	5.1167	38.1154	58.881	30.7781
GL18154-G	1037.16	1498.66	575.653	0.384111	-1.3804	8.11e-25	5.49e-24	Down	55.9007	60.3626	60.8376	29.291	23.581	34.2024	GO:0016021,GO:0020037,GO:0046872,GO:0004768,GO:0006636	integral component of membrane|heme binding|metal ion binding|stearoyl-CoA 9-desaturase activity|unsaturated fatty acid biosynthetic process	ko01040	Biosynthesis of unsaturated fatty acids
GL18156-G	192.501	285.993	99.0098	0.346197	-1.53034	2.36e-14	9.81e-14	Down	11.3497	9.46679	11.6021	4.65334	4.4232	5.2908
GL18157-G	872.721	495.195	1250.25	2.52476	1.33615	3.77e-22	2.32e-21	Up	16.9793	17.1666	17.5023	56.2036	54.9876	55.8295	GO:0000307,GO:0005737,GO:0000131,GO:0005634,GO:0016538,GO:0019901,GO:0007049,GO:0051301,GO:0016239,GO:0000079,GO:0032878,GO:0031106	cyclin-dependent protein kinase holoenzyme complex|cytoplasm|incipient cellular bud site|nucleus|cyclin-dependent protein serine/threonine kinase regulator activity|protein kinase binding|cell cycle|cell division|positive regulation of macroautophagy|regulation of cyclin-dependent protein serine/threonine kinase activity|regulation of establishment or maintenance of cell polarity|septin ring orga…
GL18159-G	530.908	887.158	174.658	0.196874	-2.34466	1.24e-49	1.76e-48	Down	32.1375	33.9524	36.1937	10.3359	7.63644	7.84748
GL18160-G	1532.63	2392.09	673.166	0.281413	-1.82924	1.36e-44	1.73e-43	Down	87.4441	82.7201	84.2647	30.2763	33.9045	27.563	GO:0032153,GO:0000307,GO:0005829,GO:0044732,GO:0005634,GO:0016538,GO:0019901,GO:1901987	cell division site|cyclin-dependent protein kinase holoenzyme complex|cytosol|mitotic spindle pole body|nucleus|cyclin-dependent protein serine/threonine kinase regulator activity|protein kinase binding|regulation of cell cycle phase transition
GL18162-G	344.925	129.223	560.628	4.33847	2.11718	5.5e-34	5.1e-33	Up	5.54214	5.16725	5.90906	28.8019	31.987	31.4954
GL18164-G	920.456	1488.78	352.135	0.236527	-2.07992	1.5e-49	2.11e-48	Down	42.9671	40.4236	39.1268	12.3387	11.8139	12.9747
GL18166-G	2435.53	51.9223	4819.14	92.8144	6.53628	1.47e-137	7.66e-136	Up	4.57751	6.72898	7.5894	732.01	844.31	666.519
GL18168-G	616.054	389.741	842.366	2.16135	1.11193	1.15e-07	3.08e-07	Up	17.7089	16.67	18.5953	48.6978	57.8961	40.0992
GL18174-G	384.495	548.12	220.87	0.402959	-1.3113	7.21e-16	3.27e-15	Down	29.6501	28.4244	28.8156	16.4944	12.697	15.6847	GO:0004031,GO:0050662,GO:1990748	aldehyde oxidase activity|coenzyme binding|cellular detoxification
GL18175-G	2571.53	3912.91	1230.16	0.314384	-1.6694	2.69e-41	3.13e-40	Down	151.142	147.085	144.254	55.4094	62.7167	60.0163	GO:0009507,GO:2001066,GO:2001071,GO:0030247,GO:2001070,GO:2000014,GO:0010581,GO:0019252	chloroplast|amylopectin binding|maltoheptaose binding|polysaccharide binding|starch binding|regulation of endosperm development|regulation of starch biosynthetic process|starch biosynthetic process
GL18176-G	739.214	317.022	1161.41	3.66348	1.87321	3.59e-38	3.86e-37	Up	18.2576	14.8353	15.637	74.9785	79.7809	74.0361	GO:0005737,GO:0016279,GO:0008757	cytoplasm|protein-lysine N-methyltransferase activity|S-adenosylmethionine-dependent methyltransferase activity
GL18178-G	711.427	1172.47	250.385	0.213553	-2.22733	4.8e-51	7.08e-50	Down	105.678	125.655	118.337	28.5211	39.8739	27.1958	GO:0005737,GO:0005634,GO:0002055,GO:0003999,GO:0016208,GO:0046872,GO:0006168,GO:0044209,GO:0006166	cytoplasm|nucleus|adenine binding|adenine phosphoribosyltransferase activity|AMP binding|metal ion binding|adenine salvage|AMP salvage|purine ribonucleoside salvage	ko00230	Purine metabolism
GL18180-G	798.51	1184.99	412.03	0.347707	-1.52405	3e-27	2.25e-26	Down	18.1441	18.02	18.0486	8.86319	7.71862	7.58284
GL18182-G	348.333	512.562	184.104	0.359183	-1.47721	3.68e-18	1.89e-17	Down	39.7947	38.1751	44.8725	16.8055	25.3191	14.3626
GL18184-G	218.224	125.703	310.745	2.47205	1.30571	4.83e-11	1.64e-10	Up	5.19703	6.50453	5.89566	18.5193	21.5607	15.6421
GL18188-G	465.848	204.493	727.203	3.55612	1.83031	1.23e-30	1.02e-29	Up	15.3131	16.0503	20.8767	78.9217	73.1242	85.5585
GL18189-G	55.9312	29.7707	82.0917	2.75747	1.46334	9.18e-06	2.07e-05	Up	1.42223	1.18341	0.746708	4.27425	3.4414	4.15721
GL18197-G	1238.22	2312.31	164.123	0.0709776	-3.81649	1.27e-144	7.25e-143	Down	158.203	157.261	152.518	16.7022	11.7673	14.1305
GL18212-G	3.51882	0	7.03765	Inf	Inf	0.00670411	0.0110378	Up	0	0	0	0.841007	3.00196	0.90358
GL18225-G	213.075	99.3528	326.798	3.28927	1.71777	5.27e-13	2.02e-12	Up	4.75989	4.38968	3.57009	19.465	14.3285	19.8703
GL18227-G	302.454	429.622	175.286	0.408	-1.29336	1.43e-10	4.69e-10	Down	32.1592	27.76	34.38	14.0818	22.3895	12.7802	GO:0005789,GO:0016021,GO:0004671	endoplasmic reticulum membrane|integral component of membrane|protein C-terminal S-isoprenylcysteine carboxyl O-methyltransferase activity
GL18234-G	244.546	129.65	359.442	2.77241	1.47114	2.61e-15	1.14e-14	Up	13.4233	14.4553	10.1118	46.7726	46.5086	41.8353	GO:0016021,GO:0031966	integral component of membrane|mitochondrial membrane
GL18236-G	9.36943	17.1506	1.58827	0.0926072	-3.43273	0.000158587	0.000315423	Down	1.39206	1.36937	2.04643	0.223124	0.227554	0.119863
GL18238-G	240.121	87.9445	392.298	4.46074	2.15728	7.34e-29	5.79e-28	Up	3.98936	5.25582	3.34125	26.6619	23.2901	22.0823
GL18239-G	79.5285	43.928	115.129	2.62086	1.39004	8.46e-07	2.1e-06	Up	7.2072	8.13874	7.38774	24.3416	23.5626	28.369
GL18243-G	524.383	141.314	907.452	6.42155	2.68292	3.27e-07	8.43e-07	Up	6.1768	6.55504	5.41241	57.2515	30.5519	61.5662	GO:0051213,GO:0120091,GO:0046872,GO:0009813,GO:2000022	dioxygenase activity|jasmonic acid hydrolase|metal ion binding|flavonoid biosynthetic process|regulation of jasmonic acid mediated signaling pathway
GL18245-G	239.524	451.52	27.5276	0.0609664	-4.03584	3.24e-73	7.52e-72	Down	18.7555	18.447	17.8267	1.60352	1.28846	1.40958	GO:0005737,GO:0005634	cytoplasm|nucleus
GL18249-G	377.053	244.056	510.05	2.08989	1.06343	0.0272272	0.0408163	Up	5.39576	5.19823	4.91333	13.9102	8.16558	19.4097	GO:0005576,GO:0030246,GO:0016798,GO:0008152	extracellular region|carbohydrate binding|hydrolase activity, acting on glycosyl bonds|metabolic process
GL18256-G	20.5571	12.0258	29.0884	2.41883	1.27431	0.0147967	0.023074	Up	0.862438	1.15689	0.823276	3.20453	2.97978	2.63284	GO:0005783,GO:0005789,GO:0016021,GO:0004671,GO:0009908,GO:0009788,GO:0048367	endoplasmic reticulum|endoplasmic reticulum membrane|integral component of membrane|protein C-terminal S-isoprenylcysteine carboxyl O-methyltransferase activity|flower development|negative regulation of abscisic acid-activated signaling pathway|shoot system development
GL18266-G	211.606	81.9344	341.278	4.16526	2.05841	1.8e-24	1.21e-23	Up	2.40501	2.38912	2.03192	10.5675	12.2686	13.5674	GO:0005525	GTP binding
GL18268-G	32.2045	51.6081	12.8008	0.248039	-2.01136	4.14e-06	9.64e-06	Down	1.18444	1.90226	1.30295	0.440714	0.553186	0.400657	GO:0005525	GTP binding
GL18273-G	45.8986	72.4223	19.3749	0.267526	-1.90225	1.89e-07	4.96e-07	Down	6.87163	7.88151	7.32167	1.7007	2.97337	2.87138
GL18285-G	97.454	145.156	49.752	0.342748	-1.54478	3.23e-09	9.65e-09	Down	3.57959	3.94044	4.09286	1.81687	1.98297	1.30137	GO:0005525	GTP binding
GL18290-G	288.383	554.912	21.8536	0.0393821	-4.66631	3.91e-97	1.24e-95	Down	52.9825	64.5358	59.5209	4.44951	2.4634	2.04881
GL18292-G	7.28138	11.276	3.28675	0.291482	-1.77852	0.0484746	0.069422	Down	1.06106	0.639041	0.875417	0.273327	0	0.685215
GL18294-G	800.318	394.023	1206.61	3.06229	1.61461	7.27e-12	2.6e-11	Up	18.0532	18.3565	17.6198	79.4289	55.6392	76.9985
GL18310-G	23.2734	40.7552	5.79167	0.142109	-2.81493	1.68e-07	4.45e-07	Down	3.65533	2.93531	4.11244	0	1.6005	0.337221
GL18312-G	31.6523	12.0286	51.276	4.26285	2.09182	2.09e-06	4.99e-06	Up	1.53176	2.01803	3.4179	16.3421	11.0328	10.6337
GL18316-G	5026.46	1595.76	8457.17	5.29977	2.40593	1.2e-10	3.98e-10	Up	100.909	109.408	106.513	647.914	920.391	581.942
GL18317-G	14.4541	6.18616	22.7221	3.67306	1.87698	0.0286192	0.042754	Up	0.616597	0.649873	4.5322	14.4539	7.55942	5.17644
GL18318-G	16.2416	6.892	25.5911	3.71316	1.89265	0.00197704	0.00348523	Up	0.970112	2.04493	2.03733	4.37324	9.81213	9.71047
GL18323-G	2010.53	3476.44	544.616	0.156659	-2.6743	1.5e-91	4.48e-90	Down	175.764	181.013	183.533	35.308	31.7132	41.3292	GO:0005783,GO:0005634,GO:0003838,GO:0006696	endoplasmic reticulum|nucleus|sterol 24-C-methyltransferase activity|ergosterol biosynthetic process	ko00100	Steroid biosynthesis
GL18327-G	59.2009	16.7273	101.675	6.07836	2.60368	6.87e-13	2.61e-12	Up	1.14009	0.600808	0.870655	7.03954	5.20975	8.09875
GL18334-G	75.4138	42.1342	108.693	2.57969	1.3672	2.07e-06	4.94e-06	Up	4.85809	4.04859	5.45714	14.8038	17.5909	15.0297
GL18336-G	4371.48	8006.87	736.09	0.0919323	-3.44328	3.28e-154	2.18e-152	Down	196.275	173.019	178.163	18.8943	22.2169	23.3173	GO:0005615,GO:0004175,GO:0046872,GO:0004252,GO:0008240,GO:0009405,GO:0006508	extracellular space|endopeptidase activity|metal ion binding|serine-type endopeptidase activity|tripeptidyl-peptidase activity|pathogenesis|proteolysis
GL18339-G	177.713	96.0919	259.333	2.69881	1.43232	4.19e-12	1.52e-11	Up	6.68652	4.71816	4.99813	21.5937	17.2984	17.9309
GL18342-G	293.472	96.5914	490.352	5.07656	2.34385	2.01e-09	6.09e-09	Up	15.158	21.3679	18.7021	131.197	84.323	143.406
GL18344-G	17.7279	6.56848	28.8874	4.39788	2.13681	0.00133676	0.00239934	Up	0.131809	0.972454	1.52246	6.17957	2.58554	5.95839
GL18345-G	345.833	196.591	495.075	2.5183	1.33245	1.95e-15	8.6e-15	Up	11.8738	12.7808	12.7997	42.8972	34.8442	43.0706
GL18348-G	116.496	30.4439	202.548	6.65315	2.73404	1.55e-25	1.08e-24	Up	3.89026	2.88123	2.87052	27.6803	27.8431	26.7522
GL18349-G	327.92	459.482	196.358	0.427346	-1.22652	3.65e-13	1.42e-12	Down	17.1533	15.3295	17.0362	9.96651	7.27279	9.87725	GO:0050660,GO:0004497,GO:0004499,GO:0050661,GO:0019761,GO:0009753,GO:0009751	flavin adenine dinucleotide binding|monooxygenase activity|N,N-dimethylaniline monooxygenase activity|NADP binding|glucosinolate biosynthetic process|response to jasmonic acid|response to salicylic acid
GL18351-G	21.3644	12.0051	30.7238	2.55923	1.35571	0.00860431	0.013929	Up	0.694259	0.658554	1.16641	3.08797	2.46835	2.69005
GL18352-G	182.945	44.5746	321.315	7.20848	2.8497	2.21e-37	2.32e-36	Up	4.56552	4.35363	5.70717	42.0772	45.1781	47.5945
GL18355-G	23.8124	13.4105	34.2144	2.55132	1.35124	0.0151748	0.023636	Up	1.48487	2.15187	3.89796	10.0406	10.2399	4.31505
GL18356-G	158.354	72.6778	244.03	3.35769	1.74747	1.29e-15	5.77e-15	Up	3.57661	3.33881	4.29214	17.6895	13.4052	17.0919
GL18358-G	205.62	81.1162	330.123	4.06976	2.02494	1.62e-23	1.05e-22	Up	3.75473	5.14458	6.43968	26.6306	23.3232	29.8243
GL18364-G	788.729	493.357	1084.1	2.1974	1.1358	1.25e-15	5.61e-15	Up	34.0876	36.7575	35.7185	110.708	85.9527	103.407	GO:0005634,GO:0000346,GO:0003723,GO:0016973	nucleus|transcription export complex|RNA binding|poly(A)+ mRNA export from nucleus	ko03013,ko03015,ko03040	RNA transport|mRNA surveillance pathway|Spliceosome
GL18368-G	370.741	221.61	519.872	2.34589	1.23014	6.97e-14	2.83e-13	Up	13.24	14.0198	14.0976	43.3605	35.4226	45.4679
GL18370-G	1653.09	3291.25	14.9363	0.00453819	-7.78367	0	0	Down	232.813	245.301	232.659	0.774786	1.49254	1.84985	GO:0005576,GO:0003796,GO:0016998,GO:0009253	extracellular region|lysozyme activity|cell wall macromolecule catabolic process|peptidoglycan catabolic process
GL18371-G	101.288	11.0055	191.57	17.4067	4.12157	1.3e-07	3.45e-07	Up	0.911167	1.38716	1.06308	17.282	36.7396	20.7907
GL18372-G	71.8186	24.1396	119.498	4.95027	2.30751	7.07e-14	2.86e-13	Up	1.33911	3.29322	3.51534	20.2564	15.3229	15.9984
GL18377-G	446.54	644.361	248.718	0.385991	-1.37336	7.08e-17	3.39e-16	Down	25.1122	20.2508	23.2538	10.0202	13.7266	10.1727
GL18380-G	86.4487	134.486	38.4116	0.285618	-1.80784	5.01e-11	1.7e-10	Down	6.15868	6.59169	6.61732	1.60696	2.80949	2.65145
GL18382-G	1212.38	1660.96	763.81	0.459861	-1.12073	1.49e-17	7.34e-17	Down	82.4828	88.9251	91.5147	55.7588	38.3393	60.7206
GL18407-G	4465.34	1585.71	7344.97	4.63198	2.21163	5.62e-09	1.64e-08	Up	51.8779	48.115	49.6118	262.808	384.22	240.575	GO:0031225,GO:0005886,GO:0003993,GO:0071555,GO:0009395	anchored component of membrane|plasma membrane|acid phosphatase activity|cell wall organization|phospholipid catabolic process
GL18408-G	1348.36	341.479	2355.23	6.89715	2.786	7.13e-90	2.08e-88	Up	6.65662	6.50599	6.76628	60.3414	60.2582	55.5086	GO:0005576,GO:0004185	extracellular region|serine-type carboxypeptidase activity
GL18409-G	191.339	124.271	258.408	2.07939	1.05616	1.08e-07	2.9e-07	Up	3.02705	3.50658	3.694	8.49077	9.56204	9.15772	GO:0005525	GTP binding
GL18410-G	233.221	347.939	118.502	0.340583	-1.55392	2.57e-16	1.19e-15	Down	7.29466	9.22601	8.17866	3.42278	4.09656	3.25195
GL18414-G	25.6834	14.1722	37.1946	2.62447	1.39202	0.00276314	0.00478687	Up	0.0741568	0.245642	0.133489	0.59855	0.584457	0.342066	GO:0005739,GO:0000790,GO:1902377,GO:0043601,GO:0005724,GO:0005730,GO:0005634,GO:0005657,GO:0035861,GO:0005524,GO:0043141,GO:0033682,GO:0061995,GO:0016887,GO:1990814,GO:0070336,GO:0051880,GO:0003723,GO:1990518,GO:0017116,GO:0032508,GO:0006310,GO:0006260,GO:1902983,GO:0044806,GO:0043504,GO:1905467,GO:1903469,GO:0031297,GO:0000723	mitochondrion|nuclear chromatin|nuclear rDNA heterochromatin|nuclear replisome|nuclear telomeric heterochromatin|nucleolus|nucleus|replication fork|site of double-strand break|ATP binding|ATP-dependent 5'-3' DNA helicase activity|ATP-dependent 5'-3' DNA/RNA helicase activity|ATP-dependent protein-DNA complex displacement activity|ATPase activity|DNA/DNA annealing activity|flap-structured DNA bind…
GL18416-G	1061.69	1692.19	431.183	0.254807	-1.97252	6.31e-47	8.4e-46	Down	77.7103	86.5031	86.0787	28.2315	23.9232	29.5088	GO:0044715	8-oxo-dGDP phosphatase activity
GL18417-G	841.462	392.855	1290.07	3.28383	1.71538	1.09e-23	7.11e-23	Up	24.0341	23.1941	23.421	105.89	84.2293	107.144
GL18418-G	272.864	467.061	78.6666	0.168429	-2.56979	1.52e-41	1.78e-40	Down	19.6267	17.57	20.6521	3.06028	5.68834	3.71222
GL18420-G	83.356	51.8846	114.827	2.21313	1.14609	0.0352802	0.0517769	Up	4.691	6.35678	3.92053	12.199	21.244	9.02629
GL18426-G	12.7433	6.1981	19.2885	3.112	1.63784	0.0160656	0.0249099	Up	0.667508	1.23118	1.22661	2.60789	6.1377	3.66406
GL18429-G	12.8985	22.6639	3.13307	0.138241	-2.85474	0.000102191	0.000207367	Down	3.1021	3.86397	2.66512	1.01703	0.518611	0.182117
GL18430-G	336.024	150.458	521.59	3.46669	1.79356	1.66e-07	4.39e-07	Up	10.6276	9.90873	10.3727	50.7754	32.4899	54.0253
GL18433-G	61.3013	18.8795	103.723	5.49395	2.45784	2.21e-13	8.71e-13	Up	2.91034	3.25911	4.202	24.4901	26.0913	22.3184
GL18436-G	619.05	340.286	897.813	2.63841	1.39967	2.4e-09	7.22e-09	Up	12.9871	13.8881	12.082	49.8951	34.3117	47.5747	GO:0016021,GO:0102985,GO:0016491,GO:0006633,GO:0006636	integral component of membrane|Delta12-fatty-acid desaturase activity|oxidoreductase activity|fatty acid biosynthetic process|unsaturated fatty acid biosynthetic process
GL18437-G	6897.85	10492.4	3303.32	0.314831	-1.66735	1.02e-44	1.3e-43	Down	346.39	366.152	356.033	140.452	147.422	142.965	GO:0005829,GO:0005634,GO:0051287,GO:0003979,GO:0006024,GO:0006065	cytosol|nucleus|NAD binding|UDP-glucose 6-dehydrogenase activity|glycosaminoglycan biosynthetic process|UDP-glucuronate biosynthetic process	ko00040,ko00053,ko00520	Pentose and glucuronate interconversions|Ascorbate and aldarate metabolism|Amino sugar and nucleotide sugar metabolism
GL18440-G	190.242	70.1288	310.355	4.4255	2.14584	1.23e-24	8.27e-24	Up	8.29446	11.8095	10.696	60.0008	49.5959	64.8409
GL18461-G	684.173	977.582	390.763	0.399723	-1.32293	4.41e-20	2.49e-19	Down	35.8378	35.9461	34.5998	22.517	15.1766	16.874	GO:0005783,GO:0016021,GO:0005886,GO:0046943,GO:1905039	endoplasmic reticulum|integral component of membrane|plasma membrane|carboxylic acid transmembrane transporter activity|carboxylic acid transmembrane transport
GL18463-G	228.534	137.084	319.983	2.33421	1.22293	9.1e-11	3.03e-10	Up	13.9347	12.1082	17.983	44.6275	42.9052	43.9636
GL18464-G	234.408	123.21	345.607	2.80503	1.48801	3.45e-15	1.5e-14	Up	2.45864	2.75185	2.87871	9.36375	9.86975	9.80752	GO:0005622,GO:0005524,GO:0004674,GO:0009267,GO:0001410,GO:0044114,GO:0030447,GO:0044182,GO:0036171,GO:0036170,GO:0035556,GO:1900438,GO:0009405,GO:0018105,GO:1900436	intracellular|ATP binding|protein serine/threonine kinase activity|cellular response to starvation|chlamydospore formation|development of symbiont in host|filamentous growth|filamentous growth of a population of unicellular organisms|filamentous growth of a population of unicellular organisms in response to chemical stimulus|filamentous growth of a population of unicellular organisms in response …
GL18465-G	1936.82	1202.7	2670.94	2.22078	1.15107	5.19e-18	2.63e-17	Up	58.2168	61.0916	64.5357	173.529	194.677	154.701	GO:0005847,GO:0003729,GO:0042868,GO:0048589,GO:0031047,GO:0045892,GO:0098789,GO:0060968,GO:0031123	mRNA cleavage and polyadenylation specificity factor complex|mRNA binding|antisense RNA metabolic process|developmental growth|gene silencing by RNA|negative regulation of transcription, DNA-templated|pre-mRNA cleavage required for polyadenylation|regulation of gene silencing|RNA 3'-end processing	ko03015	mRNA surveillance pathway
GL18468-G	5337.08	8207.65	2466.52	0.300514	-1.73449	1.95e-47	2.63e-46	Down	90.8389	88.7992	90.2784	33.6776	34.012	36.1833	GO:0000324,GO:0000329,GO:0016021,GO:0016020,GO:0005524,GO:0042626,GO:0015432,GO:0015721,GO:0006816,GO:0055085	fungal-type vacuole|fungal-type vacuole membrane|integral component of membrane|membrane|ATP binding|ATPase activity, coupled to transmembrane movement of substances|bile acid-exporting ATPase activity|bile acid and bile salt transport|calcium ion transport|transmembrane transport
GL18471-G	32.8284	17.1419	48.5148	2.83018	1.5009	0.000420921	0.00079872	Up	3.05993	3.0459	2.67757	9.19606	8.33656	14.2715
GL18472-G	7.28116	0.349903	14.2124	40.6181	5.34405	3.97e-05	8.41e-05	Up	0	0.168169	0	2.49351	2.54302	3.70943
GL18474-G	1434.53	2219.65	649.409	0.292572	-1.77313	9.11e-42	1.07e-40	Down	112.238	114.428	119.321	37.7067	48.8452	42.9816
GL18477-G	2569.65	842.698	4296.6	5.09862	2.35011	3.91e-15	1.7e-14	Up	39.0267	42.3731	43.2453	269.054	328.193	216.883
GL18481-G	139.214	80.9903	197.437	2.43779	1.28557	8.02e-09	2.32e-08	Up	4.13156	4.63729	4.33835	15.8675	13.7486	11.3654
GL18482-G	69.1129	110.517	27.7092	0.250724	-1.99583	6.55e-11	2.21e-10	Down	10.0083	7.2834	9.17467	2.48262	2.72667	3.28287
GL18484-G	234.51	115.662	353.357	3.05507	1.61121	1.91e-17	9.35e-17	Up	29.5251	33.897	28.5116	122.958	126.692	110.315
GL18485-G	434.91	635.501	234.318	0.368713	-1.43943	1.21e-19	6.63e-19	Down	22.9428	23.1554	25.6632	13.0477	9.45239	11.4082
GL18487-G	10.5397	5.14551	15.9339	3.09667	1.63072	0.0292308	0.0435847	Up	0.622931	0.656549	0.65411	2.8456	2.90209	1.93094
GL18491-G	679.907	254.547	1105.27	4.3421	2.11839	6.75e-46	8.7e-45	Up	14.4353	12.818	13.3256	78.8835	67.4843	79.4257	GO:0005737,GO:0005634,GO:0000121,GO:0046872,GO:0044262,GO:0006114,GO:0006071,GO:0006970	cytoplasm|nucleus|glycerol-1-phosphatase activity|metal ion binding|cellular carbohydrate metabolic process|glycerol biosynthetic process|glycerol metabolic process|response to osmotic stress
GL18494-G	165.662	105.321	226.003	2.14584	1.10155	1.24e-07	3.31e-07	Up	14.024	14.9272	15.1634	46.7369	36.5997	38.0193	GO:0005576	extracellular region
GL18496-G	3.10643	5.87471	0.338145	0.0575594	-4.11881	0.023865	0.0361417	Down	0.332737	1.05208	0.582317	0	0	0.14325
GL18498-G	15.4152	23.6867	7.14372	0.301593	-1.72933	0.00735056	0.012012	Down	0.923054	0.972869	1.99552	0.326361	0.465976	0.701286	GO:0005525	GTP binding
GL18501-G	1279.66	2175.06	384.255	0.176664	-2.50092	3.39e-74	7.99e-73	Down	244.816	250.191	255.508	66.8363	41.6553	61.4662
GL18502-G	93.3813	26.8775	159.885	5.94866	2.57256	1.02e-19	5.65e-19	Up	4.94127	2.03789	1.69193	25.4388	19.8859	21.0883	GO:0005576	extracellular region
GL18505-G	19.2195	4.78392	33.6551	7.03504	2.81456	0.000271245	0.000526155	Up	0.4081	0.307231	0.122436	1.26151	3.43081	2.86134	GO:0016491,GO:0031177,GO:0016740	oxidoreductase activity|phosphopantetheine binding|transferase activity
GL18508-G	19.8363	11.3319	28.3407	2.50096	1.32248	0.0128024	0.020136	Up	1.00043	1.24613	0.8595	4.37324	2.78754	2.81917
GL18524-G	1150.7	376.763	1924.63	5.10833	2.35285	2.33e-35	2.27e-34	Up	13.5766	14.9812	14.0592	92.2437	105.386	81.2812	GO:0005829,GO:0061630,GO:0008270,GO:0070647	cytosol|ubiquitin protein ligase activity|zinc ion binding|protein modification by small protein conjugation or removal
GL18530-G	36.4909	24.119	48.8627	2.0259	1.01857	0.00897436	0.0144788	Up	2.46317	5.19221	6.16771	14.3497	10.4533	11.0124
GL18533-G	254.759	390.94	118.578	0.303315	-1.72111	2.48e-20	1.41e-19	Down	9.52309	9.47941	10.714	4.39141	4.13884	3.02612
GL18541-G	4556.72	6326.79	2786.64	0.440451	-1.18294	1.94e-23	1.25e-22	Down	334.992	336.488	325.688	200.314	149.245	213.125	GO:0005829,GO:0004022,GO:0006066,GO:0006091	cytosol|alcohol dehydrogenase (NAD) activity|alcohol metabolic process|generation of precursor metabolites and energy
GL18543-G	580.434	796.748	364.121	0.457009	-1.12971	1.87e-14	7.84e-14	Down	328.599	300.905	320.548	192.517	194.885	169.048
GL18545-G	1749.47	2642.4	856.533	0.324149	-1.62527	1.62e-30	1.34e-29	Down	118.278	117.184	127.015	47.9416	35.569	66.7791	GO:0005829,GO:0005759,GO:0005739,GO:0005634,GO:0004084,GO:0052656,GO:0052654,GO:0052655,GO:0030170,GO:0009097,GO:0009098,GO:0009099	cytosol|mitochondrial matrix|mitochondrion|nucleus|branched-chain-amino-acid transaminase activity|L-isoleucine transaminase activity|L-leucine transaminase activity|L-valine transaminase activity|pyridoxal phosphate binding|isoleucine biosynthetic process|leucine biosynthetic process|valine biosynthetic process	ko00270,ko00280,ko00290,ko00770,ko00966	Cysteine and methionine metabolism|Valine, leucine and isoleucine degradation|Valine, leucine and isoleucine biosynthesis|Pantothenate and CoA biosynthesis|Glucosinolate biosynthesis
GL18548-G	2032.02	2944.51	1119.53	0.380209	-1.39513	9.9e-29	7.78e-28	Down	66.1796	64.7001	62.5153	28.9105	38.6449	26.6442	GO:0005737,GO:0005634,GO:0005886,GO:0005524,GO:0004674,GO:0048365,GO:0032147,GO:1990872,GO:0043408,GO:0000920,GO:0023014,GO:0035376,GO:0031098	cytoplasm|nucleus|plasma membrane|ATP binding|protein serine/threonine kinase activity|Rac GTPase binding|activation of protein kinase activity|negative regulation of sterol import by negative regulation of transcription from RNA polymerase II promoter|regulation of MAPK cascade|septum digestion after cytokinesis|signal transduction by protein phosphorylation|sterol import|stress-activated protei…
GL18551-G	833.574	1520.8	146.345	0.0962289	-3.37739	1.87e-106	6.82e-105	Down	66.6952	65.0372	65.4728	9.35645	7.53887	7.44225	GO:0005737,GO:0004365,GO:0051287,GO:0050661,GO:0006006,GO:0006096	cytoplasm|glyceraldehyde-3-phosphate dehydrogenase (NAD+) (phosphorylating) activity|NAD binding|NADP binding|glucose metabolic process|glycolytic process	ko00010,ko00710	Glycolysis / Gluconeogenesis|Carbon fixation in photosynthetic organisms
GL18553-G	6497.48	12456.6	538.352	0.0432182	-4.53222	1.68e-244	3.16e-242	Down	908.267	901.8	869.088	46.5621	37.9542	63.6616
GL18554-G	188.933	335.423	42.4432	0.126536	-2.98238	1.69e-41	1.98e-40	Down	36.8947	38.0708	36.7694	6.90511	3.79195	7.41887
GL18559-G	3.36708	0	6.73416	Inf	Inf	0.00531577	0.00887914	Up	0	0	0	4.45422	0.412968	3.91551
GL18561-G	5.36844	8.88549	1.85138	0.20836	-2.26285	0.0469207	0.0673267	Down	1.32771	0.69968	1.53358	0.798036	0.162776	0
GL18562-G	228.817	384.522	73.1118	0.190137	-2.39489	3.46e-33	3.13e-32	Down	16.6435	17.2062	18.909	4.86523	4.29281	3.70016	GO:0010181,GO:0016491,GO:0035835	FMN binding|oxidoreductase activity|indole alkaloid biosynthetic process
GL18563-G	50.0058	25.6364	74.3752	2.90115	1.53663	1.03e-05	2.3e-05	Up	1.52774	1.00636	1.15302	4.47654	4.79954	4.43964	GO:0010181,GO:0016491,GO:0035835	FMN binding|oxidoreductase activity|indole alkaloid biosynthetic process
GL18568-G	223.202	40.7584	405.645	9.95243	3.31505	3.32e-53	5.2e-52	Up	2.54994	2.20977	2.20156	30.4492	29.4558	28.9089
GL18572-G	11065.7	16117.3	6014.14	0.373149	-1.42217	3.06e-34	2.86e-33	Down	387.784	375.32	355.647	177.227	167.28	190.294	GO:0005829,GO:0005622,GO:0042645,GO:0005739,GO:0051539,GO:0003994,GO:0003690,GO:0046872,GO:0003697,GO:0019878,GO:0000002,GO:0006099	cytosol|intracellular|mitochondrial nucleoid|mitochondrion|4 iron, 4 sulfur cluster binding|aconitate hydratase activity|double-stranded DNA binding|metal ion binding|single-stranded DNA binding|lysine biosynthetic process via aminoadipic acid|mitochondrial genome maintenance|tricarboxylic acid cycle	ko00020,ko00630	Citrate cycle (TCA cycle)|Glyoxylate and dicarboxylate metabolism
GL18593-G	2177.52	933.98	3421.05	3.66288	1.87298	2.22e-49	3.11e-48	Up	37.2867	36.9286	36.9156	168.858	179.321	173.166
GL18595-G	3549.58	1623.38	5475.78	3.37308	1.75407	1.33e-46	1.74e-45	Up	46.1758	43.4607	47.809	195.817	201.047	196.863	GO:0005759,GO:0005739,GO:0005524,GO:0003951,GO:0042736,GO:0019674,GO:0006741	mitochondrial matrix|mitochondrion|ATP binding|NAD+ kinase activity|NADH kinase activity|NAD metabolic process|NADP biosynthetic process
GL18598-G	67.2121	99.5199	34.9044	0.350728	-1.51157	4.83e-06	1.12e-05	Down	7.50887	5.04865	6.86513	2.10102	4.44419	2.17374
GL18599-G	780.816	1076.82	484.809	0.450222	-1.15129	1.42e-16	6.68e-16	Down	30.0663	28.0238	28.7624	15.66	17.9386	16.4797	GO:0005525	GTP binding
GL18602-G	1569.05	2917.89	220.21	0.0754688	-3.72798	1.85e-148	1.13e-146	Down	280.311	277.277	284.892	25.3187	30.7509	25.3478
GL18603-G	862.576	1357.84	367.314	0.270513	-1.88623	5.57e-41	6.42e-40	Down	64.4502	71.7108	65.1465	23.8755	18.684	27.1758
GL18616-G	1956.17	2633.04	1279.29	0.485858	-1.04139	5.18e-17	2.49e-16	Down	128.448	139.891	136.322	84.7697	73.6472	93.3142	GO:0005737,GO:0005829,GO:0004109,GO:0042803,GO:0006783,GO:0019353	cytoplasm|cytosol|coproporphyrinogen oxidase activity|protein homodimerization activity|heme biosynthetic process|protoporphyrinogen IX biosynthetic process from glutamate	ko00860	Porphyrin and chlorophyll metabolism
GL18627-G	97.6683	161.207	34.1296	0.211712	-2.23982	7.5e-17	3.58e-16	Down	12.5446	9.54889	11.782	2.51335	3.33223	3.33044
GL18630-G	91.6495	21.9283	161.371	7.359	2.87951	2.7e-17	1.32e-16	Up	3.27413	2.30055	6.494	44.607	29.6594	39.2334
GL18631-G	13.4906	4.81319	22.168	4.60567	2.20341	0.00219902	0.00385306	Up	0.768575	1.08007	1.8831	11.3951	5.33951	5.29421
GL18632-G	2850.18	5118.73	581.635	0.113629	-3.1376	3.11e-126	1.46e-124	Down	127.327	134.226	132.868	17.4745	17.1324	22.7342	GO:0005769,GO:0005770,GO:0030674,GO:0031625,GO:2000397,GO:0032386,GO:0070086	early endosome|late endosome|protein binding, bridging|ubiquitin protein ligase binding|positive regulation of ubiquitin-dependent endocytosis|regulation of intracellular transport|ubiquitin-dependent endocytosis
GL18633-G	1183.69	1840.48	526.898	0.286283	-1.80449	3.03e-41	3.52e-40	Down	69.2437	67.0612	64.7574	23.6085	25.3655	24.7566	GO:0005758,GO:0070469,GO:0020037,GO:0004460,GO:0046872	mitochondrial intermembrane space|respiratory chain|heme binding|L-lactate dehydrogenase (cytochrome) activity|metal ion binding	ko00620	Pyruvate metabolism
GL18636-G	605.182	1083.61	126.755	0.116975	-3.09573	3.68e-83	9.91e-82	Down	90.3796	87.2976	87.6554	12.3973	9.05949	18.2491
GL18637-G	338.974	136.209	541.739	3.97726	1.99178	1.56e-30	1.29e-29	Up	10.1309	11.0012	10.3962	58.4021	49.8699	52.4381
GL18640-G	595.071	116.518	1073.62	9.21426	3.20387	3.12e-05	6.67e-05	Up	7.89046	10.9425	10.3785	104.239	172.496	67.9046
GL18642-G	396.683	696.36	97.0065	0.139305	-2.84368	1.37e-59	2.45e-58	Down	20.7579	20.1903	22.5266	4.39503	3.07463	3.86348	GO:0005525	GTP binding
GL18645-G	1991.7	3398.19	585.217	0.172214	-2.53772	1.79e-83	4.82e-82	Down	401.241	407.608	409.589	92.4668	77.5409	98.7323	GO:0005783,GO:0005789,GO:0016021,GO:0004671,GO:0009908,GO:0009788,GO:0048367	endoplasmic reticulum|endoplasmic reticulum membrane|integral component of membrane|protein C-terminal S-isoprenylcysteine carboxyl O-methyltransferase activity|flower development|negative regulation of abscisic acid-activated signaling pathway|shoot system development
GL18646-G	92.5898	131.754	53.4253	0.405491	-1.30226	6.45e-07	1.62e-06	Down	12.2561	13.3276	13.0738	5.72964	7.03592	7.28662
GL18650-G	2653.94	1528.03	3779.86	2.47369	1.30666	1.44e-26	1.05e-25	Up	60.0455	57.6392	65.2595	206.242	190.972	182.58
GL18652-G	290.652	444.458	136.846	0.307895	-1.69949	1.49e-21	8.95e-21	Down	12.7842	13.1124	12.433	6.05102	3.5414	5.54082	GO:0005525	GTP binding
GL18655-G	240.355	85.3892	395.322	4.62965	2.2109	7.55e-30	6.11e-29	Up	4.19027	4.31604	3.75	24.5565	21.95	26.1991	GO:0005576,GO:0030248,GO:0031176,GO:0045493	extracellular region|cellulose binding|endo-1,4-beta-xylanase activity|xylan catabolic process
GL18656-G	252.774	494.048	11.5003	0.0232776	-5.42491	1.95e-104	6.87e-103	Down	23.6465	25.648	23.9524	0.295489	0.54244	1.33339
GL18658-G	252.962	124.9	381.024	3.05062	1.6091	4.4e-18	2.24e-17	Up	13.992	10.2176	13.433	52.7432	46.8061	47.6316
GL18659-G	102.28	42.1813	162.378	3.84952	1.94468	4.11e-11	1.41e-10	Up	1.95229	1.95727	2.15	11.2193	7.53073	11.1315
GL18661-G	127.762	69.9906	185.533	2.65083	1.40644	1.69e-09	5.15e-09	Up	6.15648	6.58704	6.95436	21.8662	19.8987	25.0593
GL18671-G	264.873	358.085	171.661	0.479385	-1.06074	3.28e-09	9.78e-09	Down	21.459	18.9206	23.8438	14.3631	13.2636	11.8233
GL18675-G	989.16	1358.65	619.666	0.456088	-1.13262	4.14e-17	2e-16	Down	35.0281	32.8838	34.6007	21.024	20.1531	18.7428	GO:0000250,GO:0006694	lanosterol synthase activity|steroid biosynthetic process
GL18679-G	53.9138	20.6733	87.1543	4.2158	2.07581	2.15e-09	6.51e-09	Up	1.54149	3.03274	1.83446	9.14179	11.5911	13.8038
GL18683-G	158.14	70.9669	245.312	3.45672	1.7894	2.78e-16	1.29e-15	Up	4.04008	3.96646	3.8355	18.4953	18.184	15.7971
GL18686-G	21.8299	2.7374	40.9224	14.9494	3.90201	3.32e-10	1.07e-09	Up	0.470421	0.330539	0.493966	8.10557	9.80444	6.8859
GL18690-G	20.521	9.62061	31.4213	3.26604	1.70754	0.0142997	0.0223406	Up	2.7456	3.61722	3.60377	9.07653	21.8795	10.6384
GL18691-G	71.7157	31.7669	111.664	3.51512	1.81357	1.65e-09	5.05e-09	Up	12.8582	7.60239	9.55	45.9944	48.83	40.5053
GL18694-G	4730.49	6626.42	2834.56	0.427767	-1.2251	5.4e-25	3.68e-24	Down	204.044	200.383	215.298	120.798	95.2957	123.459	GO:0005737,GO:0005524,GO:0004856,GO:0042732,GO:0005998	cytoplasm|ATP binding|xylulokinase activity|D-xylose metabolic process|xylulose catabolic process	ko00040	Pentose and glucuronate interconversions
GL18695-G	2174.31	3565.29	783.333	0.219711	-2.18632	3.78e-65	7.49e-64	Down	60.7207	57.8642	60.1807	17.369	16.9393	16.02	GO:0005887,GO:0005886,GO:0005839,GO:0005524,GO:0008551,GO:0005507,GO:0070628,GO:0015691,GO:0006875,GO:0035434,GO:0046686,GO:0055085	integral component of plasma membrane|plasma membrane|proteasome core complex|ATP binding|cadmium-exporting ATPase activity|copper ion binding|proteasome binding|cadmium ion transport|cellular metal ion homeostasis|copper ion transmembrane transport|response to cadmium ion|transmembrane transport
GL18696-G	27.1916	41.673	12.7103	0.305001	-1.71312	0.000452942	0.000856799	Down	6.95844	4.50331	3.84564	2.05454	2.84366	1.1037
GL18697-G	160.639	53.9074	267.37	4.9598	2.31028	0.000781682	0.00143985	Up	7.31538	3.6467	5.08641	28.7588	51.5088	21.8332
GL18704-G	1236.35	1813.84	658.868	0.363246	-1.46098	1.37e-28	1.07e-27	Down	73.2467	77.071	72.2553	35.5631	29.7337	38.2617	GO:0016491	oxidoreductase activity
GL18705-G	54.8489	33.1929	76.5049	2.30486	1.20468	0.000231528	0.000452636	Up	1.87318	1.40277	1.65637	5.33322	5.55996	3.69268
GL18706-G	76.7242	17.8505	135.598	7.5963	2.9253	1.81e-20	1.04e-19	Up	2.71248	3.19521	2.6807	30.4976	24.0608	29.0572
GL18707-G	42.5261	69.6408	15.4113	0.221297	-2.17594	1.7e-08	4.8e-08	Down	3.23794	3.46287	3.3	0.915861	0.934044	0.984003
GL18708-G	12.4784	3.44009	21.5168	6.25471	2.64494	0.000312142	0.000601811	Up	0.485056	0.76685	1.27333	6.70563	6.24408	7.20454
GL18713-G	28.2419	16.1892	40.2946	2.48897	1.31555	0.00352029	0.00601416	Up	3.17596	6.08611	4.85079	11.1066	17.3447	16.4079
GL18722-G	19090.8	34021.4	4160.29	0.122285	-3.03169	3.22e-134	1.61e-132	Down	992.239	962.828	934.668	145.997	152.832	153.803	GO:0000275,GO:0043531,GO:0005524,GO:0046933,GO:0006754,GO:0046034,GO:0015986,GO:0022900,GO:0006979	mitochondrial proton-transporting ATP synthase complex, catalytic core F(1)|ADP binding|ATP binding|proton-transporting ATP synthase activity, rotational mechanism|ATP biosynthetic process|ATP metabolic process|ATP synthesis coupled proton transport|electron transport chain|response to oxidative stress	ko00190	Oxidative phosphorylation
GL18725-G	71.2539	38.8295	103.678	2.6701	1.41689	2.63e-06	6.22e-06	Up	1.30775	1.75423	1.58126	4.28749	5.00421	6.55145	GO:0005576,GO:0016162,GO:0030248,GO:0030245	extracellular region|cellulose 1,4-beta-cellobiosidase activity|cellulose binding|cellulose catabolic process	ko00500	Starch and sucrose metabolism
GL18726-G	17346.7	6753.98	27939.3	4.13672	2.04849	2.48e-07	6.44e-07	Up	204.433	190.591	230.425	1014.23	1450.48	848.05
GL18750-G	405.357	553.773	256.942	0.463984	-1.10785	2.4e-11	8.31e-11	Down	16.4074	16.7562	14.0502	9.89589	7.14442	11.0341	GO:0005525	GTP binding
GL18751-G	26.9313	16.1922	37.6703	2.32644	1.21813	0.00735079	0.012012	Up	3.89777	7.53156	4.43393	18.352	15.1323	13.8441
GL18753-G	63.2434	17.1713	109.316	6.36616	2.67042	1.75e-15	7.75e-15	Up	2.53073	3.16742	2.4913	26.0493	19.7794	21.0416
GL18754-G	16655.2	28893.7	4416.74	0.152862	-2.7097	3.21e-110	1.23e-108	Down	371.532	354.509	366.997	73.6513	67.2854	73.1202	GO:0005829,GO:0009337,GO:0051539,GO:0010181,GO:0020037,GO:0046872,GO:0050311,GO:0004783,GO:0016002,GO:0019344,GO:0070814,GO:0009086,GO:0000103	cytosol|sulfite reductase complex (NADPH)|4 iron, 4 sulfur cluster binding|FMN binding|heme binding|metal ion binding|sulfite reductase (ferredoxin) activity|sulfite reductase (NADPH) activity|sulfite reductase activity|cysteine biosynthetic process|hydrogen sulfide biosynthetic process|methionine biosynthetic process|sulfate assimilation	ko00920	Sulfur metabolism
GL18758-G	2396.53	4553.44	239.616	0.052623	-4.24816	1e-196	1.05e-194	Down	212.307	222.366	215.82	13.3816	12.4278	17.9869	GO:0016838,GO:0046872	carbon-oxygen lyase activity, acting on phosphates|metal ion binding
GL18759-G	35.3294	7.20646	63.4524	8.80492	3.13831	5.61e-12	2.02e-11	Up	0.170394	0.134693	0.62623	3.99429	3.65579	2.80596
GL18760-G	108.627	31.7228	185.532	5.84852	2.54807	4.92e-05	0.000103185	Up	2.557	1.225	1.76965	11.8762	20.1629	9.60739
GL18764-G	5060.5	6868.1	3252.89	0.473623	-1.07819	6.73e-20	3.75e-19	Down	174.064	173.912	180.499	106.908	106.372	107.284	GO:0005737,GO:0005524,GO:0004386,GO:0003743	cytoplasm|ATP binding|helicase activity|translation initiation factor activity
GL18765-G	1007.55	1378.41	636.696	0.461907	-1.11432	9.34e-17	4.44e-16	Down	42.9908	40.8616	45.2077	24.4036	27.5138	24.4152	GO:0005783,GO:0005794,GO:0000139,GO:0016021,GO:0089721,GO:0071917,GO:1990536,GO:0035436	endoplasmic reticulum|Golgi apparatus|Golgi membrane|integral component of membrane|phosphoenolpyruvate transmembrane transporter activity|triose-phosphate transmembrane transporter activity|phosphoenolpyruvate transmembrane import into Golgi lumen|triose phosphate transmembrane transport
GL18767-G	19.7912	8.94417	30.6382	3.42549	1.77631	0.00121393	0.00219006	Up	0.339992	0.537511	1.42804	2.96317	3.022	4.06189
GL18770-G	842.096	1162.01	522.183	0.449379	-1.154	7.27e-17	3.48e-16	Down	55.9106	57.1471	61.1618	37.2203	32.0491	31.0673	GO:0030246,GO:0002682	carbohydrate binding|regulation of immune system process
GL18775-G	240.737	400.114	81.3608	0.203344	-2.29801	5.34e-32	4.64e-31	Down	9.36611	9.10075	10.0083	2.55247	2.97916	1.8892	GO:0005524,GO:0004674	ATP binding|protein serine/threonine kinase activity
GL18776-G	54.0532	75.8973	32.2091	0.424377	-1.23658	0.000200223	0.000393946	Down	3.95704	4.77599	5.89754	3.52928	1.95617	2.47296
GL18783-G	50.7365	15.8275	85.6455	5.41118	2.43594	2.03e-05	4.43e-05	Up	0.682886	1.11232	1.17338	4.85086	6.08882	9.54156	GO:0005829,GO:0005634,GO:0005525,GO:0003924,GO:0016151,GO:0019627	cytosol|nucleus|GTP binding|GTPase activity|nickel cation binding|urea metabolic process
GL18786-G	67.736	107.806	27.6663	0.256631	-1.96223	2.09e-10	6.8e-10	Down	2.89048	3.44652	3.15779	0.807259	1.25283	1.05587
GL18792-G	6075.28	2353.08	9797.48	4.16368	2.05786	0.00025077	0.000488144	Up	78.8709	72.0259	74.1902	308.923	582.388	308.47	GO:0004190	aspartic-type endopeptidase activity
GL18798-G	53.6023	28.165	79.0396	2.8063	1.48867	0.00030298	0.000584908	Up	7.579	9.58562	8.595	37.5369	36.0521	19.186
GL18801-G	80.7792	118.926	42.6326	0.35848	-1.48003	1.46e-07	3.86e-07	Down	20.7395	19.1712	21.0636	9.19606	13.3385	5.48904
GL18802-G	28.807	39.6673	17.9467	0.452432	-1.14423	0.00934116	0.0150288	Down	7.8705	4.97715	8.08077	4.62554	3.21639	4.292
GL18804-G	328.797	592.035	65.5586	0.110734	-3.17483	1.46e-63	2.8e-62	Down	42.5698	43.5783	50.3983	8.26872	5.99672	5.13294
GL18808-G	131.107	87.0792	175.135	2.01122	1.00807	8.91e-06	2.01e-05	Up	10.6539	9.8595	13.6429	33.2678	25.1675	29.5341
GL18809-G	280.085	48.1824	511.988	10.626	3.40953	0.019965	0.0305197	Up	2.93598	1.70727	2.71085	25.923	64.1702	10.0685
GL18816-G	131.531	218.161	44.9002	0.205812	-2.2806	2.93e-21	1.74e-20	Down	28.3992	24.366	24.3987	7.75897	7.62526	5.00175	GO:0016021,GO:0016491,GO:0043386	integral component of membrane|oxidoreductase activity|mycotoxin biosynthetic process
GL18818-G	29.1111	41.4905	16.7318	0.403269	-1.31019	0.00290795	0.00502272	Down	4.8972	4.9157	4.775	3.08369	1.1436	3.31313
GL18824-G	72.4847	41.1671	103.802	2.52149	1.33428	4.85e-06	1.12e-05	Up	10.358	11.1832	9.81528	32.4956	37.4769	31.3241
GL18825-G	142.25	234.038	50.4629	0.215618	-2.21345	2.04e-21	1.22e-20	Down	8.26457	9.1481	9.23299	2.90339	2.22078	2.24208
GL18832-G	38.4993	59.7908	17.2078	0.287801	-1.79686	6.2e-06	1.42e-05	Down	2.2849	3.06929	2.72857	1.02329	1.26332	0.694377
GL18835-G	31.6817	18.5737	44.7897	2.41146	1.26991	0.00266486	0.00462802	Up	4.92635	7.58862	8.75417	26.8772	16.2606	22.5142
GL18840-G	2261.51	3090.26	1432.76	0.463638	-1.10893	3.66e-19	1.96e-18	Down	128.939	124.7	131.66	87.3156	76.5812	65.1933
GL18842-G	75.4631	32.637	118.289	3.62439	1.85774	1.01e-05	2.27e-05	Up	0.694259	0.878072	1.16641	4.20632	5.51549	2.97698
GL18847-G	4.57693	0.343996	8.80985	25.6103	4.67865	0.00260817	0.00453488	Up	0	0	0.32931	5.27804	4.22937	1.21516
GL18848-G	1008.73	1876.18	141.273	0.0752979	-3.73125	1.99e-131	9.64e-130	Down	99.3269	100.775	99.9548	11.8575	8.77708	8.35614	GO:0050662,GO:0016491	coenzyme binding|oxidoreductase activity
GL18851-G	20.628	27.8032	13.4528	0.483858	-1.04734	0.0445539	0.0642417	Down	2.53552	2.78854	3.93576	2.65045	0.81092	2.27812
GL18852-G	18.7469	6.17448	31.3194	5.07239	2.34267	0.00790355	0.0128649	Up	1.19276	0.942848	3.44426	7.16924	9.50504	19.2566
GL18855-G	146.443	34.2366	258.649	7.55476	2.91739	1.08e-31	9.29e-31	Up	1.07879	0.821174	1.19572	10.0145	11.4624	8.47608
GL18856-G	53.3984	73.36	33.4367	0.455789	-1.13356	0.000581574	0.00108702	Down	14.2353	13.3365	16.1935	9.03168	6.54465	9.95902
GL18860-G	225.807	370.418	81.1958	0.219201	-2.18968	7.85e-29	6.19e-28	Down	15.3176	15.881	15.2975	2.65196	5.2051	5.16095
GL18863-G	16.5464	8.2269	24.8659	3.02251	1.59575	0.00693171	0.0113858	Up	0.646741	0.596439	0.764	3.01267	2.67604	2.08827
GL18864-G	20.8673	7.877	33.8576	4.29829	2.10376	0.000117728	0.000237415	Up	1.02477	0.810053	1.21056	5.54354	4.08315	7.1141
GL18869-G	231.233	127.385	335.081	2.63045	1.39531	1.49e-13	5.92e-13	Up	14.2918	17.4284	13.6429	50.8318	51.4065	50.6474
GL18870-G	12.5436	1.3731	23.7141	17.2705	4.11024	1.04e-06	2.57e-06	Up	0.156807	0.165269	0.32931	5.46655	3.84488	5.06316
GL18872-G	32.6419	12.3021	52.9818	4.30673	2.10659	0.000106067	0.000214775	Up	1.12679	0.5938	1.2677	7.54674	3.45359	5.50944
GL18877-G	14068.2	26676.2	1460.22	0.0547389	-4.19129	1.16e-225	1.66e-223	Down	4180.34	4286.66	4038.1	281.457	324.784	270.672	GO:0005576,GO:0009277,GO:0005199	extracellular region|fungal-type cell wall|structural constituent of cell wall
GL18882-G	23.6922	35.9248	11.4596	0.31899	-1.64842	0.0012192	0.00219896	Down	1.58611	1.31602	0.744156	0.689657	0.372361	0.435864	GO:0005737,GO:0005829,GO:0005634,GO:0005524,GO:0004672,GO:0004674,GO:0044843,GO:0000746,GO:0035556,GO:0051321,GO:0110045,GO:0010515,GO:0051447,GO:0042308,GO:0000122,GO:1900087,GO:0006468	cytoplasm|cytosol|nucleus|ATP binding|protein kinase activity|protein serine/threonine kinase activity|cell cycle G1/S phase transition|conjugation|intracellular signal transduction|meiotic cell cycle|negative regulation of cell cycle switching, mitotic to meiotic cell cycle|negative regulation of induction of conjugation with cellular fusion|negative regulation of meiotic cell cycle|negative reg…
GL18883-G	112.686	173.509	51.8634	0.298909	-1.74222	1.58e-12	5.86e-12	Down	6.18669	6.05202	7.15764	2.58297	1.72589	3.11008
GL18884-G	20.4012	8.98551	31.8169	3.54091	1.82412	0.000711796	0.00131731	Up	0.572901	1.96241	1.35354	6.37046	4.38982	6.84444
GL18892-G	58.6045	37.3857	79.8233	2.13513	1.09432	0.000537289	0.00100735	Up	2.2737	2.32984	2.52014	6.98503	7.1237	5.38383
GL18898-G	186.11	313.691	58.5287	0.186581	-2.42213	8.01e-30	6.48e-29	Down	23.3301	26.423	25.0791	4.75352	7.07792	6.02648
GL18900-G	10587.7	19044.9	2130.44	0.111864	-3.16018	2.99e-141	1.66e-139	Down	435.434	421.132	425.168	58.8106	66.8188	58.0265	GO:0097367,GO:0004360,GO:0006002,GO:0034221,GO:0006541,GO:0006487,GO:0006048,GO:0006047	carbohydrate derivative binding|glutamine-fructose-6-phosphate transaminase (isomerizing) activity|fructose 6-phosphate metabolic process|fungal-type cell wall chitin biosynthetic process|glutamine metabolic process|protein N-linked glycosylation|UDP-N-acetylglucosamine biosynthetic process|UDP-N-acetylglucosamine metabolic process	ko00250,ko00520	Alanine, aspartate and glutamate metabolism|Amino sugar and nucleotide sugar metabolism
GL18904-G	108.646	33.1519	184.141	5.55447	2.47365	6.66e-21	3.89e-20	Up	9.20437	6.00545	6.67349	61.6468	44.3319	50.0997
GL18908-G	371.607	82.1838	661.029	8.0433	3.00779	1.95e-54	3.12e-53	Up	9.0948	7.27185	9.55	84.0717	83.0494	99.643
GL18911-G	646.64	386.718	906.562	2.34425	1.22913	4.08e-12	1.48e-11	Up	14.8977	16.1021	18.258	55.3504	41.0822	51.4558	GO:0033961	cis-stilbene-oxide hydrolase activity
GL18912-G	404.539	267.131	541.946	2.02877	1.0206	3.41e-10	1.09e-09	Up	4.69119	4.6602	5.1336	12.3591	10.9518	14.3001
GL18913-G	17957.1	31993.7	3920.49	0.122539	-3.02868	8.09e-134	4.04e-132	Down	1295.52	1335.92	1367.11	235.746	149.448	242.53	GO:0010494,GO:0005829,GO:0005622,GO:0005759,GO:0071949,GO:0020037,GO:0046872,GO:0008941,GO:0016966,GO:0019825,GO:0071218,GO:0071500,GO:0034599,GO:1902170,GO:0046210,GO:0009636	cytoplasmic stress granule|cytosol|intracellular|mitochondrial matrix|FAD binding|heme binding|metal ion binding|nitric oxide dioxygenase activity|nitric oxide reductase activity|oxygen binding|cellular response to misfolded protein|cellular response to nitrosative stress|cellular response to oxidative stress|cellular response to reactive nitrogen species|nitric oxide catabolic process|response t…
GL18919-G	132.994	79.1727	186.815	2.35959	1.23853	6.1e-08	1.66e-07	Up	3.75986	3.26661	5.12179	11.9714	10.9633	13.7152	GO:0016491	oxidoreductase activity
GL18927-G	6.80273	12.6226	0.982869	0.0778659	-3.68286	0.000786796	0.00144907	Down	6.6144	2.61426	6.51136	0.496959	0	1.06787
GL18928-G	7.01149	1.70541	12.3176	7.22263	2.85252	0.00532892	0.00889889	Up	0.178329	0.125302	0	0.714581	0.801645	1.30517
GL18940-G	314.539	422.682	206.396	0.488301	-1.03416	1.1e-09	3.4e-09	Down	10.9038	10.6304	10.0444	6.79222	5.92446	7.04152	GO:0005525	GTP binding
GL18946-G	93.972	175.733	12.211	0.0694859	-3.84714	5.42e-18	2.75e-17	Down	9.8693	6.95016	6.59903	0.744833	0.542586	0.800251	GO:0005576,GO:0030246,GO:0016787,GO:0102210,GO:0071555,GO:0000272	extracellular region|carbohydrate binding|hydrolase activity|rhamnogalacturonan endolyase activity|cell wall organization|polysaccharide catabolic process
GL18950-G	33.0672	12.314	53.8203	4.37065	2.12785	9.45e-07	2.34e-06	Up	2.62192	2.07257	1.37658	13.3955	12.0542	8.67762
GL18952-G	557.392	790.023	324.761	0.411078	-1.28251	8.13e-18	4.08e-17	Down	19.8017	22.1729	22.0623	11.0461	11.1337	11.521	GO:0005829,GO:0005739,GO:0050660,GO:0010181,GO:0050661,GO:0003958,GO:0016491,GO:0016226	cytosol|mitochondrion|flavin adenine dinucleotide binding|FMN binding|NADP binding|NADPH-hemoprotein reductase activity|oxidoreductase activity|iron-sulfur cluster assembly
GL18956-G	274.439	412.246	136.632	0.331433	-1.59321	1.15e-18	6.03e-18	Down	9.0948	9.25012	9.932	4.40057	3.79105	3.81762
GL18958-G	33.3184	16.7596	49.8772	2.97603	1.57339	0.00018037	0.000356992	Up	0.631814	0.420576	0.628519	2.51841	1.83458	2.06155
GL18960-G	2983.72	5710.2	257.24	0.0450491	-4.47236	9.2e-220	1.21e-217	Down	434.228	451.462	447.346	24.6576	17.176	34.9897	GO:0003838,GO:0016126	sterol 24-C-methyltransferase activity|sterol biosynthetic process
GL18961-G	362.784	227.64	497.927	2.18734	1.12918	1.01e-08	2.9e-08	Up	6.39242	6.24583	6.19382	18.2053	14.4296	20.1268
GL18963-G	173.444	251.606	95.2827	0.378698	-1.40088	1.4e-06	3.41e-06	Down	6.60632	7.49365	8.39902	3.49004	5.66587	1.76007
GL18966-G	15.715	5.13369	26.2963	5.1223	2.35679	0.000199894	0.000393357	Up	1.6536	1.0457	2.43091	15.1075	11.7583	6.83435
GL18968-G	19.0895	35.2893	2.88962	0.0818837	-3.61028	1.56e-08	4.44e-08	Down	7.15974	6.32243	7.1117	0.697857	0.711711	0.749779
GL18976-G	222.073	110.449	333.698	3.0213	1.59517	1.49e-06	3.61e-06	Up	8.08427	8.09452	10.7809	41.3028	24.679	38.3198
GL18977-G	501.614	249.225	754.003	3.02539	1.59712	5.29e-25	3.61e-24	Up	9.61029	9.43039	8.62207	37.5355	34.1727	35.5725
GL18988-G	10716.8	1878.38	19555.3	10.4107	3.38	1.5e-33	1.37e-32	Up	93.4917	86.1947	92.1739	1168.43	1428.28	1029.42	GO:0046526,GO:0008270,GO:0042732,GO:0019569	D-xylulose reductase activity|zinc ion binding|D-xylose metabolic process|L-arabinose catabolic process to xylulose 5-phosphate	ko00040,ko00051	Pentose and glucuronate interconversions|Fructose and mannose metabolism
GL18989-G	5.57805	2.02001	9.1361	4.52281	2.17722	0.0468321	0.0672213	Up	1.08271	0	0.227381	3.90468	2.6548	1.11872
GL18992-G	191.74	261.16	122.321	0.468375	-1.09427	3.19e-08	8.88e-08	Down	9.64225	9.04585	9.1235	4.9252	6.27872	5.47411
GL18993-G	17.5412	9.95568	25.1267	2.52386	1.33563	0.0197874	0.0302655	Up	0.592219	0.62418	1.33256	1.93236	3.42284	2.84102	GO:0005829,GO:0005634,GO:0016614	cytosol|nucleus|oxidoreductase activity, acting on CH-OH group of donors
GL18997-G	102.825	61.9931	143.657	2.31732	1.21245	1.4e-06	3.4e-06	Up	6.84665	5.816	6.4382	20.3921	18.6671	17.6858
GL19011-G	32.039	4.11339	59.9646	14.5779	3.86571	4.51e-14	1.85e-13	Up	0.0579902	0.0407465	0.142083	1.85897	1.30342	1.3232
GL19020-G	65.8905	91.6753	40.1056	0.437475	-1.19273	0.000105223	0.000213164	Down	3.70856	4.46709	4.03325	3.71513	1.73206	1.42555
GL19021-G	22.2154	32.605	11.8257	0.362697	-1.46316	0.00403262	0.00684386	Down	2.45598	2.8312	2.25654	1.19941	1.31732	0.991269
GL19023-G	431.607	623.611	239.604	0.384219	-1.38	2.86e-18	1.48e-17	Down	25.0157	24.0804	26.4364	11.5365	13.6362	11.9799
GL19025-G	238.812	342.735	134.889	0.393567	-1.34532	2.48e-12	9.11e-12	Down	20.6639	25.5852	22.8919	13.5056	7.62473	13.7331
GL19029-G	429.305	667.116	191.495	0.287049	-1.80063	8.51e-29	6.7e-28	Down	22.7634	23.4356	24.6046	9.30476	9.01501	7.725
GL19031-G	440.385	126.317	754.453	5.97268	2.57838	2.14e-08	6.02e-08	Up	5.64326	6.32978	7.7741	44.8112	67.2817	38.7836
GL19038-G	134.361	181.833	86.8883	0.477846	-1.06538	2.46e-06	5.85e-06	Down	8.2937	8.93996	8.60985	5.49487	5.9506	4.38213
GL19044-G	351.563	502.099	201.027	0.400373	-1.32058	2.63e-15	1.15e-14	Down	26.4308	32.8207	29.9172	14.8605	17.2484	13.6093
GL19049-G	31.3158	20.5409	42.0906	2.04911	1.03499	0.0153212	0.0238417	Up	1.65989	1.38499	1.2346	3.32566	4.07002	3.84107
GL19053-G	46.9696	8.96491	84.9743	9.47855	3.24467	9.4e-16	4.23e-15	Up	0.683819	1.58559	1.43609	14.7967	12.4077	17.664
GL19054-G	58.1273	80.7844	35.4702	0.439073	-1.18747	0.000173198	0.000343358	Down	4.93559	3.79918	4.775	2.06662	2.58357	2.93663
GL19055-G	914.769	358.439	1471.1	4.10419	2.0371	1.04e-10	3.47e-10	Up	59.7658	70.8162	70.1633	417.689	261.232	376.848
GL19058-G	283.513	128.099	438.927	3.42646	1.77672	7.5e-23	4.74e-22	Up	37.206	31.0807	38.2	175.592	142.249	149.857
GL19059-G	42.9387	65.492	20.3854	0.311266	-1.68378	7.65e-06	1.74e-05	Down	8.50593	8.41328	8.93166	2.20235	1.12304	6.92961
GL19060-G	103.23	47.5945	158.865	3.33789	1.73893	8.03e-05	0.000164736	Up	7.03331	16.3595	11.46	51.8957	33.5991	63.2747
GL19061-G	479.721	650.075	309.367	0.475895	-1.07129	2.7e-12	9.87e-12	Down	110.697	118.131	110.78	80.3843	51.3969	75.4016
GL19069-G	25.3515	15.4158	35.2873	2.28904	1.19474	0.0107243	0.0170585	Up	0.8904	0.670323	1.40245	3.82276	2.65108	2.21788
GL19071-G	423.153	274.346	571.961	2.08481	1.05992	2.04e-11	7.1e-11	Up	8.15186	8.17503	8.84733	22.89	20.5849	23.7288
GL19079-G	11.7892	4.43691	19.1415	4.31415	2.10908	0.00370806	0.00632038	Up	2.02107	1.06507	1.41481	10.9331	6.19453	7.83102
GL19084-G	91.2054	43.8598	138.551	3.15895	1.65944	6.5e-08	1.76e-07	Up	5.86276	4.59476	9.47108	21.6855	31.8839	26.7938
GL19085-G	369.293	507.242	231.345	0.456084	-1.13263	3.8e-12	1.38e-11	Down	27.2844	30.9462	27.6478	17.2095	14.2474	18.7074	GO:0016787,GO:0046872,GO:0036184,GO:0044550	hydrolase activity|metal ion binding|asperthecin biosynthetic process|secondary metabolite biosynthetic process
GL19093-G	402.507	197.097	607.917	3.08436	1.62497	0.000159791	0.000317629	Up	4.76662	4.6684	3.91916	18.1092	11.6877	22.9704	GO:0005576,GO:0009044,GO:0045493	extracellular region|xylan 1,4-beta-xylosidase activity|xylan catabolic process	ko00520	Amino sugar and nucleotide sugar metabolism
GL19094-G	2612.17	4229.82	994.509	0.235118	-2.08854	1.32e-55	2.17e-54	Down	509.309	561.519	529.531	140.698	118.576	221.807	GO:0005576	extracellular region
GL19099-G	350.499	529.9	171.098	0.322887	-1.6309	5.92e-18	2.99e-17	Down	51.8031	64.4647	53.7257	17.1349	28.0384	25.0043
GL19100-G	1064.6	2089.31	39.8809	0.019088	-5.71119	4.22e-229	6.39e-227	Down	260.346	253.921	265.451	5.94998	6.06811	7.03194	GO:0005576	extracellular region
GL19108-G	132.729	205.103	60.3553	0.294268	-1.7648	2.79e-14	1.16e-13	Down	12.5464	10.394	10.9307	4.41275	3.7615	4.59955	GO:0005829,GO:0016491	cytosol|oxidoreductase activity
GL19117-G	255.507	342.782	168.231	0.490782	-1.02685	1.41e-08	4.02e-08	Down	22.061	21.3086	20.1324	12.5583	16.3485	11.0322	GO:0016021,GO:0005743,GO:0005739,GO:0015187,GO:0005342,GO:1904983,GO:0006783,GO:0006839	integral component of membrane|mitochondrial inner membrane|mitochondrion|glycine transmembrane transporter activity|organic acid transmembrane transporter activity|glycine import into mitochondrion|heme biosynthetic process|mitochondrial transport
GL19123-G	450.138	272.438	627.838	2.30452	1.20447	1.46e-14	6.17e-14	Up	9.98788	8.91328	11.0619	26.8178	32.4002	29.1427
GL19124-G	1326.82	2355.58	298.064	0.126535	-2.98239	1.14e-100	3.82e-99	Down	111.912	104.963	106.101	16.7276	17.227	18.3833	GO:0071949,GO:0004497	FAD binding|monooxygenase activity
GL19125-G	7.70928	2.3934	13.0252	5.4421	2.44416	0.0458875	0.0660147	Up	0.662779	0.465698	0.463968	2.92139	6.77134	1.4267
GL19128-G	8.72872	17.1509	0.30658	0.0178755	-5.80588	2.33e-06	5.54e-06	Down	2.25884	2.50604	1.3732	0.142916	0	0
GL19129-G	89.5441	58.9911	120.097	2.03585	1.02563	0.000154109	0.000307022	Up	6.54382	6.78007	6.40549	12.933	20.5326	17.9063
GL19133-G	486.198	190.692	781.704	4.0993	2.03538	9.62e-05	0.000195894	Up	28.3125	28.3401	34.38	174.929	94.6308	207.965
GL19135-G	1008.74	1725.57	291.901	0.169162	-2.56352	1.13e-72	2.59e-71	Down	112.536	110.702	110.425	27.2878	19.8895	25.1771	GO:0009507,GO:0016491	chloroplast|oxidoreductase activity	ko00061,ko00780	Fatty acid biosynthesis|Biotin metabolism
GL19137-G	14.3732	6.88321	21.8632	3.17631	1.66735	0.00921889	0.0148464	Up	0.488968	0.82457	0.718817	2.23364	3.23714	2.77875
GL19138-G	2234.93	3964.78	505.083	0.127393	-2.97265	1.27e-110	4.94e-109	Down	193.161	194.282	195.66	34.0597	35.0348	26.1384
GL19149-G	385.854	255.735	515.973	2.01761	1.01265	4.23e-10	1.35e-09	Up	11.1676	10.834	10.616	26.9005	25.6194	31.743
GL19177-G	26.633	37.9857	15.2804	0.402267	-1.31377	0.00457429	0.00770625	Down	3.16341	2.42482	2.64229	2.33355	0.440717	1.48573
GL19178-G	18.3326	26.4038	10.2613	0.388628	-1.36354	0.0141938	0.0221857	Down	2.53154	2.56934	2.36289	1.01441	1.6093	1.08988
GL19180-G	774.016	404.063	1143.97	2.83117	1.5014	2.92e-26	2.1e-25	Up	20.1485	23.4184	24.6831	76.498	87.0741	83.6353
GL19183-G	65.8546	88.5465	43.1627	0.487457	-1.03665	0.000597953	0.00111622	Down	4.9551	5.48694	6.32276	3.92083	3.3066	3.24042
GL19184-G	29.5214	45.2156	13.8272	0.305805	-1.70931	0.000121594	0.000244804	Down	4.06175	3.35031	4.63592	1.27376	1.84032	1.59662	GO:0005576,GO:0008810,GO:0030248,GO:0030245	extracellular region|cellulase activity|cellulose binding|cellulose catabolic process
GL19185-G	171.546	239.378	103.715	0.433268	-1.20667	4.02e-09	1.19e-08	Down	9.31087	9.48211	9.57063	3.87263	5.49078	6.34262	GO:0008080,GO:0042493	N-acetyltransferase activity|response to drug
GL19186-G	1475.11	2213.7	736.526	0.332713	-1.58765	1.44e-34	1.36e-33	Down	86.0793	87.81	86.1341	34.6956	34.2384	41.8046	GO:0005829,GO:0031597,GO:0005634,GO:0008540,GO:0005524,GO:0036402,GO:0031939,GO:0045842,GO:0045899,GO:0043161,GO:1902801,GO:0030433	cytosol|cytosolic proteasome complex|nucleus|proteasome regulatory particle, base subcomplex|ATP binding|proteasome-activating ATPase activity|negative regulation of chromatin silencing at telomere|positive regulation of mitotic metaphase/anaphase transition|positive regulation of RNA polymerase II transcriptional preinitiation complex assembly|proteasome-mediated ubiquitin-dependent protein cata…	ko03050	Proteasome
GL19188-G	120.147	216.673	23.6217	0.10902	-3.19734	8.65e-33	7.69e-32	Down	85.4488	104.773	86.1721	23.9002	6.74195	8.19526
GL19192-G	42.1463	56.6859	27.6068	0.487013	-1.03797	0.00479894	0.00805825	Down	3.93714	5.14553	4.38225	2.65045	2.89614	2.84765
GL19193-G	1611.53	2252.8	970.249	0.430686	-1.21529	1.12e-21	6.75e-21	Down	38.2501	36.5349	42.9659	22.2827	19.6455	23.0008	GO:0048189,GO:0072686,GO:0000790,GO:0005634,GO:0003682,GO:0003677,GO:0046872,GO:0061659,GO:0004842,GO:0006338,GO:0036205,GO:0016574,GO:0035556,GO:0070647,GO:0043619	Lid2 complex|mitotic spindle|nuclear chromatin|nucleus|chromatin binding|DNA binding|metal ion binding|ubiquitin-like protein ligase activity|ubiquitin-protein transferase activity|chromatin remodeling|histone catabolic process|histone ubiquitination|intracellular signal transduction|protein modification by small protein conjugation or removal|regulation of transcription from RNA polymerase II pr…
GL19199-G	25.0183	10.6673	39.3694	3.69066	1.88388	0.000116304	0.000234755	Up	2.2737	3.76578	4.43393	16.7901	17.5217	15.1027
GL19202-G	130.487	64.504	196.469	3.04585	1.60684	2.1e-10	6.82e-10	Up	10.3941	11.1376	12.1876	45.6066	34.8309	51.0135
GL19203-G	435.441	674.492	196.391	0.291169	-1.78007	2.97e-28	2.3e-27	Down	32.9242	32.1841	38.3067	15.2086	13.891	9.51535
GL19211-G	1233.84	545.031	1922.65	3.52759	1.81868	3.96e-42	4.72e-41	Up	14.5247	13.5477	16.2421	72.0774	65.0177	63.1703
GL19215-G	39.9679	53.8835	26.0524	0.483494	-1.04843	0.00603428	0.0099979	Down	3.41964	3.75756	4.6604	3.49859	1.87322	1.97342
GL19218-G	406.309	59.7465	752.872	12.6011	3.65548	2.24e-25	1.55e-24	Up	8.8398	10.5711	11.2458	146.933	202.162	145.13
GL19226-G	8.37258	3.79892	12.9462	3.40787	1.76887	0.0396193	0.0577004	Up	0.223643	0.549995	0.0782787	1.25462	0.639762	1.82938
GL19231-G	1966.06	209.721	3722.4	17.7493	4.14969	1.54e-166	1.17e-164	Up	6.54325	5.77447	7.49535	160.214	135.529	154.585	GO:0016021,GO:0020037,GO:0005506,GO:0004497,GO:0016705	integral component of membrane|heme binding|iron ion binding|monooxygenase activity|oxidoreductase activity, acting on paired donors, with incorporation or reduction of molecular oxygen
GL19235-G	20.5539	5.52192	35.5858	6.44446	2.68806	0.00271116	0.00470048	Up	3.46469	8.21625	2.72857	55.1861	14.8669	49.2236
GL19236-G	275.845	426.877	124.813	0.292386	-1.77406	1.77e-22	1.1e-21	Down	20.9487	23.264	21.568	7.43205	10.3358	6.86315	GO:0005829,GO:0000790,GO:0005634,GO:0018024,GO:0046872,GO:0016570	cytosol|nuclear chromatin|nucleus|histone-lysine N-methyltransferase activity|metal ion binding|histone modification
GL19255-G	193.666	326.984	60.3485	0.184561	-2.43783	7e-31	5.87e-30	Down	7.27134	8.01965	6.90248	1.51548	2.04235	1.68638	GO:0005525	GTP binding
GL19256-G	184.43	274.894	93.9666	0.341829	-1.54865	3.39e-14	1.4e-13	Down	11.2416	10.7375	10.3697	4.17616	5.599	4.38605
GL19260-G	10.7967	18.6091	2.98432	0.160368	-2.64054	0.000677137	0.00125595	Down	2.62739	5.32535	3.39556	0	0.743343	1.5662
GL19265-G	214.333	97.5767	331.09	3.39312	1.76261	4.16e-19	2.23e-18	Up	4.18889	3.46037	3.44751	16.4223	15.1753	16.6694	GO:0020037,GO:0005506,GO:0004497,GO:0016705,GO:0045461	heme binding|iron ion binding|monooxygenase activity|oxidoreductase activity, acting on paired donors, with incorporation or reduction of molecular oxygen|sterigmatocystin biosynthetic process
GL19267-G	2041.66	493.672	3589.65	7.27132	2.86222	3.42e-102	1.16e-100	Up	8.63963	8.39986	8.53097	79.2262	75.3661	83.5457	GO:0016020,GO:0070330,GO:0010181,GO:0020037,GO:0005506,GO:0003958	membrane|aromatase activity|FMN binding|heme binding|iron ion binding|NADPH-hemoprotein reductase activity	ko00071,ko00380	Fatty acid degradation|Tryptophan metabolism
GL19269-G	151.479	70.5991	232.359	3.29125	1.71863	8.52e-15	3.63e-14	Up	1.86988	1.69321	2.04643	8.10484	8.29803	7.24521	GO:0005576,GO:0005615,GO:0046872,GO:0004252,GO:0006508	extracellular region|extracellular space|metal ion binding|serine-type endopeptidase activity|proteolysis
GL19270-G	147.78	214.164	81.3963	0.380064	-1.39568	2.4e-10	7.77e-10	Down	28.2766	40.0853	38.5473	17.8905	17.0293	17.0859
GL19272-G	4.64211	1.3584	7.92582	5.83469	2.54466	0.0414783	0.0601647	Up	0.256192	0	0.269014	1.2319	2.19862	0.496333	GO:0016491,GO:0009405	oxidoreductase activity|pathogenesis
GL19282-G	2.21701	4.43402	0	0	#NAME?	0.0266633	0.0400114	Down	2.54654	1.5337	0.764	0	0	0
GL19291-G	4.25116	0.670404	7.83192	11.6824	3.54626	0.0152881	0.0237985	Up	0.375043	0	0	0.901698	1.8392	2.90636
GL19292-G	48.961	71.2779	26.6441	0.373805	-1.41964	0.00014624	0.00029178	Down	9.84027	8.17135	14.0902	3.94308	6.7632	4.62159
GL19296-G	22.5358	41.5134	3.55815	0.0857108	-3.54438	6.04e-06	1.39e-05	Down	1.38258	1.32058	2.72209	0.103877	0.264849	0.223212	GO:0071949,GO:0004497	FAD binding|monooxygenase activity
GL19297-G	935.665	514.64	1356.69	2.63619	1.39845	0.000207886	0.000408542	Up	44.0474	42.1016	52.3378	142.666	207.917	116.774
GL19298-G	597.466	369.133	825.799	2.23713	1.16165	0.000462538	0.000874207	Up	33.9257	27.6423	32.6033	82.583	117.829	69.4958
GL19299-G	161.129	239.413	82.8451	0.346035	-1.53101	8.19e-13	3.09e-12	Down	122.512	125.741	138.194	46.3049	70.8362	53.8959
GL19300-G	81.3984	34.3372	128.46	3.74113	1.90347	2.96e-11	1.02e-10	Up	4.21466	5.3773	1.86341	18.6663	16.4533	19.9118	GO:0016021,GO:0005886,GO:0015193,GO:0015175,GO:0015812,GO:0015804,GO:0015824	integral component of membrane|plasma membrane|L-proline transmembrane transporter activity|neutral amino acid transmembrane transporter activity|gamma-aminobutyric acid transport|neutral amino acid transport|proline transport
GL19312-G	110.263	46.2683	174.258	3.76625	1.91313	8.27e-13	3.12e-12	Up	7.7019	7.08127	8.08739	35.2617	30.9391	44.0231
GL19313-G	978.862	1531.05	426.675	0.278682	-1.84331	8.39e-41	9.61e-40	Down	33.4467	31.8184	30.5019	10.5257	12.1592	11.4964	GO:0005739,GO:0005525,GO:0003924,GO:0003746,GO:0070125	mitochondrion|GTP binding|GTPase activity|translation elongation factor activity|mitochondrial translational elongation
GL19316-G	2489.95	3895.91	1083.99	0.278239	-1.84561	3.64e-49	5.07e-48	Down	65.3851	63.1795	62.2114	22.4714	23.5746	21.9618	GO:0005737,GO:0005829,GO:0005739,GO:0002161,GO:0005524,GO:0004832,GO:0006438	cytoplasm|cytosol|mitochondrion|aminoacyl-tRNA editing activity|ATP binding|valine-tRNA ligase activity|valyl-tRNA aminoacylation	ko00970	Aminoacyl-tRNA biosynthesis
GL19318-G	46.6732	72.4748	20.8715	0.287983	-1.79594	6.86e-07	1.72e-06	Down	3.52842	4.36002	5.42977	1.97454	0.969578	1.9643
GL19320-G	117.501	51.8547	183.147	3.53193	1.82046	1.05e-13	4.23e-13	Up	5.9254	7.1166	8.53712	36.7749	28.0443	32.7479
GL19322-G	953.284	1595.35	311.217	0.195077	-2.35788	4.67e-62	8.74e-61	Down	56.3546	54.0752	54.7758	13.8298	14.0201	13.4394	GO:0005743,GO:0005739,GO:0071949,GO:0008860,GO:0004324,GO:0015039,GO:0016491,GO:0044571,GO:0022904,GO:0006744	mitochondrial inner membrane|mitochondrion|FAD binding|ferredoxin-NAD+ reductase activity|ferredoxin-NADP+ reductase activity|NADPH-adrenodoxin reductase activity|oxidoreductase activity|[2Fe-2S] cluster assembly|respiratory electron transport chain|ubiquinone biosynthetic process
GL19327-G	5777.55	11224.2	330.926	0.0294833	-5.08396	1.2e-284	3.48e-282	Down	472.341	477.599	471.986	15.8568	19.5192	18.2844	GO:0005777,GO:0003884,GO:0071949,GO:0046416	peroxisome|D-amino-acid oxidase activity|FAD binding|D-amino acid metabolic process	ko00260,ko00330,ko00472,ko04146	Glycine, serine and threonine metabolism|Arginine and proline metabolism|D-Arginine and D-ornithine metabolism|Peroxisome
GL19328-G	14093.5	541.457	27645.6	51.0578	5.67406	7.64e-14	3.09e-13	Up	69.9203	70.2946	70.4397	3878.53	6548.38	3346.51	GO:0005576	extracellular region
GL19330-G	49.519	27.1773	71.8607	2.64414	1.4028	4.65e-05	9.78e-05	Up	3.16341	5.00119	2.62971	15.3697	9.53418	11.7465			ko00260	Glycine, serine and threonine metabolism
GL19334-G	2178.54	3839.73	517.348	0.134735	-2.8918	4.6e-106	1.65e-104	Down	121.031	117.368	113.738	18.5753	17.7134	24.4359
GL19336-G	1248.68	352.368	2145	6.08738	2.60582	6.86e-79	1.75e-77	Up	16.0745	17.5365	16.3362	139.277	120.375	129.971
GL19337-G	1097.81	713.308	1482.32	2.07809	1.05526	1.75e-15	7.76e-15	Up	32.2084	34.7489	35.4191	84.0714	98.3974	89.8349	GO:0005737,GO:0003824,GO:0016639	cytoplasm|catalytic activity|oxidoreductase activity, acting on the CH-NH2 group of donors, NAD or NADP as acceptor
GL19340-G	183.625	294.35	72.9002	0.247665	-2.01354	6.15e-22	3.74e-21	Down	12.5835	11.5197	11.6887	4.02415	3.11512	4.21938	GO:0016021,GO:0071949,GO:0004497	integral component of membrane|FAD binding|monooxygenase activity
GL19341-G	15.4471	25.7363	5.1578	0.200409	-2.31898	0.000266257	0.000516782	Down	6.41986	7.04825	7.30294	2.57249	0	2.76389
GL19347-G	18.8482	28.6972	8.99925	0.313593	-1.67304	0.00245003	0.00427442	Down	4.9608	2.90473	4.05152	1.32522	1.85836	1.6018
GL19355-G	2.9054	0	5.81081	Inf	Inf	0.00923339	0.0148662	Up	0	0	0	0.576437	0.705457	0.867055
GL19356-G	1955.62	2860.4	1050.84	0.367374	-1.44468	2.13e-30	1.76e-29	Down	155.516	150.063	153.191	81.8383	64.8795	69.3801
GL19360-G	131.342	62.3222	200.362	3.21494	1.68479	6.4e-13	2.44e-12	Up	1.42073	1.13439	1.49183	5.51183	4.80314	6.33896
GL19363-G	22.1481	32.2078	12.0883	0.375323	-1.4138	0.00556261	0.00925783	Down	0.957347	0.819823	1.13092	0.755246	0.183391	0.463679
GL19367-G	453.942	742.583	165.302	0.222604	-2.16745	9.05e-41	1.04e-39	Down	16.3129	15.0849	14.7689	5.15665	3.36274	4.66132	GO:0005525	GTP binding
GL19368-G	194.992	276.832	113.153	0.408743	-1.29073	6.33e-11	2.14e-10	Down	6.69763	7.18604	6.22331	2.89618	3.57395	4.04517	GO:0005525	GTP binding
GL19369-G	5.67475	0.679198	10.6703	15.7102	3.97363	0.00194915	0.00343744	Up	0.108487	0	0.113917	1.04332	1.59604	1.82153
GL19370-G	1557.51	2439.86	675.158	0.276719	-1.8535	4.64e-46	6.02e-45	Down	197.041	204.465	187.971	70.5112	57.4699	80.9321
GL19372-G	9848.91	5214.64	14483.2	2.7774	1.47374	1.48e-09	4.55e-09	Up	219.877	211.49	214.282	801.595	604.927	890.35	GO:0005622,GO:0005739,GO:0051539,GO:0004160,GO:0046872,GO:0009082,GO:0009097,GO:0006551,GO:0009099	intracellular|mitochondrion|4 iron, 4 sulfur cluster binding|dihydroxy-acid dehydratase activity|metal ion binding|branched-chain amino acid biosynthetic process|isoleucine biosynthetic process|leucine metabolic process|valine biosynthetic process	ko00290,ko00770	Valine, leucine and isoleucine biosynthesis|Pantothenate and CoA biosynthesis
GL19374-G	19.9679	4.1164	35.8195	8.70164	3.12129	2.09e-07	5.45e-07	Up	0.463429	0.488439	0.486624	5.15318	6.3918	4.48912	GO:0005789,GO:0016021,GO:0020037,GO:0005506,GO:0004497,GO:0016705	endoplasmic reticulum membrane|integral component of membrane|heme binding|iron ion binding|monooxygenase activity|oxidoreductase activity, acting on paired donors, with incorporation or reduction of molecular oxygen
GL19378-G	146.775	241.692	51.8571	0.214558	-2.22056	6.14e-22	3.74e-21	Down	12.9633	12.7988	11.5676	4.866	2.44989	2.978
GL19381-G	149.88	25.4542	274.306	10.7765	3.42981	1.42e-42	1.72e-41	Up	0.494155	0.768834	0.543596	8.91054	8.62586	7.41567
GL19384-G	266.55	140.393	392.707	2.7972	1.48398	2.83e-16	1.31e-15	Up	14.3312	11.9094	12.6369	46.7141	52.5972	40.1043
GL19388-G	7211.04	14339.6	82.4363	0.00574884	-7.44251	0	0	Down	1221.9	1180.5	1139.89	10.6376	7.13208	8.36015
GL19390-G	113.007	52.2723	173.742	3.32379	1.73283	2.7e-12	9.85e-12	Up	7.2038	10.8194	10.401	40.2684	37.3144	43.2645
GL19396-G	153.342	234.627	72.0579	0.307117	-1.70314	4.11e-13	1.59e-12	Down	6.95247	6.04959	6.05541	1.74929	3.89842	1.84464	GO:0005525	GTP binding
GL19403-G	549.566	885.559	213.572	0.241172	-2.05186	2.78e-40	3.15e-39	Down	8.3804	7.7129	8.36707	2.43325	2.8521	2.27123
GL19404-G	1876.66	2929.61	823.701	0.281164	-1.83052	1.27e-46	1.67e-45	Down	231.201	231.687	220.829	77.8808	76.5802	91.673
GL19405-G	248.175	382.762	113.588	0.29676	-1.75263	8.61e-21	5.02e-20	Down	32.1221	29.9398	27.2277	10.3283	14.2342	9.39723
GL19414-G	146.361	36.7008	256.022	6.97593	2.80239	2.27e-31	1.95e-30	Up	1.29675	1.36674	1.21445	12.0496	11.9451	10.6828
GL19418-G	116.166	47.747	184.585	3.86591	1.95081	4.07e-06	9.49e-06	Up	2.35549	2.89637	4.19101	21.1583	12.4336	13.1832
GL19422-G	118.912	65.6125	172.211	2.62466	1.39213	4.91e-09	1.44e-08	Up	1.60919	2.05947	2.02164	7.08147	6.41177	5.64131
GL19424-G	11078.2	5619.97	16536.3	2.94242	1.55701	5.4e-15	2.33e-14	Up	145.749	143.784	147.146	636.504	455.482	555.348	GO:0005634,GO:0046872,GO:0044212	nucleus|metal ion binding|transcription regulatory region DNA binding
GL19425-G	2594.71	1681.99	3507.42	2.08528	1.06024	5.72e-05	0.000119343	Up	77.7731	76.0603	77.4053	194.932	257.99	164.864
GL19426-G	760.516	1393.9	127.131	0.0912048	-3.45475	1.05e-106	3.86e-105	Down	90.948	95.0316	88.038	13.9505	6.07463	12.0413	GO:0016491	oxidoreductase activity
GL19431-G	1714.28	633.326	2795.23	4.41357	2.14195	2.25e-60	4.05e-59	Up	18.5597	17.0411	18.7712	111.11	103.545	92.9429
GL19432-G	35.2798	18.0623	52.4972	2.90645	1.53926	0.000189236	0.000373819	Up	1.32288	0.647341	0.595325	2.83976	3.06991	3.66126	GO:0050662,GO:0008926,GO:0019594	coenzyme binding|mannitol-1-phosphate 5-dehydrogenase activity|mannitol metabolic process
GL19439-G	523.479	257.922	789.035	3.0592	1.61315	8.31e-26	5.88e-25	Up	11.517	11.8496	12.1894	47.1936	40.8465	51.2362	GO:0034399,GO:0005730,GO:0030687,GO:0042802,GO:0000280,GO:0042273,GO:0006364	nuclear periphery|nucleolus|preribosome, large subunit precursor|identical protein binding|nuclear division|ribosomal large subunit biogenesis|rRNA processing
GL19441-G	1863.74	2637.53	1089.94	0.413244	-1.27493	2.98e-24	1.98e-23	Down	60.632	61.135	56.8048	30.8286	29.8714	33.8184
GL19442-G	958.904	422.486	1495.32	3.53934	1.82348	1.35e-39	1.51e-38	Up	51.761	45.0331	58.8383	242.142	244.106	219.164
GL19444-G	239.839	123.733	355.944	2.87671	1.52442	1.75e-09	5.35e-09	Up	22.3732	20.5132	25.021	100.803	66.4549	83.1655
GL19448-G	182.328	121.272	243.384	2.00693	1.00499	1.57e-05	3.45e-05	Up	6.67388	8.62016	8.65684	20.2931	16.7653	24.4227	GO:0005737,GO:0004022,GO:0110095	cytoplasm|alcohol dehydrogenase (NAD) activity|cellular detoxification of aldehyde
GL19455-G	954.145	360.976	1547.31	4.28647	2.09979	1.93e-28	1.5e-27	Up	66.8789	63.9041	69.2616	403.31	389.917	306.122
GL19456-G	45.2175	24.0367	66.3984	2.76238	1.46591	5.66e-05	0.000118085	Up	1.02553	1.19465	1.7003	4.47705	3.63951	5.71642	GO:0005737,GO:0005634,GO:0000121,GO:0046872,GO:0044262,GO:0006114,GO:0006071,GO:0006970	cytoplasm|nucleus|glycerol-1-phosphatase activity|metal ion binding|cellular carbohydrate metabolic process|glycerol biosynthetic process|glycerol metabolic process|response to osmotic stress
GL19458-G	258.119	108.284	407.953	3.76743	1.91358	2.09e-15	9.2e-15	Up	4.04783	5.67037	7.04817	31.9677	22.8028	26.074	GO:0005783,GO:0005789,GO:0005887,GO:0044750,GO:0046872,GO:0098716	endoplasmic reticulum|endoplasmic reticulum membrane|integral component of plasma membrane|high-affinity nickel cation transmembrane transporter activity|metal ion binding|nickel cation import across plasma membrane
GL19459-G	239.834	72.8517	406.816	5.58417	2.48134	8.76e-06	1.98e-05	Up	4.07299	2.92691	3.15903	25.3714	14.9803	32.3403
GL19460-G	743.601	1022.39	464.809	0.454629	-1.13724	6.2e-16	2.82e-15	Down	47.9544	47.3472	46.303	27.9953	27.1996	27.2899
GL19484-G	147.477	86.0242	208.929	2.42873	1.2802	5.2e-09	1.52e-08	Up	4.5474	4.32395	3.94457	15.033	11.9985	12.8957
GL19491-G	1020.54	672.972	1368.1	2.03292	1.02356	0.000686918	0.00127268	Up	34.037	36.084	30.9786	94.0545	62.563	106.716	GO:0005737,GO:0061672,GO:0004044,GO:0008242,GO:0008233,GO:0006541,GO:0006751	cytoplasm|glutathione hydrolase complex|amidophosphoribosyltransferase activity|omega peptidase activity|peptidase activity|glutamine metabolic process|glutathione catabolic process
GL19492-G	64.8927	27.08	102.705	3.79266	1.92321	1.43e-05	3.17e-05	Up	1.42767	1.33753	1.55465	6.73784	9.33501	4.91715
GL19493-G	20.8886	12.955	28.8222	2.22479	1.15367	0.0482132	0.0690846	Up	3.16341	1.66706	1.3287	4.37324	8.7262	4.49433	GO:0005576,GO:0020037,GO:0004601,GO:0006979	extracellular region|heme binding|peroxidase activity|response to oxidative stress
GL19497-G	287.558	69.676	505.441	7.25416	2.85881	2.48e-18	1.28e-17	Up	9.86554	11.2103	11.3305	101.548	120.573	79.0403
GL19499-G	17.4344	27.8389	7.02989	0.25252	-1.98553	0.00156016	0.00278122	Down	3.48311	4.89479	2.4383	0.465238	2.53053	0.499853
GL19503-G	4263.64	2273.6	6253.69	2.75057	1.45973	5.14e-12	1.85e-11	Up	389.157	368.651	386.381	1440.16	1519.08	1075.94
GL19506-G	129.509	39.0763	219.941	5.6285	2.49275	5.46e-24	3.58e-23	Up	6.77652	6.20246	8.05196	49.7348	48.5359	53.2049
GL19507-G	1094.62	705.818	1483.43	2.10172	1.07157	6.09e-05	0.000126489	Up	47.5728	49.3677	44.8465	127.913	98.2683	155.416	GO:0005829,GO:0005634,GO:0008168	cytosol|nucleus|methyltransferase activity
GL19513-G	650.6	1172.51	128.695	0.109761	-3.18756	3.93e-89	1.13e-87	Down	25.2991	23.7285	24.4698	3.54857	3.13478	3.65149	GO:0009507,GO:0005871,GO:0005874,GO:0043531,GO:0005524,GO:0016887,GO:0000287,GO:0008017,GO:0003777,GO:0042803,GO:0007018	chloroplast|kinesin complex|microtubule|ADP binding|ATP binding|ATPase activity|magnesium ion binding|microtubule binding|microtubule motor activity|protein homodimerization activity|microtubule-based movement
GL19515-G	172.726	51.1494	294.302	5.75378	2.52451	1.29e-13	5.14e-13	Up	9.0948	10.7594	8.77041	74.0773	53.4752	83.4244
GL19518-G	4863.82	1134.59	8593.04	7.57367	2.92099	6.26e-69	1.36e-67	Up	21.2704	21.2322	20.611	221.789	178.968	211.867	GO:0016021,GO:0045121,GO:0005886,GO:0015491,GO:0015079,GO:0015385,GO:0030004,GO:0030007,GO:0097623,GO:0006970,GO:0036376	integral component of membrane|membrane raft|plasma membrane|cation:cation antiporter activity|potassium ion transmembrane transporter activity|sodium:proton antiporter activity|cellular monovalent inorganic cation homeostasis|cellular potassium ion homeostasis|potassium ion export across plasma membrane|response to osmotic stress|sodium ion export across plasma membrane
GL19522-G	202.126	46.5449	357.706	7.68519	2.94208	3.73e-37	3.88e-36	Up	2.42528	1.89346	1.98074	18.7347	19.6573	23.6091
GL19523-G	361.24	208.12	514.36	2.47146	1.30536	2.81e-15	1.23e-14	Up	12.2568	15.2545	13.4179	44.9863	41.6432	42.9443	GO:0052689,GO:0004301,GO:0009636	carboxylic ester hydrolase activity|epoxide hydrolase activity|response to toxic substance
GL19524-G	3.94735	7.21841	0.67629	0.0936896	-3.41597	0.0186436	0.0286376	Down	1.08057	1.51851	1.32376	0	0	0.465209
GL19525-G	6827.99	3056.6	10599.4	3.4677	1.79398	4.75e-51	7.02e-50	Up	289.606	284.304	265.551	1254.26	1291.11	1185.32	GO:0005737,GO:0005829,GO:0005634,GO:0004864,GO:0004865,GO:0035556,GO:0035308,GO:1905287	cytoplasm|cytosol|nucleus|protein phosphatase inhibitor activity|protein serine/threonine phosphatase inhibitor activity|intracellular signal transduction|negative regulation of protein dephosphorylation|positive regulation of G2/M transition of mitotic cell cycle involved in cellular response to nitrogen starvation
GL19526-G	12500.6	18150.5	6850.72	0.377439	-1.40569	1.42e-33	1.29e-32	Down	442.711	435.366	449.538	204.288	224.579	212.785	GO:0005789,GO:0016021,GO:0005741,GO:0005886,GO:0050660,GO:0010181,GO:0050661,GO:0003958,GO:0006696	endoplasmic reticulum membrane|integral component of membrane|mitochondrial outer membrane|plasma membrane|flavin adenine dinucleotide binding|FMN binding|NADP binding|NADPH-hemoprotein reductase activity|ergosterol biosynthetic process
GL19529-G	111.358	47.5091	175.207	3.68785	1.88278	6.8e-11	2.29e-10	Up	4.6703	2.84978	4.21577	16.6459	22.6016	16.1912
GL19530-G	1301.41	778.583	1824.23	2.34302	1.22837	1.85e-06	4.43e-06	Up	36.5299	33.3075	36.3169	127.284	80.5914	111.062
GL19531-G	32.2773	12.3785	52.1761	4.21507	2.07556	1.92e-06	4.6e-06	Up	4.27991	6.20246	9.55	47.5911	31.4828	29.0209
GL19532-G	7216.11	13585.5	846.697	0.0623235	-4.00408	3.52e-204	3.88e-202	Down	1163.02	1144.87	1191.19	84.1797	76.5329	118.237	GO:0005737,GO:0005829,GO:0005634,GO:0042802,GO:0051082,GO:0034605,GO:0071218,GO:0034620,GO:0061077	cytoplasm|cytosol|nucleus|identical protein binding|unfolded protein binding|cellular response to heat|cellular response to misfolded protein|cellular response to unfolded protein|chaperone-mediated protein folding
GL19533-G	1427.6	573.873	2281.32	3.9753	1.99106	4.83e-51	7.12e-50	Up	17.8288	15.5271	18.6896	95.8136	82.3821	86.905
GL19535-G	830.046	208.378	1451.71	6.96672	2.80048	5.41e-52	8.24e-51	Up	24.104	22.4645	23.5528	227.113	220.677	178.576
GL19553-G	431.919	282.847	580.991	2.05409	1.0385	3.14e-11	1.08e-10	Up	14.8727	14.2657	16.5159	42.8963	42.3706	34.8941
GL19562-G	159.387	64.8634	253.91	3.91453	1.96884	0.00126312	0.00227358	Up	17.6913	21.0096	9.94247	75.1837	119.139	50.2044
GL19563-G	45.7298	63.0897	28.37	0.449677	-1.15304	0.0101467	0.0162153	Down	2.42528	5.3814	4.35614	1.84136	2.50389	2.63782
GL19564-G	757.577	1027.04	488.111	0.47526	-1.07321	1.12e-06	2.76e-06	Down	48.9353	52.2303	46.6722	36.8454	16.6813	36.5653	GO:0005576,GO:0017057,GO:0006006,GO:0006098	extracellular region|6-phosphogluconolactonase activity|glucose metabolic process|pentose-phosphate shunt
GL19567-G	9878.77	16847.7	2909.8	0.172712	-2.53356	2.13e-96	6.71e-95	Down	1506.35	1492.37	1494.72	372.753	256.435	365.418
GL19572-G	24.5097	13.0373	35.982	2.75992	1.46463	0.0117001	0.0184961	Up	2.47237	2.79193	1.66893	5.30733	12.1244	7.07073
GL19577-G	229.377	373.404	85.3503	0.228573	-2.12927	1.19e-27	9.07e-27	Down	10.4999	11.7176	12.582	2.48732	4.12688	3.54989
GL19580-G	37.4755	14.0399	60.911	4.33841	2.11717	0.000148759	0.000296495	Up	2.23872	1.91712	1.76308	9.25108	8.06241	15.5416
GL19582-G	407.019	267.675	546.363	2.04114	1.02938	1.14e-10	3.77e-10	Up	5.96166	5.52664	6.07727	13.7841	16.992	15.1187	GO:0005737,GO:0005829,GO:0005524,GO:0004004,GO:0003677,GO:0008270,GO:0070478,GO:0000184,GO:2000815	cytoplasm|cytosol|ATP binding|ATP-dependent RNA helicase activity|DNA binding|zinc ion binding|nuclear-transcribed mRNA catabolic process, 3'-5' exonucleolytic nonsense-mediated decay|nuclear-transcribed mRNA catabolic process, nonsense-mediated decay|regulation of mRNA stability involved in response to oxidative stress
GL19586-G	46.5739	11.6935	81.4543	6.96577	2.80028	3.72e-05	7.89e-05	Up	0.441257	0.671769	0.61779	3.65419	7.57368	4.17936
GL19588-G	510.057	721.654	298.46	0.413577	-1.27377	6.02e-17	2.89e-16	Down	66.7844	65.6897	61.5132	33.6568	39.5721	29.5967
GL19589-G	2227.67	1154.62	3300.72	2.85872	1.51537	7.29e-34	6.72e-33	Up	45.1335	42.2837	41.8926	157.901	166.546	149.259	GO:0004190	aspartic-type endopeptidase activity
GL19604-G	1126.15	1867.9	384.387	0.205785	-2.28079	1.51e-61	2.79e-60	Down	50.2341	49.4697	50.0956	12.7233	12.3891	14.3569	GO:0005829,GO:0022626,GO:0005524,GO:0016887,GO:0043022,GO:0031369,GO:0071232,GO:0042327,GO:0071264,GO:0006448	cytosol|cytosolic ribosome|ATP binding|ATPase activity|ribosome binding|translation initiation factor binding|cellular response to histidine|positive regulation of phosphorylation|positive regulation of translational initiation in response to starvation|regulation of translational elongation
GL19606-G	252.47	156.035	348.906	2.23608	1.16097	2.1e-10	6.84e-10	Up	14.5175	10.1707	15.5131	39.7287	37.9	37.5007
GL19607-G	3988.43	5499.69	2477.18	0.450422	-1.15065	5.48e-22	3.35e-21	Down	220.215	230.524	219.65	125.512	131.324	129.891	GO:0030134,GO:0005783,GO:0005789,GO:0005794,GO:0016021,GO:0097020,GO:0006888	COPII-coated ER to Golgi transport vesicle|endoplasmic reticulum|endoplasmic reticulum membrane|Golgi apparatus|integral component of membrane|COPII adaptor activity|ER to Golgi vesicle-mediated transport
GL19609-G	53.5963	77.782	29.4105	0.378115	-1.4031	2.65e-05	5.71e-05	Down	5.68425	4.79281	7.32167	3.37104	2.50878	2.74086
GL19611-G	182.419	72.8869	291.951	4.00553	2.00199	2.8e-21	1.66e-20	Up	2.2273	1.67679	1.92114	9.43497	9.49225	10.9589	GO:0071949,GO:0016491	FAD binding|oxidoreductase activity
GL19612-G	442.077	825.719	58.4348	0.0707684	-3.82075	1.44e-93	4.38e-92	Down	108.569	130.005	115.346	7.68733	17.9448	6.42389
GL19613-G	88.7942	144.563	33.0256	0.228452	-2.13004	1.58e-13	6.27e-13	Down	9.4393	11.6189	8.97121	1.73936	4.89931	2.13573
GL19614-G	26.9395	15.0951	38.7839	2.5693	1.36137	0.0171565	0.0264783	Up	1.76598	1.48903	4.82136	8.49172	5.84571	12.0887
GL19619-G	31.8559	12.7374	50.9744	4.00193	2.0007	5.07e-06	1.17e-05	Up	1.90558	3.2865	1.45524	12.7032	9.34488	12.0822
GL19622-G	494.674	667.325	322.024	0.482559	-1.05122	4.68e-12	1.69e-11	Down	13.1427	14.1993	14.1249	9.68253	6.59159	9.3653	GO:0031261,GO:0000790,GO:0000784,GO:0005664,GO:0005656,GO:0043596,GO:0005634,GO:0005524,GO:0016887,GO:0003682,GO:0003688,GO:0046872,GO:0006270,GO:0000278,GO:1902969,GO:0033314	DNA replication preinitiation complex|nuclear chromatin|nuclear chromosome, telomeric region|nuclear origin of replication recognition complex|nuclear pre-replicative complex|nuclear replication fork|nucleus|ATP binding|ATPase activity|chromatin binding|DNA replication origin binding|metal ion binding|DNA replication initiation|mitotic cell cycle|mitotic DNA replication|mitotic DNA replication ch…
GL19628-G	341.775	199.763	483.787	2.4218	1.27608	9.35e-10	2.91e-09	Up	10.8186	12.2796	12.7333	32.442	34.9809	43.5313
GL19629-G	1050.7	207.099	1894.3	9.14685	3.19327	6.85e-105	2.43e-103	Up	23.6584	22.805	27.8386	319.132	282.033	269.479
GL19630-G	282.36	183.512	381.209	2.0773	1.05471	7.6e-06	1.73e-05	Up	8.53097	8.78467	9.83315	28.1137	25.9669	18.2372	GO:0005737,GO:0005634,GO:0005524,GO:0016887,GO:0000309,GO:0001403,GO:0034356,GO:0007124,GO:0030433	cytoplasm|nucleus|ATP binding|ATPase activity|nicotinamide-nucleotide adenylyltransferase activity|invasive growth in response to glucose limitation|NAD biosynthesis via nicotinamide riboside salvage pathway|pseudohyphal growth|ubiquitin-dependent ERAD pathway	ko00760	Nicotinate and nicotinamide metabolism
GL19631-G	100.788	152.96	48.6167	0.317839	-1.65363	1.45e-10	4.77e-10	Down	16.0315	16.6801	14.6757	5.80627	8.31536	5.17644
GL19637-G	335.302	95.5913	575.012	6.01531	2.58864	2.84e-14	1.18e-13	Up	3.31144	4.86655	5.28923	39.247	25.7311	38.6732
GL19640-G	27.0836	16.539	37.6282	2.27512	1.18594	0.00940785	0.015127	Up	0.392581	0.827536	0.961871	1.94016	2.08564	2.30987
GL19650-G	19.347	35.2425	3.45155	0.0979373	-3.352	7.19e-08	1.95e-07	Down	2.83389	2.22275	1.93768	0.475352	0.323193	0.0851198
GL19653-G	170.422	51.3934	289.451	5.63208	2.49367	3.55e-23	2.27e-22	Up	9.52788	8.58141	8.73143	66.015	74.5467	53.251
GL19660-G	300.92	449.579	152.261	0.338674	-1.56203	9.14e-19	4.82e-18	Down	18.6475	18.8642	18.9252	9.90733	8.98135	5.64479	GO:0005783,GO:0016021,GO:0017059,GO:0030170,GO:0004758,GO:0030148	endoplasmic reticulum|integral component of membrane|serine C-palmitoyltransferase complex|pyridoxal phosphate binding|serine C-palmitoyltransferase activity|sphingolipid biosynthetic process	ko00780	Biotin metabolism
GL19671-G	292.359	162.357	422.36	2.60142	1.3793	3.31e-15	1.44e-14	Up	9.06593	10.5898	8.61016	35.7495	31.5036	27.073
GL19673-G	317.039	487.094	146.984	0.301757	-1.72854	3.98e-23	2.54e-22	Down	36.8558	38.2588	41.6197	19.479	10.5172	15.1833	GO:0005634,GO:0008270,GO:0006915	nucleus|zinc ion binding|apoptotic process
GL19680-G	413.47	644.639	182.3	0.282794	-1.82217	4.95e-29	3.93e-28	Down	85.1484	92.9389	78.0609	31.8486	28.1178	32.8563
GL19691-G	184.808	272.073	97.5434	0.358519	-1.47988	3.4e-13	1.32e-12	Down	20.7558	18.2962	22.9042	9.16384	9.7159	9.5532
GL19693-G	1174.74	762.805	1586.68	2.08006	1.05663	4.83e-11	1.65e-10	Up	33.4833	34.4319	36.2045	92.6321	105.621	79.1869
GL19695-G	41.866	25.7158	58.0162	2.25605	1.1738	0.00157531	0.00280522	Up	3.05043	3.09598	2.60994	8.55633	8.44918	8.31742
GL19697-G	373.992	549.394	198.591	0.361473	-1.46804	3.12e-19	1.68e-18	Down	20.1643	22.5332	20.2165	8.85603	7.68173	12.5558
GL19698-G	1108.96	1737.32	480.605	0.276635	-1.85394	2.18e-42	2.61e-41	Down	37.5549	37.7112	40.9951	14.2664	14.3864	12.5487
GL19708-G	483.937	269.789	698.085	2.58752	1.37157	2.51e-07	6.53e-07	Up	5.33967	6.08538	6.24511	19.0742	15.7007	23.7174	GO:0048046,GO:0005618,GO:0009507,GO:0009505,GO:0009506,GO:0046556,GO:0009044,GO:0031222,GO:0045493	apoplast|cell wall|chloroplast|plant-type cell wall|plasmodesma|alpha-L-arabinofuranosidase activity|xylan 1,4-beta-xylosidase activity|arabinan catabolic process|xylan catabolic process	ko00460,ko00500,ko00940	Cyanoamino acid metabolism|Starch and sucrose metabolism|Phenylpropanoid biosynthesis
GL19710-G	373.084	209.245	536.923	2.566	1.35952	1.3e-16	6.13e-16	Up	90.948	73.635	96.3682	311.593	284.329	262.161
GL19711-G	32.7477	9.98508	55.5102	5.55932	2.47491	0.000211431	0.000415202	Up	2.11507	4.01259	6.66279	38.6472	15.5583	36.6055
GL19716-G	2100.48	1025.78	3175.17	3.09536	1.63011	2.24e-38	2.43e-37	Up	325.392	344.372	372.804	1486.9	1287.22	1359.55
GL19722-G	1219.22	162.498	2275.95	14.006	3.80798	1.92e-32	1.69e-31	Up	4.53305	4.26364	5.27208	88.8098	67.1119	96.3068
GL19728-G	114.27	179.978	48.5616	0.26982	-1.88993	2.17e-14	9.07e-14	Down	7.97712	7.6685	8.14627	2.5291	2.68678	3.00032	GO:0005576,GO:0004190,GO:0006508	extracellular region|aspartic-type endopeptidase activity|proteolysis
GL19729-G	19.9136	28.1943	11.633	0.412601	-1.27718	0.0158636	0.0246254	Down	0.674879	0.982272	1.07986	0.54086	0.196999	0.705622
GL19730-G	386.056	530.091	242.02	0.456564	-1.13111	2.61e-12	9.56e-12	Down	66.7878	70.5385	84.8565	48.0722	36.2593	45.5515
GL19734-G	12.2939	3.1108	21.4769	6.90399	2.78743	0.000186579	0.000368897	Up	0.0947375	0.399401	0.397917	3.18882	1.74221	2.93663
GL19735-G	1800.54	2554.24	1046.84	0.409842	-1.28686	1.95e-24	1.31e-23	Down	49.902	45.8367	45.7435	26.4824	22.9535	24.8932	GO:0005783,GO:0017177,GO:0030246,GO:0033919,GO:0005975,GO:0006491,GO:0006487	endoplasmic reticulum|glucosidase II complex|carbohydrate binding|glucan 1,3-alpha-glucosidase activity|carbohydrate metabolic process|N-glycan processing|protein N-linked glycosylation	ko00510,ko04141	N-Glycan biosynthesis|Protein processing in endoplasmic reticulum
GL19736-G	5.30324	10.288	0.318482	0.0309567	-5.0136	0.000678836	0.00125858	Down	0.634521	0.594457	0.962403	0	0.0864352	0
GL19737-G	78.3671	19.2176	137.517	7.15577	2.83911	4.86e-20	2.73e-19	Up	1.88983	1.99182	2.97662	22.5761	23.6036	16.6282
GL19741-G	284.332	181.657	387.008	2.13044	1.09115	5.63e-10	1.78e-09	Up	10.2176	9.40811	11.1417	30.1672	23.4015	30.3815	GO:0016838,GO:0046872,GO:0009405	carbon-oxygen lyase activity, acting on phosphates|metal ion binding|pathogenesis
GL19746-G	160.839	247.688	73.9907	0.298726	-1.74311	9.58e-16	4.31e-15	Down	10.4159	9.36364	8.80611	4.92565	2.58214	3.46214	GO:0016021,GO:0015171,GO:0003333	integral component of membrane|amino acid transmembrane transporter activity|amino acid transmembrane transport
GL19747-G	565.242	311.488	818.995	2.6293	1.39468	0.00324626	0.00557171	Up	29.2937	36.2247	33.8692	125.476	64.3078	144.783
GL19753-G	602.674	204.621	1000.73	4.89065	2.29003	3.7e-50	5.32e-49	Up	16.7722	15.8515	15.958	105.734	96.7311	102.007
GL19755-G	28.3925	12.3256	44.4594	3.60708	1.85083	0.00468848	0.00788569	Up	1.55911	1.0955	2.18286	3.5923	9.23869	9.39723
GL19756-G	458.422	763.226	153.618	0.201275	-2.31276	1.31e-45	1.68e-44	Down	17.7982	17.6181	17.5768	4.20716	5.58919	3.86595	GO:0031261,GO:0042555,GO:0097373,GO:0000790,GO:0005656,GO:0043596,GO:0005634,GO:0005524,GO:0003677,GO:0003678,GO:1902975	DNA replication preinitiation complex|MCM complex|MCM core complex|nuclear chromatin|nuclear pre-replicative complex|nuclear replication fork|nucleus|ATP binding|DNA binding|DNA helicase activity|mitotic DNA replication initiation	ko03030	DNA replication
GL19761-G	130.987	81.7987	180.175	2.20266	1.13925	0.000789781	0.00145417	Up	8.2794	11.3705	11.3283	33.4779	19.6858	34.1865
GL19767-G	715.772	1153.23	278.314	0.241334	-2.0509	1.21e-44	1.54e-43	Down	74.9926	72.8418	72.04	20.5233	23.644	23.7653	GO:0005739,GO:0047621,GO:0005507	mitochondrion|acylpyruvate hydrolase activity|copper ion binding	ko00350	Tyrosine metabolism
GL19768-G	1779.12	3118.83	439.4	0.140886	-2.8274	1.41e-97	4.5e-96	Down	246.524	260.623	281.659	48.2668	59.81	34.3194	GO:0005829,GO:0017017,GO:0004725,GO:0006952,GO:1902065,GO:0009651,GO:0010224,GO:0010225	cytosol|MAP kinase tyrosine/serine/threonine phosphatase activity|protein tyrosine phosphatase activity|defense response|response to L-glutamate|response to salt stress|response to UV-B|response to UV-C
GL19770-G	236.263	350.438	122.089	0.34839	-1.52122	4.13e-16	1.9e-15	Down	8.88632	8.70671	9.96046	3.53994	3.51437	5.21694	GO:0031390,GO:0005829,GO:0000790,GO:0043596,GO:0005634,GO:0005524,GO:0003677,GO:0007049,GO:0045005	Ctf18 RFC-like complex|cytosol|nuclear chromatin|nuclear replication fork|nucleus|ATP binding|DNA binding|cell cycle|DNA-dependent DNA replication maintenance of fidelity
GL19778-G	30.8513	18.7473	42.9552	2.29127	1.19615	0.00867623	0.0140318	Up	8.05113	3.45711	5.32295	15.7723	11.6985	21.9525
GL19781-G	46.6022	16.0451	77.1593	4.8089	2.26571	7.6e-08	2.06e-07	Up	2.756	1.30713	2.60455	12.5896	10.8123	17.6198
GL19782-G	148.972	229.528	68.4169	0.298077	-1.74624	4.93e-15	2.13e-14	Down	18.8892	20.1851	21.4875	9.67158	5.68229	7.79338
GL19789-G	409.776	651.392	168.16	0.258155	-1.95369	1.07e-32	9.5e-32	Down	30.0445	29.3768	29.4577	9.51886	8.93121	10.9284	GO:0071949,GO:0004497	FAD binding|monooxygenase activity
GL19790-G	1023.18	1571.86	474.495	0.301868	-1.72801	4.92e-24	3.25e-23	Down	157.47	195.195	175.408	52.0772	85.6058	66.1642	GO:0016021,GO:0000276,GO:0015078,GO:0099132,GO:0015986,GO:0033615	integral component of membrane|mitochondrial proton-transporting ATP synthase complex, coupling factor F(o)|proton transmembrane transporter activity|ATP hydrolysis coupled cation transmembrane transport|ATP synthesis coupled proton transport|mitochondrial proton-transporting ATP synthase complex assembly	ko00190	Oxidative phosphorylation
GL19791-G	76.2723	44.9924	107.552	2.39045	1.25728	7.14e-05	0.000147368	Up	2.21298	2.78751	2.32374	7.72129	5.49236	9.20203
GL19792-G	5183.64	10268.5	98.7759	0.00961931	-6.69985	0	0	Down	786.175	807.379	786.463	7.76095	9.79957	11.7134
GL19796-G	412.998	669.676	156.32	0.233426	-2.09896	5.64e-37	5.82e-36	Down	40.4428	42.6934	47.2082	11.786	14.3133	12.8296
GL19806-G	192.876	37.0681	348.683	9.40654	3.23366	1.79e-20	1.03e-19	Up	5.31201	5.938	6.76106	72.9518	87.0303	56.9655
GL19813-G	80.929	28.9323	132.926	4.59437	2.19987	8.31e-11	2.78e-10	Up	1.69644	3.27798	3.2658	12.3493	17.3318	18.624
GL19815-G	43.4649	25.6924	61.2375	2.38349	1.25308	0.000677743	0.0012569	Up	1.62307	1.47471	1.23415	3.56587	4.66591	4.98776
GL19817-G	3419.81	1110.99	5728.63	5.15634	2.36635	2.21e-79	5.64e-78	Up	34.7488	36.1861	36.1859	237.185	240.953	229.357	GO:0005788,GO:0005789,GO:0030246,GO:0030970,GO:0030433	endoplasmic reticulum lumen|endoplasmic reticulum membrane|carbohydrate binding|retrograde protein transport, ER to cytosol|ubiquitin-dependent ERAD pathway	ko04141	Protein processing in endoplasmic reticulum
GL19818-G	4842.6	6954.77	2730.43	0.392599	-1.34887	6.59e-30	5.36e-29	Down	801.008	750.25	774.715	374.525	371.898	422.875
GL19819-G	1112.35	662.397	1562.3	2.35855	1.2379	1.41e-20	8.14e-20	Up	18.622	19.6574	19.3119	58.2867	53.966	61.6926	GO:0005741,GO:0071949,GO:0004502,GO:0034354,GO:0043420,GO:0019805,GO:0006569	mitochondrial outer membrane|FAD binding|kynurenine 3-monooxygenase activity|'de novo' NAD biosynthetic process from tryptophan|anthranilate metabolic process|quinolinate biosynthetic process|tryptophan catabolic process	ko00380	Tryptophan metabolism
GL19821-G	443.375	647.958	238.792	0.36853	-1.44014	6.62e-20	3.69e-19	Down	36.2219	33.0939	33.081	15.8798	16.902	15.5718
GL19822-G	220.744	51.4199	390.068	7.58593	2.92333	5.41e-13	2.08e-12	Up	6.10086	5.9538	5.45714	54.0543	72.1643	44.0678
GL19823-G	5497.52	7782.44	3212.59	0.4128	-1.27649	4.33e-27	3.23e-26	Down	64.8817	61.2483	59.8554	35.9439	30.1268	32.3627	GO:0005829,GO:0005739,GO:0051538,GO:0050660,GO:0010181,GO:0016040,GO:0004355,GO:0005506,GO:0016491,GO:0019676,GO:0006537,GO:0036267,GO:0097054	cytosol|mitochondrion|3 iron, 4 sulfur cluster binding|flavin adenine dinucleotide binding|FMN binding|glutamate synthase (NADH) activity|glutamate synthase (NADPH) activity|iron ion binding|oxidoreductase activity|ammonia assimilation cycle|glutamate biosynthetic process|invasive filamentous growth|L-glutamate biosynthetic process	ko00250,ko00910	Alanine, aspartate and glutamate metabolism|Nitrogen metabolism
GL19826-G	1240.41	1879.87	600.949	0.319676	-1.64532	2.61e-35	2.53e-34	Down	77.9677	84.8904	80.5626	31.1735	35.6875	32.772	GO:0001405,GO:0000774,GO:0051087,GO:0042803,GO:0051082,GO:0006457,GO:0030150	PAM complex, Tim23 associated import motor|adenyl-nucleotide exchange factor activity|chaperone binding|protein homodimerization activity|unfolded protein binding|protein folding|protein import into mitochondrial matrix
GL19829-G	3398.37	4554.91	2241.83	0.492178	-1.02275	1.99e-08	5.61e-08	Down	213.774	207.754	215.898	114.686	183.238	103.801
GL19831-G	673.858	425.625	922.09	2.16644	1.11532	7.79e-15	3.32e-14	Up	27.7699	28.8592	26.4409	75.4811	74.4401	80.5955			ko03060	Protein export
GL19840-G	753.078	1252.44	253.712	0.202574	-2.30348	3.48e-55	5.67e-54	Down	48.9064	50.2376	47.3224	15.8052	9.03423	13.2242
GL19843-G	181.908	320.444	43.3709	0.135346	-2.88527	2.57e-38	2.78e-37	Down	19.6116	18.1721	19.4733	3.77494	3.48669	2.67836
GL19844-G	54.8005	32.8488	76.7523	2.33653	1.22437	0.000196666	0.000387349	Up	1.99035	1.39851	2.08997	6.24748	4.94809	5.21275
GL19845-G	640.491	858.239	422.744	0.492572	-1.02159	1.48e-12	5.51e-12	Down	7.39861	6.60608	6.89534	4.37906	5.06015	3.75555	GO:0005634,GO:0005524,GO:0003677,GO:0004386,GO:0006310,GO:0045951,GO:0046686	nucleus|ATP binding|DNA binding|helicase activity|DNA recombination|positive regulation of mitotic recombination|response to cadmium ion
GL19849-G	20.0605	31.323	8.79795	0.280879	-1.83198	0.000899249	0.00164685	Down	1.50535	2.5782	1.84414	1.13101	0.768976	0.243032
GL19850-G	449.569	261.121	638.018	2.44338	1.28888	1.92e-16	8.96e-16	Up	12.1769	13.1536	14.4842	41.485	41.9989	41.0476	GO:0005634,GO:0046872,GO:0016251,GO:0017025,GO:0006355,GO:0051123,GO:0006367	nucleus|metal ion binding|RNA polymerase II general transcription initiation factor activity|TBP-class protein binding|regulation of transcription, DNA-templated|RNA polymerase II preinitiation complex assembly|transcription initiation from RNA polymerase II promoter	ko03022	Basal transcription factors
GL19857-G	400.536	254.605	546.466	2.14633	1.10187	5.13e-12	1.85e-11	Up	6.69651	8.86342	8.3726	23.4762	20.6201	21.6828	GO:0000329,GO:0005887,GO:0015238,GO:0006855	fungal-type vacuole membrane|integral component of plasma membrane|drug transmembrane transporter activity|drug transmembrane transport
GL19858-G	1060.65	694.229	1427.08	2.05563	1.03958	5.82e-15	2.5e-14	Up	31.1441	30.1596	31.5849	85.9181	75.1139	83.601
GL19873-G	2398.86	4559	238.71	0.05236	-4.25539	1.74e-196	1.81e-194	Down	210.845	221.461	231.277	16.7621	13.3092	14.4573	GO:0016021,GO:0005886,GO:0055085	integral component of membrane|plasma membrane|transmembrane transport
GL19875-G	1866.73	2658.64	1074.82	0.404272	-1.3066	3.35e-25	2.3e-24	Down	96.9863	101.16	100.745	51.977	53.5573	49.2488	GO:0071949,GO:0004497,GO:0009405	FAD binding|monooxygenase activity|pathogenesis
GL19882-G	912.707	1750	75.4144	0.043094	-4.53637	4.21e-166	3.19e-164	Down	64.1649	61.7027	63.0902	4.4335	3.29237	2.72853	GO:0005737,GO:0005829,GO:0005634,GO:0005524,GO:0004672,GO:0004674,GO:0044843,GO:0000746,GO:0035556,GO:0051321,GO:0110045,GO:0010515,GO:0051447,GO:0042308,GO:0000122,GO:1900087,GO:0006468	cytoplasm|cytosol|nucleus|ATP binding|protein kinase activity|protein serine/threonine kinase activity|cell cycle G1/S phase transition|conjugation|intracellular signal transduction|meiotic cell cycle|negative regulation of cell cycle switching, mitotic to meiotic cell cycle|negative regulation of induction of conjugation with cellular fusion|negative regulation of meiotic cell cycle|negative reg…
GL19886-G	16.2052	9.24708	23.1633	2.50493	1.32477	0.0242579	0.0366784	Up	1.34738	0.887558	2.47593	6.47887	5.36859	3.26293
GL19898-G	22.7168	31.8814	13.5522	0.425081	-1.23419	0.0124695	0.0196425	Down	5.00631	4.57296	6.48349	2.00607	3.47803	3.23299
GL19902-G	32.8414	55.7834	9.89932	0.17746	-2.49443	2.17e-08	6.09e-08	Down	1.78434	1.43153	1.25842	0.352164	0.391806	0.275175
GL19904-G	21.6877	12.655	30.7204	2.42753	1.27949	0.0135984	0.0213126	Up	0.970975	0.682251	0.815658	2.4901	1.58721	3.59503
GL19907-G	122.27	205.135	39.4043	0.192089	-2.38015	1.66e-21	9.95e-21	Down	2.80387	2.94019	3.06377	0.804155	0.924817	0.441184
GL19914-G	292.516	516.746	68.286	0.132146	-2.91979	7.09e-45	9.06e-44	Down	25.1719	23.6242	20.4543	3.47507	5.61597	2.64225
GL19934-G	122.314	171.393	73.2345	0.427291	-1.22671	1.76e-07	4.64e-07	Down	3.5584	3.43616	3.27727	1.95959	1.9985	1.66891
GL19935-G	66.8891	102.122	31.6562	0.309984	-1.68973	2.84e-08	7.93e-08	Down	9.65162	8.70531	10.2321	3.56999	2.73065	5.03423
GL19936-G	29.8589	42.1169	17.6008	0.417904	-1.25876	0.00385439	0.00655806	Down	7.18783	6.18427	5.2371	3.70314	3.0573	3.22082
GL19940-G	126.458	179.555	73.3605	0.408569	-1.29135	2.23e-08	6.26e-08	Down	44.756	40.3605	44.4829	23.3047	17.6055	26.8934
GL19943-G	49.8604	67.0828	32.638	0.486534	-1.03939	0.00254907	0.00443849	Down	11.387	8.88423	9.62764	7.4665	7.97734	3.24701
GL19944-G	11.3999	5.82772	16.9722	2.91231	1.54217	0.031825	0.0472048	Up	0.16016	0.168803	0.0720755	0.467579	0.589064	0.443266
GL19950-G	12.7581	1.02319	24.4931	23.9379	4.58122	4.61e-05	9.7e-05	Up	0.166877	0	0.350459	4.81457	8.18359	2.80193
GL19954-G	26.7973	10.3909	43.2038	4.15785	2.05584	0.00562652	0.00935835	Up	0.727584	5.75137	4.966	31.4873	11.5962	17.8547
GL19957-G	9.4569	14.7425	4.17131	0.282945	-1.82141	0.0225901	0.0343123	Down	1.19427	1.06507	1.83283	0.441741	0.563139	0.474608	GO:0004049,GO:0004425,GO:0004640,GO:0006541,GO:0000162	anthranilate synthase activity|indole-3-glycerol-phosphate synthase activity|phosphoribosylanthranilate isomerase activity|glutamine metabolic process|tryptophan biosynthetic process	ko00400	Phenylalanine, tyrosine and tryptophan biosynthesis
GL19968-G	1204.75	2371.83	37.6786	0.0158859	-5.97611	9.3e-250	1.82e-247	Down	83.0564	88.8815	81.1564	1.82927	1.90897	1.4169	GO:0020037,GO:0046872,GO:0004601,GO:0016121	heme binding|metal ion binding|peroxidase activity|carotene catabolic process
GL19971-G	49.476	18.6178	80.3342	4.31491	2.10933	4.23e-09	1.25e-08	Up	2.30248	5.33883	5.31899	26.018	22.5826	22.8983
GL19972-G	189.486	363.691	15.2814	0.0420176	-4.57286	4.33e-72	9.83e-71	Down	22.1298	19.0006	18.0231	1.10304	1.38963	0.697124			ko00780	Biotin metabolism
GL19978-G	59.8385	10.979	108.698	9.90053	3.30751	4.28e-06	9.96e-06	Up	0.786294	0.828728	0.990778	13.0441	14.3634	5.68708
GL19980-G	8.52373	14.4132	2.63427	0.182768	-2.45192	0.00471759	0.00792964	Down	1.11365	1.17375	1.75408	0.111562	0.227554	0.599313
GL19982-G	49.5512	79.3584	19.7441	0.248796	-2.00696	1.51e-08	4.3e-08	Down	5.40984	7.02395	6.33922	1.69651	1.53795	2.73411
GL19988-G	255.591	107.603	403.579	3.75065	1.90714	4.15e-19	2.22e-18	Up	17.9781	25.636	25.0965	97.8893	127.319	104.353
GL19990-G	74.1483	128.164	20.1321	0.15708	-2.67042	1.3e-17	6.43e-17	Down	31.8318	42.5362	35.5141	9.90811	4.52975	7.70866
GL19991-G	20.2526	5.8247	34.6806	5.95405	2.57387	0.00331046	0.00567604	Up	0.669556	0.588075	0.703068	8.18305	4.10435	2.73846
GL19999-G	703.747	282.72	1124.77	3.97839	1.99219	1.23e-16	5.82e-16	Up	17.1856	15.6233	17.5497	80.4363	102.017	74.1405
GL20003-G	1490.65	951.785	2029.51	2.13232	1.09243	1.16e-11	4.11e-11	Up	62.1478	60.5006	66.5732	176.593	194.562	145.81	GO:0005801,GO:0005829,GO:0005783,GO:0005634,GO:0030008,GO:0017112,GO:0006888,GO:0006886	cis-Golgi network|cytosol|endoplasmic reticulum|nucleus|TRAPP complex|Rab guanyl-nucleotide exchange factor activity|ER to Golgi vesicle-mediated transport|intracellular protein transport
GL20005-G	65.6026	26.3068	104.898	3.9875	1.99548	8.79e-06	1.98e-05	Up	3.74816	2.32379	2.66242	20.1434	10.6771	13.9535
GL20007-G	4340.54	2408.37	6272.71	2.60454	1.38103	0.0078562	0.0127909	Up	118.562	121.222	128.326	456.693	220.829	549.96	GO:0005829,GO:0008863,GO:0051287,GO:0016616,GO:0042183	cytosol|formate dehydrogenase (NAD+) activity|NAD binding|oxidoreductase activity, acting on the CH-OH group of donors, NAD or NADP as acceptor|formate catabolic process	ko00630	Glyoxylate and dicarboxylate metabolism
GL20013-G	518.2	262.945	773.455	2.94151	1.55656	3.37e-24	2.24e-23	Up	25.3428	29.6185	26.0747	99.2577	99.5996	106.379
GL20016-G	129.82	75.5088	184.131	2.43854	1.28602	1.27e-06	3.1e-06	Up	4.56675	4.81321	8.29021	19.7261	20.6871	14.6957
GL20024-G	198.436	312.783	84.0893	0.268843	-1.89517	1.05e-20	6.1e-20	Down	14.7005	15.2487	13.922	5.20091	5.5323	4.38617
GL20027-G	1906.54	3163.37	649.714	0.205387	-2.28359	4.6e-69	9.98e-68	Down	176.785	172.657	174.785	46.0445	41.1646	50.6769	GO:0016021,GO:0005743,GO:0015228,GO:0015880	integral component of membrane|mitochondrial inner membrane|coenzyme A transmembrane transporter activity|coenzyme A transport
GL20112-G	249.79	100.335	399.245	3.97913	1.99245	3.11e-07	8.02e-07	Up	6.66352	5.56789	5.92541	34.4952	21.1227	36.9841	GO:0020037,GO:0005506,GO:0004497,GO:0016705,GO:0016114	heme binding|iron ion binding|monooxygenase activity|oxidoreductase activity, acting on paired donors, with incorporation or reduction of molecular oxygen|terpenoid biosynthetic process
GL20114-G	367.106	157.067	577.146	3.67452	1.87756	3.17e-15	1.38e-14	Up	4.48796	4.47956	5.1183	25.2604	17.6726	23.3779
GL20119-G	70.828	27.8176	113.838	4.09231	2.03292	7.48e-10	2.35e-09	Up	8.61613	9.58562	22.1158	72.5037	56.3376	81.6075
GL20120-G	68.0112	32.7135	103.309	3.15799	1.65901	0.000338428	0.000649112	Up	2.08733	3.87615	3.86175	10.6344	10.8455	18.1012
GL20121-G	329.957	196.547	463.367	2.35754	1.23728	1.34e-12	5.01e-12	Up	18.876	15.7349	16.217	59.41	50.4912	43.8833
GL20127-G	344.362	109.984	578.74	5.26205	2.39563	2.93e-14	1.21e-13	Up	8.13399	6.57538	11.5263	69.4908	45.2138	62.0136
GL20129-G	45.1776	12.3637	77.9915	6.30813	2.65721	9.68e-12	3.44e-11	Up	0.922661	0.972454	3.04493	13.7852	14.5437	11.4061
GL20137-G	1402.5	1908.91	896.088	0.469423	-1.09104	2.13e-17	1.04e-16	Down	78.1479	76.9773	72.9462	46.4478	44.2605	46.4743	GO:0005789,GO:0016021,GO:0102339,GO:0102340,GO:0102342,GO:0102341,GO:0045703,GO:0030497	endoplasmic reticulum membrane|integral component of membrane|3-oxo-arachidoyl-CoA reductase activity|3-oxo-behenoyl-CoA reductase activity|3-oxo-cerotoyl-CoA reductase activity|3-oxo-lignoceroyl-CoA reductase activity|ketoreductase activity|fatty acid elongation	ko00062,ko01040	Fatty acid elongation|Biosynthesis of unsaturated fatty acids
GL20138-G	489.632	661.474	317.789	0.480426	-1.05761	6.24e-08	1.7e-07	Down	60.0781	56.2234	58.1264	36.2684	47.9242	23.2672
GL20161-G	135.973	237.769	34.1766	0.143739	-2.79848	4.34e-30	3.55e-29	Down	8.25762	8.74337	10.3092	1.4181	1.63287	1.96595	GO:1990819,GO:0005618,GO:0005576,GO:0043332,GO:0051118,GO:0007049,GO:0030995,GO:1904541	actin fusion focus|cell wall|extracellular region|mating projection tip|glucan endo-1,3-alpha-glucosidase activity|cell cycle|cell septum edging catabolic process|fungal-type cell wall disassembly involved in conjugation with cellular fusion
GL20165-G	2038.24	2998.46	1078.02	0.359526	-1.47583	6.68e-32	5.8e-31	Down	60.8875	59.3479	67.1763	28.6651	29.4882	28.1221	GO:0005634,GO:0003677	nucleus|DNA binding
GL20168-G	1743.62	506.354	2980.88	5.88695	2.55752	8.62e-10	2.69e-09	Up	42.0461	37.9159	35.8623	308.012	205.541	360.14
GL20169-G	201.111	54.2076	348.014	6.42003	2.68258	8.63e-20	4.78e-19	Up	2.76902	3.11973	1.90499	19.8001	18.7299	25.5896	GO:0018576,GO:0008199,GO:0005506,GO:0016702,GO:0019615,GO:0019614,GO:0009712	catechol 1,2-dioxygenase activity|ferric iron binding|iron ion binding|oxidoreductase activity, acting on single donors with incorporation of molecular oxygen, incorporation of two atoms of oxygen|catechol catabolic process, ortho-cleavage|catechol-containing compound catabolic process|catechol-containing compound metabolic process
GL20171-G	71.1383	44.5304	97.7462	2.19505	1.13425	9.97e-05	0.000202442	Up	7.5207	5.89884	10.101	24.3892	22.5147	19.2011
GL20172-G	2776.44	4434.59	1118.29	0.252174	-1.98751	4.3e-57	7.26e-56	Down	166.092	163.113	169.317	54.9343	46.7027	59.3585	GO:0005829,GO:0022625,GO:0030687,GO:0003676,GO:0008270,GO:0006913,GO:0042273	cytosol|cytosolic large ribosomal subunit|preribosome, large subunit precursor|nucleic acid binding|zinc ion binding|nucleocytoplasmic transport|ribosomal large subunit biogenesis
GL20174-G	120.212	65.4127	175.012	2.67551	1.41981	2.72e-09	8.17e-09	Up	5.38951	4.57585	4.79465	16.6471	17.62	16.3388
GL20184-G	1628.78	2230.65	1026.91	0.460362	-1.11916	1.52e-18	7.96e-18	Down	48.1502	49.0166	52.286	30.9971	32.1843	24.9847	GO:0005737,GO:0004676,GO:0005524,GO:0005547,GO:0004672,GO:0004674,GO:0042149,GO:0071852,GO:0035556,GO:0018105,GO:0007165	cytoplasm|3-phosphoinositide-dependent protein kinase activity|ATP binding|phosphatidylinositol-3,4,5-trisphosphate binding|protein kinase activity|protein serine/threonine kinase activity|cellular response to glucose starvation|fungal-type cell wall organization or biogenesis|intracellular signal transduction|peptidyl-serine phosphorylation|signal transduction
GL20186-G	15.0107	7.17719	22.8443	3.18289	1.67034	0.00726292	0.0118757	Up	0.555408	0.292691	0.656107	3.08797	1.44697	1.61403
GL20189-G	174.665	54.2009	295.128	5.44508	2.44495	1.72e-08	4.87e-08	Up	6.91505	6.81292	10.8917	58.5508	72.7985	40.1906
GL20192-G	73.2249	102.752	43.698	0.425277	-1.23353	1.81e-05	3.98e-05	Down	4.73813	4.23206	3.4574	2.26868	2.01835	2.48933
GL20193-G	198.06	87.8025	308.317	3.51148	1.81208	1.64e-14	6.88e-14	Up	8.36303	8.26347	11.0868	35.3126	48.4455	40.6403
GL20198-G	24.9586	6.23643	43.6807	7.00411	2.8082	9.87e-05	0.000200618	Up	0.29819	1.25713	0.313115	2.98718	7.31157	6.41887
GL20202-G	4782.58	2600.58	6964.57	2.67808	1.4212	9.58e-33	8.5e-32	Up	38.9587	38.3112	38.9939	143.369	130.839	124.875	GO:0000324,GO:0000329,GO:0071627,GO:0005524,GO:0042626,GO:0044604,GO:0036249,GO:0098849,GO:0071996,GO:0036246,GO:0071995	fungal-type vacuole|fungal-type vacuole membrane|integral component of fungal-type vacuolar membrane|ATP binding|ATPase activity, coupled to transmembrane movement of substances|phytochelatin transmembrane transporter ATPase activity|cadmium ion import into vacuole|cellular detoxification of cadmium ion|glutathione transmembrane import into vacuole|phytochelatin 2 import into vacuole|phytochelati…
GL20209-G	88.602	38.2533	138.951	3.63239	1.86092	1.83e-11	6.39e-11	Up	1.65661	0.977768	1.18288	5.29727	6.05236	6.41887	GO:0005576,GO:0016021,GO:0004180,GO:0008236	extracellular region|integral component of membrane|carboxypeptidase activity|serine-type peptidase activity
GL20237-G	63.584	19.9996	107.168	5.35854	2.42184	4.99e-08	1.37e-07	Up	0.312939	0.82457	1.23226	4.79645	7.04977	4.34496
GL20238-G	1131.75	2158.63	104.871	0.0485823	-4.36343	2.13e-170	1.69e-168	Down	109.549	112.482	112.496	6.91811	5.85855	8.03012
GL20239-G	78.5575	15.0778	142.037	9.42027	3.23577	5.95e-24	3.9e-23	Up	0.526281	0.485348	0.483544	6.72197	5.60532	5.7352
GL20240-G	2108.47	3898.2	318.74	0.0817658	-3.61236	4.07e-150	2.56e-148	Down	147.668	162.358	149.843	18.5745	13.62	16.0157	GO:0005737,GO:0004414,GO:0009086	cytoplasm|homoserine O-acetyltransferase activity|methionine biosynthetic process	ko00270,ko00920	Cysteine and methionine metabolism|Sulfur metabolism
GL20247-G	3892.52	5763.53	2021.5	0.35074	-1.51152	6.4e-36	6.37e-35	Down	66.9035	66.3676	67.8585	30.2816	31.3651	28.7237	GO:0016021,GO:0016020,GO:0005524,GO:0042626,GO:0008559,GO:0009405,GO:0055085	integral component of membrane|membrane|ATP binding|ATPase activity, coupled to transmembrane movement of substances|xenobiotic transmembrane transporting ATPase activity|pathogenesis|transmembrane transport
GL20249-G	9.50877	16.4423	2.57528	0.156626	-2.67461	0.00144818	0.0025906	Down	1.90467	1.80671	1	0.114483	0.583777	0.246001
GL20259-G	14143	26687.4	1598.55	0.0598991	-4.06132	6.65e-215	8.44e-213	Down	843.466	837.181	824.427	70.3136	55.9097	66.0969	GO:0005759,GO:0004108,GO:0006099	mitochondrial matrix|citrate (Si)-synthase activity|tricarboxylic acid cycle	ko00020,ko00630	Citrate cycle (TCA cycle)|Glyoxylate and dicarboxylate metabolism
GL20264-G	1021.69	1797.12	246.266	0.137034	-2.8674	2.22e-88	6.3e-87	Down	79.8767	75.8547	77.1069	11.7767	12.1686	16.8706	GO:0005829,GO:0005634,GO:0016853	cytosol|nucleus|isomerase activity
GL20270-G	2034.94	3909.84	160.026	0.040929	-4.61073	1.28e-213	1.58e-211	Down	161.235	160.885	155.48	8.08416	7.05265	9.88907	GO:0030170,GO:0008483,GO:0009058	pyridoxal phosphate binding|transaminase activity|biosynthetic process	ko00380	Tryptophan metabolism
GL20276-G	13.1275	3.10778	23.1472	7.44815	2.89688	6.31e-05	0.000130951	Up	0	0.248977	0.868182	4.96959	3.18576	2.44084
GL20282-G	1641.15	722.335	2559.96	3.54401	1.82538	7.99e-33	7.12e-32	Up	34.4181	35.4487	36.9644	176.698	140.113	168.251
GL20284-G	21.2058	5.47467	36.9369	6.74688	2.75422	1.19e-06	2.91e-06	Up	1.32288	0.348568	3.82	11.927	20.6785	14.523
GL20286-G	30.0454	17.1359	42.9549	2.50672	1.3258	0.00242434	0.00423235	Up	2.71994	2.32922	3.7486	9.40041	9.58704	9.22158
GL20287-G	292.243	523.805	60.6815	0.115847	-3.1097	2.57e-40	2.92e-39	Down	32.9379	27.2312	26.0402	4.46517	3.68323	4.65628
GL20290-G	618.279	986.134	250.425	0.253946	-1.97741	1.97e-39	2.2e-38	Down	70.1155	79.9621	81.2158	21.6793	34.0222	19.4772
GL20397-G	353.569	214.915	492.223	2.29031	1.19554	4.8e-13	1.85e-12	Up	18.0155	21.6479	16.7239	60.1582	52.6031	52.8313
GL20398-G	124.122	38.5476	209.697	5.43994	2.44359	1.54e-22	9.58e-22	Up	9.41391	5.54957	3.51842	47.3767	39.7102	42.2463
GL20401-G	10226.5	18114.9	2338	0.129065	-2.95383	8.95e-126	4.16e-124	Down	491.361	492.647	483.679	83.9765	78.2322	80.508	GO:0005759,GO:0003870,GO:0030170,GO:0006782	mitochondrial matrix|5-aminolevulinate synthase activity|pyridoxal phosphate binding|protoporphyrinogen IX biosynthetic process	ko00260,ko00860	Glycine, serine and threonine metabolism|Porphyrin and chlorophyll metabolism
GL20403-G	73.1472	34.6777	111.617	3.21868	1.68647	0.000202588	0.000398425	Up	9.24389	10.9999	10.959	32.62	59.2237	36.5876
GL20404-G	5601.67	3477.13	7726.22	2.22201	1.15187	2.41e-07	6.28e-07	Up	323.194	340.537	319.384	974.736	741.082	1082.13	GO:0005737,GO:0005759,GO:0051537,GO:0051539,GO:0008198,GO:0036455,GO:0006879,GO:0016226	cytoplasm|mitochondrial matrix|2 iron, 2 sulfur cluster binding|4 iron, 4 sulfur cluster binding|ferrous iron binding|iron-sulfur transferase activity|cellular iron ion homeostasis|iron-sulfur cluster assembly
GL20405-G	846.453	1160.24	532.668	0.459102	-1.12311	4.44e-09	1.31e-08	Down	94.8284	103.269	84.6342	61.9056	37.9601	66.5115	GO:0005737,GO:0005763,GO:0048027,GO:0070181,GO:0003735,GO:0000462,GO:0032543,GO:0000028,GO:0006412	cytoplasm|mitochondrial small ribosomal subunit|mRNA 5'-UTR binding|small ribosomal subunit rRNA binding|structural constituent of ribosome|maturation of SSU-rRNA from tricistronic rRNA transcript (SSU-rRNA, 5.8S rRNA, LSU-rRNA)|mitochondrial translation|ribosomal small subunit assembly|translation	ko03010	Ribosome
GL20406-G	35.1379	17.1537	53.122	3.09682	1.63079	7.01e-05	0.000144814	Up	1.52285	1.6942	1.15488	5.39027	7.05312	4.91715	GO:0005525	GTP binding
GL20407-G	8.29735	2.0876	14.5071	6.94915	2.79684	0.00236444	0.00413212	Up	0	0.703532	0.350459	3.00911	2.45508	3.87959
GL20409-G	235.721	356.218	115.224	0.323465	-1.62832	6.06e-13	2.32e-12	Down	19.6572	21.4369	25.5897	8.27436	12.924	6.4072	GO:0000790,GO:0005730,GO:0005634,GO:0003700,GO:0000978,GO:0001225,GO:0001226,GO:0010688,GO:0060963	nuclear chromatin|nucleolus|nucleus|DNA-binding transcription factor activity|RNA polymerase II proximal promoter sequence-specific DNA binding|RNA polymerase II transcription coactivator binding|RNA polymerase II transcription corepressor binding|negative regulation of ribosomal protein gene transcription by RNA polymerase II|positive regulation of ribosomal protein gene transcription by RNA pol…
GL20411-G	4418.75	7754.71	1082.79	0.13963	-2.84032	7.9e-112	3.1e-110	Down	129.208	127.165	132.861	24.2669	20.5661	24.7827	GO:0005829,GO:0009337,GO:0050660,GO:0010181,GO:0003958,GO:0016491,GO:0004783,GO:0019344,GO:0070814,GO:0009086,GO:0000103	cytosol|sulfite reductase complex (NADPH)|flavin adenine dinucleotide binding|FMN binding|NADPH-hemoprotein reductase activity|oxidoreductase activity|sulfite reductase (NADPH) activity|cysteine biosynthetic process|hydrogen sulfide biosynthetic process|methionine biosynthetic process|sulfate assimilation	ko00920	Sulfur metabolism
GL20418-G	2865.9	4279.18	1452.62	0.339463	-1.55867	4.95e-37	5.11e-36	Down	130.491	133.077	128.941	54.9214	52.5437	63.1327	GO:0031307,GO:0005742,GO:0030943,GO:0015450,GO:0070096,GO:0030150,GO:0016031	integral component of mitochondrial outer membrane|mitochondrial outer membrane translocase complex|mitochondrion targeting sequence binding|P-P-bond-hydrolysis-driven protein transmembrane transporter activity|mitochondrial outer membrane translocase complex assembly|protein import into mitochondrial matrix|tRNA import into mitochondrion
GL20422-G	353.104	473.131	233.077	0.492627	-1.02143	4.37e-10	1.39e-09	Down	7.57062	8.17338	8.16059	4.08733	5.21572	5.75429	GO:0000790,GO:0043599,GO:0005730,GO:0005634,GO:0005524,GO:0003682,GO:0003677,GO:0003689,GO:0051301,GO:0006271,GO:1903460,GO:0070914	nuclear chromatin|nuclear DNA replication factor C complex|nucleolus|nucleus|ATP binding|chromatin binding|DNA binding|DNA clamp loader activity|cell division|DNA strand elongation involved in DNA replication|mitotic DNA replication leading strand elongation|UV-damage excision repair	ko03030,ko03420,ko03430	DNA replication|Nucleotide excision repair|Mismatch repair
GL20434-G	2281	3103.02	1458.99	0.470184	-1.0887	8.58e-19	4.53e-18	Down	47.9896	47.2673	49.6275	26.686	31.8088	28.7115	GO:0070847,GO:0016592,GO:0003712,GO:0006357	core mediator complex|mediator complex|transcription coregulator activity|regulation of transcription by RNA polymerase II
GL20436-G	375.025	99.8906	650.159	6.50871	2.70237	1.79e-07	4.72e-07	Up	9.34329	10.8951	9.70656	87.7037	53.9838	107.837	GO:0005737,GO:0005634,GO:0000462	cytoplasm|nucleus|maturation of SSU-rRNA from tricistronic rRNA transcript (SSU-rRNA, 5.8S rRNA, LSU-rRNA)
GL20439-G	11897.4	20856.7	2938.16	0.140874	-2.82753	1.21e-117	5.09e-116	Down	2682.39	2749.51	2682.13	458.88	477.954	526.511	GO:0005576	extracellular region
GL20444-G	155.949	266.681	45.2161	0.169551	-2.56021	5.48e-29	4.34e-28	Down	8.30759	9.42674	9.21584	1.73158	1.60168	2.50939	GO:0005794,GO:0000139,GO:0016021,GO:0047262,GO:0071555,GO:0045489	Golgi apparatus|Golgi membrane|integral component of membrane|polygalacturonate 4-alpha-galacturonosyltransferase activity|cell wall organization|pectin biosynthetic process
GL20446-G	743.042	1015.32	470.761	0.463657	-1.10887	2.56e-09	7.7e-09	Down	20.6835	18.5454	21.3862	11.3257	16.0154	8.66611
GL20447-G	134.606	30.0588	239.152	7.95616	2.99207	2.55e-32	2.23e-31	Up	2.27833	1.4642	1.28371	15.3642	19.0756	16.8662
GL20450-G	37.7971	22.6665	52.9277	2.33507	1.22346	0.0168234	0.0260033	Up	1.99499	2.35002	3.69677	9.59291	10.215	4.24391
GL20452-G	921.23	354.481	1487.98	4.19762	2.06957	6.46e-44	8.09e-43	Up	21.442	20.6313	22.3255	113.603	128.411	104.241
GL20453-G	3201.86	1859.72	4544	2.44337	1.28887	1.93e-26	1.4e-25	Up	49.6055	51.4491	51.9165	164.505	159.011	155.294	GO:0005826,GO:0120105,GO:0032153,GO:0030428,GO:0005813,GO:0000778,GO:0005737,GO:0000776,GO:0072686,GO:1990023,GO:0044732,GO:0005730,GO:0005654,GO:0005634,GO:0004721,GO:0004722,GO:0004725,GO:0008138,GO:0006974,GO:0072356,GO:0035853,GO:0098783,GO:0000917,GO:1990975,GO:0051321,GO:1902406,GO:0071850,GO:0044878,GO:0051256,GO:0010972,GO:1902425,GO:0031536,GO:1903490,GO:1902846,GO:0031031,GO:0034501,GO:…	actomyosin contractile ring|actomyosin contractile ring, intermediate layer|cell division site|cell septum|centrosome|condensed nuclear chromosome kinetochore|cytoplasm|kinetochore|mitotic spindle|mitotic spindle midzone|mitotic spindle pole body|nucleolus|nucleoplasm|nucleus|phosphoprotein phosphatase activity|protein serine/threonine phosphatase activity|protein tyrosine phosphatase activity|pr…
GL20454-G	245.388	141.607	349.168	2.46576	1.30203	2.22e-12	8.19e-12	Up	2.78011	3.83771	3.90095	11.8598	9.32028	12.0113
GL20460-G	7902.34	11808.8	3995.83	0.338376	-1.5633	3.74e-40	4.23e-39	Down	364.016	389.196	387.481	152.871	165.682	175.454	GO:0005524,GO:0005516,GO:0004683,GO:0007049,GO:0051301	ATP binding|calmodulin binding|calmodulin-dependent protein kinase activity|cell cycle|cell division
GL20463-G	8441.96	334.973	16549	49.4039	5.62655	1.03e-34	9.77e-34	Up	18.8978	18.5623	19.0217	1062.01	1500.13	1011.12	GO:0005783,GO:0010339,GO:0005576,GO:0009277,GO:0005794,GO:0004553,GO:0071966	endoplasmic reticulum|external side of cell wall|extracellular region|fungal-type cell wall|Golgi apparatus|hydrolase activity, hydrolyzing O-glycosyl compounds|fungal-type cell wall polysaccharide metabolic process
GL20466-G	284.821	553.653	15.9888	0.0288787	-5.11385	2.7e-106	9.77e-105	Down	19.8059	20.7175	21.7764	0.941606	0.594471	0.770791	GO:0016747,GO:0009405	transferase activity, transferring acyl groups other than amino-acyl groups|pathogenesis
GL20471-G	13192.3	23180.1	3204.6	0.138248	-2.85467	7.48e-120	3.23e-118	Down	543.921	543.26	516.616	101.239	80.9956	101.896	GO:0005634,GO:0005524,GO:0016887,GO:0008568,GO:0031122,GO:0006310,GO:0006281,GO:0045128,GO:0010569	nucleus|ATP binding|ATPase activity|microtubule-severing ATPase activity|cytoplasmic microtubule organization|DNA recombination|DNA repair|negative regulation of reciprocal meiotic recombination|regulation of double-strand break repair via homologous recombination
GL20484-G	139.803	33.9103	245.696	7.24546	2.85708	3.23e-31	2.76e-30	Up	2.46794	2.09535	2.44749	24.2286	20.1711	20.7188
GL20486-G	4973.69	9713.64	233.741	0.0240632	-5.37703	1.73e-301	5.78e-299	Down	714.769	753.343	718.641	21.1782	29.4693	16.7762
GL20487-G	211.188	140.413	281.962	2.00809	1.00582	1.84e-07	4.84e-07	Up	26.4845	21.7316	27.0635	66.4533	56.6587	70.4792
GL20488-G	629.375	124.639	1134.11	9.09918	3.18574	1.31e-55	2.15e-54	Up	5.77537	4.69957	5.48475	63.4545	68.9834	53.6958	GO:0009815,GO:0031418,GO:0046872,GO:0009693,GO:0009835	1-aminocyclopropane-1-carboxylate oxidase activity|L-ascorbic acid binding|metal ion binding|ethylene biosynthetic process|fruit ripening
GL20489-G	3235.51	5081.08	1389.94	0.273551	-1.87012	5.35e-52	8.17e-51	Down	115.937	111.119	111.146	35.161	46.468	36.8362
GL20490-G	156.636	86.9412	226.33	2.60325	1.38032	0.000400135	0.000761227	Up	4.62035	3.48568	4.64733	17.949	9.2421	15.3898
GL20491-G	1210.86	1903.47	518.26	0.272272	-1.87688	1.13e-44	1.44e-43	Down	191.428	195.301	171.389	58.6996	60.4612	75.3788	GO:0005829,GO:0005634,GO:0005524,GO:0008865,GO:0004340,GO:0005536,GO:0004396,GO:0019158,GO:0061621,GO:0001678,GO:0006002,GO:0006000,GO:0051156,GO:0006006,GO:0006096,GO:0006013,GO:0009051	cytosol|nucleus|ATP binding|fructokinase activity|glucokinase activity|glucose binding|hexokinase activity|mannokinase activity|canonical glycolysis|cellular glucose homeostasis|fructose 6-phosphate metabolic process|fructose metabolic process|glucose 6-phosphate metabolic process|glucose metabolic process|glycolytic process|mannose metabolic process|pentose-phosphate shunt, oxidative branch	ko00010,ko00051,ko00052,ko00500,ko00520	Glycolysis / Gluconeogenesis|Fructose and mannose metabolism|Galactose metabolism|Starch and sucrose metabolism|Amino sugar and nucleotide sugar metabolism
GL20493-G	6404.71	552.122	12257.3	22.2003	4.47251	1.61e-55	2.64e-54	Up	6.50473	6.59401	6.59434	212.022	153.666	194.696	GO:0051213,GO:0120091,GO:0046872,GO:0009813,GO:2000022	dioxygenase activity|jasmonic acid hydrolase|metal ion binding|flavonoid biosynthetic process|regulation of jasmonic acid mediated signaling pathway
GL20497-G	41.4613	25.0748	57.8478	2.307	1.20602	0.00125844	0.00226608	Up	1.27549	1.63657	1.2811	3.79992	4.2153	4.36914
GL20500-G	224.667	57.8532	391.481	6.7668	2.75847	7.41e-17	3.54e-16	Up	3.41055	6.24777	4.5192	37.4849	50.3748	34.925	GO:0005783,GO:0005789,GO:0016021,GO:0004671,GO:0009908,GO:0009788,GO:0048367	endoplasmic reticulum|endoplasmic reticulum membrane|integral component of membrane|protein C-terminal S-isoprenylcysteine carboxyl O-methyltransferase activity|flower development|negative regulation of abscisic acid-activated signaling pathway|shoot system development
GL20502-G	259.991	384.613	135.37	0.351964	-1.5065	1.86e-16	8.71e-16	Down	25.758	21.1822	26.8469	12.0035	12.0858	9.20008
GL20505-G	808.385	409.708	1207.06	2.94615	1.55883	1.87e-28	1.46e-27	Up	8.08505	8.83286	9.17687	33.2687	30.6942	34.4626	GO:0005525	GTP binding
GL20506-G	614.87	281.595	948.144	3.36705	1.75148	1.01e-31	8.74e-31	Up	34.2155	30.7281	28.419	136.355	122.472	144.085
GL20507-G	121.434	35.4216	207.445	5.85646	2.55003	3.22e-18	1.65e-17	Up	8.9878	13.5326	11.7971	103.8	70.4427	83.3313
GL20510-G	3517.66	6038.19	997.117	0.165135	-2.59828	8.62e-94	2.62e-92	Down	147.261	144.798	134.997	29.7534	31.5234	29.0886	GO:0005737,GO:0005634,GO:0003987,GO:0016208,GO:0005524,GO:0019427	cytoplasm|nucleus|acetate-CoA ligase activity|AMP binding|ATP binding|acetyl-CoA biosynthetic process from acetate	ko00010,ko00620,ko00630,ko00640	Glycolysis / Gluconeogenesis|Pyruvate metabolism|Glyoxylate and dicarboxylate metabolism|Propanoate metabolism
GL20513-G	1157.07	413.609	1900.53	4.59499	2.20006	2.97e-51	4.43e-50	Up	10.4609	10.9216	9.30447	59.3553	55.1623	66.1239	GO:0005737,GO:0031418,GO:0046872,GO:0045486,GO:0009813	cytoplasm|L-ascorbic acid binding|metal ion binding|naringenin 3-dioxygenase activity|flavonoid biosynthetic process
GL20515-G	788.151	419.535	1156.77	2.75726	1.46324	2.91e-25	2.01e-24	Up	23.2544	21.7542	23.9036	84.1259	80.5214	78.7792
GL20516-G	181.633	110.42	252.847	2.28987	1.19527	4.23e-09	1.25e-08	Up	3.96995	3.99401	4.05496	11.6273	11.5926	12.0262
GL20522-G	123.375	61.2932	185.457	3.02574	1.59729	1.71e-11	5.98e-11	Up	1.96392	3.59769	3.09332	11.5233	10.2616	11.7163
GL20524-G	250.883	335.399	166.368	0.496029	-1.0115	2.53e-08	7.08e-08	Down	14.6916	15.0236	14.5087	8.88314	10.346	8.86638	GO:0004190	aspartic-type endopeptidase activity
GL20525-G	131.336	61.3724	201.3	3.27998	1.71369	1.97e-13	7.77e-13	Up	2.93055	2.76918	3.66083	13.9093	14.1855	11.2245	GO:0005576,GO:0046558,GO:0031222,GO:0045493	extracellular region|arabinan endo-1,5-alpha-L-arabinosidase activity|arabinan catabolic process|xylan catabolic process
GL20527-G	4208.34	2355.08	6061.6	2.57384	1.36392	6.42e-30	5.23e-29	Up	73.7289	71.9334	76.7288	251.969	221.122	260.001
GL20528-G	13505.7	19307	7704.35	0.399045	-1.32538	2.88e-30	2.37e-29	Down	1610.2	1652.94	1686.69	884.763	707.044	937.857
GL20532-G	1649.26	682.397	2616.12	3.83373	1.93875	2.92e-50	4.23e-49	Up	27.9179	32.3716	29.6364	152.048	149.282	140.338
GL20533-G	76.142	33.2192	119.065	3.58422	1.84166	1.97e-07	5.18e-07	Up	2.67972	2.05406	3.41071	11.5188	10.055	15.732	GO:0004040,GO:0043864	amidase activity|indoleacetamide hydrolase activity	ko00330,ko00360,ko00380	Arginine and proline metabolism|Phenylalanine metabolism|Tryptophan metabolism
GL20534-G	1623.75	2367.21	880.278	0.371863	-1.42716	7.58e-29	5.98e-28	Down	42.6681	42.3607	42.1472	20.8168	20.6622	19.1212	GO:0005768,GO:0015031	endosome|protein transport
GL20536-G	2065.88	3078.19	1053.58	0.342272	-1.54678	1.05e-34	9.97e-34	Down	301.113	299.092	314.323	138.065	139.961	123.021
GL20539-G	2114.03	2898.39	1329.67	0.458761	-1.12418	9.98e-20	5.51e-19	Down	61.9504	54.7072	54.4011	31.9872	35.0467	33.5073
GL20542-G	840.709	361.061	1320.36	3.65688	1.87061	0.000541871	0.00101551	Up	12.9356	12.7554	13.7733	67.9071	34.9608	81.8982
GL20544-G	2207.4	48.3625	4366.44	90.2855	6.49642	4.96e-33	4.45e-32	Up	2.31602	2.61231	0.981311	251.404	162.445	271.579	GO:0005737,GO:0031418,GO:0046872,GO:0045486,GO:0009813	cytoplasm|L-ascorbic acid binding|metal ion binding|naringenin 3-dioxygenase activity|flavonoid biosynthetic process
GL20546-G	18.6402	7.29192	29.9885	4.11257	2.04004	0.000318085	0.000612417	Up	0.0355266	0.48677	0.261133	1.58017	1.39377	1.14712	GO:0004497	monooxygenase activity
GL20547-G	973.118	79.5496	1866.69	23.4657	4.55248	1.21e-169	9.45e-168	Up	6.57749	6.59011	6.30982	200.603	203.391	181.757
GL20549-G	356.358	533.916	178.8	0.334885	-1.57826	2.92e-21	1.73e-20	Down	24.4573	22.4973	23.6104	7.06041	12.6816	10.4728	GO:0004190	aspartic-type endopeptidase activity
GL20550-G	277.275	125.835	428.714	3.40694	1.76848	7.55e-05	0.000155334	Up	8.60882	8.41486	9.3313	40.394	24.8538	49.6762	GO:0005576,GO:0008126	extracellular region|acetylesterase activity
GL20554-G	843.951	305.152	1382.75	4.53135	2.17994	4.57e-52	6.99e-51	Up	11.1381	12.7527	12.9998	71.4745	72.0093	70.531	GO:0016021,GO:0015181,GO:0015185,GO:0015180,GO:0005313,GO:0015189,GO:0015812	integral component of membrane|arginine transmembrane transporter activity|gamma-aminobutyric acid transmembrane transporter activity|L-alanine transmembrane transporter activity|L-glutamate transmembrane transporter activity|L-lysine transmembrane transporter activity|gamma-aminobutyric acid transport
GL20556-G	891.352	408.79	1373.91	3.36093	1.74886	8.08e-36	7.99e-35	Up	32.3882	33.6508	28.5291	128.614	129.097	149.384
GL20559-G	362.242	524.847	199.637	0.380372	-1.39452	4e-17	1.93e-16	Down	10.1583	8.88989	9.97359	5.0257	4.76579	4.35759	GO:0005525	GTP binding
GL20560-G	3305.12	2163.26	4446.99	2.05569	1.03963	6.81e-18	3.43e-17	Up	161.719	167.466	169.492	415.182	430.264	466.801	GO:0005829,GO:0022625,GO:0005634,GO:0003735,GO:0002181	cytosol|cytosolic large ribosomal subunit|nucleus|structural constituent of ribosome|cytoplasmic translation	ko03010	Ribosome
GL20561-G	3258.51	1042.39	5474.64	5.25203	2.39288	2.55e-39	2.84e-38	Up	65.8834	68.5531	68.8415	489.113	492.562	386.801
GL20570-G	29.022	15.7863	42.2577	2.67686	1.42054	0.00129596	0.00233018	Up	0.703764	0.741745	1.1369	3.77452	2.98665	2.0976	GO:0005777,GO:0004096,GO:0020037,GO:0046872,GO:0042744,GO:0006979	peroxisome|catalase activity|heme binding|metal ion binding|hydrogen peroxide catabolic process|response to oxidative stress	ko00380,ko00630,ko04016,ko04146	Tryptophan metabolism|Glyoxylate and dicarboxylate metabolism|MAPK signaling pathway - plant|Peroxisome
GL20572-G	369.489	224.017	514.961	2.29875	1.20085	2.24e-13	8.82e-13	Up	22.9992	24.2404	26.0869	75.5101	71.024	69.3583
GL20578-G	18.8254	9.1825	28.4683	3.10028	1.6324	0.00390394	0.00663729	Up	3.80081	0.858414	2.85075	7.83266	8.98669	12.9738
GL20579-G	284.248	494.006	74.4909	0.150789	-2.72939	1.33e-46	1.74e-45	Down	50.8054	48.1485	56.8609	7.7914	15.2513	7.02092
GL20581-G	2206.8	1167.32	3246.28	2.78097	1.47559	2.69e-11	9.28e-11	Up	51.7608	53.6663	59.4131	216.993	155.605	214.52
GL20582-G	22.8189	13.3812	32.2567	2.4106	1.26939	0.0105601	0.0168134	Up	1.80891	1.90653	2.37431	7.61088	5.35946	5.84082
GL20583-G	54.0881	74.6802	33.4959	0.448525	-1.15674	0.000465409	0.000879261	Down	1.50602	1.27808	1.62247	0.822921	1.10303	0.606273
GL20584-G	4297.82	8107.45	488.202	0.0602165	-4.0537	8.22e-199	8.77e-197	Down	223.769	217.574	210.604	17.089	13.766	19.4283	GO:0005634,GO:0005524,GO:0016887,GO:0008568,GO:0031122,GO:0006310,GO:0006281,GO:0045128,GO:0010569	nucleus|ATP binding|ATPase activity|microtubule-severing ATPase activity|cytoplasmic microtubule organization|DNA recombination|DNA repair|negative regulation of reciprocal meiotic recombination|regulation of double-strand break repair via homologous recombination
GL20586-G	521.77	705.92	337.619	0.478268	-1.06411	1.24e-12	4.64e-12	Down	42.601	36.9153	37.2969	22.2402	25.5758	23.7531	GO:0050356,GO:0009710	tropine dehydrogenase activity|tropane alkaloid biosynthetic process
GL20587-G	3576.93	964.807	6189.06	6.41481	2.68141	8.53e-21	4.97e-20	Up	43.382	42.938	41.8073	336.411	422.41	294.318	GO:0047681,GO:0019439	aryl-alcohol dehydrogenase (NADP+) activity|aromatic compound catabolic process
GL20588-G	7602.43	4948.41	10256.5	2.07268	1.05149	1.5e-11	5.24e-11	Up	656.446	674.22	685.331	1845.04	1520.01	1985.98	GO:0005829,GO:0022627,GO:0005634,GO:0003735,GO:0002181	cytosol|cytosolic small ribosomal subunit|nucleus|structural constituent of ribosome|cytoplasmic translation	ko03010	Ribosome
GL20589-G	2128.35	3042.48	1214.22	0.399089	-1.32522	1.63e-26	1.19e-25	Down	97.2665	98.7824	96.7398	42.6199	58.1764	48.7584	GO:0005783,GO:0016021,GO:0017059,GO:0030170,GO:0004758,GO:0030148	endoplasmic reticulum|integral component of membrane|serine C-palmitoyltransferase complex|pyridoxal phosphate binding|serine C-palmitoyltransferase activity|sphingolipid biosynthetic process	ko00600	Sphingolipid metabolism
GL20596-G	147.18	92.378	201.982	2.18647	1.1286	3.24e-06	7.61e-06	Up	8.05909	9.92675	9.0742	21.2437	23.9272	30.4741	GO:0016021,GO:0031966	integral component of membrane|mitochondrial membrane
GL20598-G	907.361	1745.14	69.5814	0.0398715	-4.6485	8.76e-171	7.12e-169	Down	69.7	70.1956	71.9208	4.112	4.48966	2.23496	GO:0004190	aspartic-type endopeptidase activity
GL20599-G	574.162	1042.92	105.404	0.101066	-3.30663	2.29e-89	6.63e-88	Down	131.369	126.876	139.138	14.8812	21.6808	14.8463
GL20601-G	519.569	71.6166	967.522	13.5097	3.75593	1.28e-42	1.56e-41	Up	1.79781	3.23236	2.59109	49.5379	36.1299	46.1666	GO:0005576,GO:0071949,GO:0016491	extracellular region|FAD binding|oxidoreductase activity
GL20602-G	98.2544	36.6656	159.843	4.35949	2.12416	2.61e-15	1.14e-14	Up	4.76026	4.52768	3.53553	25.8207	19.6432	26.2423
GL20604-G	999.946	658.73	1341.16	2.03598	1.02572	6.03e-08	1.64e-07	Up	36.9715	36.671	40.2665	108.251	79.9016	108.902
GL20607-G	2457.73	4403.26	512.212	0.116326	-3.10376	5.65e-08	1.54e-07	Down	335.935	638.818	718.587	72.1737	96.9985	82.3079
GL20613-G	525.316	240.557	810.075	3.3675	1.75168	1.99e-27	1.5e-26	Up	12.7824	14.0764	14.7463	58.7079	67.4631	53.2296
GL20617-G	128.483	53.5516	203.415	3.79848	1.92542	4.28e-07	1.09e-06	Up	9.2767	10.9276	9.168	43.7324	37.4645	61.5519
GL20618-G	281.284	80.6051	481.964	5.97932	2.57998	2.5e-09	7.52e-09	Up	14.9167	15.5227	15.4651	133.24	79.1699	139.251
GL20621-G	1735.03	550.829	2919.22	5.29969	2.40591	6.44e-74	1.52e-72	Up	11.7161	12.2141	11.3218	84.0713	72.2092	83.1167	GO:0005829,GO:0051213,GO:0120091,GO:0046872,GO:0009813,GO:2000022	cytosol|dioxygenase activity|jasmonic acid hydrolase|metal ion binding|flavonoid biosynthetic process|regulation of jasmonic acid mediated signaling pathway
GL20623-G	2660.22	88.0767	5232.37	59.407	5.89256	1.83e-295	5.81e-293	Up	3.15009	3.00884	2.54973	227.642	234.897	200.97	GO:0016021,GO:0020037,GO:0005506,GO:0004497,GO:0016705,GO:0009686	integral component of membrane|heme binding|iron ion binding|monooxygenase activity|oxidoreductase activity, acting on paired donors, with incorporation or reduction of molecular oxygen|gibberellin biosynthetic process
GL20625-G	2590.58	442.346	4738.81	10.7129	3.42128	3.06e-19	1.65e-18	Up	23.8382	21.1921	24.1063	289.493	396.704	262.373
GL20626-G	953.273	1387.28	519.27	0.374309	-1.4177	3.44e-25	2.36e-24	Down	50.2577	55.2419	52.7335	28.1851	23.5057	24.2257	GO:0005938	cell cortex
GL20629-G	148.714	242.823	54.604	0.224871	-2.15283	2.98e-21	1.76e-20	Down	29.3832	29.6283	34.193	8.71589	8.57704	9.52866	GO:0005634,GO:0003677,GO:0000981,GO:0008270	nucleus|DNA binding|DNA-binding transcription factor activity, RNA polymerase II-specific|zinc ion binding
GL20630-G	4222.1	7748.47	695.726	0.0897888	-3.47732	1.29e-155	8.66e-154	Down	310.066	316.177	312.051	36.5402	36.281	35.11	GO:0005737,GO:0005634,GO:0001077,GO:0000978,GO:0000977,GO:0008270,GO:0015976,GO:0071555,GO:0071466,GO:0061415,GO:0045722,GO:0035948,GO:0045944,GO:0061414	cytoplasm|nucleus|proximal promoter DNA-binding transcription activator activity, RNA polymerase II-specific|RNA polymerase II proximal promoter sequence-specific DNA binding|RNA polymerase II regulatory region sequence-specific DNA binding|zinc ion binding|carbon utilization|cell wall organization|cellular response to xenobiotic stimulus|negative regulation of transcription from RNA polymerase I…
GL20632-G	11.8174	19.841	3.79384	0.191212	-2.38675	0.00123191	0.00222011	Down	3.78711	2.54004	3.97666	0.827742	1.47731	0.222332
GL20635-G	381.68	581.101	182.258	0.313643	-1.6728	5.14e-24	3.38e-23	Down	15.7857	15.3708	15.6502	6.00437	7.62991	5.17469
GL20644-G	154.556	241.047	68.0653	0.282373	-1.82433	1.35e-16	6.38e-16	Down	3.79316	3.00998	3.84461	1.23239	1.59801	1.02144	GO:0000790,GO:0000228,GO:0005634,GO:0031298,GO:0003677,GO:0006281,GO:0000076,GO:0051321,GO:0043111,GO:0048478	nuclear chromatin|nuclear chromosome|nucleus|replication fork protection complex|DNA binding|DNA repair|DNA replication checkpoint|meiotic cell cycle|replication fork arrest|replication fork protection
GL20647-G	127.323	198.899	55.7475	0.28028	-1.83506	1.11e-14	4.7e-14	Down	6.6857	8.66052	7.05955	2.82868	2.5643	2.65322
GL20651-G	176.15	103.622	248.677	2.39984	1.26294	1.93e-07	5.07e-07	Up	10.4879	7.89567	6.21026	23.9833	29.8734	21.8974	GO:0005737,GO:0000721,GO:0008270,GO:0006066,GO:0034079	cytoplasm|(R,R)-butanediol dehydrogenase activity|zinc ion binding|alcohol metabolic process|butanediol biosynthetic process
GL20652-G	290.184	166.688	413.679	2.48176	1.31137	6.85e-14	2.79e-13	Up	12.1519	12.3244	13.9639	46.1211	41.5085	34.6473
GL20660-G	3981.82	6655.64	1308	0.196525	-2.34722	1.64e-79	4.2e-78	Down	230.141	239.004	244.085	64.0611	53.0503	62.4494	GO:0016021,GO:0020037,GO:0005506,GO:0004497,GO:0016705,GO:0009686	integral component of membrane|heme binding|iron ion binding|monooxygenase activity|oxidoreductase activity, acting on paired donors, with incorporation or reduction of molecular oxygen|gibberellin biosynthetic process
GL20665-G	320.88	177.937	463.823	2.60667	1.38221	7.84e-16	3.55e-15	Up	20.2281	19.2126	23.7103	71.5363	67.1892	71.9982
GL20675-G	2374.72	3566.22	1183.21	0.331784	-1.59168	1.13e-37	1.2e-36	Down	99.5922	98.7445	98.3486	40.9908	34.6004	50.4187	GO:0016021,GO:0005743,GO:0005739,GO:0043022,GO:0032543	integral component of membrane|mitochondrial inner membrane|mitochondrion|ribosome binding|mitochondrial translation
GL20680-G	2299.34	3333.78	1264.91	0.379421	-1.39813	1.71e-29	1.37e-28	Down	31.2704	30.8771	31.9316	15.5223	14.2933	15.9037	GO:0005634,GO:0005524,GO:0016887,GO:0003677,GO:0004386,GO:0006366	nucleus|ATP binding|ATPase activity|DNA binding|helicase activity|transcription by RNA polymerase II
GL20683-G	83.6384	47.3152	119.962	2.53537	1.3422	1.17e-06	2.86e-06	Up	4.23835	4.18789	4.17233	12.2068	13.9647	14.7117
GL20686-G	2166.76	1377.84	2955.69	2.14516	1.10108	0.00126759	0.00228133	Up	93.5855	98.2766	91.5368	259.606	184.897	333.719	GO:0005737,GO:0005829,GO:0005634,GO:0003690	cytoplasm|cytosol|nucleus|double-stranded DNA binding	ko03018	RNA degradation
GL20687-G	448.867	642.472	255.261	0.39731	-1.33166	1.48e-17	7.28e-17	Down	10.3696	10.6767	12.1284	5.65682	4.48943	6.71862	GO:0016020,GO:0070330,GO:0010181,GO:0020037,GO:0005506,GO:0003958	membrane|aromatase activity|FMN binding|heme binding|iron ion binding|NADPH-hemoprotein reductase activity	ko00071,ko00380	Fatty acid degradation|Tryptophan metabolism
GL20690-G	153.226	94.1068	212.345	2.25642	1.17404	5.03e-08	1.38e-07	Up	7.06894	8.81332	8.59953	23.8352	22.8287	24.0498
GL20693-G	245.167	396.627	93.7066	0.236259	-2.08156	1.94e-27	1.47e-26	Down	60.41	57.0277	66.5003	17.185	26.5719	11.912	GO:0005634,GO:0005524,GO:0004707,GO:0000751,GO:0019236,GO:0007165	nucleus|ATP binding|MAP kinase activity|mitotic cell cycle G1 arrest in response to pheromone|response to pheromone|signal transduction	ko04933	AGE-RAGE signaling pathway in diabetic complications
GL20695-G	685.905	288.454	1083.36	3.75574	1.9091	1.56e-38	1.71e-37	Up	341.055	293.56	354.544	1671.4	1558.23	1529.99
GL20696-G	183.796	336.679	30.9142	0.0918212	-3.44503	4.6e-50	6.59e-49	Down	12.4213	12.383	11.1107	0.893365	1.95236	1.37119	GO:0000778,GO:0005829,GO:0033597,GO:0005634,GO:0010997,GO:0004672,GO:1990948,GO:0051301,GO:0051754,GO:0007094,GO:0045841,GO:0072480	condensed nuclear chromosome kinetochore|cytosol|mitotic checkpoint complex|nucleus|anaphase-promoting complex binding|protein kinase activity|ubiquitin ligase inhibitor activity|cell division|meiotic sister chromatid cohesion, centromeric|mitotic spindle assembly checkpoint|negative regulation of mitotic metaphase/anaphase transition|signal transduction involved in mitotic spindle assembly check…
GL20698-G	201.287	323.661	78.9136	0.243816	-2.03614	6.96e-24	4.56e-23	Down	182.416	155.013	169.717	43.1076	45.8749	69.1368
GL20701-G	40.3486	21.273	59.4241	2.7934	1.48202	0.000108942	0.000220329	Up	2.61631	2.88882	2.48562	8.9861	9.62273	9.97651
GL20702-G	116.4	6.86851	225.931	32.8937	5.03974	6.53e-54	1.04e-52	Up	0.626028	0.769782	0.766922	27.594	29.2931	34.0942
GL20703-G	2346.09	3773.89	918.292	0.243328	-2.03903	2.7e-58	4.66e-57	Down	120.438	123.273	122.713	38.7786	36.5093	38.9195	GO:0005737,GO:0005634,GO:1904162,GO:0017108,GO:0008821,GO:0003677,GO:0051908,GO:0048256,GO:0046872,GO:0004518,GO:0045145,GO:0006281,GO:0043137,GO:0035753,GO:1903469	cytoplasm|nucleus|5'-3' exodeoxyribonuclease activity involved in UV-damage excision repair|5'-flap endonuclease activity|crossover junction endodeoxyribonuclease activity|DNA binding|double-stranded DNA 5'-3' exodeoxyribonuclease activity|flap endonuclease activity|metal ion binding|nuclease activity|single-stranded DNA 5'-3' exodeoxyribonuclease activity|DNA repair|DNA replication, removal of R…	ko03030,ko03410,ko03450	DNA replication|Base excision repair|Non-homologous end-joining
GL20704-G	17.9221	5.1396	30.7046	5.97413	2.57873	2.11e-05	4.59e-05	Up	0.295606	0.249247	0.372481	2.27427	2.75432	1.98533
GL20710-G	1105.75	608.507	1602.98	2.63429	1.39741	1.42e-25	9.93e-25	Up	17.7101	18.4764	18.8168	62.9688	60.2145	62.3902
GL20711-G	79.7731	43.1578	116.388	2.69681	1.43125	4.18e-07	1.07e-06	Up	7.90852	7.16838	5.48087	20.1549	26.3725	24.5145
GL20712-G	140.132	67.282	212.983	3.16552	1.66244	3.25e-09	9.69e-09	Up	1.88659	2.06344	3.28924	9.37122	11.7829	8.13752	GO:0016021,GO:0020037,GO:0005506,GO:0004497,GO:0016705	integral component of membrane|heme binding|iron ion binding|monooxygenase activity|oxidoreductase activity, acting on paired donors, with incorporation or reduction of molecular oxygen
GL20714-G	132.69	70.0285	195.352	2.7896	1.48006	5.52e-08	1.51e-07	Up	8.19226	9.21976	11.9557	37.7233	26.8965	40.1714			ko03430	Mismatch repair
GL20717-G	234.434	41.9051	426.963	10.1888	3.34892	1.17e-11	4.13e-11	Up	2.9413	3.75267	3.08851	48.85	28.2787	50.5851	GO:0005783,GO:0000324,GO:0005794,GO:0000139,GO:0016021,GO:0005886,GO:0044853,GO:0015205,GO:0015210,GO:0015505,GO:0098721	endoplasmic reticulum|fungal-type vacuole|Golgi apparatus|Golgi membrane|integral component of membrane|plasma membrane|plasma membrane raft|nucleobase transmembrane transporter activity|uracil transmembrane transporter activity|uracil:cation symporter activity|uracil import across plasma membrane
GL20720-G	683.244	230.033	1136.46	4.94041	2.30463	2.62e-53	4.11e-52	Up	13.2845	15.4375	18.5993	107.038	92.1244	100.044
GL20723-G	40.2094	68.2942	12.1246	0.177534	-2.49383	8.1e-10	2.53e-09	Down	2.09149	2.37136	2.06307	0.495227	0.621611	0.368358
GL20724-G	16.2174	6.17159	26.2632	4.25551	2.08933	0.000774899	0.00142775	Up	0.387562	0.326783	0.732528	1.58406	2.85089	3.40383
GL20725-G	140.205	218.372	62.0387	0.284097	-1.81555	1.63e-15	7.24e-15	Down	21.2809	20.2687	22.756	7.15834	7.89885	8.32134
GL20726-G	228.501	145.424	311.579	2.14256	1.09933	0.00699853	0.0114842	Up	17.0973	24.6273	20.7956	49.8412	79.3029	42.3243	GO:0005736,GO:0005666,GO:0003677,GO:0003899,GO:0046983,GO:0006360,GO:0006383	RNA polymerase I complex|RNA polymerase III complex|DNA binding|DNA-directed 5'-3' RNA polymerase activity|protein dimerization activity|transcription by RNA polymerase I|transcription by RNA polymerase III	ko03020	RNA polymerase
GL20728-G	1286.3	146.168	2426.42	16.6003	4.05313	1.93e-38	2.11e-37	Up	8.91688	9.7952	8.96755	224.65	156.898	207.464
GL20730-G	735.385	985.443	485.328	0.492497	-1.02181	4.01e-13	1.55e-12	Down	21.8229	22.5159	24.0259	14.5406	15.3367	13.2464
GL20732-G	1066.7	366.625	1766.78	4.81904	2.26875	0.00035031	0.000671129	Up	29.1329	26.5748	26.0102	106.398	246.844	150.413
GL20733-G	875.188	1256.44	493.939	0.393126	-1.34693	1.41e-22	8.83e-22	Down	63.4592	63.4374	66.7427	34.5191	28.8776	34.1178	GO:0000287,GO:0010333,GO:0016114	magnesium ion binding|terpene synthase activity|terpenoid biosynthetic process
GL20735-G	3985.66	7851.58	119.735	0.0152498	-6.03507	0	0	Down	376.013	379.581	365.884	9.85117	5.74929	6.36271	GO:0047681,GO:0019439	aryl-alcohol dehydrogenase (NADP+) activity|aromatic compound catabolic process
GL20736-G	2400.43	3393.16	1407.7	0.414863	-1.26929	6.22e-25	4.23e-24	Down	104.537	100.352	106.922	57.3575	49.3445	58.9885	GO:0016021,GO:0022857,GO:0006865	integral component of membrane|transmembrane transporter activity|amino acid transport
GL20737-G	1998.68	2884.46	1112.91	0.385829	-1.37397	4.55e-27	3.38e-26	Down	120.522	119.898	125.054	58.8821	45.1156	76.4474	GO:0005737,GO:0004190,GO:0043130,GO:0015031	cytoplasm|aspartic-type endopeptidase activity|ubiquitin binding|protein transport
GL20742-G	706.945	1025.84	388.048	0.378273	-1.4025	9.06e-23	5.71e-22	Down	78.0257	71.2815	67.8456	32.6726	37.4542	35.1036	GO:0005829,GO:0005634,GO:0004615,GO:0009298,GO:0006013,GO:0006487,GO:0045047	cytosol|nucleus|phosphomannomutase activity|GDP-mannose biosynthetic process|mannose metabolic process|protein N-linked glycosylation|protein targeting to ER	ko00051,ko00520	Fructose and mannose metabolism|Amino sugar and nucleotide sugar metabolism
GL20746-G	683.937	1204.96	162.91	0.135199	-2.88684	7.28e-78	1.83e-76	Down	28.4933	26.4587	27.1434	4.97082	3.87831	5.36985	GO:0005737,GO:0005829,GO:0005634,GO:0004725,GO:0051301,GO:0000086,GO:0033314,GO:0010971,GO:0110032,GO:0045931,GO:0008361,GO:0010389,GO:0072435,GO:0072428	cytoplasm|cytosol|nucleus|protein tyrosine phosphatase activity|cell division|G2/M transition of mitotic cell cycle|mitotic DNA replication checkpoint|positive regulation of G2/M transition of mitotic cell cycle|positive regulation of G2/MI transition of meiotic cell cycle|positive regulation of mitotic cell cycle|regulation of cell size|regulation of G2/M transition of mitotic cell cycle|respons…
GL20747-G	1093.76	694.64	1492.88	2.14914	1.10376	2.13e-13	8.38e-13	Up	37.4108	36.454	39.9105	103.13	92.2633	117.606	GO:0016788,GO:0016042	hydrolase activity, acting on ester bonds|lipid catabolic process
GL20750-G	97.4398	59.1051	135.774	2.29717	1.19986	3.89e-06	9.07e-06	Up	2.82252	3.68315	5.50419	10.1791	13.7592	11.2836
GL20757-G	125.765	78.0413	173.489	2.22304	1.15253	7.84e-06	1.78e-05	Up	4.62447	3.68261	3.77684	12.4773	8.75633	13.2066
GL20758-G	156.849	54.6512	259.047	4.74	2.24489	6.39e-21	3.74e-20	Up	4.91226	6.86563	5.83092	31.1946	34.3014	41.2393
GL20760-G	126.591	170.329	82.8536	0.486434	-1.03968	6.39e-06	1.46e-05	Down	14.6673	14.046	11.7581	9.76395	7.25082	8.24974	GO:0016021,GO:0005886,GO:0046872,GO:0038023,GO:0006882,GO:0006631	integral component of membrane|plasma membrane|metal ion binding|signaling receptor activity|cellular zinc ion homeostasis|fatty acid metabolic process
GL20762-G	131.473	74.5335	188.412	2.52788	1.33793	5.27e-09	1.54e-08	Up	4.3758	5.56147	4.52724	14.5431	17.9875	14.2953
GL20764-G	48830.3	88050.5	9610.06	0.109143	-3.19571	6.94e-149	4.26e-147	Down	3894.67	3895.29	3866.94	607.961	394.947	627.339	GO:0005737,GO:0004022,GO:0008270,GO:0006067,GO:0006116	cytoplasm|alcohol dehydrogenase (NAD) activity|zinc ion binding|ethanol metabolic process|NADH oxidation	ko00010,ko00071,ko00350	Glycolysis / Gluconeogenesis|Fatty acid degradation|Tyrosine metabolism
GL20766-G	572.962	92.3929	1053.53	11.4027	3.51131	1.38e-26	1.01e-25	Up	2.59999	3.29489	2.73012	46.3618	32.6725	46.9728	GO:0016021,GO:0020037,GO:0005506,GO:0004497,GO:0016705	integral component of membrane|heme binding|iron ion binding|monooxygenase activity|oxidoreductase activity, acting on paired donors, with incorporation or reduction of molecular oxygen
GL20768-G	197.633	70.5285	324.737	4.60433	2.20299	3.05e-26	2.19e-25	Up	4.99714	3.86234	5.31722	28.1938	24.9959	30.3775
GL20773-G	146.979	281.856	12.1008	0.0429323	-4.54179	1.93e-59	3.43e-58	Down	29.226	29.2954	28.3281	1.84266	1.75396	1.18785
GL20774-G	2577.09	3999.06	1155.13	0.28885	-1.79161	8.96e-47	1.19e-45	Down	97.7843	98.4295	98.2432	35.25	39.5419	34.1517	GO:0000148,GO:0032153,GO:0051286,GO:0005829,GO:0000935,GO:0005634,GO:0034613,GO:0000917,GO:0090093	1,3-beta-D-glucan synthase complex|cell division site|cell tip|cytosol|division septum|nucleus|cellular protein localization|division septum assembly|regulation of fungal-type cell wall beta-glucan biosynthetic process
GL20775-G	127.737	56.5681	198.906	3.51622	1.81402	2.29e-14	9.54e-14	Up	7.95795	7.63854	8.65469	38.7783	31.7082	38.7269
GL20777-G	36.1419	52.5988	19.6851	0.37425	-1.41793	0.000375911	0.000716983	Down	2.9048	4.15498	3.92167	1.49654	1.61105	2.14385	GO:0005737,GO:0005829,GO:0005635,GO:0005634,GO:0005839,GO:0019774,GO:0004175,GO:0004298,GO:0045842,GO:0010498,GO:0010499,GO:0043161	cytoplasm|cytosol|nuclear envelope|nucleus|proteasome core complex|proteasome core complex, beta-subunit complex|endopeptidase activity|threonine-type endopeptidase activity|positive regulation of mitotic metaphase/anaphase transition|proteasomal protein catabolic process|proteasomal ubiquitin-independent protein catabolic process|proteasome-mediated ubiquitin-dependent protein catabolic process	ko03050	Proteasome
GL20786-G	1156.99	1757.32	556.66	0.316766	-1.65851	1.2e-23	7.79e-23	Down	54.2201	50.3781	49.3366	21.3422	13.3232	27.7714	GO:0016021,GO:0015293,GO:0008643	integral component of membrane|symporter activity|carbohydrate transport
GL20789-G	2758.7	5252.5	264.903	0.0504338	-4.30947	2.23e-205	2.48e-203	Down	106.608	105.997	110.573	7.25876	5.57716	8.03595	GO:0005737,GO:0005525,GO:0003924,GO:0003746	cytoplasm|GTP binding|GTPase activity|translation elongation factor activity
GL20790-G	866.472	1155.46	577.481	0.499783	-1.00062	2.39e-13	9.39e-13	Down	24.5632	23.228	24.315	14.5028	16.9218	14.7266	GO:0005634,GO:0003700,GO:0000981,GO:0044212,GO:0008270,GO:0006338,GO:0042128,GO:0016584,GO:0006808,GO:0006351	nucleus|DNA-binding transcription factor activity|DNA-binding transcription factor activity, RNA polymerase II-specific|transcription regulatory region DNA binding|zinc ion binding|chromatin remodeling|nitrate assimilation|nucleosome positioning|regulation of nitrogen utilization|transcription, DNA-templated
GL20791-G	131.68	65.4565	197.903	3.02343	1.59619	1.48e-07	3.92e-07	Up	3.12784	2.78947	3.58757	15.2138	9.32129	12.3059	GO:0000287,GO:0010333,GO:0016114	magnesium ion binding|terpene synthase activity|terpenoid biosynthetic process
GL20792-G	127.859	66.3418	189.377	2.85456	1.51327	1.67e-06	4.02e-06	Up	3.88785	5.48795	4.51985	14.5218	21.5343	14.7056	GO:0000287,GO:0010333,GO:0016114	magnesium ion binding|terpene synthase activity|terpenoid biosynthetic process
GL20793-G	169.501	99.4958	239.506	2.4072	1.26735	1.9e-06	4.55e-06	Up	16.1615	16.4325	24.5571	53.9417	50.8167	70.9704
GL20798-G	887.199	285.554	1488.84	5.21387	2.38236	3.2e-51	4.77e-50	Up	24.2241	22.7147	27.3374	172.65	179.036	144.41
GL20799-G	1293.3	1756.76	829.835	0.472367	-1.08202	8.29e-17	3.95e-16	Down	38.2522	37.3555	38.8959	20.6278	28.615	20.0133	GO:0016567	protein ubiquitination	ko04120	Ubiquitin mediated proteolysis
GL20801-G	374.348	193.45	555.246	2.87023	1.52116	3.98e-20	2.25e-19	Up	16.0397	16.6369	16.8425	55.9067	65.8604	60.1759	GO:0005829,GO:0005634	cytosol|nucleus
GL20803-G	2558.08	4723.59	392.562	0.0831068	-3.58889	8.27e-154	5.46e-152	Down	109.934	106.15	108.194	11.4667	11.499	11.5554
GL20810-G	11382.4	15777.5	6987.37	0.44287	-1.17504	4.53e-24	2.99e-23	Down	333.861	332.065	333.456	188.615	200.548	177.853	GO:0033832,GO:0051156,GO:0006006,GO:0005991	alpha,alpha-trehalose phosphorylase (configuration-retaining) activity|glucose 6-phosphate metabolic process|glucose metabolic process|trehalose metabolic process
GL20811-G	440.864	219.643	662.086	3.01438	1.59186	7.45e-22	4.53e-21	Up	29.188	32.8438	31.3892	108.822	116.169	135.313
GL20813-G	378.288	633.593	122.983	0.194104	-2.3651	4.2e-43	5.15e-42	Down	30.186	28.9882	34.0523	7.97266	8.84837	6.3614
GL20814-G	2135.28	2900.28	1370.28	0.472464	-1.08173	2.24e-18	1.16e-17	Down	236.465	221.219	234.017	147.359	130.02	141.367	GO:0000794,GO:0000790,GO:0000788,GO:0005634,GO:0003690,GO:0031492,GO:0030261,GO:0031936,GO:0045910,GO:0006334,GO:0016584,GO:0006355	condensed nuclear chromosome|nuclear chromatin|nuclear nucleosome|nucleus|double-stranded DNA binding|nucleosomal DNA binding|chromosome condensation|negative regulation of chromatin silencing|negative regulation of DNA recombination|nucleosome assembly|nucleosome positioning|regulation of transcription, DNA-templated
GL20819-G	1914.59	3380.74	448.436	0.132644	-2.91437	7e-105	2.47e-103	Down	118.755	126.302	122.202	20.9136	16.5155	24.9352	GO:0009507,GO:0102131,GO:0102132,GO:0004316,GO:0051287,GO:0006633	chloroplast|3-oxo-glutaryl-[acp] methyl ester reductase activity|3-oxo-pimeloyl-[acp] methyl ester reductase activity|3-oxoacyl-[acyl-carrier-protein] reductase (NADPH) activity|NAD binding|fatty acid biosynthetic process
GL20821-G	5951.35	8013.84	3888.87	0.485269	-1.04314	5.14e-19	2.74e-18	Down	204.577	203.547	194.773	122.109	119.088	133.514	GO:0005749,GO:0005739,GO:0045282,GO:0009055,GO:0050660,GO:0008177,GO:0000104,GO:0009061,GO:0006121,GO:0006105,GO:0006099	mitochondrial respiratory chain complex II, succinate dehydrogenase complex (ubiquinone)|mitochondrion|plasma membrane succinate dehydrogenase complex|electron transfer activity|flavin adenine dinucleotide binding|succinate dehydrogenase (ubiquinone) activity|succinate dehydrogenase activity|anaerobic respiration|mitochondrial electron transport, succinate to ubiquinone|succinate metabolic proces…	ko00020,ko00190	Citrate cycle (TCA cycle)|Oxidative phosphorylation
GL20824-G	116.385	50.6907	182.078	3.59195	1.84477	7.72e-14	3.12e-13	Up	6.03923	5.22852	5.20909	28.2618	20.89	26.7431
GL20841-G	184.25	95.7592	272.741	2.8482	1.51005	1.87e-13	7.42e-13	Up	3.41055	3.84251	4.07522	13.3365	12.3997	15.5439	GO:0016021,GO:0005886,GO:0055085	integral component of membrane|plasma membrane|transmembrane transport
GL20844-G	1740.24	2497.08	983.406	0.393822	-1.34438	4.13e-26	2.95e-25	Down	53.3378	52.4804	54.0238	26.8671	31.9802	21.8209	GO:0005737,GO:0010494,GO:0005829,GO:0005634,GO:1990904,GO:0003730,GO:0008143,GO:0008266,GO:0003723,GO:0006397,GO:0051028,GO:0006417	cytoplasm|cytoplasmic stress granule|cytosol|nucleus|ribonucleoprotein complex|mRNA 3'-UTR binding|poly(A) binding|poly(U) RNA binding|RNA binding|mRNA processing|mRNA transport|regulation of translation	ko03013,ko03015,ko03018	RNA transport|mRNA surveillance pathway|RNA degradation
GL20849-G	445.467	210.169	680.766	3.23914	1.69561	2.31e-26	1.67e-25	Up	6.30818	6.06767	7.04192	27.7193	26.1296	26.6967	GO:0060205,GO:0005783,GO:0000139,GO:0005509,GO:0004571,GO:0005975,GO:0006491,GO:0006486,GO:0030433	cytoplasmic vesicle lumen|endoplasmic reticulum|Golgi membrane|calcium ion binding|mannosyl-oligosaccharide 1,2-alpha-mannosidase activity|carbohydrate metabolic process|N-glycan processing|protein glycosylation|ubiquitin-dependent ERAD pathway	ko00510,ko00513,ko04141	N-Glycan biosynthesis|Various types of N-glycan biosynthesis|Protein processing in endoplasmic reticulum
GL20850-G	511.755	210.272	813.238	3.86755	1.95142	1.09e-35	1.08e-34	Up	6.52179	6.87375	6.58355	33.1401	32.0985	33.734	GO:0060205,GO:0016020,GO:0005509,GO:0004571,GO:0005975,GO:0006486	cytoplasmic vesicle lumen|membrane|calcium ion binding|mannosyl-oligosaccharide 1,2-alpha-mannosidase activity|carbohydrate metabolic process|protein glycosylation	ko00510,ko00513,ko04141	N-Glycan biosynthesis|Various types of N-glycan biosynthesis|Protein processing in endoplasmic reticulum
GL20854-G	2551.75	3496.69	1606.81	0.459524	-1.12179	4.7e-20	2.64e-19	Down	53.9176	50.8997	51.2234	30.6731	31.899	29.3042	GO:0030126,GO:0005829,GO:0000139,GO:0016020,GO:0005886,GO:0005198,GO:0006888,GO:0006891,GO:0006886,GO:0006890	COPI vesicle coat|cytosol|Golgi membrane|membrane|plasma membrane|structural molecule activity|ER to Golgi vesicle-mediated transport|intra-Golgi vesicle-mediated transport|intracellular protein transport|retrograde vesicle-mediated transport, Golgi to ER
GL20857-G	4047.34	6572.8	1521.87	0.231541	-2.11066	4.93e-66	9.98e-65	Down	253.264	266.221	267.9	71.089	84.8677	77.404
GL20859-G	161.08	221.262	100.898	0.456009	-1.13287	8.24e-08	2.22e-07	Down	15.15	15.892	16.8884	11.6524	6.0739	10.2937
GL20860-G	1185.31	1643.8	726.828	0.442162	-1.17735	5.31e-19	2.83e-18	Down	57.6341	54.354	54.9656	36.4436	32.3354	25.9294			ko00100	Steroid biosynthesis
GL20863-G	366.53	190.007	543.053	2.85808	1.51504	7e-20	3.9e-19	Up	11.1469	14.5896	16.0654	54.6509	45.732	52.5065
GL20867-G	565.221	292.176	838.266	2.86904	1.52057	4.94e-24	3.25e-23	Up	33.7465	33.5497	38.2	134.794	117.37	135.394
GL20868-G	1866.04	3152.44	579.641	0.18387	-2.44324	7.13e-77	1.76e-75	Down	80.3458	81.6367	76.8221	18.4534	23.1935	14.6345
GL20873-G	2762.03	3958.08	1565.98	0.395642	-1.33773	6.75e-28	5.18e-27	Down	127.552	125.528	130.562	60.6922	67.9253	65.7059	GO:0005829,GO:0003873,GO:0005524,GO:0004331,GO:0006003,GO:0006000,GO:0006110	cytosol|6-phosphofructo-2-kinase activity|ATP binding|fructose-2,6-bisphosphate 2-phosphatase activity|fructose 2,6-bisphosphate metabolic process|fructose metabolic process|regulation of glycolytic process	ko00051	Fructose and mannose metabolism
GL20876-G	58.7661	10.2763	107.256	10.4372	3.38366	6.93e-14	2.81e-13	Up	1.52737	1.31711	1.45802	21.6993	22.4705	13.4502
GL20879-G	107.594	53.1278	162.059	3.05037	1.60898	1.48e-10	4.88e-10	Up	1.47803	1.30855	1.95553	7.03603	5.14622	6.33778
GL20882-G	122.998	52.399	193.596	3.69466	1.88544	2.04e-11	7.1e-11	Up	4.07335	3.47895	3.53977	20.2621	13.4318	18.867
GL20887-G	1043.37	1418.76	667.969	0.470811	-1.08678	3.49e-16	1.61e-15	Down	61.4947	62.2562	65.0357	37.1743	38.2909	38.3448
GL20891-G	442.432	221.665	663.199	2.9919	1.58106	3.45e-08	9.56e-08	Up	5.87799	6.3185	7.36978	23.4833	31.0483	20.3959	GO:0005576,GO:0016158	extracellular region|3-phytase activity
GL20897-G	95.8293	134.489	57.1699	0.425091	-1.23416	1.7e-06	4.08e-06	Down	12.7092	13.5014	14.7222	8.73031	4.69914	8.85876
GL20898-G	49.1224	27.9944	70.2504	2.50945	1.32737	0.000141589	0.00028288	Up	1.51821	0.731494	1.412	4.17161	3.45672	4.14584
GL20901-G	691.092	455.777	926.407	2.03259	1.02332	6.81e-13	2.59e-12	Up	11.181	10.2774	10.7561	29.5588	25.4039	28.9425	GO:0005783,GO:0005789,GO:0016021,GO:0005524,GO:0004521,GO:0004674,GO:0036498,GO:0006397,GO:0000956	endoplasmic reticulum|endoplasmic reticulum membrane|integral component of membrane|ATP binding|endoribonuclease activity|protein serine/threonine kinase activity|IRE1-mediated unfolded protein response|mRNA processing|nuclear-transcribed mRNA catabolic process	ko04141	Protein processing in endoplasmic reticulum
GL20907-G	587.869	235.884	939.854	3.98439	1.99436	2.59e-39	2.88e-38	Up	6.72014	8.00221	8.2778	42.14	35.6092	39.6002	GO:0005576,GO:0004185	extracellular region|serine-type carboxypeptidase activity
GL20912-G	920.326	1674.44	166.216	0.0992668	-3.33254	2.6e-108	9.75e-107	Down	55.2631	60.2943	59.7786	8.0955	4.6388	9.54967	GO:0005887,GO:0005886,GO:0015179,GO:0000102,GO:0042883,GO:1903692,GO:0015821,GO:0000101	integral component of plasma membrane|plasma membrane|L-amino acid transmembrane transporter activity|L-methionine secondary active transmembrane transporter activity|cysteine transport|methionine import across plasma membrane|methionine transport|sulfur amino acid transport
GL20915-G	844.248	381.067	1307.43	3.43096	1.77861	1.49e-36	1.52e-35	Up	16.0749	16.7165	16.4743	76.1108	72.892	67.6003	GO:0005829,GO:0005635,GO:0005634,GO:0061608,GO:0006606	cytosol|nuclear envelope|nucleus|nuclear import signal receptor activity|protein import into nucleus
GL20917-G	972.231	39.6204	1904.84	48.0773	5.58729	1.27e-80	3.33e-79	Up	6.72412	13.3563	10.8626	727.18	645.863	532.435
GL20918-G	627.059	843.802	410.315	0.486269	-1.04017	6.58e-13	2.51e-12	Down	20.7448	20.7029	19.4941	12.1233	13.7737	12.0662	GO:0005737,GO:0005829,GO:0000113,GO:0005524,GO:0003684,GO:0008094,GO:0004386,GO:0006289	cytoplasm|cytosol|nucleotide-excision repair factor 4 complex|ATP binding|damaged DNA binding|DNA-dependent ATPase activity|helicase activity|nucleotide-excision repair
GL20920-G	148.386	92.7544	204.018	2.19955	1.13721	1.64e-07	4.34e-07	Up	10.078	13.0831	11.2277	31.9128	34.9572	30.0013
GL20921-G	134.441	67.0502	201.831	3.01014	1.58983	5.77e-12	2.07e-11	Up	5.44256	3.77387	5.26378	16.7009	21.1589	17.9435
GL20923-G	347.534	196.893	498.174	2.53018	1.33924	1.2e-15	5.38e-15	Up	36.9083	38.0636	42.9229	140.977	111.177	129.938
GL20924-G	2020.67	545.392	3495.94	6.40996	2.68032	1.31e-91	3.9e-90	Up	16.3921	17.1798	16.8264	150.534	129.782	133.717	GO:0016021,GO:0020037,GO:0005506,GO:0004497,GO:0016705	integral component of membrane|heme binding|iron ion binding|monooxygenase activity|oxidoreductase activity, acting on paired donors, with incorporation or reduction of molecular oxygen
GL20927-G	1105.12	1543.42	666.811	0.432033	-1.21079	5.45e-20	3.05e-19	Down	41.6148	43.3486	40.6371	21.1849	22.2341	26.0376	GO:0005737,GO:0005524,GO:0004077,GO:0004078,GO:0004079,GO:0004080,GO:0071734,GO:0009305	cytoplasm|ATP binding|biotin-[acetyl-CoA-carboxylase] ligase activity|biotin-[methylcrotonoyl-CoA-carboxylase] ligase activity|biotin-[methylmalonyl-CoA-carboxytransferase] ligase activity|biotin-[propionyl-CoA-carboxylase (ATP-hydrolyzing)] ligase activity|biotin-[pyruvate-carboxylase] ligase activity|protein biotinylation	ko00780	Biotin metabolism
GL20928-G	3465.53	4907.08	2023.98	0.41246	-1.27767	3.14e-26	2.25e-25	Down	228.734	230.342	213.681	117.257	121.035	117.23	GO:0005737,GO:0008446,GO:0042351,GO:0019673	cytoplasm|GDP-mannose 4,6-dehydratase activity|'de novo' GDP-L-fucose biosynthetic process|GDP-mannose metabolic process	ko00051,ko00520	Fructose and mannose metabolism|Amino sugar and nucleotide sugar metabolism
GL20932-G	161.814	246.881	76.7461	0.310863	-1.68565	3.74e-15	1.63e-14	Down	9.65571	9.45894	10.728	3.80491	3.09453	4.9677	GO:0016021,GO:0005886,GO:0055085	integral component of membrane|plasma membrane|transmembrane transport
GL20934-G	591.443	222.669	960.216	4.3123	2.10846	3.79e-43	4.66e-42	Up	6.76451	6.20329	4.89385	33.9358	29.4181	35.4288	GO:0031261,GO:0000790,GO:0005664,GO:0005656,GO:0043596,GO:0003688,GO:0006270,GO:1902975,GO:0006267	DNA replication preinitiation complex|nuclear chromatin|nuclear origin of replication recognition complex|nuclear pre-replicative complex|nuclear replication fork|DNA replication origin binding|DNA replication initiation|mitotic DNA replication initiation|pre-replicative complex assembly involved in nuclear cell cycle DNA replication
GL20938-G	4761.72	394.113	9129.34	23.1643	4.53383	3.12e-08	8.7e-08	Up	45.8744	41.7186	48.4107	1119.85	2008.15	905.739
GL20939-G	716.969	409.188	1024.75	2.50435	1.32444	1.88e-09	5.71e-09	Up	52.5477	47.6618	55.7083	162.174	140.616	196.918
GL20944-G	265.136	122.519	407.752	3.32807	1.73469	4.67e-21	2.75e-20	Up	14.4506	11.2897	11.5661	49.6848	59.5913	49.8575
GL20947-G	262.99	147.338	378.642	2.56989	1.3617	6.78e-14	2.76e-13	Up	6.83754	6.19023	6.44337	22.9727	18.0552	23.0968	GO:0005576,GO:0004650,GO:0071555,GO:0045490	extracellular region|polygalacturonase activity|cell wall organization|pectin catabolic process	ko00040	Pentose and glucuronate interconversions
GL20948-G	48.3179	69.2407	27.3951	0.39565	-1.3377	9.46e-05	0.000192919	Down	14.4262	13.4419	15.8069	5.52938	4.1012	12.4216
GL20950-G	101.829	140.437	63.2205	0.45017	-1.15146	4.64e-06	1.08e-05	Down	24.4686	29.4732	28.3441	17.9754	11.666	17.8079	GO:0005730,GO:0005654,GO:0008097,GO:0000027,GO:0006364	nucleolus|nucleoplasm|5S rRNA binding|ribosomal large subunit assembly|rRNA processing
GL20952-G	2234.3	3648.32	820.279	0.224838	-2.15304	1.43e-63	2.73e-62	Down	199.579	190.038	186.417	67.2354	43.5947	55.3282	GO:0005829,GO:0005634,GO:0004035,GO:0016791,GO:1990748,GO:0016311	cytosol|nucleus|alkaline phosphatase activity|phosphatase activity|cellular detoxification|dephosphorylation
GL20954-G	193.443	18.1122	368.773	20.3604	4.3477	1.01e-37	1.07e-36	Up	4.46648	2.86545	3.26263	109.72	75.948	91.2969
GL20957-G	7755.52	11156.8	4354.23	0.390275	-1.35744	5.67e-31	4.78e-30	Down	272.653	263.374	268.496	120.044	152.946	129.006	GO:0022626,GO:0016021,GO:0005773,GO:0005509,GO:0050664,GO:0004601	cytosolic ribosome|integral component of membrane|vacuole|calcium ion binding|oxidoreductase activity, acting on NAD(P)H, oxygen as acceptor|peroxidase activity	ko04145,ko04933	Phagosome|AGE-RAGE signaling pathway in diabetic complications
GL20959-G	9992.56	19840.3	144.784	0.00729743	-7.0984	0	0	Down	913.45	934.768	914.037	6.38226	11.7727	7.63227
GL20964-G	1311.94	2545.33	78.552	0.0308612	-5.01806	6.02e-213	7.3e-211	Down	80.7669	78.986	81.9658	2.57398	3.55158	3.41619	GO:0016021,GO:0020037,GO:0005506,GO:0004497,GO:0016705	integral component of membrane|heme binding|iron ion binding|monooxygenase activity|oxidoreductase activity, acting on paired donors, with incorporation or reduction of molecular oxygen
GL20967-G	36.9547	18.8618	55.0477	2.91848	1.54522	0.000117403	0.000236865	Up	1.8656	1.7205	3.0609	8.83057	5.71802	10.2406	GO:0016021,GO:0020037,GO:0005506,GO:0004497,GO:0016705	integral component of membrane|heme binding|iron ion binding|monooxygenase activity|oxidoreductase activity, acting on paired donors, with incorporation or reduction of molecular oxygen
GL20969-G	8.31082	2.06411	14.5575	7.05269	2.81817	0.00207712	0.00365201	Up	0.487221	0.770273	0.255804	6.14986	5.0773	2.51712
GL20977-G	1299.86	2193.62	406.091	0.185124	-2.43344	3.59e-71	8.03e-70	Down	66.4041	63.2905	69.5695	15.4222	16.0606	15.7528
GL20984-G	200.026	114.435	285.617	2.49588	1.31955	1.07e-05	2.41e-05	Up	2.35672	1.94196	3.10459	8.42196	9.40342	5.83868	GO:0016021,GO:0016020,GO:0005886,GO:0009506,GO:0046915,GO:0006875,GO:0055072,GO:0007275,GO:0015031,GO:1990388	integral component of membrane|membrane|plasma membrane|plasmodesma|transition metal ion transmembrane transporter activity|cellular metal ion homeostasis|iron ion homeostasis|multicellular organism development|protein transport|xylem-to-phloem iron transport
GL20990-G	22685.7	31559.5	13811.9	0.437645	-1.19217	2.7e-25	1.87e-24	Down	1043.51	1071.98	1059.21	574.669	540.891	663.177	GO:0005759,GO:0005739,GO:0004021,GO:0030170,GO:0006523,GO:0006524,GO:0001300,GO:0042853	mitochondrial matrix|mitochondrion|L-alanine:2-oxoglutarate aminotransferase activity|pyridoxal phosphate binding|alanine biosynthetic process|alanine catabolic process|chronological cell aging|L-alanine catabolic process	ko00220,ko00250,ko00710	Arginine biosynthesis|Alanine, aspartate and glutamate metabolism|Carbon fixation in photosynthetic organisms
GL20993-G	157.184	41.9198	272.448	6.49927	2.70028	3.33e-05	7.09e-05	Up	2.54608	3.40876	2.74578	12.9874	31.3835	27.8184
GL20994-G	472.682	744.613	200.752	0.269606	-1.89108	9.56e-33	8.49e-32	Down	22.5941	26.3649	26.5847	9.94285	7.33725	8.81533	GO:0004838,GO:0030170,GO:0009058	L-tyrosine:2-oxoglutarate aminotransferase activity|pyridoxal phosphate binding|biosynthetic process	ko00130,ko00270,ko00300,ko00350,ko00360,ko00380,ko00400,ko00950,ko00960	Ubiquinone and other terpenoid-quinone biosynthesis|Cysteine and methionine metabolism|Lysine biosynthesis|Tyrosine metabolism|Phenylalanine metabolism|Tryptophan metabolism|Phenylalanine, tyrosine and tryptophan biosynthesis|Isoquinoline alkaloid biosynthesis|Tropane, piperidine and pyridine alkaloid biosynthesis
GL20995-G	1361.4	1888.23	834.583	0.441993	-1.1779	1e-19	5.53e-19	Down	111.007	113.55	108.097	59.5584	73.5623	55.2364	GO:0005759,GO:0005739,GO:0051537,GO:0005506,GO:0051536,GO:0005198,GO:0009102,GO:0016226,GO:0106035,GO:0097428	mitochondrial matrix|mitochondrion|2 iron, 2 sulfur cluster binding|iron ion binding|iron-sulfur cluster binding|structural molecule activity|biotin biosynthetic process|iron-sulfur cluster assembly|protein maturation by [4Fe-4S] cluster transfer|protein maturation by iron-sulfur cluster transfer
GL20998-G	165.36	233.388	97.331	0.417035	-1.26176	1.66e-09	5.09e-09	Down	46.3541	42.2592	49.085	23.9823	23.2594	26.2718	GO:0005576,GO:0009277,GO:0005199	extracellular region|fungal-type cell wall|structural constituent of cell wall
GL21000-G	13589.6	25839.6	1339.64	0.0518443	-4.26967	6.47e-232	1.04e-229	Down	694.614	686.263	694.424	49.5271	43.719	44.6472	GO:0016021,GO:0035339,GO:0030170,GO:0004758,GO:0030148	integral component of membrane|SPOTS complex|pyridoxal phosphate binding|serine C-palmitoyltransferase activity|sphingolipid biosynthetic process	ko00600	Sphingolipid metabolism
GL21002-G	1832.61	2445.14	1220.08	0.498983	-1.00294	1.18e-15	5.29e-15	Down	110.228	117.278	107.491	64.3969	86.0075	63.6719	GO:0050662,GO:0050577,GO:0016853,GO:0042351,GO:0006005	coenzyme binding|GDP-L-fucose synthase activity|isomerase activity|'de novo' GDP-L-fucose biosynthetic process|L-fucose biosynthetic process	ko00051,ko00520	Fructose and mannose metabolism|Amino sugar and nucleotide sugar metabolism
GL21003-G	50.7141	88.847	12.5812	0.141605	-2.82005	3.63e-14	1.5e-13	Down	15.2997	16.4837	13.7449	1.63485	3.75145	2.8543	GO:0005576,GO:0009277,GO:0005199	extracellular region|fungal-type cell wall|structural constituent of cell wall
GL21004-G	6065.97	10819.8	1312.17	0.121275	-3.04364	1.6e-128	7.6e-127	Down	717.743	747.965	749.247	111.452	131.638	100.985			ko04141	Protein processing in endoplasmic reticulum
GL21005-G	1472.75	114.401	2831.1	24.7472	4.62919	4.29e-16	1.97e-15	Up	4.3822	3.81225	3.79809	157.035	82.8053	140.958	GO:0020037,GO:0005506,GO:0004497,GO:0016705	heme binding|iron ion binding|monooxygenase activity|oxidoreductase activity, acting on paired donors, with incorporation or reduction of molecular oxygen
GL21007-G	725.387	258.198	1192.58	4.61884	2.20753	1.63e-50	2.37e-49	Up	13.0738	12.8534	14.325	83.5512	73.6797	80.8909
GL21011-G	256.056	397.08	115.033	0.289697	-1.78738	6.73e-22	4.09e-21	Down	41.4554	41.129	44.0855	16.9082	14.2618	15.8442	GO:0005789,GO:0016021,GO:0006506	endoplasmic reticulum membrane|integral component of membrane|GPI anchor biosynthetic process	ko00563	Glycosylphosphatidylinositol (GPI)-anchor biosynthesis
GL21013-G	6517.51	9487.51	3547.51	0.373914	-1.41922	8.62e-07	2.14e-06	Down	594.283	582.22	603.904	202.406	484.478	165.228	GO:0031225,GO:0005618,GO:0005576,GO:0005886	anchored component of membrane|cell wall|extracellular region|plasma membrane
GL21014-G	7829.92	12017.6	3642.27	0.303079	-1.72223	1.05e-47	1.41e-46	Down	272.755	273.096	264.566	108.345	102.545	103.841	GO:0005747,GO:0045272,GO:0051537,GO:0051539,GO:0009055,GO:0046872,GO:0008137,GO:0042773,GO:0045333	mitochondrial respiratory chain complex I|plasma membrane respiratory chain complex I|2 iron, 2 sulfur cluster binding|4 iron, 4 sulfur cluster binding|electron transfer activity|metal ion binding|NADH dehydrogenase (ubiquinone) activity|ATP synthesis coupled electron transport|cellular respiration	ko00190	Oxidative phosphorylation
GL21022-G	720.747	468.538	972.955	2.07658	1.05421	0.00497936	0.00834336	Up	19.6138	18.3992	19.4846	42.4605	70.0439	40.3639	GO:0016021,GO:0005886,GO:0055085	integral component of membrane|plasma membrane|transmembrane transport
GL21027-G	3145.19	659.01	5631.38	8.54521	3.09512	4.4e-51	6.51e-50	Up	14.3982	16.5236	15.3142	161.731	192.404	151.864
GL21028-G	274.319	176.719	371.918	2.10457	1.07353	1.34e-09	4.13e-09	Up	6.91654	7.33714	9.71506	21.5962	22.5205	20.4187
GL21032-G	3635.11	5467.73	1802.49	0.329659	-1.60095	1.28e-39	1.43e-38	Down	63.799	62.1515	65.5171	26.2813	29.7922	24.7727	GO:0005794,GO:0016021,GO:0043332,GO:0016020,GO:0005886,GO:0005524,GO:0042626,GO:0015440,GO:0000770,GO:0019236,GO:0055085	Golgi apparatus|integral component of membrane|mating projection tip|membrane|plasma membrane|ATP binding|ATPase activity, coupled to transmembrane movement of substances|peptide-transporting ATPase activity|peptide pheromone export|response to pheromone|transmembrane transport	ko02010	ABC transporters
GL21034-G	429.452	94.5006	764.404	8.08888	3.01594	2.59e-67	5.38e-66	Up	2.67101	2.08322	2.86079	26.811	25.6077	26.4599	GO:0005576,GO:0004185	extracellular region|serine-type carboxypeptidase activity
GL21036-G	373.418	687.676	59.1595	0.0860281	-3.53905	8.34e-80	2.15e-78	Down	6.83891	6.69742	6.15389	0.810704	0.885025	0.478449
GL21038-G	628.36	141.481	1115.24	7.88263	2.97868	2.66e-15	1.17e-14	Up	4.22412	3.60407	4.43555	45.4941	30.2622	48.0624	GO:0005938,GO:0005634,GO:0005524,GO:0004672,GO:0004674,GO:0000196,GO:0006897,GO:0035556,GO:0032511,GO:0018105,GO:0010606,GO:0071902,GO:0006468,GO:0060211	cell cortex|nucleus|ATP binding|protein kinase activity|protein serine/threonine kinase activity|cell wall integrity MAPK cascade|endocytosis|intracellular signal transduction|late endosome to vacuole transport via multivesicular body sorting pathway|peptidyl-serine phosphorylation|positive regulation of cytoplasmic mRNA processing body assembly|positive regulation of protein serine/threonine kin…
GL21039-G	455.305	676.482	234.129	0.346098	-1.53075	2.53e-22	1.56e-21	Down	32.9985	35.1965	32.728	14.9277	15.8306	13.9936
GL21042-G	417.593	85.5716	749.614	8.76009	3.13095	1.64e-25	1.14e-24	Up	2.87354	2.33893	2.12112	26.5404	32.8226	23.0399
GL21043-G	187.111	97.7437	276.479	2.82861	1.50009	2.33e-10	7.56e-10	Up	1.15649	1.15266	1.39917	4.42764	3.71415	5.27661	GO:0005739,GO:0000790,GO:1902377,GO:0043601,GO:0005724,GO:0005730,GO:0005634,GO:0005657,GO:0035861,GO:0005524,GO:0043141,GO:0033682,GO:0061995,GO:0016887,GO:1990814,GO:0070336,GO:0051880,GO:0003723,GO:1990518,GO:0017116,GO:0032508,GO:0006310,GO:0006260,GO:1902983,GO:0044806,GO:0043504,GO:1905467,GO:1903469,GO:0031297,GO:0000723	mitochondrion|nuclear chromatin|nuclear rDNA heterochromatin|nuclear replisome|nuclear telomeric heterochromatin|nucleolus|nucleus|replication fork|site of double-strand break|ATP binding|ATP-dependent 5'-3' DNA helicase activity|ATP-dependent 5'-3' DNA/RNA helicase activity|ATP-dependent protein-DNA complex displacement activity|ATPase activity|DNA/DNA annealing activity|flap-structured DNA bind…
GL21049-G	105.907	18.212	193.601	10.6304	3.41013	1.6e-32	1.41e-31	Up	0.756284	0.981044	1.4661	16.0849	13.48	13.9756
GL21050-G	1271.55	125.144	2417.95	19.3213	4.27212	2.87e-68	6.07e-67	Up	3.60471	3.49036	3.96976	85.574	104.807	83.3108
GL21051-G	661.648	199.978	1123.32	5.61721	2.48985	1.11e-57	1.88e-56	Up	7.48681	7.8095	7.9831	61.3305	49.3004	56.9217	GO:0005887,GO:0005886,GO:0015179,GO:0000102,GO:0042883,GO:1903692,GO:0015821,GO:0000101	integral component of plasma membrane|plasma membrane|L-amino acid transmembrane transporter activity|L-methionine secondary active transmembrane transporter activity|cysteine transport|methionine import across plasma membrane|methionine transport|sulfur amino acid transport
GL21052-G	213.525	290.398	136.651	0.470565	-1.08753	8e-07	1.99e-06	Down	13.1023	15.2257	13.7077	7.38488	6.00166	11.9015	GO:0005829,GO:0005634,GO:0032991,GO:0031072,GO:0051879,GO:0006457	cytosol|nucleus|protein-containing complex|heat shock protein binding|Hsp90 protein binding|protein folding
GL21056-G	807.61	441.451	1173.77	2.65888	1.41082	7.86e-24	5.14e-23	Up	14.4235	14.8399	16.4796	53.1724	48.9231	53.6245	GO:0016021,GO:0020037,GO:0005506,GO:0004497,GO:0016705	integral component of membrane|heme binding|iron ion binding|monooxygenase activity|oxidoreductase activity, acting on paired donors, with incorporation or reduction of molecular oxygen
GL21057-G	379.469	158.117	600.821	3.79985	1.92594	1.92e-30	1.59e-29	Up	5.06162	3.83625	4.65805	22.3561	23.4624	20.1999	GO:0016021,GO:0020037,GO:0005506,GO:0004497,GO:0016705	integral component of membrane|heme binding|iron ion binding|monooxygenase activity|oxidoreductase activity, acting on paired donors, with incorporation or reduction of molecular oxygen
GL21061-G	507.012	124.692	889.331	7.13221	2.83435	4.08e-51	6.06e-50	Up	10.3099	9.31396	8.04211	87.9074	73.4014	91.6896	GO:0005576,GO:0052689,GO:0030248,GO:0005975,GO:0046274	extracellular region|carboxylic ester hydrolase activity|cellulose binding|carbohydrate metabolic process|lignin catabolic process
GL21065-G	173.033	111.199	234.867	2.11213	1.0787	1.53e-07	4.06e-07	Up	3.04869	3.50801	2.81948	8.87648	8.12686	8.38092
GL21066-G	5470.64	9015.86	1925.42	0.213559	-2.22729	1.52e-74	3.61e-73	Down	1912.87	1965.28	1872.02	530.636	450.933	591.151	GO:0005750,GO:0005739,GO:0008121,GO:0009060,GO:0006122	mitochondrial respiratory chain complex III|mitochondrion|ubiquinol-cytochrome-c reductase activity|aerobic respiration|mitochondrial electron transport, ubiquinol to cytochrome c	ko00190	Oxidative phosphorylation
GL21068-G	2392.98	497.488	4288.47	8.62025	3.10773	1.39e-120	6.08e-119	Up	11.7552	12.6765	12.7073	141.104	141.872	127.15
GL21070-G	751.19	496.453	1005.93	2.02623	1.0188	4.45e-08	1.23e-07	Up	16.7527	18.1	17.6279	45.2912	38.2843	52.5539	GO:0005737,GO:0005730,GO:0003729,GO:0070478,GO:0000184,GO:0045727	cytoplasm|nucleolus|mRNA binding|nuclear-transcribed mRNA catabolic process, 3'-5' exonucleolytic nonsense-mediated decay|nuclear-transcribed mRNA catabolic process, nonsense-mediated decay|positive regulation of translation	ko03013,ko03015	RNA transport|mRNA surveillance pathway
GL21073-G	355.637	556.048	155.226	0.279159	-1.84084	2.32e-27	1.75e-26	Down	21.1324	19.159	17.9564	8.10581	6.47703	6.28477	GO:0005783,GO:0000506,GO:0016021,GO:0017176,GO:0006506	endoplasmic reticulum|glycosylphosphatidylinositol-N-acetylglucosaminyltransferase (GPI-GnT) complex|integral component of membrane|phosphatidylinositol N-acetylglucosaminyltransferase activity|GPI anchor biosynthetic process	ko00563	Glycosylphosphatidylinositol (GPI)-anchor biosynthesis
GL21074-G	4428.88	7074.55	1783.21	0.25206	-1.98816	7.84e-60	1.41e-58	Down	188.171	194.364	190.427	58.8515	61.8965	64.1666	GO:0031304,GO:0005759,GO:0005739,GO:0005777,GO:0003959,GO:0055114	intrinsic component of mitochondrial inner membrane|mitochondrial matrix|mitochondrion|peroxisome|NADPH dehydrogenase activity|oxidation-reduction process
GL21075-G	938.116	60.7816	1815.45	29.8685	4.90055	1.59e-06	3.84e-06	Up	3.16774	3.84265	3.95389	141.975	212.573	65.2299
GL21079-G	13407	26062	752.064	0.0288568	-5.11495	7.05e-304	2.41e-301	Down	2998.83	2934.49	2835.47	93.9039	135.443	94.6929
GL21081-G	60.5815	23.7399	97.423	4.10376	2.03695	4.27e-10	1.36e-09	Up	1.7109	2.75231	1.98564	13.3146	10.267	10.3509	GO:0016021,GO:0020037,GO:0005506,GO:0004497,GO:0016705	integral component of membrane|heme binding|iron ion binding|monooxygenase activity|oxidoreductase activity, acting on paired donors, with incorporation or reduction of molecular oxygen
GL21084-G	405.913	259.169	552.657	2.13241	1.09249	4.56e-05	9.6e-05	Up	28.3799	27.9321	25.1989	81.5278	54.8766	86.3808	GO:0048046,GO:0009507,GO:0005829,GO:0005794,GO:0005886,GO:0009506,GO:0005774,GO:0016018,GO:0003755,GO:0051082,GO:0009742,GO:0009704,GO:0006457,GO:0001932,GO:0009735	apoplast|chloroplast|cytosol|Golgi apparatus|plasma membrane|plasmodesma|vacuolar membrane|cyclosporin A binding|peptidyl-prolyl cis-trans isomerase activity|unfolded protein binding|brassinosteroid mediated signaling pathway|de-etiolation|protein folding|regulation of protein phosphorylation|response to cytokinin
GL21085-G	95.01	149.637	40.3833	0.269875	-1.88963	1.38e-12	5.16e-12	Down	5.49186	4.31353	5.98712	2.01842	1.54387	1.89752	GO:0016021,GO:0020037,GO:0005506,GO:0004497,GO:0016705	integral component of membrane|heme binding|iron ion binding|monooxygenase activity|oxidoreductase activity, acting on paired donors, with incorporation or reduction of molecular oxygen
GL21086-G	1992.62	601.239	3384	5.62838	2.49272	1.05e-70	2.33e-69	Up	17.3713	19.2586	19.7417	142.068	120.848	143.367
GL21090-G	346.557	152.207	540.907	3.55375	1.82934	6.57e-26	4.66e-25	Up	5.60225	5.45614	5.21248	28.1746	21.4309	24.5464	GO:0016021,GO:0020037,GO:0005506,GO:0004497,GO:0016705	integral component of membrane|heme binding|iron ion binding|monooxygenase activity|oxidoreductase activity, acting on paired donors, with incorporation or reduction of molecular oxygen
GL21093-G	1173.65	2288.51	58.7805	0.025685	-5.28293	4.57e-218	5.97e-216	Down	34.0905	34.874	34.2732	0.881121	1.44879	1.0626	GO:0005887,GO:0009405,GO:0055085	integral component of plasma membrane|pathogenesis|transmembrane transport
GL21097-G	205.518	112.763	298.273	2.64513	1.40334	9.61e-13	3.62e-12	Up	5.02778	4.70525	5.00635	15.579	18.2795	16.0664
GL21098-G	193.107	275.447	110.766	0.402132	-1.31426	3.17e-11	1.09e-10	Down	67.4365	72.5828	57.8004	29.505	29.2144	43.0877
GL21099-G	6202.22	3989.4	8415.03	2.10934	1.07679	5.14e-20	2.88e-19	Up	91.7132	86.5241	84.7103	231.592	244.553	234.451	GO:0005576,GO:0004560,GO:0000272	extracellular region|alpha-L-fucosidase activity|polysaccharide catabolic process	ko00511	Other glycan degradation
GL21100-G	1513.45	2957.48	69.4088	0.0234689	-5.41311	1.01e-241	1.85e-239	Down	220.518	228.716	217.426	7.27874	8.15641	4.63425
GL21101-G	8382.15	4435.87	12328.4	2.77926	1.4747	1.02e-10	3.38e-10	Up	139.659	149.822	143.522	532.025	414.579	594.475	GO:0004040,GO:0043864	amidase activity|indoleacetamide hydrolase activity
GL21103-G	157.828	81.5136	234.142	2.87243	1.52227	1.39e-05	3.09e-05	Up	4.49147	3.75444	4.44522	15.205	11.6459	19.8035
GL21106-G	1375.78	2595.15	156.423	0.0602753	-4.05229	5.65e-162	4.09e-160	Down	133.756	127.633	128.572	8.26721	16.3128	5.53535	GO:0005576,GO:0046872,GO:0004222	extracellular region|metal ion binding|metalloendopeptidase activity
GL21117-G	351.69	214.57	488.81	2.27809	1.18782	7.41e-13	2.81e-12	Up	7.59463	7.07804	8.0855	22.6129	24.8292	18.9822	GO:0016021,GO:0020037,GO:0005506,GO:0004497,GO:0016705,GO:0009686	integral component of membrane|heme binding|iron ion binding|monooxygenase activity|oxidoreductase activity, acting on paired donors, with incorporation or reduction of molecular oxygen|gibberellin biosynthetic process
GL21119-G	199.016	317.497	80.5345	0.253654	-1.97907	2.33e-22	1.44e-21	Down	10.7155	12.0574	13.7744	4.44658	3.03882	4.3834	GO:0016021,GO:0020037,GO:0005506,GO:0004497,GO:0016705	integral component of membrane|heme binding|iron ion binding|monooxygenase activity|oxidoreductase activity, acting on paired donors, with incorporation or reduction of molecular oxygen
GL21127-G	1344.12	2021.52	666.719	0.329811	-1.60029	2.91e-34	2.72e-33	Down	44.2516	40.0723	40.1808	18.0267	16.7064	17.8903	GO:0016021,GO:0005886,GO:0052851,GO:0000293,GO:0046872,GO:0006879,GO:0015677,GO:0006826,GO:0009405	integral component of membrane|plasma membrane|ferric-chelate reductase (NADPH) activity|ferric-chelate reductase activity|metal ion binding|cellular iron ion homeostasis|copper ion import|iron ion transport|pathogenesis
GL21129-G	598.57	308.986	888.154	2.87441	1.52327	2.07e-20	1.18e-19	Up	14.8389	15.1352	14.6266	62.146	47.0654	55.1469
GL21131-G	170.132	110.925	229.34	2.06752	1.0479	7.26e-06	1.65e-05	Up	3.70024	4.51571	4.82612	13.4849	12.2246	8.85392	GO:0016021,GO:0020037,GO:0005506,GO:0004497,GO:0016705	integral component of membrane|heme binding|iron ion binding|monooxygenase activity|oxidoreductase activity, acting on paired donors, with incorporation or reduction of molecular oxygen
GL21134-G	70.5078	102.842	38.1733	0.371183	-1.4298	1.58e-06	3.81e-06	Down	17.1163	16.0753	19.3966	10.1861	8.7262	6.12863
GL21136-G	112.842	159.465	66.2183	0.415252	-1.26794	0.00575726	0.00956627	Down	32.0483	35.056	16.0076	12.7032	16.3535	15.2146
GL21141-G	8509.58	14890.7	2128.48	0.14294	-2.80652	5.85e-80	1.51e-78	Down	416.941	395.025	414.493	48.0662	128.277	47.9386	GO:0050660,GO:0016614	flavin adenine dinucleotide binding|oxidoreductase activity, acting on CH-OH group of donors
GL21144-G	230.764	122.989	338.539	2.75259	1.46079	5.01e-11	1.7e-10	Up	11.3376	14.7414	13.2402	42.5435	55.0796	40.919			ko04141	Protein processing in endoplasmic reticulum
GL21146-G	15.0766	21.7199	8.43317	0.388269	-1.36487	0.0256568	0.0386314	Down	2.08164	4.54468	3.12262	1.2512	1.27604	2.3045
GL21147-G	1871.23	487.803	3254.66	6.67208	2.73814	2e-16	9.33e-16	Up	22.2514	21.4979	21.1862	172.064	229.282	153.731
GL21148-G	517.968	336.789	699.146	2.07592	1.05375	2.65e-12	9.7e-12	Up	24.9087	21.6246	26.609	66.0313	68.5778	59.8794
GL21149-G	2446.52	3667.2	1225.83	0.33427	-1.58092	6.01e-37	6.2e-36	Down	104.333	106.828	105.14	46.4484	48.6679	40.3741	GO:0016021,GO:0008168,GO:0008610,GO:0006665	integral component of membrane|methyltransferase activity|lipid biosynthetic process|sphingolipid metabolic process
GL21151-G	386.246	248.704	523.787	2.10606	1.07455	2.44e-11	8.46e-11	Up	30.3578	32.1284	31.6138	88.8219	89.9701	75.1778			ko03008	Ribosome biogenesis in eukaryotes
GL21153-G	301.285	499.488	103.082	0.206375	-2.27666	4.03e-36	4.04e-35	Down	9.67803	8.49067	9.28207	2.56347	2.01105	2.68358	GO:0005737,GO:0005829,GO:0000784,GO:0043596,GO:0005654,GO:0005634,GO:0005657,GO:0035861,GO:0051539,GO:1990601,GO:0017108,GO:0005524,GO:0004003,GO:0003682,GO:0003677,GO:0046872,GO:0004518,GO:0019901,GO:0045145,GO:0043142,GO:0006281,GO:1903461,GO:1903469,GO:0031297,GO:0071932,GO:0072429,GO:0031860	cytoplasm|cytosol|nuclear chromosome, telomeric region|nuclear replication fork|nucleoplasm|nucleus|replication fork|site of double-strand break|4 iron, 4 sulfur cluster binding|5' overhang single-stranded DNA endodeoxyribonuclease activity|5'-flap endonuclease activity|ATP binding|ATP-dependent DNA helicase activity|chromatin binding|DNA binding|metal ion binding|nuclease activity|protein kinase…	ko03030	DNA replication
GL21154-G	71.4433	46.8742	96.0125	2.0483	1.03443	0.000406103	0.000772249	Up	5.23784	3.91455	4.3	13.051	8.87341	13.407	GO:1990819,GO:0005618,GO:0005576,GO:0043332,GO:0051118,GO:0007049,GO:0030995,GO:1904541	actin fusion focus|cell wall|extracellular region|mating projection tip|glucan endo-1,3-alpha-glucosidase activity|cell cycle|cell septum edging catabolic process|fungal-type cell wall disassembly involved in conjugation with cellular fusion
GL21155-G	113.178	55.1861	171.17	3.10168	1.63305	8.4e-07	2.09e-06	Up	5.5809	5.11959	6.51136	19.7541	19.5128	28.9659
GL21158-G	432.18	254.834	609.526	2.39185	1.25813	1.85e-15	8.19e-15	Up	26.0318	26.1739	31.5665	77.1208	95.2102	83.9842
GL21159-G	194.455	275.149	113.76	0.413448	-1.27422	1.65e-10	5.4e-10	Down	18.6143	19.9172	20.2148	10.6353	11.8009	8.68421
GL21161-G	87.0939	17.5094	156.678	8.94824	3.1616	2.14e-15	9.42e-15	Up	0.927843	1.10016	1.03518	15.0577	10.3799	9.73677
GL21162-G	622.827	287.666	957.988	3.33021	1.73561	1.6e-31	1.38e-30	Up	12.3841	12.0378	13.5553	57.1817	52.0936	52.7322
GL21163-G	321.795	153.916	489.674	3.18144	1.66968	5.55e-22	3.39e-21	Up	10.4683	13.8502	10.1347	42.6614	52.0644	45.6437	GO:0005737,GO:0000328,GO:0000329,GO:0008289,GO:0030414,GO:0005543,GO:0004867,GO:0030162,GO:0046578	cytoplasm|fungal-type vacuole lumen|fungal-type vacuole membrane|lipid binding|peptidase inhibitor activity|phospholipid binding|serine-type endopeptidase inhibitor activity|regulation of proteolysis|regulation of Ras protein signal transduction
GL21165-G	143.525	207.551	79.4991	0.383033	-1.38446	4.91e-10	1.56e-09	Down	7.60849	6.19149	8.3609	4.63699	2.77669	3.47368	GO:0005737,GO:0072686,GO:0000790,GO:0043596,GO:0031298,GO:0035861,GO:0003896,GO:0003688,GO:0003690,GO:1904931,GO:0046872,GO:0003697,GO:0007049,GO:0051301,GO:0006270,GO:1903934,GO:1900264,GO:0001934	cytoplasm|mitotic spindle|nuclear chromatin|nuclear replication fork|replication fork protection complex|site of double-strand break|DNA primase activity|DNA replication origin binding|double-stranded DNA binding|MCM complex binding|metal ion binding|single-stranded DNA binding|cell cycle|cell division|DNA replication initiation|positive regulation of DNA primase activity|positive regulation of D…
GL21169-G	234.459	116.038	352.879	3.04106	1.60457	1.08e-10	3.59e-10	Up	7.5343	8.78896	9.29397	39.0426	26.1864	34.5783
GL21170-G	5361.98	7802.54	2921.42	0.374419	-1.41727	6.97e-33	6.22e-32	Down	172.011	178.583	180.526	86.2168	74.1222	94.2929	GO:0005634,GO:0000978,GO:0000982,GO:0008270,GO:0000122,GO:0006808,GO:0006351	nucleus|RNA polymerase II proximal promoter sequence-specific DNA binding|transcription factor activity, RNA polymerase II proximal promoter sequence-specific DNA binding|zinc ion binding|negative regulation of transcription by RNA polymerase II|regulation of nitrogen utilization|transcription, DNA-templated
GL21171-G	134.381	36.7295	232.033	6.31733	2.65932	9.11e-09	2.63e-08	Up	1.10374	1.11677	2.68884	17.6203	10.0676	11.9746	GO:0005576,GO:0008061,GO:0004568,GO:0006032,GO:0000272	extracellular region|chitin binding|chitinase activity|chitin catabolic process|polysaccharide catabolic process	ko00520	Amino sugar and nucleotide sugar metabolism
GL21173-G	151.632	253.956	49.308	0.19416	-2.36468	5.27e-25	3.59e-24	Down	37.8084	29.4416	32.1971	8.4341	8.60154	7.71915	GO:0010008,GO:0005794,GO:0016021,GO:0070867,GO:1990531,GO:0005886,GO:0005524,GO:0015662,GO:0000287,GO:0004012,GO:0006897,GO:0007163,GO:0006886,GO:0045332,GO:0000749	endosome membrane|Golgi apparatus|integral component of membrane|mating projection tip membrane|phospholipid-translocating ATPase complex|plasma membrane|ATP binding|ATPase activity, coupled to transmembrane movement of ions, phosphorylative mechanism|magnesium ion binding|phospholipid-translocating ATPase activity|endocytosis|establishment or maintenance of cell polarity|intracellular protein tr…
GL21174-G	3499.02	5176.08	1821.96	0.351996	-1.50637	2.57e-35	2.5e-34	Down	57.7099	57.6781	58.493	27.7579	25.4548	25.2194	GO:0022626,GO:0005524,GO:0004694,GO:0004672,GO:0000049,GO:0034198,GO:0072755,GO:0070301,GO:1990451,GO:0071849,GO:0031571,GO:1990625,GO:1904803,GO:0072431	cytosolic ribosome|ATP binding|eukaryotic translation initiation factor 2alpha kinase activity|protein kinase activity|tRNA binding|cellular response to amino acid starvation|cellular response to benomyl|cellular response to hydrogen peroxide|cellular stress response to acidic pH|G1 cell cycle arrest in response to nitrogen starvation|mitotic G1 DNA damage checkpoint|negative regulation of cytopl…	ko04141	Protein processing in endoplasmic reticulum
GL21176-G	140.032	233.359	46.7048	0.200141	-2.32091	1.41e-20	8.15e-20	Down	12.1063	16.6955	13.5977	4.12706	3.24905	3.50062
GL21178-G	55.7673	83.4453	28.0892	0.336619	-1.57081	2.67e-06	6.32e-06	Down	4.35358	5.27995	5.38557	2.72431	2.99774	0.770265	GO:0016787,GO:0016042	hydrolase activity|lipid catabolic process
GL21180-G	192.253	280.072	104.434	0.372882	-1.42321	1.47e-12	5.49e-12	Down	27.6154	26.9128	25.3232	13.7564	13.6816	10.749
GL21182-G	584.991	804.131	365.852	0.454966	-1.13617	1.29e-14	5.45e-14	Down	22.187	21.0092	21.8608	12.6424	14.4064	10.8803
GL21183-G	233.412	344.256	122.568	0.356038	-1.4899	3.14e-15	1.37e-14	Down	12.3088	12.5046	10.663	6.24748	4.56904	5.38751
GL21186-G	2679.26	3730.78	1627.73	0.436297	-1.19662	1.04e-22	6.52e-22	Down	354.218	364.355	358.577	212.332	171.712	217.991
GL21187-G	1880.38	2756.97	1003.78	0.364089	-1.45764	1.6e-22	9.99e-22	Down	111.032	118.755	120.392	60.7394	35.0507	67.4882
GL21188-G	5274.45	7612.17	2936.72	0.385793	-1.3741	6.88e-27	5.09e-26	Down	440.978	454.292	424.527	215.943	272.256	164.501
GL21192-G	46007.1	67594.7	24419.4	0.361262	-1.46888	4.03e-37	4.19e-36	Down	1592.47	1540.8	1584.11	693.013	800.541	689.1	GO:0005615,GO:0004031,GO:0102797,GO:0102798,GO:0050665	extracellular space|aldehyde oxidase activity|geranial:oxygen oxidoreductase activity|heptaldehyde:oxygen oxidoreductase activity|hydrogen peroxide biosynthetic process
GL21193-G	2558.31	4873.17	243.456	0.0499584	-4.32313	1.32e-203	1.44e-201	Down	136.651	128.93	130.773	8.04174	9.02815	8.29167	GO:0005887,GO:0009405,GO:0055085	integral component of plasma membrane|pathogenesis|transmembrane transport
GL21194-G	44.1978	72.4664	15.9292	0.219816	-2.18563	8.68e-09	2.51e-08	Down	3.26005	2.0694	2.76191	1.15788	0.363345	0.765558
GL21197-G	2324.69	3631.7	1017.68	0.280221	-1.83536	5.95e-48	8.07e-47	Down	48.7625	44.4892	47.4263	18.2218	18.7568	13.5716
GL21203-G	31.912	52.6549	11.1691	0.212119	-2.23705	4.57e-07	1.17e-06	Down	3.1021	2.17968	2.17158	0.734523	0.749105	0.546351	GO:0005737,GO:0005634,GO:0005524,GO:0004674,GO:0006897,GO:0009908,GO:0009740,GO:0010476,GO:0018105,GO:0018107,GO:0040008,GO:0048586	cytoplasm|nucleus|ATP binding|protein serine/threonine kinase activity|endocytosis|flower development|gibberellic acid mediated signaling pathway|gibberellin mediated signaling pathway|peptidyl-serine phosphorylation|peptidyl-threonine phosphorylation|regulation of growth|regulation of long-day photoperiodism, flowering
GL21205-G	75.8728	104.968	46.7772	0.445632	-1.16608	4.08e-05	8.62e-05	Down	8.82095	9.29699	9.26244	4.26235	6.99756	4.35608	GO:0005737,GO:0000790,GO:0005634,GO:0035861,GO:0005524,GO:0004674,GO:0033314,GO:0007095,GO:1902402	cytoplasm|nuclear chromatin|nucleus|site of double-strand break|ATP binding|protein serine/threonine kinase activity|mitotic DNA replication checkpoint|mitotic G2 DNA damage checkpoint|signal transduction involved in mitotic DNA damage checkpoint
GL21207-G	115.611	63.1368	168.084	2.66223	1.41263	5.33e-09	1.56e-08	Up	5.6286	6.13346	6.41119	21.2163	19.4153	21.3163
GL21208-G	2032.21	953.991	3110.43	3.26043	1.70506	4.73e-19	2.52e-18	Up	21.6393	22.7824	23.2658	94.3545	108.108	80.2613
GL21209-G	1912.29	2862.64	961.941	0.336033	-1.57333	1.19e-35	1.17e-34	Down	90.6796	85.0449	81.5977	35.9537	33.7063	41.0936	GO:0005773,GO:0004185	vacuole|serine-type carboxypeptidase activity
GL21210-G	4771.45	7018.13	2524.77	0.35975	-1.47493	4.87e-35	4.7e-34	Down	113.207	112.248	114.955	49.0684	54.7747	52.9477	GO:0019898,GO:0005739,GO:0046872,GO:0004222,GO:0071432,GO:0051603,GO:0019236	extrinsic component of membrane|mitochondrion|metal ion binding|metalloendopeptidase activity|peptide mating pheromone maturation involved in positive regulation of conjugation with cellular fusion|proteolysis involved in cellular protein catabolic process|response to pheromone
GL21212-G	127.646	75.3447	179.947	2.38831	1.25599	5.44e-08	1.49e-07	Up	3.98055	3.23946	4.23269	13.4468	10.7486	10.868	GO:0005737,GO:0000329,GO:0005634,GO:0005524,GO:0004674,GO:0001324,GO:0035556,GO:0018105,GO:0060963,GO:0045943,GO:0045945,GO:0006468,GO:0032880,GO:0047484,GO:0090153,GO:0043619,GO:0001302	cytoplasm|fungal-type vacuole membrane|nucleus|ATP binding|protein serine/threonine kinase activity|age-dependent response to oxidative stress involved in chronological cell aging|intracellular signal transduction|peptidyl-serine phosphorylation|positive regulation of ribosomal protein gene transcription by RNA polymerase II|positive regulation of transcription by RNA polymerase I|positive regula…
GL21213-G	1082.54	661.631	1503.46	2.27235	1.18418	0.0136133	0.0213334	Up	55.0103	66.634	54.5185	131.516	249.742	131.151	GO:0005737,GO:0005528,GO:0003755,GO:0061077,GO:0000413	cytoplasm|FK506 binding|peptidyl-prolyl cis-trans isomerase activity|chaperone-mediated protein folding|protein peptidyl-prolyl isomerization
GL21214-G	513.43	225.92	800.941	3.54524	1.82588	6.89e-32	5.97e-31	Up	13.4803	13.029	13.5987	60.5743	63.8698	57.7063			ko00480	Glutathione metabolism
GL21215-G	4310.03	6025.63	2594.43	0.430565	-1.2157	2.27e-24	1.51e-23	Down	184.181	183.933	193.173	94.8153	122.443	92.1774
GL21220-G	19.6239	32.1755	7.07231	0.219804	-2.18571	9.11e-05	0.000186061	Down	1.092	0.822094	1.11389	0.412569	0.0382509	0.402969
GL21221-G	1565.93	548.073	2583.8	4.71432	2.23705	9.13e-26	6.45e-25	Up	13.5985	14.0694	13.5717	92.9238	68.7669	87.4948	GO:0016021,GO:0000293,GO:0006811,GO:0055072	integral component of membrane|ferric-chelate reductase activity|ion transport|iron ion homeostasis
GL21222-G	5.41238	1.38491	9.43985	6.81621	2.76897	0.0181394	0.0279016	Up	0.131809	0.416766	0	0.950704	1.45437	2.38336
GL21224-G	3678.42	5980.97	1375.86	0.23004	-2.12004	5.72e-66	1.15e-64	Down	175.735	173.939	182.147	51.848	51.3232	53.4972	GO:0005743,GO:0016491	mitochondrial inner membrane|oxidoreductase activity
GL21225-G	1276.2	1849.67	702.719	0.379915	-1.39625	1.66e-26	1.21e-25	Down	93.6853	90.3933	86.894	38.8451	52.0075	40.9821
GL21226-G	22843.2	41928.6	3757.73	0.0896222	-3.48	7.78e-170	6.1e-168	Down	1575.57	1637.53	1548.37	174.567	179.649	192.225	GO:0005623,GO:0004601,GO:0051920,GO:0045454	cell|peroxidase activity|peroxiredoxin activity|cell redox homeostasis	ko04122	Sulfur relay system
GL21229-G	100.562	35.8919	165.232	4.6036	2.20276	2.97e-05	6.36e-05	Up	2.40127	1.3287	2.7736	11.9073	17.6636	8.76144	GO:0005525	GTP binding
GL21230-G	2959.75	1265.78	4653.72	3.67657	1.87836	1.03e-51	1.57e-50	Up	16.9991	17.8581	17.9953	81.0746	82.5145	85.2116
GL21231-G	1598.58	2537.43	659.722	0.259996	-1.94344	4.7e-50	6.72e-49	Down	65.3856	67.1128	62.6844	24.1969	19.5479	21.3184	GO:0005737,GO:0045548,GO:0009800,GO:0006559	cytoplasm|phenylalanine ammonia-lyase activity|cinnamic acid biosynthetic process|L-phenylalanine catabolic process	ko00360,ko00940	Phenylalanine metabolism|Phenylpropanoid biosynthesis
GL21232-G	470.919	146.397	795.441	5.43344	2.44187	3.64e-50	5.24e-49	Up	5.4896	5.44101	5.11539	37.1914	33.8739	40.6159
GL21233-G	58.5597	32.3019	84.8176	2.62577	1.39274	1.49e-05	3.29e-05	Up	2.14968	2.87569	3.03864	8.4483	9.12285	9.50402
GL21235-G	1065.21	53.5012	2076.92	38.8201	5.27873	1.38e-208	1.61e-206	Up	3.14442	3.03794	4.4024	187.897	175.645	162.364	GO:0016491,GO:0009405	oxidoreductase activity|pathogenesis
GL21238-G	286.032	139.02	433.044	3.11498	1.63922	4.51e-20	2.54e-19	Up	6.14319	7.08173	6.90422	29.1934	25.4188	25.7246
GL21243-G	34.5737	62.9984	6.14895	0.0976049	-3.3569	5.45e-13	2.09e-12	Down	1.328	1.01794	1.47898	0.120941	0.148011	0.207903	GO:0005737,GO:0005634,GO:0005524,GO:0004672,GO:0004674,GO:0071555,GO:0070941,GO:0035556,GO:0018105,GO:0006468,GO:0008360,GO:0060237	cytoplasm|nucleus|ATP binding|protein kinase activity|protein serine/threonine kinase activity|cell wall organization|eisosome assembly|intracellular signal transduction|peptidyl-serine phosphorylation|protein phosphorylation|regulation of cell shape|regulation of fungal-type cell wall organization
GL21246-G	86.3666	142.022	30.7114	0.216244	-2.20927	5.79e-15	2.49e-14	Down	35.2834	26.5626	31.9868	11.3283	5.37356	9.34062
GL21252-G	22.452	36.8918	8.01223	0.217182	-2.20303	2.55e-05	5.5e-05	Down	4.5474	2.65134	3.55585	1.04679	0.948949	0.999705	GO:0016491,GO:0031177,GO:0016746	oxidoreductase activity|phosphopantetheine binding|transferase activity, transferring acyl groups
GL21253-G	213.215	349.007	77.4224	0.221836	-2.17243	3.27e-27	2.45e-26	Down	8.21806	7.14747	6.8547	1.98091	2.56415	1.77358	GO:0008168,GO:0016491,GO:0031177,GO:0016746,GO:0009405	methyltransferase activity|oxidoreductase activity|phosphopantetheine binding|transferase activity, transferring acyl groups|pathogenesis
GL21261-G	791.439	393.433	1189.45	3.02324	1.5961	5.95e-12	2.14e-11	Up	42.9831	44.0816	50.4873	167.687	212.634	152.032	GO:0005737,GO:0005829,GO:0043224,GO:0005634,GO:0000151,GO:0005524,GO:0061631,GO:0031625,GO:0004842,GO:0045842,GO:0000209,GO:0060049,GO:0031146,GO:0035103,GO:0006511	cytoplasm|cytosol|nuclear SCF ubiquitin ligase complex|nucleus|ubiquitin ligase complex|ATP binding|ubiquitin conjugating enzyme activity|ubiquitin protein ligase binding|ubiquitin-protein transferase activity|positive regulation of mitotic metaphase/anaphase transition|protein polyubiquitination|regulation of protein glycosylation|SCF-dependent proteasomal ubiquitin-dependent protein catabolic p…
GL21268-G	1394.76	2275.53	513.988	0.225876	-2.14639	7.33e-58	1.26e-56	Down	36.5656	35.4283	34.579	12.4736	9.04581	9.36914	GO:0016491,GO:0031177,GO:0016740	oxidoreductase activity|phosphopantetheine binding|transferase activity
GL21273-G	380.547	234.253	526.841	2.24902	1.1693	6.74e-13	2.57e-12	Up	14.8534	15.3863	14.7936	46.2102	37.2019	46.3549
GL21276-G	5.81119	1.38491	10.2375	7.39215	2.88599	0.0103513	0.0165078	Up	0.115367	0.364781	0	1.52555	1.69727	1.34104
GL21278-G	341.249	124.697	557.801	4.47324	2.16132	5.22e-35	5.03e-34	Up	6.8613	5.81917	7.48615	40.7252	34.3705	40.4321
GL21280-G	2174.53	3259.33	1089.73	0.334342	-1.5806	8.16e-06	1.85e-05	Down	134.225	129.698	139.736	41.8567	110.092	20.8945	GO:0016021,GO:0005886,GO:0055085	integral component of membrane|plasma membrane|transmembrane transport
GL21282-G	5868.56	8413.11	3324.01	0.395099	-1.33972	8.07e-30	6.53e-29	Down	355.85	364.389	363.169	177.034	179.973	191.088	GO:0005829,GO:0005853,GO:0005085,GO:0003746,GO:0002182	cytosol|eukaryotic translation elongation factor 1 complex|guanyl-nucleotide exchange factor activity|translation elongation factor activity|cytoplasmic translational elongation
GL21283-G	1902.86	610.636	3195.09	5.2324	2.38747	8.71e-09	2.52e-08	Up	6.19992	5.11702	6.24982	42.6775	27.0831	47.9594
GL21291-G	2378.01	3989.91	766.112	0.192013	-2.38073	1.04e-76	2.57e-75	Down	660.117	677.442	652.005	155.25	179.416	154.627	GO:0000790,GO:0008301,GO:0008134,GO:0006338,GO:0006281,GO:0006357	nuclear chromatin|DNA binding, bending|transcription factor binding|chromatin remodeling|DNA repair|regulation of transcription by RNA polymerase II
GL21293-G	137.27	82.5311	192.009	2.3265	1.21816	5.99e-08	1.63e-07	Up	4.70068	3.98503	4.02388	14.127	11.526	12.2745
GL21295-G	221.204	94.3739	348.035	3.68783	1.88277	9.85e-22	5.96e-21	Up	3.12268	3.33234	4.67253	15.9069	17.3713	19.1574
GL21296-G	4747.92	1508.69	7987.16	5.29412	2.40439	5.08e-84	1.38e-82	Up	23.8927	23.6083	24.7883	163.528	155.79	170.771	GO:0005576,GO:0003993,GO:0046872	extracellular region|acid phosphatase activity|metal ion binding	ko00230,ko00240,ko00760	Purine metabolism|Pyrimidine metabolism|Nicotinate and nicotinamide metabolism
GL21302-G	143.923	263.861	23.9842	0.0908969	-3.45963	7.36e-42	8.72e-41	Down	51.8404	56.1865	59.0631	10.0921	5.91815	3.52396
GL21303-G	79.4252	142.868	15.9821	0.111866	-3.16016	1.12e-23	7.28e-23	Down	51.7523	44.8978	55.0819	4.23216	13.3802	4.09234
GL21304-G	1440.44	2663.68	217.197	0.0815399	-3.61635	5.13e-139	2.76e-137	Down	116.214	114.021	118.52	12.1073	11.9219	12.3913
GL21305-G	104.373	165.335	43.4113	0.262565	-1.92925	4.34e-14	1.78e-13	Down	845.816	666.201	754.45	240.528	144.952	375.889
GL21307-G	818.737	540.099	1097.38	2.0318	1.02276	1.31e-13	5.23e-13	Up	13.7886	12.758	13.1975	37.6106	31.9245	33.9788	GO:0000324,GO:0016021,GO:0015171,GO:0003333	fungal-type vacuole|integral component of membrane|amino acid transmembrane transporter activity|amino acid transmembrane transport
GL21309-G	694.388	296.416	1092.36	3.68523	1.88175	5.75e-15	2.47e-14	Up	10.144	10.8052	11.2183	46.5719	60.6827	44.5083	GO:0016021,GO:0016829,GO:0016765,GO:1902086,GO:0016114	integral component of membrane|lyase activity|transferase activity, transferring alkyl or aryl (other than methyl) groups|fumagillin biosynthetic process|terpenoid biosynthetic process
GL21310-G	563.097	57.9415	1068.25	18.4367	4.20451	8.94e-112	3.5e-110	Up	2.90462	2.91082	2.5	67.0868	58.6696	70.7252
GL21311-G	414.246	193.348	635.145	3.28499	1.71589	4.23e-26	3.02e-25	Up	8.4084	8.09352	8.51392	36.2545	37.1321	31.9151
GL21313-G	83956.3	118046	49866.6	0.422434	-1.2432	1.52e-27	1.16e-26	Down	6000.07	5967.17	5803.66	3011.41	3325.15	3276.54	GO:0005737,GO:0004365,GO:0051287,GO:0050661,GO:0006006,GO:0006096	cytoplasm|glyceraldehyde-3-phosphate dehydrogenase (NAD+) (phosphorylating) activity|NAD binding|NADP binding|glucose metabolic process|glycolytic process	ko00010,ko00710	Glycolysis / Gluconeogenesis|Carbon fixation in photosynthetic organisms
GL21314-G	286.334	475.689	96.9791	0.203871	-2.29427	1.17e-35	1.15e-34	Down	38.0116	34.9834	38.5265	7.75595	10.5783	10.7426	GO:0005737,GO:1990023,GO:0005635,GO:0031965,GO:0034399,GO:0005643,GO:0005525,GO:0061608,GO:0008139,GO:0008536,GO:0051028,GO:0006607,GO:0006606,GO:0006610	cytoplasm|mitotic spindle midzone|nuclear envelope|nuclear membrane|nuclear periphery|nuclear pore|GTP binding|nuclear import signal receptor activity|nuclear localization sequence binding|Ran GTPase binding|mRNA transport|NLS-bearing protein import into nucleus|protein import into nucleus|ribosomal protein import into nucleus	ko03013	RNA transport
GL21323-G	250.091	63.3102	436.871	6.90048	2.7867	3.29e-44	4.15e-43	Up	7.97198	5.91705	7.54568	66.1385	59.8804	63.5183
GL21326-G	215.32	111.766	318.873	2.85303	1.51249	6.02e-15	2.58e-14	Up	22.8519	22.6318	20.8928	85.9649	87.6715	69.207
GL21330-G	4115.99	5858.1	2373.89	0.405232	-1.30318	1.23e-06	3.01e-06	Down	224.554	206.006	203.018	79.0115	175.235	74.4642	GO:0016021,GO:0004934,GO:0019236	integral component of membrane|mating-type alpha-factor pheromone receptor activity|response to pheromone
GL21331-G	252.356	160.202	344.509	2.15046	1.10464	5.45e-06	1.26e-05	Up	9.01431	9.89666	6.98643	23.4142	28.6154	19.4043	GO:0009277,GO:0016021,GO:0052861,GO:0071966,GO:0009251	fungal-type cell wall|integral component of membrane|glucan endo-1,3-beta-glucanase activity, C-3 substituted reducing group|fungal-type cell wall polysaccharide metabolic process|glucan catabolic process
GL21332-G	106.475	151.068	61.8819	0.409629	-1.28761	1.37e-05	3.05e-05	Down	5.31238	6.13659	7.94346	4.7513	2.9699	2.47007	GO:0016021,GO:0005886,GO:0055085	integral component of membrane|plasma membrane|transmembrane transport
GL21333-G	12198.1	17374.2	7021.95	0.40416	-1.307	1.83e-29	1.47e-28	Down	910.486	881.949	886.942	441.176	455.076	490.382
GL21337-G	488.631	227.249	750.012	3.30039	1.72264	4.04e-28	3.12e-27	Up	13.8537	10.756	11.6044	51.6144	50.3701	51.2204
GL21341-G	13526	23641.9	3410.19	0.144244	-2.79342	1.8e-115	7.32e-114	Down	1008.77	941.867	936.921	187.348	168.171	178.317
GL21343-G	909.787	524.725	1294.85	2.46768	1.30315	1.03e-13	4.14e-13	Up	18.8803	16.2592	16.8895	46.8561	60.4084	57.0971
GL21344-G	1927.15	2744.77	1109.53	0.404234	-1.30674	2.93e-25	2.02e-24	Down	155.002	154.428	152.39	83.7086	85.0284	70.5513	GO:0005829,GO:0043231,GO:0016020,GO:0008289,GO:0008142,GO:0032934,GO:0015248,GO:0006897,GO:0006887,GO:0030011,GO:0034727,GO:0016126	cytosol|intracellular membrane-bounded organelle|membrane|lipid binding|oxysterol binding|sterol binding|sterol transporter activity|endocytosis|exocytosis|maintenance of cell polarity|piecemeal microautophagy of the nucleus|sterol biosynthetic process
GL21348-G	3195.25	1017.74	5372.76	5.27912	2.4003	4.02e-61	7.37e-60	Up	67.7082	71.5742	66.4511	419.138	477.1	494.047
GL21349-G	296.291	475.259	117.323	0.24686	-2.01823	4.62e-29	3.67e-28	Down	29.3423	32.1153	33.7387	12.609	7.4063	10.1175	GO:0004190	aspartic-type endopeptidase activity
GL21352-G	1682.57	2585.16	779.978	0.301714	-1.72875	4.94e-41	5.71e-40	Down	54.3778	58.073	52.9986	22.351	20.4007	21.2178	GO:0005737,GO:0005829,GO:0005783,GO:0005788,GO:0005844,GO:0000774,GO:0005524,GO:0016887,GO:0042623,GO:0031072,GO:0051787,GO:0044183,GO:0051082,GO:0051083,GO:0034605,GO:0034620,GO:0051085,GO:0061077,GO:0002181,GO:0034975,GO:0042026,GO:0006450,GO:0006986,GO:0000054,GO:0006415	cytoplasm|cytosol|endoplasmic reticulum|endoplasmic reticulum lumen|polysome|adenyl-nucleotide exchange factor activity|ATP binding|ATPase activity|ATPase activity, coupled|heat shock protein binding|misfolded protein binding|protein binding involved in protein folding|unfolded protein binding|'de novo' cotranslational protein folding|cellular response to heat|cellular response to unfolded protei…	ko04141	Protein processing in endoplasmic reticulum
GL21353-G	3204.66	208.775	6200.54	29.6996	4.89237	9.29e-250	1.82e-247	Up	5.87794	5.59947	6.32051	227.71	232.577	216.693	GO:0016021,GO:0055085	integral component of membrane|transmembrane transport
GL21354-G	4300.46	294.33	8306.59	28.2221	4.81875	7.99e-174	6.66e-172	Up	8.68407	9.33825	8.00968	330.461	280.912	330.191	GO:0005782,GO:0047639,GO:0050660,GO:0046188,GO:0015945	peroxisomal matrix|alcohol oxidase activity|flavin adenine dinucleotide binding|methane catabolic process|methanol metabolic process
GL21355-G	2462.06	153.404	4770.71	31.099	4.9588	3.79e-30	3.11e-29	Up	4.34927	4.9507	4.11026	157.374	223.773	153.017	GO:0005789,GO:0016021,GO:0020037,GO:0005506,GO:0004497,GO:0016705	endoplasmic reticulum membrane|integral component of membrane|heme binding|iron ion binding|monooxygenase activity|oxidoreductase activity, acting on paired donors, with incorporation or reduction of molecular oxygen
GL21359-G	40.6702	19.9674	61.373	3.07366	1.61996	2.16e-05	4.69e-05	Up	1.30164	2.32166	2.41817	8.66623	7.979	7.11258
GL21360-G	197.659	264.676	130.641	0.493589	-1.01862	2.39e-07	6.23e-07	Down	6.55989	7.7224	6.83267	5.75537	3.21046	4.40709	GO:0016021,GO:0048471,GO:0016810,GO:0009704,GO:0010218,GO:0009845	integral component of membrane|perinuclear region of cytoplasm|hydrolase activity, acting on carbon-nitrogen (but not peptide) bonds|de-etiolation|response to far red light|seed germination
GL21369-G	769.346	286.708	1251.98	4.36676	2.12656	9.26e-35	8.8e-34	Up	18.6526	18.9621	19.5862	102.89	120.908	96.108
GL21370-G	239.924	66.6799	413.168	6.19629	2.63141	5.68e-35	5.47e-34	Up	2.86251	1.90949	2.51116	22.084	16.6586	19.1408	GO:0005576,GO:0009044,GO:0045493	extracellular region|xylan 1,4-beta-xylosidase activity|xylan catabolic process	ko00520	Amino sugar and nucleotide sugar metabolism
GL21371-G	11540	18485.1	4594.84	0.24857	-2.00827	5.71e-64	1.11e-62	Down	471.288	480.2	478.766	147.759	165.727	141.886	GO:0005788,GO:0005524,GO:0016787,GO:0006986	endoplasmic reticulum lumen|ATP binding|hydrolase activity|response to unfolded protein	ko03060,ko04141	Protein export|Protein processing in endoplasmic reticulum
GL21372-G	404.093	183.728	624.459	3.39883	1.76504	1.36e-15	6.08e-15	Up	12.3379	15.4559	11.2527	62.8017	46.2429	61.1002
GL21373-G	3199.43	5501.95	896.906	0.163016	-2.61691	7.07e-94	2.16e-92	Down	244.04	247.123	261.684	55.0199	51.0515	51.1458	GO:0005737,GO:0000774,GO:0006417	cytoplasm|adenyl-nucleotide exchange factor activity|regulation of translation	ko04141	Protein processing in endoplasmic reticulum
GL21379-G	552.816	853.611	252.021	0.295241	-1.76003	4.41e-31	3.74e-30	Down	11.4435	11.1122	11.0298	4.2352	3.71138	4.75254	GO:0000790,GO:0005634,GO:0005524,GO:0008094,GO:0004386,GO:0061630,GO:0008270,GO:0006281,GO:0070647	nuclear chromatin|nucleus|ATP binding|DNA-dependent ATPase activity|helicase activity|ubiquitin protein ligase activity|zinc ion binding|DNA repair|protein modification by small protein conjugation or removal
GL21382-G	261.554	355.101	168.006	0.473123	-1.07971	1.63e-09	4.98e-09	Down	9.8832	9.08112	11.2057	6.02505	5.66137	6.58242	GO:0000814,GO:0031902,GO:0046872,GO:0032266,GO:0043130,GO:1904669,GO:0000433,GO:0016236,GO:0032258,GO:0045053,GO:0006623,GO:0043328,GO:0043162	ESCRT II complex|late endosome membrane|metal ion binding|phosphatidylinositol-3-phosphate binding|ubiquitin binding|ATP export|carbon catabolite repression of transcription from RNA polymerase II promoter by glucose|macroautophagy|protein localization by the Cvt pathway|protein retention in Golgi apparatus|protein targeting to vacuole|protein transport to vacuole involved in ubiquitin-dependent …	ko04144	Endocytosis
GL21383-G	1484.85	2072.06	897.652	0.433218	-1.20684	6.08e-21	3.56e-20	Down	90.2953	92.2329	89.377	49.5912	56.7644	44.5694	GO:0005829,GO:0005634,GO:0008541,GO:0005198,GO:0045842,GO:0043248,GO:0043161,GO:0006511	cytosol|nucleus|proteasome regulatory particle, lid subcomplex|structural molecule activity|positive regulation of mitotic metaphase/anaphase transition|proteasome assembly|proteasome-mediated ubiquitin-dependent protein catabolic process|ubiquitin-dependent protein catabolic process	ko03050	Proteasome
GL21386-G	66.2318	98.0199	34.4436	0.351394	-1.50884	1.38e-06	3.35e-06	Down	3.73429	3.25869	4.89095	1.64117	2.51063	1.19281	GO:0016021,GO:0004934,GO:0019236	integral component of membrane|mating-type alpha-factor pheromone receptor activity|response to pheromone
GL21387-G	1378.89	2243.45	514.329	0.229258	-2.12495	4.86e-57	8.2e-56	Down	50.1941	51.5197	54.1086	14.6974	15.2432	15.7909	GO:0016021,GO:0022857	integral component of membrane|transmembrane transporter activity
GL21392-G	2437.17	4435.76	438.578	0.0988732	-3.33828	1.98e-136	1.03e-134	Down	81.3139	81.3477	81.8901	9.20797	9.9735	11.7583	GO:0005789,GO:0016021,GO:0004608,GO:0006656	endoplasmic reticulum membrane|integral component of membrane|phosphatidylethanolamine N-methyltransferase activity|phosphatidylcholine biosynthetic process	ko00564	Glycerophospholipid metabolism
GL21393-G	518.947	252.839	785.056	3.10497	1.63458	2.47e-26	1.78e-25	Up	13.5186	14.4798	13.9066	54.2361	52.9548	59.407
GL21394-G	1158.98	1613.34	704.622	0.436747	-1.19513	1.13e-19	6.23e-19	Down	87.2154	85.2178	83.3003	49.2305	42.667	51.1959	GO:0016021,GO:0005743,GO:0032977	integral component of membrane|mitochondrial inner membrane|membrane insertase activity	ko03060	Protein export
GL21400-G	118.062	52.0195	184.104	3.53914	1.8234	1.16e-13	4.65e-13	Up	2.11564	1.57625	2.03001	7.45438	9.74892	8.71568
GL21401-G	2242.35	3508.24	976.461	0.278333	-1.84512	2.27e-48	3.09e-47	Down	123.989	125.657	115.652	46.2096	41.0721	43.0459	GO:0005576,GO:0004177,GO:0046872,GO:0009405	extracellular region|aminopeptidase activity|metal ion binding|pathogenesis
GL21406-G	2194.8	1395.39	2994.21	2.1458	1.10151	2.93e-18	1.51e-17	Up	75.77	69.7415	70.4526	200.313	176.598	216.742
GL21411-G	214.258	110.126	318.389	2.89115	1.53164	7.91e-13	2.99e-12	Up	3.46314	3.71827	3.56851	12.7618	11.4676	15.5506
GL21413-G	2958.67	332.065	5585.27	16.8198	4.07209	5.78e-30	4.71e-29	Up	7.53145	8.05818	7.26136	178.496	126.695	187.296
GL21420-G	196.514	74.1482	318.879	4.30057	2.10453	2.09e-24	1.4e-23	Up	1.98964	2.31288	2.24284	11.959	12.4834	11.6017
GL21425-G	790.004	506.548	1073.46	2.11917	1.0835	6.9e-15	2.95e-14	Up	28.1543	26.5063	25.8542	74.9154	74.5929	69.1854	GO:0005829,GO:0005634,GO:0004401,GO:0000105	cytosol|nucleus|histidinol-phosphatase activity|histidine biosynthetic process	ko00340	Histidine metabolism
GL21447-G	2504.46	3995.51	1013.4	0.253635	-1.97917	1.11e-55	1.83e-54	Down	151.542	155.862	152.079	49.5083	53.2495	46.5429
GL21450-G	170.149	103.707	236.592	2.28136	1.18989	8.81e-09	2.54e-08	Up	2.41848	2.90059	3.38604	9.18981	8.5884	7.64752	GO:0005737,GO:0016021,GO:0015171,GO:0003333	cytoplasm|integral component of membrane|amino acid transmembrane transporter activity|amino acid transmembrane transport
GL21451-G	5276.43	1120.71	9432.15	8.41626	3.07318	1.05e-07	2.82e-07	Up	24.558	21.8035	23.9733	207.078	355.223	195.605	GO:0005576,GO:0042973,GO:0008152	extracellular region|glucan endo-1,3-beta-D-glucosidase activity|metabolic process	ko00500	Starch and sucrose metabolism
GL21452-G	590.178	386.607	793.749	2.05312	1.03782	1.4e-12	5.24e-12	Up	29.4013	31.0706	30.9552	80.8672	81.8959	77.6689	GO:0005829,GO:0000329,GO:0005794,GO:0000139,GO:0016021,GO:0006895,GO:0006886	cytosol|fungal-type vacuole membrane|Golgi apparatus|Golgi membrane|integral component of membrane|Golgi to endosome transport|intracellular protein transport
GL21453-G	1716.72	843.562	2589.88	3.07017	1.61832	1.38e-23	8.92e-23	Up	66.4208	70.0921	72.943	261.504	312.709	249.175	GO:0005737,GO:0031417,GO:0004596,GO:0017196	cytoplasm|NatC complex|peptide alpha-N-acetyltransferase activity|N-terminal peptidyl-methionine acetylation
GL21458-G	241.204	408.323	74.0847	0.181436	-2.46247	5.64e-36	5.63e-35	Down	20.3296	22.0469	23.5379	4.75911	5.64066	4.90591
GL21461-G	1018.83	1479.24	558.423	0.377506	-1.40543	3.1e-25	2.13e-24	Down	57.7177	54.5853	52.9043	29.4815	27.16	23.3495
GL21463-G	2552.9	3886.25	1219.54	0.31381	-1.67204	2.07e-41	2.42e-40	Down	58.3189	58.3073	56.3853	22.2744	22.4994	24.7516	GO:0032153,GO:0005737,GO:0005829,GO:0032168,GO:0031097,GO:0005940,GO:0005525,GO:0005546,GO:0000281,GO:0031107,GO:0031106	cell division site|cytoplasm|cytosol|hyphal septin ring|medial cortex|septin ring|GTP binding|phosphatidylinositol-4,5-bisphosphate binding|mitotic cytokinesis|septin ring disassembly|septin ring organization
GL21470-G	496.756	140.869	852.643	6.05273	2.59759	1.99e-18	1.03e-17	Up	22.5026	29.6463	27.567	215.506	162.999	239.048
GL21471-G	12.8715	6.451	19.2921	2.99055	1.58041	0.0206846	0.0315401	Up	1.81896	0.348568	1.04182	3.18054	5.06825	4.05789
GL21474-G	63.7055	29.2119	98.1992	3.36162	1.74916	0.00334201	0.00572646	Up	5.21613	7.18922	5.26654	25.8053	36.4019	13.9922
GL21481-G	116.697	187.099	46.2942	0.247431	-2.0149	2.91e-16	1.35e-15	Down	14.8904	17.448	17.1072	3.79061	5.0471	6.78773
GL21483-G	360.104	81.1254	639.082	7.87771	2.97778	1.43e-60	2.59e-59	Up	6.6798	9.42315	9.06441	85.8587	91.343	76.5848
GL21484-G	71.79	28.0503	115.53	4.11866	2.04217	2.38e-11	8.25e-11	Up	5.10585	3.53154	4.85877	23.2088	20.3441	27.6147
GL21485-G	434.819	103.331	766.306	7.41604	2.89065	1.2e-63	2.31e-62	Up	14.5906	17.3771	13.4824	147.684	151.332	133.044
GL21492-G	856.814	1441.94	271.685	0.188415	-2.40801	2.81e-62	5.28e-61	Down	281.97	287.769	256.752	70.1699	59.6747	69.7425
GL21495-G	279.432	136.797	422.068	3.08537	1.62544	1.56e-19	8.53e-19	Up	22.8669	21.7274	26.9219	101.834	95.5727	85.2463
GL21503-G	896.413	1533.67	259.153	0.168976	-2.56511	1.49e-70	3.28e-69	Down	540.791	492.185	585.489	115.218	96.0628	138.699
GL21504-G	1589.42	2243.48	935.359	0.416924	-1.26214	5.01e-23	3.18e-22	Down	67.8776	62.6281	61.412	34.7949	36.8772	30.8965	GO:0005576,GO:0016787,GO:0009166	extracellular region|hydrolase activity|nucleotide catabolic process
GL21506-G	1624.53	3137.88	111.176	0.0354302	-4.81888	3.07e-214	3.86e-212	Down	300.037	300.834	268.075	14.6879	13.1774	11.6279	GO:0005783,GO:0005789,GO:0016021,GO:0004671,GO:0009908,GO:0009788,GO:0048367	endoplasmic reticulum|endoplasmic reticulum membrane|integral component of membrane|protein C-terminal S-isoprenylcysteine carboxyl O-methyltransferase activity|flower development|negative regulation of abscisic acid-activated signaling pathway|shoot system development
GL21510-G	46.4044	29.7998	63.0089	2.11441	1.08025	0.00218424	0.00382824	Up	2.71149	2.32198	2.58028	7.13028	7.37572	6.12863
GL21511-G	1919.4	3166.07	672.729	0.212481	-2.2346	1.77e-66	3.61e-65	Down	96.3574	100.324	105.465	30.0803	21.1368	31.0109	GO:0016829,GO:0008265,GO:0102867,GO:0030151,GO:0030170,GO:0006777	lyase activity|Mo-molybdopterin cofactor sulfurase activity|molybdenum cofactor sulfurtransferase activity|molybdenum ion binding|pyridoxal phosphate binding|Mo-molybdopterin cofactor biosynthetic process	ko00790	Folate biosynthesis
GL21517-G	202.502	102.99	302.014	2.93247	1.55212	4.77e-15	2.06e-14	Up	10.0857	11.8608	11.0364	45.434	39.4377	39.0789			ko00071,ko00410,ko00592,ko00640,ko01040,ko04146	Fatty acid degradation|beta-Alanine metabolism|alpha-Linolenic acid metabolism|Propanoate metabolism|Biosynthesis of unsaturated fatty acids|Peroxisome
GL21523-G	4151.62	6390.92	1912.32	0.299224	-1.7407	1.95e-46	2.56e-45	Down	344.445	338.908	362.311	157.997	125.223	118.049
GL21525-G	12078.8	19247.2	4910.41	0.255123	-1.97074	5.3e-62	9.91e-61	Down	653.079	628.136	631.234	208.006	212.742	204.33
GL21526-G	569.014	762.972	375.056	0.491572	-1.02452	4.5e-12	1.63e-11	Down	24.7953	23.1737	25.4667	16.6106	16.4318	13.2303	GO:0005576,GO:0046872,GO:0045735,GO:0046564,GO:0033609	extracellular region|metal ion binding|nutrient reservoir activity|oxalate decarboxylase activity|oxalate metabolic process
GL21527-G	674.557	439.429	909.686	2.07016	1.04974	2.35e-13	9.22e-13	Up	14.6509	13.6987	15.4884	35.1847	43.3437	37.6316
GL21530-G	344.936	221.072	468.801	2.12058	1.08446	7.76e-11	2.6e-10	Up	10.306	9.84093	9.20315	24.6723	28.8878	26.1666
GL21533-G	1978.79	3083.8	873.785	0.283347	-1.81936	3.27e-46	4.26e-45	Down	47.6575	47.6959	44.3318	17.7181	17.2226	15.7957			ko00240,ko00250	Pyrimidine metabolism|Alanine, aspartate and glutamate metabolism
GL21535-G	625.363	893.515	357.211	0.399782	-1.32272	1e-19	5.54e-19	Down	60.8072	59.4646	64.4985	31.4807	27.3991	35.6823			ko00330	Arginine and proline metabolism
GL21539-G	4880.34	8940.89	819.789	0.0916898	-3.44709	5.82e-155	3.88e-153	Down	339.206	353.697	356.756	40.4727	54.0647	28.805	GO:0009507,GO:0009570,GO:0008807	chloroplast|chloroplast stroma|carboxyvinyl-carboxyphosphonate phosphorylmutase activity
GL21548-G	981.381	1697.9	264.866	0.155996	-2.68041	1.21e-77	3.04e-76	Down	76.5537	74.0995	86.4603	17.5263	13.959	15.9012
GL21555-G	285.307	77.4205	493.193	6.37032	2.67137	2.18e-07	5.69e-07	Up	4.03646	3.39266	4.50674	24.5073	44.4127	28.3105	GO:0005737,GO:0005887,GO:0015343,GO:0006811,GO:0033214,GO:0015891,GO:0055085	cytoplasm|integral component of plasma membrane|siderophore transmembrane transporter activity|ion transport|iron assimilation by chelation and transport|siderophore transport|transmembrane transport
GL21556-G	365.844	223.95	507.738	2.2672	1.18091	6.58e-13	2.51e-12	Up	16.4464	16.6151	18.145	52.3877	45.9944	50.3143
GL21560-G	1835.38	920.38	2750.37	2.9883	1.57933	0.000158458	0.000315225	Up	25.5176	26.8031	28.1026	122.179	63.9535	121.805
GL21565-G	38.6213	54.8217	22.421	0.408981	-1.28989	0.000827001	0.00152081	Down	1.43008	1.26927	1.44897	0.723846	0.768976	0.680489
GL21566-G	443.956	253.199	634.712	2.50677	1.32583	5.16e-15	2.23e-14	Up	8.07127	8.46987	10.2808	31.6814	24.308	30.0953	GO:0005829,GO:0005576,GO:0005634,GO:0050660,GO:0050031,GO:0051699,GO:0008115,GO:0019477	cytosol|extracellular region|nucleus|flavin adenine dinucleotide binding|L-pipecolate oxidase activity|proline oxidase activity|sarcosine oxidase activity|L-lysine catabolic process	ko00260,ko00310,ko04146	Glycine, serine and threonine metabolism|Lysine degradation|Peroxisome
GL21567-G	182.993	268.239	97.746	0.364398	-1.45641	1.93e-12	7.14e-12	Down	11.6612	12.1481	12.623	4.49231	3.97431	8.49007
GL21568-G	47.9365	76.6355	19.2375	0.251026	-1.99409	2.32e-08	6.51e-08	Down	1.98264	1.38499	1.96084	0.332566	0.480488	0.893273
GL21574-G	1439.87	562.733	2317	4.11741	2.04174	5.94e-06	1.36e-05	Up	31.3757	28.8425	31.7511	145.659	219.57	119.822
GL21575-G	298.725	433.282	164.169	0.378896	-1.40013	1.09e-15	4.89e-15	Down	22.0021	19.1712	18.8106	9.93917	10.3618	8.83957	GO:0031362,GO:0005783,GO:0005789,GO:0016021,GO:0008496,GO:0051692,GO:0030447,GO:0009272	anchored component of external side of plasma membrane|endoplasmic reticulum|endoplasmic reticulum membrane|integral component of membrane|mannan endo-1,6-alpha-mannosidase activity|cellular oligosaccharide catabolic process|filamentous growth|fungal-type cell wall biogenesis
GL21576-G	678.851	36.7004	1321	35.9942	5.16969	7.58e-42	8.97e-41	Up	3.17379	3.02136	5.16023	196.057	135.308	191.339
GL21580-G	2621.51	4563.39	679.638	0.148933	-2.74727	2.62e-99	8.64e-98	Down	98.7136	101.437	98.079	15.6051	27.499	13.7712	GO:0005737,GO:0005739,GO:0005524,GO:0016887,GO:0042623,GO:0031072,GO:0051787,GO:0044183,GO:0051082,GO:0034605,GO:0071470,GO:0034620,GO:0051085,GO:0042026,GO:0006986,GO:0009847	cytoplasm|mitochondrion|ATP binding|ATPase activity|ATPase activity, coupled|heat shock protein binding|misfolded protein binding|protein binding involved in protein folding|unfolded protein binding|cellular response to heat|cellular response to osmotic stress|cellular response to unfolded protein|chaperone cofactor-dependent protein refolding|protein refolding|response to unfolded protein|spore …	ko03018	RNA degradation
GL21583-G	1227.81	450.629	2004.98	4.4493	2.15358	1.3e-56	2.18e-55	Up	26.1512	26.705	26.1176	153.552	150.046	146.588
GL21586-G	891.82	1566.51	217.132	0.138609	-2.85091	1.64e-83	4.43e-82	Down	50.7222	53.2878	49.9749	8.2684	10.4308	8.63097	GO:0005758,GO:0070469,GO:0020037,GO:0004460,GO:0046872	mitochondrial intermembrane space|respiratory chain|heme binding|L-lactate dehydrogenase (cytochrome) activity|metal ion binding	ko00620	Pyruvate metabolism
GL21587-G	378.639	200.834	556.444	2.77067	1.47023	6.38e-05	0.00013227	Up	4.73549	4.47795	4.18248	16.0405	11.2587	20.2349	GO:0005737,GO:0010494,GO:0005829,GO:0016281,GO:0005634,GO:0048471,GO:0003729,GO:0005198,GO:0003743,GO:0002183,GO:0042273	cytoplasm|cytoplasmic stress granule|cytosol|eukaryotic translation initiation factor 4F complex|nucleus|perinuclear region of cytoplasm|mRNA binding|structural molecule activity|translation initiation factor activity|cytoplasmic translational initiation|ribosomal large subunit biogenesis	ko03013	RNA transport
GL21588-G	494.248	840.677	147.82	0.175834	-2.50772	3.26e-54	5.21e-53	Down	40.2727	37.883	36.1322	7.96941	8.68053	9.08658
GL21591-G	542.097	325.643	758.55	2.3294	1.21996	4.68e-16	2.14e-15	Up	10.7306	10.1028	11.302	32.5633	29.961	33.3382
GL21593-G	214.775	39.7558	389.794	9.80471	3.29348	1.89e-51	2.85e-50	Up	1.92648	1.84157	1.59951	24.8284	20.0483	22.6251
GL21594-G	78.9529	40.6818	117.224	2.88148	1.52681	1.25e-07	3.35e-07	Up	3.60846	2.32849	3.09312	10.9774	8.93817	13.411	GO:0035861	site of double-strand break
GL21595-G	883.42	375.484	1391.36	3.7055	1.88967	3.26e-41	3.78e-40	Up	37.4574	42.9978	37.6887	187.639	195.074	178.152
GL21598-G	1818.12	2478.02	1158.23	0.467401	-1.09727	5.35e-08	1.46e-07	Down	49.0476	45.178	47.0551	24.7302	39.5471	20.3183	GO:0005829,GO:1990023,GO:0005635,GO:0031965,GO:0034399,GO:0005643,GO:0005634,GO:0005525,GO:0061608,GO:0008139,GO:0051028,GO:0006607,GO:0006606,GO:0006610	cytosol|mitotic spindle midzone|nuclear envelope|nuclear membrane|nuclear periphery|nuclear pore|nucleus|GTP binding|nuclear import signal receptor activity|nuclear localization sequence binding|mRNA transport|NLS-bearing protein import into nucleus|protein import into nucleus|ribosomal protein import into nucleus
GL21599-G	105.666	156.601	54.731	0.349494	-1.51666	6.09e-06	1.4e-05	Down	6.39673	6.17698	4.2778	1.93316	3.72402	1.89237
GL21603-G	885.612	1598.05	173.172	0.108364	-3.20604	1.96e-100	6.53e-99	Down	50.4409	55.5683	55.7847	7.62492	7.24142	7.5854
GL21607-G	43.55	83.3102	3.7897	0.045489	-4.45834	1.79e-21	1.07e-20	Down	6.81108	6.67193	6.64714	0.577961	0.392957	0.206987	GO:0005737,GO:0005783,GO:0005811,GO:0016020,GO:0005741,GO:0047372,GO:0009966,GO:0019433	cytoplasm|endoplasmic reticulum|lipid droplet|membrane|mitochondrial outer membrane|acylglycerol lipase activity|regulation of signal transduction|triglyceride catabolic process	ko00561	Glycerolipid metabolism
GL21609-G	362.035	601.092	122.978	0.204592	-2.28918	4.38e-40	4.95e-39	Down	21.0401	17.9241	19.5179	5.46978	4.86624	5.00148
GL21611-G	832.225	1645.26	19.1891	0.0116633	-6.42189	2.55e-230	4e-228	Down	60.0994	59.8842	62.9913	1.01944	0.858863	0.85718
GL21612-G	492.223	942.371	42.074	0.0446469	-4.4853	4.24e-126	1.98e-124	Down	52.1613	55.3993	55.374	3.30749	2.52987	3.47954
GL21613-G	86.831	46.6713	126.991	2.72096	1.44412	1.26e-07	3.37e-07	Up	3.56918	4.01259	3.58125	12.0137	11.1826	15.6734
GL21614-G	166.276	318.828	13.7247	0.0430475	-4.53793	4.61e-65	9.09e-64	Down	16.8707	19.1712	16.7918	0.924854	1.28008	0.709761
GL21616-G	121.944	222.941	20.9471	0.093958	-3.41184	9.23e-37	9.47e-36	Down	7.8594	7.96948	9.23058	0.850766	1.00465	1.15461
GL21619-G	1666.51	2362.74	970.278	0.410657	-1.28399	3.98e-24	2.63e-23	Down	39.1062	38.3718	41.2735	19.7697	20.1826	22.4673	GO:0005794,GO:0000139,GO:0016021,GO:0005524,GO:0005509,GO:0005388,GO:0015410,GO:0008553,GO:0070588,GO:0006816,GO:0006874,GO:0030026,GO:0016236,GO:0006828	Golgi apparatus|Golgi membrane|integral component of membrane|ATP binding|calcium ion binding|calcium-transporting ATPase activity|manganese-transporting ATPase activity|proton-exporting ATPase activity, phosphorylative mechanism|calcium ion transmembrane transport|calcium ion transport|cellular calcium ion homeostasis|cellular manganese ion homeostasis|macroautophagy|manganese ion transport
GL21623-G	12.9453	6.18642	19.7042	3.18507	1.67133	0.0150845	0.0235008	Up	0.412359	0.579483	0.288665	1.90021	0.84258	2.48541
GL21628-G	1003.36	1426.49	580.238	0.40676	-1.29775	6.13e-22	3.73e-21	Down	71.8148	76.685	77.0605	36.8637	41.3873	39.2003	GO:0016491	oxidoreductase activity
GL21629-G	227.854	116.353	339.355	2.9166	1.54429	6.75e-16	3.06e-15	Up	13.7385	15.5625	15.7744	54.4854	55.4097	58.3734
GL21634-G	276.874	149.443	404.304	2.70541	1.43584	7.19e-10	2.26e-09	Up	4.59801	8.36646	6.60453	26.959	21.1126	19.7768
GL21638-G	441.78	170.307	713.253	4.18804	2.06627	4.78e-37	4.94e-36	Up	9.20733	10.9981	11.344	59.7692	57.0426	52.4036
GL21639-G	232.979	80.4643	385.494	4.79087	2.26029	2.13e-30	1.76e-29	Up	11.1536	9.48028	8.43758	58.8224	62.9309	56.8481
GL21640-G	377.767	224.229	531.304	2.36947	1.24456	2.4e-14	9.98e-14	Up	9.47375	9.27498	9.72685	29.9648	28.8562	27.6261	GO:0016021,GO:0071949,GO:0004497	integral component of membrane|FAD binding|monooxygenase activity
GL21642-G	1019.63	1489.43	549.824	0.369151	-1.43772	1.45e-26	1.06e-25	Down	83.6064	83.3834	79.0464	41.6248	28.8829	45.854
GL21643-G	318.001	192.919	443.084	2.29674	1.19959	2.05e-12	7.58e-12	Up	16.2062	14.9354	14.3867	45.8343	46.5523	41.6606
GL21646-G	1178.38	1752.04	604.724	0.345154	-1.53469	1.04e-30	8.7e-30	Down	60.1318	65.6143	67.7147	29.4775	28.6269	27.4165	GO:0005730,GO:0005634,GO:0003723,GO:0042254	nucleolus|nucleus|RNA binding|ribosome biogenesis
GL21650-G	190.634	260.26	121.008	0.46495	-1.10485	2.61e-08	7.3e-08	Down	13.3867	13.4091	13.3056	6.81783	9.45883	7.58905
GL21651-G	17.9963	8.27691	27.7157	3.34855	1.74354	0.00213827	0.00375061	Up	1.20196	2.78701	2.01938	11.2702	7.07322	7.45155
GL21653-G	1624.83	2711.86	537.811	0.198318	-2.33411	2.56e-69	5.57e-68	Down	129.222	128.308	129.87	34.2229	34.3796	29.8558
GL21654-G	395.079	240.715	549.442	2.28254	1.19064	1.3e-13	5.19e-13	Up	6.9377	6.88198	7.34615	23.4781	18.798	19.6529
GL21658-G	74.8506	33.9102	115.791	3.41464	1.77173	2.16e-09	6.56e-09	Up	3.42946	2.76406	4.13068	12.6104	14.5921	17.8478
GL21659-G	3031.81	4138.17	1925.46	0.465292	-1.10379	7.33e-20	4.08e-19	Down	64.6964	62.5582	59.931	38.616	36.366	36.6445	GO:0071013,GO:0005634,GO:0071014,GO:0005686,GO:0071004,GO:0003729,GO:0000245	catalytic step 2 spliceosome|nucleus|post-mRNA release spliceosomal complex|U2 snRNP|U2-type prespliceosome|mRNA binding|spliceosomal complex assembly	ko03040	Spliceosome
[truncated: 3,334 more rows]
