# Supplementary material for: Transcriptome and metabolome analyses reveal transcription factors regulating ganoderic acid biosynthesis in Ganoderma lucidum development
Source: Front Microbiol. 2022 Aug 4;13:956421. doi: 10.3389/fmicb.2022.956421 (PMC9386254; doi:10.3389/fmicb.2022.956421)
Supplement: Supplementary file 1 [file Data_Sheet_1.ZIP › Table S2.xlsx]

## Sheet: Table S2
Table S2 The differentially expressed genes at Fruiting body (MA-H2O) vs Mycelia (CYM)
gene_id	BaseMean	BaseMean_control_CYM	BaseMean_case_MA_H2O	FoldChange	log2FoldChange	pValue	qValue	Regulation	Expression_CYM_1	Expression_CYM_2	Expression_CYM_3	Expression_MA_H2O_1	Expression_MA_H2O_2	Expression_MA_H2O_3	GO_id	GO_term	pathway	pathway_description
GL15002-G	137.103	61.2584	212.947	3.47621	1.79751	1.06e-08	2.87e-08	Up	1.92248	2.37692	2.60102	8.79108	10.8913	7.43565
GL15003-G	40.4963	55.4745	25.5181	0.459997	-1.1203	0.00139349	0.00244882	Down	3.77665	4.63034	4.61314	3.69906	1.4846	1.664
GL15004-G	138.074	186.004	90.1446	0.484637	-1.04502	1.51e-07	3.76e-07	Down	6.36041	5.32535	5.1183	3.17706	2.86247	3.24213	GO:0005576,GO:0004806,GO:0006629	extracellular region|triglyceride lipase activity|lipid metabolic process
GL15005-G	209.169	317.563	100.776	0.317342	-1.65589	1.81e-21	9.14e-21	Down	11.2045	11.8466	11.2068	3.79018	4.13802	4.43186
GL15008-G	422.586	736.506	108.666	0.147542	-2.7608	8.77e-78	1.44e-76	Down	48.0128	48.233	47.7838	7.08085	8.30216	8.76406
GL15009-G	197.542	322.297	72.7861	0.225835	-2.14666	1.13e-31	7.89e-31	Down	15.8914	14.43	17.6624	4.69343	3.43496	4.22261
GL15017-G	313.838	457.665	170.01	0.371473	-1.42867	5.65e-21	2.79e-20	Down	17.7386	18.7355	15.8246	6.96874	8.68676	6.36285
GL15021-G	190.762	78.5077	303.017	3.85971	1.94849	2.94e-26	1.75e-25	Up	5.81773	5.82123	5.95425	25.7042	24.5315	27.0282
GL15023-G	55.2258	24.515	85.9366	3.50548	1.80961	4e-09	1.11e-08	Up	0.856461	1.11761	1.07063	4.40404	3.88166	3.8464
GL15024-G	282.366	101.291	463.441	4.57536	2.19388	4.49e-15	1.72e-14	Up	4.78916	4.85348	4.54532	29.9867	19.1488	25.0116
GL15025-G	1064.22	501.79	1626.64	3.24168	1.69674	5.94e-49	6.25e-48	Up	11.2361	10.7024	11.7752	43.4852	42.4451	38.2018
GL15026-G	244.208	340.207	148.208	0.43564	-1.19879	3.48e-13	1.22e-12	Down	18.3129	21.5108	24.0854	12.5768	9.36172	9.73876	GO:0005783,GO:0010339,GO:0005576,GO:0009277,GO:0005794,GO:0004553,GO:0071966	endoplasmic reticulum|external side of cell wall|extracellular region|fungal-type cell wall|Golgi apparatus|hydrolase activity, hydrolyzing O-glycosyl compounds|fungal-type cell wall polysaccharide metabolic process
GL15027-G	437.045	662.91	211.18	0.318565	-1.65034	3.52e-33	2.57e-32	Down	60.8103	54.8824	64.2284	23.4389	18.4882	23.4041
GL15031-G	10609.2	15520.8	5697.57	0.367092	-1.44579	3.39e-47	3.47e-46	Down	1076.95	1080.45	1011.24	386.559	505.053	427.329	GO:0000275,GO:0046933,GO:0006754,GO:0015986	mitochondrial proton-transporting ATP synthase complex, catalytic core F(1)|proton-transporting ATP synthase activity, rotational mechanism|ATP biosynthetic process|ATP synthesis coupled proton transport	ko00190	Oxidative phosphorylation
GL15032-G	79.262	123.389	35.135	0.28475	-1.81223	4.05e-12	1.34e-11	Down	14.3	14.5894	14.0547	5.61521	4.2775	4.02972
GL15036-G	224.031	307.503	140.559	0.457098	-1.12942	1.55e-11	4.95e-11	Down	10.2084	11.6984	12.8633	6.72145	4.54256	6.87547	GO:0000148,GO:0016021,GO:0003843,GO:0006075,GO:0071555,GO:0008360	1,3-beta-D-glucan synthase complex|integral component of membrane|1,3-beta-D-glucan synthase activity|(1->3)-beta-D-glucan biosynthetic process|cell wall organization|regulation of cell shape	ko00500	Starch and sucrose metabolism
GL15037-G	752.839	1183.26	322.419	0.272484	-1.87576	6.87e-54	7.97e-53	Down	51.1385	56.7526	54.6459	16.4927	16.6719	17.1811
GL15042-G	34.7489	49.5785	19.9193	0.401773	-1.31555	0.000508913	0.000944719	Down	4.44065	3.96026	4.48357	1.39721	0.870835	3.68735
GL15045-G	1004.52	1576.72	432.328	0.274196	-1.86672	3.46e-59	4.36e-58	Down	188.883	185.618	203.649	68.5874	46.5426	65.8383
GL15049-G	376.283	502.14	250.426	0.498718	-1.0037	7.65e-13	2.63e-12	Down	43.32	37.5857	40.9645	26.0188	21.4233	21.7564
GL15052-G	414.461	173.158	655.763	3.78707	1.92108	0.0249336	0.0371298	Up	26.9206	31.6326	37.436	80.3537	224.028	102.93
GL15054-G	190.892	311.645	70.1382	0.225058	-2.15163	2.58e-31	1.79e-30	Down	9.82179	8.41283	9.90832	2.20089	2.65607	2.32648	GO:0005525	GTP binding
GL15058-G	19.2327	26.5241	11.9413	0.450206	-1.15134	0.0211919	0.0319439	Down	0.518468	0.569217	0.657839	0.400578	0.318203	0.171829
GL15061-G	8.95797	16.3018	1.61419	0.0990192	-3.33615	0.000101671	0.000202338	Down	0.860707	0.786202	1.20505	0.0625881	0.065015	0.195602
GL15062-G	24.0254	12.3568	35.694	2.88862	1.53038	0.000685707	0.0012523	Up	0.33072	1.74284	1.04182	3.42698	3.84091	2.91239
GL15063-G	336.434	604.305	68.5624	0.113457	-3.13979	3.29e-32	2.35e-31	Down	103.666	76.2174	91.9285	14.84	10.3887	9.9142
GL15065-G	172.875	247.968	97.7816	0.394332	-1.34252	2.52e-13	8.88e-13	Down	27.456	25.6822	33.2748	10.7313	13.8695	14.039
GL15066-G	339.465	150.386	528.545	3.51459	1.81336	1.88e-22	9.83e-22	Up	9.29251	10.8359	10.0344	43.994	32.5574	44.4075
GL15067-G	151.776	79.6243	223.928	2.8123	1.49175	5.95e-11	1.84e-10	Up	6.65238	8.02753	8.70636	27.7626	19.1168	28.1546
GL15069-G	1797.1	591.022	3003.18	5.08134	2.34521	1.87e-18	8.41e-18	Up	29.1749	29.0275	25.6845	140.02	186.599	156.791	GO:0005576,GO:0008126	extracellular region|acetylesterase activity
GL15070-G	53.3994	74.0737	32.7251	0.441792	-1.17856	9.48e-05	0.00018915	Down	3.76678	3.65664	3.74714	1.51371	1.74088	2.36534
GL15072-G	24.0229	15.8839	32.1619	2.02481	1.01779	0.0220877	0.0331888	Up	2.7409	1.18179	2.09315	5.70752	3.81139	4.38854
GL15077-G	124.312	202.304	46.3192	0.228958	-2.12684	2.53e-22	1.31e-21	Down	9.13174	7.66227	10.5197	2.46595	2.51134	2.11555
GL15078-G	1433.44	2743.02	123.853	0.045152	-4.46907	1.06e-267	9.01e-266	Down	74.7604	81.7792	82.2561	4.39858	3.01369	4.90716	GO:0005525	GTP binding
GL15079-G	354.533	488.957	220.109	0.45016	-1.15149	7.92e-16	3.15e-15	Down	8.59175	7.57424	7.57963	4.26769	3.89034	4.01032
GL15090-G	90.7545	142.766	38.7433	0.271377	-1.88163	2.88e-14	1.06e-13	Down	3.52151	4.99986	4.1256	1.33328	1.15415	1.422	GO:0005525	GTP binding
GL15091-G	263.472	13.5975	513.346	37.753	5.23852	1.5e-60	1.93e-59	Up	0.3498	0.368678	0.489744	16.6609	14.6646	20.6023	GO:0016021,GO:0020037,GO:0005506,GO:0004497,GO:0016705	integral component of membrane|heme binding|iron ion binding|monooxygenase activity|oxidoreductase activity, acting on paired donors, with incorporation or reduction of molecular oxygen
GL15093-G	1616.8	772.224	2461.38	3.18739	1.67238	1.11e-41	1e-40	Up	25.1955	25.4375	24.8705	102.918	81.82	89.43
GL15096-G	358.518	237.829	479.207	2.01492	1.01072	2.26e-08	5.95e-08	Up	7.44625	8.94137	10.4642	20.2849	17.2098	24.1204	GO:0004185	serine-type carboxypeptidase activity
GL15098-G	2979.47	201.586	5757.36	28.5603	4.83594	1.28e-278	1.17e-276	Up	7.8458	6.41514	7.31489	253.205	208.21	240.787	GO:0016021,GO:0020037,GO:0005506,GO:0004497,GO:0016705	integral component of membrane|heme binding|iron ion binding|monooxygenase activity|oxidoreductase activity, acting on paired donors, with incorporation or reduction of molecular oxygen
GL15099-G	389.395	110.517	668.273	6.04678	2.59617	6.4e-12	2.09e-11	Up	4.29241	4.70323	5.31051	40.9324	23.2101	34.673
GL15104-G	17.4863	25.2137	9.7589	0.387048	-1.36942	0.00909514	0.0144874	Down	0.954556	1.45321	1.67055	0.46275	0.660954	0.662841
GL15109-G	224.976	85.8389	364.113	4.24181	2.08468	1.94e-24	1.09e-23	Up	2.46859	1.94451	2.37386	11.5074	11.7181	9.4485	GO:0005525	GTP binding
GL15110-G	102.296	162.112	42.4813	0.26205	-1.93209	2.48e-16	1.01e-15	Down	5.45031	5.43301	5.30939	2.04134	1.41367	1.38039
GL15113-G	18177.8	337.723	36017.8	106.649	6.73673	9e-35	6.87e-34	Up	9.72676	10.9815	13.2257	1634.73	927.364	1572.89	GO:0004190	aspartic-type endopeptidase activity
GL15114-G	6057.69	12079.2	36.152	0.00299291	-8.38424	0	0	Down	802.12	857.445	854.33	2.08846	3.25417	3.18576
GL15120-G	197.947	276.689	119.205	0.430828	-1.21482	2.99e-12	9.97e-12	Down	9.52948	9.69135	8.91802	4.30362	4.58416	4.90119
GL15123-G	36.0594	63.7891	8.32959	0.13058	-2.93699	7.03e-13	2.42e-12	Down	7.19802	5.74112	5.92406	1.27318	0.661276	0.884218
GL15124-G	3520.82	6584.33	457.299	0.0694526	-3.84783	9.01e-271	7.78e-269	Down	559.288	568.542	543.474	46.6887	37.5325	48.1635	GO:0005576	extracellular region
GL15125-G	395.263	577.82	212.707	0.368119	-1.44176	6.07e-25	3.46e-24	Down	27.1704	25.4175	27.5729	10.7904	11.0539	11.707
GL15126-G	122.233	175.613	68.8534	0.392074	-1.3508	1.57e-10	4.73e-10	Down	4.15138	5.12385	5.33423	1.8768	2.35186	2.26548	GO:0005525	GTP binding
GL15135-G	2.89194	5.78389	0	0	#NAME?	0.00476473	0.00784689	Down	0.657455	0.923915	2.30121	0	0	0
GL15136-G	2.25091	0	4.50182	Inf	Inf	0.0184666	0.028116	Up	0	0	0	0.65408	0.452962	2.04415
GL15146-G	838.561	525.347	1151.77	2.1924	1.13251	1e-22	5.28e-22	Up	80.8819	104.418	97.1689	227.491	231.109	245.214	GO:0031429,GO:0003723,GO:0001522,GO:0006364	box H/ACA snoRNP complex|RNA binding|pseudouridine synthesis|rRNA processing	ko03008	Ribosome biogenesis in eukaryotes
GL15151-G	64.8084	29.1096	100.507	3.45271	1.78773	4.48e-10	1.31e-09	Up	2.65428	1.39876	2.8691	9.02611	8.31467	9.84641	GO:0005737,GO:0000815,GO:0005771,GO:0032509,GO:0045324,GO:0045053,GO:0015031,GO:0043328,GO:0000920	cytoplasm|ESCRT III complex|multivesicular body|endosome transport via multivesicular body sorting pathway|late endosome to vacuole transport|protein retention in Golgi apparatus|protein transport|protein transport to vacuole involved in ubiquitin-dependent protein catabolic process via the multivesicular body sorting pathway|septum digestion after cytokinesis	ko04144	Endocytosis
GL15152-G	261.582	141.62	381.544	2.69413	1.42982	3.83e-19	1.76e-18	Up	27.7175	34.919	30.6964	88.5733	98.1417	98.9139
GL15153-G	32745.2	81.5434	65408.9	802.137	9.6477	3.04798388812066e-315	3.65483473430916e-313	Up	3.17576	3.06141	3.37537	3231.3	2885.35	2646.88	GO:0005789,GO:0005774,GO:0005509,GO:0004609,GO:0006646,GO:0016540	endoplasmic reticulum membrane|vacuolar membrane|calcium ion binding|phosphatidylserine decarboxylase activity|phosphatidylethanolamine biosynthetic process|protein autoprocessing	ko00564	Glycerophospholipid metabolism
GL15158-G	28.313	18.654	37.972	2.0356	1.02545	0.0119704	0.0187597	Up	1.12745	0.7922	2.36777	3.93529	2.72526	3.24548
GL15161-G	502.349	684.801	319.897	0.467138	-1.09808	1.82e-17	7.83e-17	Down	20.9076	20.8082	20.5113	9.02429	10.491	13.5754
GL15162-G	406.234	196.746	615.721	3.12951	1.64594	1.01e-31	7.07e-31	Up	7.88816	6.03609	7.64	27.6587	22.9768	26.2348
GL15166-G	50.332	84.2285	16.4354	0.195129	-2.3575	1.39e-12	4.73e-12	Down	4.15905	3.80256	4.89339	1.03848	0.794867	1.02489
GL15167-G	163.508	222.67	104.347	0.468616	-1.09352	6.38e-09	1.74e-08	Down	11.6329	12.0935	12.1041	7.44016	4.43349	7.33014
GL15169-G	71.5567	104.618	38.4958	0.367967	-1.44235	6.9e-08	1.76e-07	Down	7.40033	6.85208	7.77072	3.31931	3.13456	2.75057
GL15170-G	395.126	606.333	183.919	0.303329	-1.72104	8.41e-34	6.25e-33	Down	56.1429	56.039	49.0356	19.745	16.3491	19.6749
GL15171-G	141.468	87.5831	195.354	2.2305	1.15736	1.02e-07	2.57e-07	Up	6.26447	5.32976	8.55934	19.2641	13.5118	18.4388
GL15186-G	476.734	246.696	706.772	2.86496	1.51851	6.71e-30	4.46e-29	Up	9.97623	9.75453	10.3493	32.2079	32.0041	33.7799
GL15190-G	24.6283	14.2361	35.0205	2.45997	1.29864	0.00356363	0.00594907	Up	0.77129	0.4742	1.5523	2.38365	2.69456	2.70225	GO:0005783,GO:0016021,GO:0046943,GO:1905039	endoplasmic reticulum|integral component of membrane|carboxylic acid transmembrane transporter activity|carboxylic acid transmembrane transport
GL15195-G	271.722	175.467	367.977	2.09712	1.06841	8.32e-11	2.54e-10	Up	3.82832	3.15963	3.82851	8.79341	7.13768	9.94302
GL15198-G	35.98	49.5742	22.3857	0.451559	-1.14701	0.00157152	0.00274465	Down	3.50174	3.0756	2.2062	1.46416	1.65319	1.39264	GO:0005829,GO:0005634,GO:0004198,GO:0006915,GO:0006515	cytosol|nucleus|calcium-dependent cysteine-type endopeptidase activity|apoptotic process|protein quality control for misfolded or incompletely synthesized proteins
GL15203-G	852.057	1289.64	414.471	0.321385	-1.63763	2.79e-44	2.67e-43	Down	38.2679	37.73	38.0169	15.3082	12.3132	14.1312
GL15206-G	214.707	292.296	137.118	0.469106	-1.09201	1.58e-09	4.45e-09	Down	9.14128	9.21003	9.20835	4.15736	6.53052	3.90837
GL15211-G	9.36932	1.33163	17.407	13.0719	3.7084	2.53e-05	5.3e-05	Up	0.568425	0	0	3.10006	2.41521	3.06799
GL15212-G	1742.74	2707.86	777.615	0.287169	-1.80003	4.38e-65	6.02e-64	Down	240.703	239.175	247.744	90.7266	65.531	82.0723	GO:0046872,GO:0004842	metal ion binding|ubiquitin-protein transferase activity
GL15216-G	300.742	199.619	401.864	2.01315	1.00946	4.11e-10	1.2e-09	Up	14.1891	12.1879	11.5519	27.1357	31.9416	27.6291
GL15218-G	59.9156	38.0766	81.7546	2.14711	1.1024	0.000130293	0.000257452	Up	2.75137	2.89985	3.21008	6.83577	7.79361	6.94742
GL15221-G	678.575	411.87	945.28	2.29509	1.19855	3.74e-23	2.01e-22	Up	11.4548	11.3753	13.2672	32.7116	29.7081	31.7878	GO:0005938,GO:0005829,GO:0005524,GO:0004674,GO:0000196,GO:0006897,GO:0035556,GO:0032511,GO:0018105,GO:0018107,GO:0010606,GO:0071902,GO:0060211	cell cortex|cytosol|ATP binding|protein serine/threonine kinase activity|cell wall integrity MAPK cascade|endocytosis|intracellular signal transduction|late endosome to vacuole transport via multivesicular body sorting pathway|peptidyl-serine phosphorylation|peptidyl-threonine phosphorylation|positive regulation of cytoplasmic mRNA processing body assembly|positive regulation of protein serine/th…
GL15222-G	496.894	720.972	272.815	0.378399	-1.40202	1.66e-26	9.95e-26	Down	28.9473	29.7738	31.3878	13.9286	11.119	13.8102	GO:0050660,GO:0004497,GO:0004499,GO:0050661,GO:0050832	flavin adenine dinucleotide binding|monooxygenase activity|N,N-dimethylaniline monooxygenase activity|NADP binding|defense response to fungus
GL15224-G	260.351	348.099	172.603	0.495844	-1.01204	9.64e-11	2.93e-10	Down	38.3052	34.621	40.4471	18.5566	22.0646	23.2218
GL15225-G	3691.11	5573.98	1808.24	0.324407	-1.62412	2.05e-61	2.67e-60	Down	225.518	235.626	245.066	94.3441	63.7629	103.674
GL15227-G	241.984	357.917	126.051	0.35218	-1.50562	6.78e-20	3.22e-19	Down	13.9702	12.4445	12.1749	5.68527	3.77645	6.08374
GL15228-G	1001.01	543.578	1458.44	2.68304	1.42387	4.84e-22	2.49e-21	Up	29.7405	30.6702	27.8651	80.1382	95.4663	93.4333
GL15229-G	1878.97	1176.27	2581.67	2.1948	1.13409	1.03e-13	3.72e-13	Up	38.6978	37.3099	40.909	93.8591	107.23	89.9102
GL15232-G	27.3739	44.4281	10.3197	0.232278	-2.10607	1.45e-06	3.38e-06	Down	7.66669	5.70384	6.94546	1.6397	1.36263	2.39141
GL15235-G	696.445	1012.66	380.229	0.375474	-1.41321	1.09e-31	7.65e-31	Down	80.8874	79.8236	87.3867	32.921	37.8454	34.9354
GL15238-G	85.1678	150.911	19.4246	0.128715	-2.95774	4.66e-27	2.84e-26	Down	12.2041	12.2893	11.1825	1.18703	1.40921	2.64982	GO:0005615,GO:0003796,GO:0016998,GO:0019835,GO:0042742,GO:0009253	extracellular space|lysozyme activity|cell wall macromolecule catabolic process|cytolysis|defense response to bacterium|peptidoglycan catabolic process
GL15241-G	4434.66	340.629	8528.69	25.0381	4.64605	0	0	Up	12.5306	12.9745	12.579	382.259	350.782	351.616
GL15244-G	41.6211	16.6478	66.5944	4.00019	2.00007	1.95e-08	5.17e-08	Up	0.744603	0.728731	1.22866	4.23494	3.91706	4.10954
GL15267-G	2026.23	89.5241	3962.93	44.2666	5.46815	0	0	Up	2.49661	3.0699	2.52794	139.92	136.22	131.239	GO:0005618,GO:0005576,GO:0005507,GO:0052716	cell wall|extracellular region|copper ion binding|hydroquinone:oxygen oxidoreductase activity
GL15268-G	57.3842	15.2737	99.4946	6.5141	2.70357	6.65e-17	2.79e-16	Up	1.08827	0.901212	1.63248	8.5636	9.24797	8.92106
GL15271-G	151.399	73.2355	229.563	3.13458	1.64827	5.22e-17	2.21e-16	Up	4.91413	6.57079	4.85202	20.4004	16.2053	21.8354
GL15272-G	1431.16	1979.52	882.805	0.445968	-1.16499	3.12e-28	1.98e-27	Down	24.9563	26.4784	25.6144	13.3665	12.8412	12.8634
GL15276-G	744.344	414.339	1074.35	2.59293	1.37458	1.33e-30	9.05e-30	Up	20.6763	18.7344	18.6165	56.9596	57.0812	57.0872	GO:0005737,GO:0005634,GO:0000159,GO:0003755,GO:0008160,GO:0007052	cytoplasm|nucleus|protein phosphatase type 2A complex|peptidyl-prolyl cis-trans isomerase activity|protein tyrosine phosphatase activator activity|mitotic spindle organization
GL15278-G	198.655	75.327	321.983	4.27447	2.09574	4.1e-16	1.65e-15	Up	2.00824	1.60571	1.67246	8.68648	6.80017	10.3343	GO:0005525	GTP binding
GL15282-G	412.694	579.881	245.508	0.423376	-1.23999	1.69e-19	7.86e-19	Down	17.1069	18.943	18.5478	8.46929	8.27194	9.56098
GL15283-G	965.259	1460.04	470.474	0.322233	-1.63383	4.7e-46	4.69e-45	Down	27.5373	25.9039	29.8204	11.3607	8.27786	10.9622
GL15286-G	830.701	1347.87	313.536	0.232616	-2.10398	2.37e-68	3.43e-67	Down	31.1035	30.0503	32.9493	9.30723	7.48501	8.1319	GO:0005576,GO:0004359	extracellular region|glutaminase activity
GL15288-G	1163.01	1700.62	625.403	0.367749	-1.44321	1.13e-39	9.72e-39	Down	59.3816	62.549	61.2018	23.0442	29.3509	23.9257
GL15289-G	221.917	357.311	86.523	0.24215	-2.04602	6.9e-32	4.87e-31	Down	37.7784	39.5903	39.6692	10.3311	11.0976	10.7623
GL15294-G	500.412	270.05	730.775	2.70607	1.4362	7.41e-28	4.64e-27	Up	24.2799	18.9145	23.5339	74.7558	59.7131	71.3251
GL15295-G	708.521	289.107	1127.93	3.90144	1.96401	7.32e-33	5.31e-32	Up	9.62269	9.06104	7.82372	34.7454	40.741	42.1255			ko04120	Ubiquitin mediated proteolysis
GL15300-G	2586.85	3473.59	1700.11	0.489439	-1.0308	6.96e-17	2.92e-16	Down	104.182	103.223	95.1992	48.7106	65.0749	54.1289	GO:0005576,GO:0005615,GO:0046872,GO:0004252,GO:0006508	extracellular region|extracellular space|metal ion binding|serine-type endopeptidase activity|proteolysis
GL15302-G	698.275	1332.66	63.8861	0.0479387	-4.38267	3.29e-194	1.7e-192	Down	45.6576	45.8703	43.7723	2.32988	2.60931	2.42714	GO:0020037,GO:0005506,GO:0004497,GO:0016705	heme binding|iron ion binding|monooxygenase activity|oxidoreductase activity, acting on paired donors, with incorporation or reduction of molecular oxygen
GL15304-G	314.098	460.563	167.633	0.363975	-1.45809	4.08e-22	2.11e-21	Down	21.3323	23.8888	21.5	9.66052	7.60727	10.4425	GO:0005576,GO:0004177,GO:0046872	extracellular region|aminopeptidase activity|metal ion binding
GL15308-G	5753.5	940.472	10566.5	11.2354	3.48997	1.17e-16	4.84e-16	Up	28.4451	30.2738	29.8688	456.487	260.153	421.801	GO:0016021,GO:0020037,GO:0005506,GO:0004497,GO:0016705	integral component of membrane|heme binding|iron ion binding|monooxygenase activity|oxidoreductase activity, acting on paired donors, with incorporation or reduction of molecular oxygen
GL15309-G	511.146	773.534	248.758	0.321586	-1.63672	1.67e-35	1.3e-34	Down	24.4338	27.7911	27.6879	10.5865	9.95882	8.63762	GO:0020037,GO:0005506,GO:0004497,GO:0016705	heme binding|iron ion binding|monooxygenase activity|oxidoreductase activity, acting on paired donors, with incorporation or reduction of molecular oxygen
GL15310-G	535.274	346.297	724.251	2.09142	1.06448	1.9e-06	4.37e-06	Up	21.6416	24.6287	23.7007	46.777	64.3115	54.6888
GL15314-G	174.719	71.6707	277.766	3.87559	1.95442	7.51e-17	3.15e-16	Up	3.08374	2.87333	3.80123	11.8945	14.5838	16.4536	GO:0016021,GO:0016746	integral component of membrane|transferase activity, transferring acyl groups
GL15315-G	6131.44	11689.2	573.705	0.04908	-4.34872	0	0	Down	930.674	960.274	998.146	53.4097	55.6647	51.9483
GL15320-G	244.904	360.587	129.221	0.358362	-1.48051	2.13e-19	9.85e-19	Down	4.68084	5.32294	5.01573	2.37368	1.53526	2.23949	GO:0000324,GO:0016021,GO:0016020,GO:0005774,GO:0005524,GO:0042626,GO:0008559,GO:0071996,GO:0036246,GO:0009636,GO:0055085	fungal-type vacuole|integral component of membrane|membrane|vacuolar membrane|ATP binding|ATPase activity, coupled to transmembrane movement of substances|xenobiotic transmembrane transporting ATPase activity|glutathione transmembrane import into vacuole|phytochelatin 2 import into vacuole|response to toxic substance|transmembrane transport
GL15329-G	75.2692	27.4899	123.048	4.47614	2.16225	2.59e-15	1.01e-14	Up	1.70694	1.40552	1.34428	8.37836	6.22524	8.18258
GL15331-G	1333.56	836.37	1830.74	2.18891	1.13021	2.96e-26	1.76e-25	Up	16.4625	14.6399	15.6466	41.3242	34.4953	40.7944	GO:0031261,GO:0042555,GO:0097373,GO:0000790,GO:0005656,GO:0043596,GO:0005634,GO:0030875,GO:0005524,GO:0003682,GO:0003677,GO:0003678,GO:1902975,GO:1902450,GO:0006279,GO:0048478	DNA replication preinitiation complex|MCM complex|MCM core complex|nuclear chromatin|nuclear pre-replicative complex|nuclear replication fork|nucleus|rDNA protrusion|ATP binding|chromatin binding|DNA binding|DNA helicase activity|mitotic DNA replication initiation|negative regulation of ATP-dependent DNA helicase activity|premeiotic DNA replication|replication fork protection	ko03030	DNA replication
GL15333-G	611.339	295.315	927.364	3.14025	1.65088	2.89e-39	2.45e-38	Up	14.0334	16.1306	13.7602	54.3478	48.0894	54.6717
GL15335-G	304.222	81.4678	526.977	6.46853	2.69344	1.79e-06	4.13e-06	Up	2.38683	2.01251	3.00755	26.0019	12.474	16.2388	GO:0016021,GO:0020037,GO:0005506,GO:0004497,GO:0016705	integral component of membrane|heme binding|iron ion binding|monooxygenase activity|oxidoreductase activity, acting on paired donors, with incorporation or reduction of molecular oxygen
GL15336-G	1726.71	2847.89	605.526	0.212622	-2.23364	5.19e-96	1.05e-94	Down	42.4221	45.0484	44.4495	10.7919	10.9344	10.1354	GO:0005634,GO:0003677,GO:0000981,GO:0008270,GO:0006351	nucleus|DNA binding|DNA-binding transcription factor activity, RNA polymerase II-specific|zinc ion binding|transcription, DNA-templated
GL15337-G	1703.57	2564.05	843.091	0.328812	-1.60467	1.59e-35	1.24e-34	Down	144.893	143.754	153.574	45.738	71.139	47.3897
GL15338-G	1685.59	2257.47	1113.72	0.493351	-1.01931	5.87e-23	3.12e-22	Down	139.964	150.208	148.31	86.1144	77.0877	82.9644
GL15348-G	106.884	159.992	53.7753	0.336112	-1.57298	3.54e-12	1.17e-11	Down	3.46708	4.39562	4.37928	1.28798	1.45179	1.94125
GL15352-G	720.683	1079.25	362.117	0.335527	-1.5755	7.16e-39	6.02e-38	Down	44.4952	43.7156	45.7372	17.8386	17.3288	15.8953
GL15353-G	31.4918	43.8649	19.1187	0.435855	-1.19808	0.00207583	0.00357245	Down	6.47426	6.98613	7.12203	2.69023	3.14386	4.37894
GL15356-G	138.961	193.022	84.9009	0.439851	-1.18491	1.96e-09	5.49e-09	Down	11.4548	11.2843	11.0611	4.77175	7.56561	4.44767
GL15357-G	342.325	572.013	112.637	0.196914	-2.34436	7.16e-53	8.16e-52	Down	28.007	30.5164	28.2052	6.03366	7.1146	6.22889
GL15361-G	941.874	427.574	1456.17	3.40566	1.76794	5.22e-37	4.23e-36	Up	12.5053	11.2854	10.5772	40.6902	46.8812	45.4529	GO:0005576,GO:0004556,GO:0103025,GO:0005509,GO:0016052	extracellular region|alpha-amylase activity|alpha-amylase activity (releasing maltohexaose)|calcium ion binding|carbohydrate catabolic process	ko00500	Starch and sucrose metabolism
GL15364-G	58.4533	87.4179	29.4887	0.337331	-1.56776	8.46e-07	2e-06	Down	5.21833	6.12851	8.53238	2.4394	2.61845	2.54122
GL15365-G	59.7411	96.4264	23.0557	0.239102	-2.0643	5.81e-12	1.9e-11	Down	7.40274	6.46472	6.81085	1.46112	1.91719	2.2431
GL15366-G	6978.55	11342.7	2614.36	0.230488	-2.11724	1.58e-107	3.68e-106	Down	420.717	422.117	428.049	103.379	125.411	103.301
GL15370-G	191.425	266.299	116.551	0.437671	-1.19208	1.47e-11	4.7e-11	Down	16.0693	14.8195	14.2957	7.66838	6.63811	8.24207
GL15372-G	45.4137	76.6645	14.1629	0.184739	-2.43644	1.03e-11	3.34e-11	Down	8.59707	6.67655	5.79652	2.07288	1.43551	0.925459
GL15373-G	110.205	172.552	47.8575	0.277352	-1.85021	4.23e-16	1.7e-15	Down	5.40285	4.99844	5.35809	1.99714	1.22434	1.77354
GL15376-G	21.8456	5.82933	37.8618	6.49505	2.69934	8.68e-06	1.9e-05	Up	0.08745	0.737355	0.734615	2.8616	3.17073	5.46525
GL15377-G	173.646	257.613	89.6798	0.348119	-1.52235	1.72e-12	5.81e-12	Down	10.5727	8.78682	10.3458	4.42276	2.14685	5.29632
GL15378-G	47.4255	68.5786	26.2724	0.383099	-1.38421	1.64e-05	3.49e-05	Down	3.45969	2.98342	4.51355	1.25789	1.54425	1.9656
GL15387-G	27.9472	40.8492	15.0453	0.368313	-1.44099	0.0131522	0.0204903	Down	4.72327	5.50776	2.21602	1.97308	0.910929	2.39801			ko00030,ko00053	Pentose phosphate pathway|Ascorbate and aldarate metabolism
GL15389-G	32.8489	21.057	44.6408	2.12	1.08407	0.00415612	0.00688376	Up	1.41905	1.29168	1.42234	4.08065	2.48486	3.44476
GL15392-G	29.1883	47.8702	10.5064	0.219478	-2.18785	2.35e-05	4.95e-05	Down	2.8597	2.47052	1.4768	0.460216	0.903005	0.319617
GL15395-G	3114.14	5204	1024.27	0.196824	-2.34502	2.84e-117	7.39e-116	Down	194.904	179.786	183.338	43.9488	38.0641	43.0996
GL15398-G	136.82	69.2416	204.399	2.95197	1.56168	6.22e-07	1.49e-06	Up	3.8584	3.22161	3.47273	14.648	8.40288	12.5834
GL15401-G	227.306	144.996	309.617	2.13535	1.09447	7.77e-07	1.85e-06	Up	7.44548	6.60564	6.72953	19.275	12.6542	18.7945
GL15407-G	63.526	38.4394	88.6125	2.30525	1.20492	0.000615562	0.00113196	Up	1.72141	2.05622	2.95237	6.57175	3.9009	7.23726
GL15410-G	97.5853	137.455	57.7155	0.419886	-1.25193	8.13e-08	2.06e-07	Down	6.1165	5.05615	5.5411	3.40121	1.85714	2.77095
GL15414-G	2780.28	1185.54	4375.02	3.6903	1.88374	1.37e-34	1.04e-33	Up	5.36256	5.90932	6.00803	26.8438	20.3005	25.5487
GL15415-G	436.666	125.029	748.302	5.98502	2.58136	1.33e-70	1.98e-69	Up	11.8232	11.311	11.46	82.5361	73.886	79.264
GL15416-G	1001.85	321.952	1681.75	5.22361	2.38505	2.4e-11	7.57e-11	Up	4.88187	4.41029	4.64797	33.9678	19.497	29.8223
GL15421-G	342.77	486.117	199.423	0.410237	-1.28547	1.03e-18	4.67e-18	Down	72.8972	62.0504	70.4221	34.6829	26.1162	35.3417	GO:0005576	extracellular region
GL15428-G	19.2087	32.5838	5.83361	0.179034	-2.48169	3.49e-06	7.89e-06	Down	2.13614	1.77385	2.51495	0.282426	0.366722	0.661983
GL15431-G	223.361	148.42	298.301	2.00984	1.00708	1.5e-09	4.25e-09	Up	3.02836	2.76213	2.97609	6.39467	6.70862	6.92629	GO:0008171,GO:0046274	O-methyltransferase activity|lignin catabolic process
GL15432-G	373.261	686.688	59.834	0.0871342	-3.52062	8.14e-103	1.8e-101	Down	17.0998	17.8038	19.3452	2.12273	1.44063	1.82803
GL15433-G	172.467	239.895	105.04	0.437857	-1.19147	6.82e-11	2.1e-10	Down	10.1738	11.9298	10.0356	4.94809	6.33763	4.65419
GL15436-G	147.546	203.396	91.6965	0.450827	-1.14935	3.9e-09	1.08e-08	Down	16.8091	18.4866	14.9219	8.9459	7.72866	9.13478
GL15438-G	811.54	1238.55	384.535	0.310473	-1.68746	3.9e-46	3.9e-45	Down	68.6323	77.665	72.7387	25.2284	27.5894	24.3665
GL15443-G	2465.05	3765.33	1164.77	0.30934	-1.69274	7.73e-63	1.02e-61	Down	128.854	125.628	125.753	46.0891	41.4452	46.3912	GO:0019898,GO:0005886,GO:0003824,GO:0046872	extrinsic component of membrane|plasma membrane|catalytic activity|metal ion binding
GL15447-G	70.3073	40.8182	99.7964	2.4449	1.28978	1.38e-06	3.22e-06	Up	3.04532	3.46991	3.71629	10.414	7.46055	10.6616
GL15450-G	66.8597	90.8985	42.8208	0.471083	-1.08595	5.9e-05	0.000119769	Down	3.53598	2.68599	2.57566	1.32038	1.58814	1.80986
GL15455-G	84.6864	115.59	53.7827	0.465289	-1.1038	8.69e-06	1.9e-05	Down	14.5264	15.1772	14.7229	9.36908	4.43682	9.9037	GO:0004190	aspartic-type endopeptidase activity
GL15458-G	31.8665	17.365	46.368	2.67019	1.41694	0.000275566	0.000526602	Up	1.04272	1.28215	0.729936	3.53842	2.55981	3.22535
GL15462-G	280.911	406.721	155.101	0.381345	-1.39083	3.61e-19	1.66e-18	Down	14.8342	14.3691	14.5012	6.81894	6.08288	6.06011
GL15468-G	1001.79	1707.54	296.049	0.173377	-2.52801	6.45e-101	1.39e-99	Down	61.0582	66.3184	58.8436	10.9109	13.1621	12.5886	GO:0031225,GO:0005886,GO:0052861,GO:0052862,GO:0030245	anchored component of membrane|plasma membrane|glucan endo-1,3-beta-glucanase activity, C-3 substituted reducing group|glucan endo-1,4-beta-glucanase activity, C-3 substituted reducing group|cellulose catabolic process
GL15471-G	369.398	177.709	561.087	3.15733	1.6587	1.96e-30	1.32e-29	Up	23.2349	22.6696	25.9314	85.2993	84.0938	88.4072
GL15473-G	384.158	53.6774	714.638	13.3136	3.73483	2.93e-40	2.55e-39	Up	3.85035	3.63834	3.34599	46.9219	60.7762	56.0466	GO:0046872,GO:0004601,GO:0045461	metal ion binding|peroxidase activity|sterigmatocystin biosynthetic process
GL15474-G	34.5857	46.7292	22.4422	0.48026	-1.05811	0.00453423	0.00748024	Down	3.98312	2.37891	3.06715	2.0999	1.12827	1.96125
GL15479-G	91.0752	123.506	58.6448	0.474835	-1.0745	5.33e-06	1.18e-05	Down	5.20781	4.13653	4.83444	2.30511	2.52277	2.83014
GL15482-G	228.655	121.022	336.289	2.77875	1.47443	1.57e-18	7.06e-18	Up	6.9265	7.23683	8.03212	22.4683	22.7253	24.9118	GO:0005576,GO:0003993,GO:0046872	extracellular region|acid phosphatase activity|metal ion binding	ko00230,ko00240,ko00760	Purine metabolism|Pyrimidine metabolism|Nicotinate and nicotinamide metabolism
GL15483-G	4221.24	6232.98	2209.5	0.354486	-1.4962	3.81e-54	4.45e-53	Down	366.688	371.153	360.649	152.152	144.006	146.786
GL15490-G	249.256	360.162	138.351	0.384135	-1.38031	8.48e-18	3.7e-17	Down	14.8487	14.3893	15.9816	5.6237	7.85134	6.18652
GL15497-G	8595.29	16974.6	215.977	0.0127236	-6.29635	0	0	Down	1760.53	1807.02	1679.31	28.486	20.1492	27.5966
GL15498-G	639.99	1159.96	120.016	0.103465	-3.27278	2.4e-72	3.66e-71	Down	95.6495	95.1251	81.0131	10.2565	8.64562	13.2244
GL15499-G	464.97	839.443	90.4965	0.107805	-3.2135	3.68e-103	8.14e-102	Down	87.7034	82.5918	80.7362	11.4753	10.2492	9.04949
GL15500-G	296.463	487.853	105.073	0.215378	-2.21506	9.32e-44	8.78e-43	Down	49.1317	51.0539	46.5044	13.5864	10.4169	12.0192
GL15507-G	5193.35	7054.88	3331.83	0.472272	-1.08231	8.45e-11	2.58e-10	Down	473.647	458.529	467.231	210.778	326.137	209.797
GL15508-G	61.5047	35.6965	87.3129	2.44598	1.29041	5.66e-06	1.25e-05	Up	1.9871	2.04064	1.49804	6.22444	4.61843	4.57372
GL15510-G	3931.36	5723.74	2138.99	0.373705	-1.42003	3.75e-49	3.97e-48	Down	347.609	373.244	371.791	144.561	177.955	140.119
GL15526-G	2790.56	1637.29	3943.83	2.40876	1.26829	6.12e-38	5.04e-37	Up	56.0561	60.3875	60.0144	173.736	145.846	164.41	GO:0005576,GO:0004553,GO:0005975	extracellular region|hydrolase activity, hydrolyzing O-glycosyl compounds|carbohydrate metabolic process	ko00520,ko00531,ko01501	Amino sugar and nucleotide sugar metabolism|Glycosaminoglycan degradation|beta-Lactam resistance
GL15529-G	4831.36	6823.04	2839.68	0.41619	-1.26469	2.95e-40	2.57e-39	Down	227.293	239.279	221.541	112.57	109.159	103.858	GO:0005737,GO:0005829,GO:0005634,GO:0004587,GO:0030170,GO:0019544,GO:0010121,GO:0055129	cytoplasm|cytosol|nucleus|ornithine-oxo-acid transaminase activity|pyridoxal phosphate binding|arginine catabolic process to glutamate|arginine catabolic process to proline via ornithine|L-proline biosynthetic process	ko00330	Arginine and proline metabolism
GL15534-G	126.678	205.905	47.4507	0.230449	-2.11748	1.74e-22	9.11e-22	Down	8.52086	10.2836	8.85461	2.16704	2.7513	2.30766
GL15542-G	143.669	217.765	69.5734	0.319488	-1.64617	1.94e-16	7.94e-16	Down	12.0111	11.3048	9.39429	3.66616	4.6484	3.53837	GO:0005525	GTP binding
GL15544-G	213.232	363.054	63.4093	0.174655	-2.51742	2.33e-43	2.17e-42	Down	15.9211	14.4328	15.202	2.87933	2.85078	3.3276
GL15546-G	2153.59	2879.04	1428.13	0.496043	-1.01146	6.84e-24	3.77e-23	Down	250.477	263.444	248.391	144.958	141.211	143.889
GL15547-G	3388.29	6568.32	208.266	0.0317076	-4.97903	1.53e-241	1.07e-239	Down	400.115	370.308	354.385	13.6979	10.911	16.1253
GL15548-G	1312.45	1856.3	768.607	0.414053	-1.27211	3.19e-32	2.28e-31	Down	84.2626	79.9336	80.9585	42.0958	33.0543	40.5972
GL15561-G	399.693	144.793	654.593	4.52088	2.17661	1.32e-25	7.73e-25	Up	7.1801	10.1532	9.04737	47.382	36.8128	51.8074
GL15566-G	187.984	345.143	30.8245	0.0893095	-3.48504	1.32e-63	1.77e-62	Down	14.5353	13.6752	14.9178	1.29881	1.53526	1.53965
GL15568-G	36.6022	55.4021	17.8024	0.321331	-1.63787	9.03e-06	1.97e-05	Down	8.80142	8.81259	7.08548	2.72006	2.82553	3.50032
GL15572-G	68.3704	9.85863	126.882	12.8702	3.68596	7.91e-21	3.88e-20	Up	1.01053	1.06507	1.29691	19.5955	12.086	17.8617
GL15573-G	12.5855	3.76307	21.4079	5.68895	2.50816	0.00072604	0.0013207	Up	0.326759	0.688787	0.228743	4.15817	1.85118	2.10399
GL15581-G	5.55947	1.7085	9.41044	5.50802	2.46153	0.0179126	0.027332	Up	0.0904955	0.143069	0	0.34548	0.461413	0.668387
GL15587-G	31.8254	47.3441	16.3067	0.34443	-1.53772	0.000110044	0.000218218	Down	2.45465	3.38316	3.23841	1.7163	0.784454	1.07276
GL15596-G	632.495	905.522	359.468	0.396973	-1.33289	2.3e-27	1.42e-26	Down	183.868	219.199	200.895	79.6007	98.3309	94.1292
GL15602-G	2842.98	5019.4	666.549	0.132795	-2.91273	4e-168	1.57e-166	Down	438.22	431.585	472.794	60.0005	69.7944	72.6895
GL15604-G	279.883	377.271	182.494	0.483722	-1.04775	7.56e-12	2.46e-11	Down	30.7954	35.0432	31.2707	15.1341	18.9801	19.2266
GL15607-G	216.268	132.107	300.428	2.27412	1.18531	2.63e-12	8.8e-12	Up	8.02652	7.24247	7.94318	20.7222	20.6098	18.6345	GO:0005737,GO:0005634,GO:0005524,GO:0008887,GO:0009853	cytoplasm|nucleus|ATP binding|glycerate kinase activity|photorespiration	ko00260,ko00561,ko00630	Glycine, serine and threonine metabolism|Glycerolipid metabolism|Glyoxylate and dicarboxylate metabolism
GL15609-G	29.7273	43.101	16.3536	0.379426	-1.39811	0.000579885	0.0010699	Down	3.39358	2.78985	2.70821	1.55466	0.845923	1.46531
GL15610-G	5.87342	1.70553	10.0413	5.8875	2.55765	0.0117495	0.0184374	Up	0	0.0773034	0.308065	0.640013	0.747935	1.16677
GL15612-G	328.509	196.145	460.873	2.34965	1.23244	5.74e-17	2.42e-16	Up	10.6828	11.1376	12.6727	30.9888	30.6856	30.3795
GL15613-G	3289.32	1009.46	5569.18	5.51698	2.46388	9.01e-30	5.97e-29	Up	32.6085	29.9809	30.0279	223.279	157.154	202.881
GL15614-G	2156.57	429.551	3883.6	9.04107	3.17649	1.29e-182	5.92e-181	Up	29.6291	32.651	30.5898	342.635	285.638	328.195
GL15616-G	923.432	347.394	1499.47	4.31634	2.10981	1.03e-71	1.54e-70	Up	13.2874	17.6756	14.4943	77.5324	67.8709	78.0325			ko03013	RNA transport
GL15617-G	55.8136	36.4458	75.1814	2.06283	1.04462	0.000417502	0.000781898	Up	1.63502	2.20792	1.82416	4.0684	4.45773	4.76074
GL15618-G	52.9676	71.1618	34.7733	0.488651	-1.03312	0.000607061	0.0011171	Down	3.14631	4.04151	3.45865	1.66231	2.17238	2.06686
GL15619-G	856.322	332.496	1380.15	4.15087	2.05341	4.33e-66	6.05e-65	Up	13.992	12.7519	14.9084	66.434	65.1865	64.8582
GL15620-G	503.723	783.552	223.894	0.285743	-1.80721	4.66e-42	4.2e-41	Down	20.2472	22.2942	22.9027	6.91272	7.3362	6.98305	GO:0005525	GTP binding
GL15622-G	381.334	578.073	184.596	0.31933	-1.64688	5.16e-31	3.55e-30	Down	32.6438	32.2944	30.2417	10.865	13.4331	10.1498
GL15627-G	1625.71	2304.94	946.48	0.410631	-1.28409	5.16e-35	3.98e-34	Down	134.483	137.167	134.166	58.5113	66.8123	63.9126
GL15628-G	614.482	960.869	268.095	0.279013	-1.84159	1.06e-47	1.1e-46	Down	33.7857	32.6539	36.0655	11.2773	9.96734	11.31
GL15629-G	3.18983	5.76052	0.619135	0.107479	-3.21787	0.0371688	0.054091	Down	0.880142	0.618427	0.205376	0.213338	0	0
GL15633-G	2790.93	653.405	4928.45	7.54272	2.91509	7.21e-14	2.61e-13	Up	33.5808	34.761	30.9588	224.622	344.081	279.594
GL15635-G	748.726	411.898	1085.55	2.6355	1.39807	9.03e-09	2.44e-08	Up	20.5283	20.5954	24.066	58.8977	76.4916	59.0531
GL15639-G	242.675	127.22	358.13	2.81505	1.49316	1.35e-19	6.29e-19	Up	5.30812	4.16921	3.58569	12.9073	13.5611	15.4438
GL15643-G	161.004	271.709	50.2988	0.18512	-2.43347	3.42e-33	2.5e-32	Down	11.6396	12.6409	12.3151	3.47569	1.80523	2.46414
GL15648-G	12755.3	2654.79	22855.9	8.60929	3.10589	4.07e-38	3.37e-37	Up	167.171	165.433	167.158	1841.99	1302.13	1767.3
GL15650-G	255.314	362.442	148.186	0.408853	-1.29035	6.68e-16	2.67e-15	Down	17.883	19.0097	19.4756	8.58265	8.45232	9.17314
GL15653-G	89.2536	121.948	56.559	0.463796	-1.10844	3.19e-06	7.21e-06	Down	3.94363	3.67315	3.7237	1.90068	2.3554	1.70212
GL15656-G	118.01	189.645	46.376	0.244542	-2.03185	4.41e-20	2.11e-19	Down	12.4559	12.503	13.0793	2.65977	4.55506	3.29499
GL15658-G	508.292	311.284	705.299	2.26577	1.18	1.23e-19	5.76e-19	Up	15.7831	15.5854	15.7889	38.4499	43.8333	38.9799
GL15659-G	173.866	266.926	80.8061	0.302729	-1.7239	2.65e-20	1.27e-19	Down	9.6096	8.64515	9.62208	3.14452	3.57754	2.84681
GL15660-G	206.655	343.382	69.9281	0.203645	-2.29587	1.31e-36	1.05e-35	Down	11.0077	11.6372	12.4397	2.59902	2.66178	2.86004
GL15663-G	780.514	328.859	1232.17	3.74681	1.90566	7.02e-16	2.8e-15	Up	12.3552	13.4641	12.3329	55.1955	61.0083	45.8869
GL15665-G	4987.29	9617.34	357.242	0.0371457	-4.75066	0	0	Down	556.794	558.295	542.833	21.0766	23.6916	25.2401	GO:0036513,GO:0005783,GO:0016021,GO:0046872,GO:0061630,GO:0044390,GO:0004842,GO:0071712,GO:0006511	Derlin-1 retrotranslocation complex|endoplasmic reticulum|integral component of membrane|metal ion binding|ubiquitin protein ligase activity|ubiquitin-like protein conjugating enzyme binding|ubiquitin-protein transferase activity|ER-associated misfolded protein catabolic process|ubiquitin-dependent protein catabolic process
GL15667-G	3278.53	5186.1	1370.97	0.264354	-1.91946	4.16e-83	7.23e-82	Down	106.785	100.967	115.266	31.7804	35.2383	29.8288	GO:0005829,GO:0005634,GO:0000978,GO:0000982,GO:0008270,GO:0006357,GO:0006351	cytosol|nucleus|RNA polymerase II proximal promoter sequence-specific DNA binding|transcription factor activity, RNA polymerase II proximal promoter sequence-specific DNA binding|zinc ion binding|regulation of transcription by RNA polymerase II|transcription, DNA-templated
GL15668-G	3820.07	344.984	7295.15	21.1464	4.40234	1.42e-99	3.01e-98	Up	10.6363	10.7554	10.9744	256.177	280.258	240.211
GL15669-G	53.0164	32.6094	73.4234	2.2516	1.17095	0.000121621	0.000240781	Up	2.10356	1.95625	2.07891	4.79139	4.76688	6.18652	GO:0005615,GO:0046872,GO:0004252,GO:0009405	extracellular space|metal ion binding|serine-type endopeptidase activity|pathogenesis
GL15672-G	269.912	82.4981	457.326	5.54347	2.47079	3.38e-17	1.44e-16	Up	12.7038	10.955	12.5817	84.8729	56.9222	87.7595
GL15675-G	236.51	153.072	319.948	2.09019	1.06363	7.64e-11	2.34e-10	Up	8.99486	7.47889	6.76896	18.4777	17.9486	18.9083
GL15678-G	2600.19	4380.03	820.347	0.187292	-2.41664	1.24e-120	3.32e-119	Down	114.812	111.068	119.525	22.6384	27.8907	22.7884
GL15679-G	1446.62	2723.48	169.758	0.0623314	-4.0039	6.58e-231	4.34e-229	Down	238.026	216.865	250.833	13.9285	17.2659	18.7662	GO:0005935,GO:0005934,GO:0000131,GO:0043332,GO:0000133,GO:0005816,GO:0003779,GO:0005519,GO:0008047,GO:0051017,GO:0030953,GO:0007121,GO:0007118,GO:0030010,GO:0034652,GO:2000251,GO:0090338,GO:0007124,GO:0051125,GO:0032880	cellular bud neck|cellular bud tip|incipient cellular bud site|mating projection tip|polarisome|spindle pole body|actin binding|cytoskeletal regulatory protein binding|enzyme activator activity|actin filament bundle assembly|astral microtubule organization|bipolar cellular bud site selection|budding cell apical bud growth|establishment of cell polarity|extrachromosomal circular DNA localization i…
GL15686-G	4196.66	2478.89	5914.43	2.38591	1.25454	3.37e-30	2.26e-29	Up	76.5606	77.6788	75.1544	228.53	179.698	215.741	GO:0005829,GO:0003937,GO:0004643,GO:0006189,GO:0006188	cytosol|IMP cyclohydrolase activity|phosphoribosylaminoimidazolecarboxamide formyltransferase activity|'de novo' IMP biosynthetic process|IMP biosynthetic process	ko00230,ko00670	Purine metabolism|One carbon pool by folate
GL15687-G	27.45	42.3275	12.5725	0.297028	-1.75133	4.06e-05	8.36e-05	Down	6.4398	3.92951	4.15217	1.60202	1.28011	2.05402
GL15691-G	735.98	199.936	1272.02	6.36216	2.66952	8.97e-97	1.84e-95	Up	5.12616	4.3322	4.91143	37.8514	33.0291	33.1503	GO:0009507,GO:0005524,GO:0034459,GO:0046872,GO:0003723,GO:0000398	chloroplast|ATP binding|ATP-dependent 3'-5' RNA helicase activity|metal ion binding|RNA binding|mRNA splicing, via spliceosome
GL15698-G	2823.32	33.7649	5612.88	166.234	7.37707	1.29e-43	1.21e-42	Up	1.0081	1.75544	1.74892	259.694	346.989	240.353	GO:0031305,GO:0005743,GO:0005739,GO:0002083,GO:0047293,GO:0008412,GO:0016765,GO:0008299,GO:0006744	integral component of mitochondrial inner membrane|mitochondrial inner membrane|mitochondrion|4-hydroxybenzoate decaprenyltransferase activity|4-hydroxybenzoate nonaprenyltransferase activity|4-hydroxybenzoate octaprenyltransferase activity|transferase activity, transferring alkyl or aryl (other than methyl) groups|isoprenoid biosynthetic process|ubiquinone biosynthetic process	ko00130	Ubiquinone and other terpenoid-quinone biosynthesis
GL15700-G	2824.8	5104.1	545.504	0.106876	-3.22599	6.12e-198	3.27e-196	Down	413.774	395.55	397.672	50.1946	44.3022	52.4664
GL15701-G	49.2497	81.0537	17.4456	0.215235	-2.21601	2.48e-11	7.82e-11	Down	4.95132	3.68044	4.21404	1.42123	1.18107	0.533001
GL15740-G	191.608	282.702	100.515	0.355553	-1.49187	4.44e-17	1.88e-16	Down	35.3825	34.4032	37.4151	11.8227	16.3749	15.006
GL15741-G	46.8794	29.6396	64.1192	2.16329	1.11323	0.000491215	0.000914288	Up	3.15687	4.7532	5.68265	13.7735	10.2197	9.39481
GL15744-G	3402.01	6723.93	80.0854	0.0119105	-6.39162	2.04e-172	8.35e-171	Down	427.058	377.014	357.886	6.44813	4.31517	5.03797	GO:0005576,GO:0008061,GO:0004568,GO:0006032,GO:0009405,GO:0000272	extracellular region|chitin binding|chitinase activity|chitin catabolic process|pathogenesis|polysaccharide catabolic process
GL15753-G	3255.61	4447.53	2063.7	0.464009	-1.10777	9.66e-22	4.92e-21	Down	157.813	159.198	175.567	103.607	66.3222	90.9831	GO:0005829,GO:0005634	cytosol|nucleus
GL15764-G	951.708	371.835	1531.58	4.11898	2.04229	7.15e-68	1.02e-66	Up	38.4743	34.2272	35	157.788	161.101	186.125
GL15767-G	550.153	758.366	341.94	0.450891	-1.14915	1.04e-19	4.86e-19	Down	19.138	18.428	18.5382	9.65496	9.80892	9.28428	GO:0005737,GO:0005829,GO:0036391,GO:0005634,GO:0000124,GO:0003712,GO:0006338,GO:0016573,GO:0006357,GO:0031106	cytoplasm|cytosol|medial cortex septin ring|nucleus|SAGA complex|transcription coregulator activity|chromatin remodeling|histone acetylation|regulation of transcription by RNA polymerase II|septin ring organization
GL15769-G	1305.12	2571.18	39.0683	0.0151947	-6.04029	3.62e-306	3.95e-304	Down	389.574	395.428	453.417	7.76364	6.63097	7.00935
GL15772-G	151.627	45.6967	257.558	5.63624	2.49473	4.72e-12	1.55e-11	Up	1.64029	0.895275	1.53784	10.1279	6.13978	9.98482
GL15773-G	439.372	292.357	586.388	2.00573	1.00413	7.42e-14	2.69e-13	Up	8.14988	8.52747	9.61201	20.0981	20.3756	19.3936
GL15774-G	672.975	1170.25	175.7	0.150139	-2.73563	1.47e-97	3.04e-96	Down	45.0615	47.5762	47.2756	7.19911	8.81368	7.8121
GL15775-G	428.262	215.144	641.38	2.98117	1.57588	9.44e-09	2.55e-08	Up	27.0318	27.2924	28.3847	103.611	67.8405	110.376
GL15784-G	112.563	172.539	52.5877	0.304787	-1.71413	1.34e-14	5.02e-14	Down	8.4153	10.0814	8.94627	2.39453	3.13884	3.9793	GO:0005758,GO:0070469,GO:0020037,GO:0004460,GO:0046872	mitochondrial intermembrane space|respiratory chain|heme binding|L-lactate dehydrogenase (cytochrome) activity|metal ion binding	ko00620	Pyruvate metabolism
GL15785-G	560.513	879.704	241.322	0.274322	-1.86606	1.19e-46	1.2e-45	Down	29.0309	29.6946	29.4804	10.4234	8.43805	8.6868
GL15786-G	17.357	27.2859	7.42806	0.272231	-1.8771	0.000550673	0.00101841	Down	0.891647	1.50363	1.31078	0.486285	0.404113	0.253291
GL15787-G	13.4582	8.20875	18.7076	2.27899	1.18839	0.0460999	0.0660697	Up	0.101053	0.355023	0.389074	0.808313	0.648826	0.727228
GL15789-G	9.97382	15.0427	4.90491	0.326065	-1.61677	0.0242589	0.0362061	Down	0.288308	0.607734	0.302738	0.0285885	0.148485	0.268036
GL15797-G	309.85	520.505	99.1949	0.190574	-2.39157	1.83e-51	2.03e-50	Down	18.2253	19.1337	19.1375	3.50125	4.68771	4.01214
GL15798-G	559.88	768.605	351.154	0.456872	-1.13014	3.15e-19	1.45e-18	Down	37.8661	36.9321	41.1665	20.6513	19.3743	20.218	GO:0005758,GO:0005739,GO:0050660,GO:0016971,GO:0015035,GO:0016972,GO:0006879,GO:0034599,GO:0045041	mitochondrial intermembrane space|mitochondrion|flavin adenine dinucleotide binding|flavin-linked sulfhydryl oxidase activity|protein disulfide oxidoreductase activity|thiol oxidase activity|cellular iron ion homeostasis|cellular response to oxidative stress|protein import into mitochondrial intermembrane space
GL15807-G	872.547	1249.92	495.176	0.396167	-1.33582	1.92e-27	1.19e-26	Down	41.6283	45.0659	52.0944	21.8284	19.9489	20.71
GL15810-G	115.082	176.417	53.7473	0.304661	-1.71472	7.87e-15	2.99e-14	Down	36.8123	37.886	41.6107	14.4079	14.2305	11.5646
GL15811-G	73.1977	130.75	15.6453	0.119658	-3.06301	1.32e-14	4.95e-14	Down	5.50812	6.88545	4.57324	0.698606	0.193519	1.45553
GL15819-G	133.139	83.7532	182.524	2.17931	1.12387	3.03e-08	7.92e-08	Up	6.00433	7.91046	8.62282	18.5883	18.4087	18.7623
GL15823-G	25.4981	39.3914	11.6049	0.294604	-1.76315	7.15e-05	0.000144093	Down	9.86183	8.7772	7.59398	2.39041	1.98648	4.48234
GL15825-G	111.083	169.241	52.926	0.312726	-1.67703	7.1e-14	2.58e-13	Down	17.5551	17.4993	19.4331	6.69037	5.63174	7.08981
GL15828-G	215.426	68.8623	361.99	5.25673	2.39417	0.0351668	0.0513707	Up	9.51979	14.5128	11.6028	45.6144	126.163	37.667
GL15829-G	24.6401	10.5699	38.7103	3.66232	1.87276	4.16e-05	8.57e-05	Up	0.470421	0.716167	0.493966	1.93843	2.66506	2.3757
GL15834-G	105.019	140.095	69.9432	0.499256	-1.00215	7.95e-06	1.74e-05	Down	5.73248	4.37647	5.55636	3.72759	2.12343	3.08985
GL15835-G	578.478	806.468	350.488	0.434596	-1.20225	5.92e-22	3.04e-21	Down	39.8347	37.4826	40.4678	18.5317	21.3711	18.16
GL15836-G	522.38	260.352	784.409	3.01288	1.59114	6.25e-34	4.66e-33	Up	21.1526	21.4267	22.6434	70.833	75.8178	76.5953
GL15841-G	1446.28	832.914	2059.64	2.47281	1.30615	7.12e-35	5.45e-34	Up	35.6572	35.1229	34.7737	102.64	91.9415	102.617
GL15845-G	12.3386	23.655	1.02222	0.0432136	-4.53237	1.32e-06	3.08e-06	Down	5.7876	2.61426	3.47273	0	0.562084	0
GL15847-G	642.21	1102.72	181.702	0.164777	-2.60142	3.66e-85	6.54e-84	Down	56.8056	53.7855	64.0733	10.2701	8.90012	13.6543
GL15855-G	11.4289	18.7047	4.15307	0.222033	-2.17115	0.0016233	0.0028284	Down	1.77854	1.87452	0.933778	0.617257	0.274797	0.275581
GL15863-G	766.525	1069.95	463.104	0.432829	-1.20813	1.31e-24	7.41e-24	Down	25.5966	26.978	26.4952	13.6684	11.9146	13.3835
GL15864-G	236.299	320.853	151.745	0.472942	-1.08026	3.63e-11	1.14e-10	Down	10.0313	10.1711	10.8	5.74783	4.96361	5.98776
GL15865-G	461.073	772.068	150.078	0.194385	-2.36301	1.37e-63	1.84e-62	Down	78.7863	87.3852	82.2855	16.3799	20.3701	18.0249
GL15870-G	95.6131	135.679	55.5469	0.409399	-1.28842	3.6e-08	9.36e-08	Down	4.52618	3.45858	3.68336	1.75879	1.57057	2.1215
GL15872-G	15.2471	22.7368	7.75736	0.341181	-1.55139	0.00632688	0.0102759	Down	1.27327	1.02247	1.91	0.396808	0.412195	0.826743
GL15874-G	1312.69	2599.15	26.2258	0.0100901	-6.63091	0	0	Down	229.469	228.396	233.791	2.00312	2.27896	3.67662
GL15878-G	169.53	245.904	93.1564	0.378833	-1.40037	8.15e-14	2.95e-13	Down	23.2867	25.9128	25.6066	13.1906	8.15331	11.0157
GL15881-G	247.379	411.404	83.3536	0.202608	-2.30324	1.04e-41	9.35e-41	Down	21.1944	22.5644	23.4384	4.448	5.22843	5.79208
GL15882-G	1371.82	89.5116	2654.13	29.6513	4.89002	3.36e-12	1.12e-11	Up	8.46757	10.3569	9.65977	463.513	246.843	253.487
GL15883-G	317.179	42.8003	591.557	13.8213	3.78882	1.92e-101	4.17e-100	Up	3.05236	2.82316	2.22397	46.8152	37.6904	43.2483
GL15885-G	92.3463	163.633	21.0598	0.128701	-2.9579	1.23e-28	7.92e-28	Down	9.7054	11.1776	11.136	2.03312	0.72826	1.97191
GL15891-G	203.155	80.3315	325.979	4.05793	2.02074	3.12e-29	2.03e-28	Up	5.231	6.13981	3.12092	24.7033	21.6874	20.6686
GL15893-G	1483.27	818.917	2147.63	2.62253	1.39096	1.69e-39	1.45e-38	Up	36.7007	40.0853	37.6694	121.297	102.06	118.583
GL15897-G	42.6863	68.0125	17.3601	0.255249	-1.97002	2.01e-08	5.33e-08	Down	8.69937	9.4467	9.13478	3.45051	2.24019	2.24659
GL15901-G	2658.26	5273.08	43.4455	0.0082391	-6.9233	0	0	Down	358.949	357.009	358.283	3.79767	2.65524	3.65187
GL15902-G	4097.12	8128.41	65.8355	0.00809943	-6.94796	0	0	Down	680.823	702.858	670.244	4.80156	7.52868	6.51202
GL15903-G	5546.37	10968.9	123.807	0.0112871	-6.46918	0	0	Down	883.153	946.37	832.023	11.3125	7.59307	15.5014
GL15906-G	9552.1	19051.7	52.5096	0.00275616	-8.50312	0	0	Down	1588.97	1658.44	1566.64	4.25799	4.89364	5.94576
GL15907-G	865.636	1648.96	82.3076	0.0499147	-4.32439	9.05e-211	5.17e-209	Down	91.9811	91.7536	93.9697	5.9159	3.88784	6.03707
GL15908-G	10289.4	19342.3	1236.58	0.0639316	-3.96733	1.20981854697146e-319	1.49098932975713e-317	Down	838.094	844.846	841.842	63.1243	52.2049	68.7328
GL15910-G	1580.44	2458.52	702.357	0.285682	-1.80752	3.81e-64	5.15e-63	Down	67.1088	64.4699	65.8936	23.5839	18.2467	22.4985
GL15913-G	1115.61	1559.23	671.986	0.430973	-1.21433	1.61e-28	1.03e-27	Down	71.2872	68.8849	71.3441	36.0337	37.1784	30.243
GL15915-G	85.9395	48.871	123.008	2.51699	1.3317	7.77e-05	0.000156091	Up	1.89147	1.56161	1.22478	4.98589	3.0361	5.48058
GL15917-G	75.4599	47.1821	103.738	2.19867	1.13663	0.0143673	0.0222566	Up	3.54134	2.969	5.0708	11.1493	5.28923	12.7121
GL15922-G	72.8723	34.3458	111.399	3.24345	1.69753	3e-08	7.84e-08	Up	1.20051	1.30364	1.2988	5.63468	3.33878	5.12581
GL15930-G	4288.04	7957.42	618.656	0.0777458	-3.68509	5.67e-261	4.52e-259	Down	667.616	696.468	646.435	59.6118	49.0305	69.7447
GL15933-G	171.346	60.3476	282.345	4.67865	2.22609	2.67e-30	1.8e-29	Up	2.2937	3.76678	3.75279	18.3858	17.2856	16.4258
GL15937-G	51.3086	16.6361	85.9811	5.16833	2.3697	7.63e-13	2.62e-12	Up	2.55556	2.21816	2.84132	18.2007	13.1153	13.4944
GL15938-G	30.1784	12.5336	47.8232	3.8156	1.93191	0.00268518	0.00455749	Up	2.23381	1.34535	2.51316	8.5279	4.88126	13.2351
GL15942-G	412.138	10.1835	814.092	79.9424	6.32089	3.25e-10	9.57e-10	Up	1.38852	1.17076	1.74962	80.4218	190.208	116.754	GO:0005576,GO:0009277,GO:0005199	extracellular region|fungal-type cell wall|structural constituent of cell wall
GL15944-G	148.151	47.0991	249.203	5.29102	2.40355	7.94e-31	5.42e-30	Up	5.38951	10.1182	8.66574	52.9078	41.4103	51.2887
GL15946-G	2395.9	3563.08	1228.71	0.344846	-1.53598	1.12e-52	1.27e-51	Down	86.0535	84.7949	84.2327	33.4438	36.9269	29.412	GO:1990316,GO:0000407,GO:0006914,GO:0015031	Atg1/ULK1 kinase complex|phagophore assembly site|autophagy|protein transport	ko04136	Autophagy - other
GL15952-G	5422.06	8934.62	1909.51	0.21372	-2.22621	4.32e-115	1.09e-113	Down	470.473	459.339	491.496	106.899	125.85	111.836
GL15953-G	2850.41	4040.6	1660.22	0.410886	-1.28319	1.14e-38	9.56e-38	Down	108.497	106.201	113.284	53.0047	46.8404	53.5807	GO:0005739	mitochondrion
GL15958-G	122.763	64.411	181.114	2.81185	1.49152	2.88e-07	7.05e-07	Up	3.81161	2.69516	2.93846	12.2095	7.38015	10.8003
GL15962-G	19.7271	33.0054	6.44874	0.195384	-2.35561	7.19e-06	1.58e-05	Down	1.67148	1.91712	1.34216	0.428982	0.334212	0.335166
GL15965-G	3090.97	4917.32	1264.62	0.257176	-1.95917	6.81e-85	1.21e-83	Down	99.6448	100.114	97.9659	29.4567	25.1647	32.6763	GO:0042645,GO:0009353,GO:0005739,GO:0045252,GO:0004591,GO:0030976,GO:0006103,GO:0006099	mitochondrial nucleoid|mitochondrial oxoglutarate dehydrogenase complex|mitochondrion|oxoglutarate dehydrogenase complex|oxoglutarate dehydrogenase (succinyl-transferring) activity|thiamine pyrophosphate binding|2-oxoglutarate metabolic process|tricarboxylic acid cycle	ko00310,ko00380	Lysine degradation|Tryptophan metabolism
GL15972-G	39.1623	67.2842	11.0404	0.164086	-2.60748	4.26e-06	9.54e-06	Down	5.4818	11.2926	8.76507	0.679466	1.27046	2.83131
GL15973-G	339.082	176.351	501.813	2.84554	1.5087	1.98e-16	8.11e-16	Up	5.60638	5.44936	5.65805	15.5258	19.551	18.899
GL15976-G	25.3392	44.2609	6.41756	0.144994	-2.78593	6.66e-09	1.82e-08	Down	6.5296	8.19284	6.20342	1.52619	0.880759	1.05993
GL15977-G	24.6115	35.3305	13.8925	0.393216	-1.3466	0.00234759	0.00401676	Down	1.08595	1.03725	1.53228	0.555235	0.499864	0.578412	GO:0016282,GO:0033290,GO:0005852,GO:0003743,GO:0035690,GO:0001732	eukaryotic 43S preinitiation complex|eukaryotic 48S preinitiation complex|eukaryotic translation initiation factor 3 complex|translation initiation factor activity|cellular response to drug|formation of cytoplasmic translation initiation complex
GL15979-G	1323.34	575.679	2071	3.59749	1.84699	4.89e-52	5.46e-51	Up	19.8494	19.6354	19.8469	89.2634	70.3879	83.6366
GL15981-G	256.109	168.783	343.435	2.03477	1.02486	7.82e-11	2.4e-10	Up	7.92212	9.50322	9.35845	21.7164	17.4209	22.9783	GO:0050662,GO:0016491	coenzyme binding|oxidoreductase activity
GL15982-G	545.298	241.817	848.779	3.51	1.81147	1.27e-43	1.2e-42	Up	12.061	11.0067	13.0251	48.8791	45.997	49.1923
GL15988-G	410.299	783.108	37.489	0.0478721	-4.38467	3.93e-144	1.31e-142	Down	34.0124	32.568	37.9239	2.19918	1.93682	1.54392
GL15991-G	103.074	67.321	138.828	2.06217	1.04417	9.45e-06	2.06e-05	Up	1.56764	1.67847	1.85513	4.61405	2.93217	4.46735	GO:0005737	cytoplasm
GL15997-G	1840.94	322.36	3359.52	10.4216	3.38151	1.15e-179	5.12e-178	Up	9.18921	11.443	10.2439	129.169	121.697	114.822	GO:0005794,GO:0016021,GO:0055085	Golgi apparatus|integral component of membrane|transmembrane transport
GL15998-G	262.514	111.187	413.841	3.72204	1.89609	4.65e-11	1.45e-10	Up	4.82483	5.23777	6.28223	28.7344	18.0404	22.5874
GL16007-G	2026.82	687.239	3366.39	4.89843	2.29232	7.46e-104	1.67e-102	Up	13.9223	15.4777	20.5519	91.6091	92.0281	93.9974	GO:0005737,GO:0005829,GO:0005634,GO:0005524,GO:0004672,GO:0004674,GO:0044843,GO:0000746,GO:0035556,GO:0051321,GO:0110045,GO:0010515,GO:0051447,GO:0042308,GO:0000122,GO:1900087,GO:0006468	cytoplasm|cytosol|nucleus|ATP binding|protein kinase activity|protein serine/threonine kinase activity|cell cycle G1/S phase transition|conjugation|intracellular signal transduction|meiotic cell cycle|negative regulation of cell cycle switching, mitotic to meiotic cell cycle|negative regulation of induction of conjugation with cellular fusion|negative regulation of meiotic cell cycle|negative reg…
GL16009-G	178.215	113.487	242.943	2.14071	1.09809	1.1e-09	3.14e-09	Up	5.60436	5.44049	5.93649	14.9071	11.3075	15.2501
GL16012-G	22.8951	13.2873	32.5029	2.44616	1.29052	0.004616	0.00761419	Up	0.495629	0.731328	0.780654	2.00026	1.40393	2.19639
GL16014-G	121.197	76.3433	166.052	2.17507	1.12106	1.1e-07	2.78e-07	Up	3.74492	2.9928	2.80882	8.43891	7.46055	7.76241
GL16017-G	425.204	157.413	692.994	4.40238	2.13828	4.19e-51	4.59e-50	Up	6.70143	7.06309	7.08254	36.6905	31.8514	35.9475
GL16018-G	301.432	495.827	107.038	0.215877	-2.21172	5.25e-44	4.97e-43	Down	33.7001	33.6611	39.0884	9.76641	6.31074	10.1741
GL16019-G	246.46	377.725	115.196	0.304973	-1.71325	2.99e-25	1.73e-24	Down	18.3302	17.0466	18.5093	6.74983	5.57738	6.39235
GL16023-G	94.9627	58.3917	131.534	2.25261	1.1716	5.37e-07	1.29e-06	Up	3.59681	3.0869	2.42797	8.74323	6.8117	7.88209
GL16027-G	1100.71	1992.99	208.428	0.10458	-3.25732	1.69e-156	6.17e-155	Down	111.262	106.59	112.427	12.1775	11.4156	15.7799	GO:0016021,GO:0005216	integral component of membrane|ion channel activity
GL16029-G	664.388	441.734	887.042	2.00809	1.00582	0.000479921	0.000894142	Up	19.1766	23.0848	20.9261	56.5477	32.6454	55.9707
GL16036-G	249.73	163.707	335.754	2.05094	1.03629	7.59e-11	2.33e-10	Up	9.94539	12.0682	10.5806	25.4785	22.0925	28.6238
GL16038-G	17.3134	4.78007	29.8468	6.24401	2.64247	3.83e-06	8.61e-06	Up	0.22737	0.599101	0.835625	5.08411	2.96265	3.74618
GL16042-G	5357.43	9555.02	1159.84	0.121385	-3.04234	7.07e-122	1.91e-120	Down	705.328	770.746	672.848	85.9751	111.846	98.0498
GL16043-G	458.421	840.003	76.8395	0.0914752	-3.45047	1.13e-113	2.81e-112	Down	56.8336	65.4955	58.5634	6.2532	8.09955	4.34282
GL16044-G	13384.3	25550.8	1217.71	0.0476585	-4.39112	0	0	Down	736.491	750.933	756.263	32.3259	48.3583	40.3972	GO:0016021,GO:0005886,GO:0052851,GO:0000293,GO:0046872,GO:0006879,GO:0015677,GO:0006826,GO:0015891	integral component of membrane|plasma membrane|ferric-chelate reductase (NADPH) activity|ferric-chelate reductase activity|metal ion binding|cellular iron ion homeostasis|copper ion import|iron ion transport|siderophore transport
GL16049-G	3464.71	5999.61	929.814	0.154979	-2.68986	2.73e-151	9.5e-150	Down	233.416	244.454	232.592	41.8602	40.0435	43.3863
GL16050-G	5740.79	11474.1	7.51385	0.000654855	-10.5765	0	0	Down	727.895	757.986	688.123	0.40768	0.705814	0.49548
GL16051-G	91.0516	57.1588	124.944	2.18592	1.12824	1.87e-06	4.3e-06	Up	2.77745	3.27174	3.43114	9.20738	6.66423	7.73525
GL16052-G	26.324	8.18241	44.4655	5.43428	2.44209	4.33e-06	9.7e-06	Up	0.363792	0.54775	0.382	3.57127	1.64878	2.83455
GL16053-G	62.4081	37.6704	87.1459	2.31338	1.21	2.02e-05	4.28e-05	Up	1.74063	1.42179	1.82775	4.41425	4.58542	4.10405
GL16056-G	1336.2	530.942	2141.46	4.03333	2.01197	5.53e-49	5.82e-48	Up	21.9687	24.2923	20.8007	115.736	95.1437	97.1612
GL16058-G	2259.16	1420.84	3097.47	2.18003	1.12435	0.000290544	0.000553477	Up	69.8313	79.0538	77.1684	221.608	123.777	218.505
GL16060-G	124.296	48.7966	199.795	4.09445	2.03367	9.66e-21	4.72e-20	Up	1.04688	1.9654	1.85504	8.31442	6.33861	8.02952
GL16064-G	77.9202	31.8784	123.962	3.88859	1.95925	1.61e-13	5.73e-13	Up	2.78105	2.05972	2.44669	11.4779	8.3461	12.5549
GL16065-G	110.939	66.134	155.745	2.35499	1.23572	2.88e-05	6.01e-05	Up	4.48244	3.2865	5.32071	12.1877	8.53833	14.468
GL16066-G	10.2335	4.4582	16.0089	3.59089	1.84434	0.00883592	0.0140947	Up	0.234201	0.65824	0.163949	1.9585	0.972993	1.4193
GL16069-G	413.269	630.323	196.214	0.311291	-1.68366	1.93e-33	1.42e-32	Down	18.5486	18.1622	20.7021	7.24436	6.61004	6.45893	GO:0016021,GO:0020037,GO:0005506,GO:0004497,GO:0016705	integral component of membrane|heme binding|iron ion binding|monooxygenase activity|oxidoreductase activity, acting on paired donors, with incorporation or reduction of molecular oxygen
GL16071-G	52.554	76.5519	28.556	0.373029	-1.42264	3.67e-06	8.27e-06	Down	2.00691	2.41739	3.01051	1.00766	1.15501	0.977324
GL16079-G	227.88	147.58	308.181	2.08823	1.06228	1.24e-10	3.76e-10	Up	8.47725	9.05309	7.66358	19.7792	18.8923	21.2427
GL16080-G	744.145	396.436	1091.85	2.75418	1.46162	2.89e-11	9.1e-11	Up	19.9843	18.7623	19.7621	60.1561	69.7434	52.7462
GL16085-G	94.504	24.4381	164.57	6.73416	2.7515	3.49e-26	2.07e-25	Up	1.85087	1.54715	1.34035	11.765	13.5952	10.8782
GL16086-G	573.467	1020.72	126.209	0.123647	-3.01571	1.57e-104	3.56e-103	Down	23.7603	25.4	26.094	4.62327	3.26573	2.6971	GO:0005525	GTP binding
GL16089-G	226.119	418.187	34.051	0.0814253	-3.61838	4.22e-76	6.77e-75	Down	16.8296	17.8723	19.4124	1.71518	1.05938	2.26968
GL16093-G	3321.43	5005.87	1637	0.327017	-1.61256	4.41e-56	5.27e-55	Down	159.167	153.435	154.539	50.2869	69.9967	52.6648	GO:0000790,GO:0008301,GO:0001078,GO:0000987,GO:0001135,GO:0043565,GO:0071470,GO:0000122,GO:0097201	nuclear chromatin|DNA binding, bending|proximal promoter DNA-binding transcription repressor activity, RNA polymerase II-specific|proximal promoter sequence-specific DNA binding|RNA polymerase II transcription regulator recruiting activity|sequence-specific DNA binding|cellular response to osmotic stress|negative regulation of transcription by RNA polymerase II|negative regulation of transcriptio…
GL16098-G	678.025	1325.53	30.5243	0.023028	-5.44047	4.7e-240	3.26e-238	Down	107.189	111.775	108.546	3.80865	2.3922	2.39903	GO:0005829,GO:0005634,GO:0016491,GO:0110095	cytosol|nucleus|oxidoreductase activity|cellular detoxification of aldehyde
GL16101-G	88.9319	49.5498	128.314	2.58959	1.37273	5.24e-05	0.000106982	Up	4.08849	3.34178	5.16927	16.291	10.7776	10.0499
GL16102-G	4.03234	1.01996	7.04471	6.90684	2.78803	0.0291467	0.0429901	Up	0.0358063	0.0377387	0.0375984	0.273392	0.121711	0.488234
GL16103-G	18.3915	25.7506	11.0323	0.428431	-1.22287	0.0158001	0.0243064	Down	1.84878	1.19427	1.6282	0.585455	0.743303	0.948722	GO:0005525	GTP binding
GL16104-G	106.915	69.6149	144.215	2.07161	1.05075	2.07e-06	4.74e-06	Up	7.75294	6.91422	6.36667	18.7562	15.2039	15.6991
GL16111-G	2397.26	3809.08	985.448	0.25871	-1.95059	2.02e-81	3.44e-80	Down	339.209	347.36	357.321	92.6213	117.231	96.1805
GL16116-G	2287.01	4420.87	153.153	0.0346431	-4.85129	0	0	Down	315.6	326.14	333.299	13.6749	10.8386	13.9986
GL16118-G	3982.75	889.493	7076.01	7.95511	2.99188	1.87e-92	3.66e-91	Up	32.4545	34.723	34.9903	342.762	269.466	313.759	GO:0071949,GO:0004497,GO:0009405	FAD binding|monooxygenase activity|pathogenesis
GL16119-G	190.101	93.9258	286.277	3.0479	1.60782	2.78e-10	8.24e-10	Up	4.37153	5.24296	4.74862	20.6077	14.8026	14.4452
GL16121-G	562.785	283.783	841.787	2.96631	1.56867	2.35e-34	1.77e-33	Up	16.7536	14.1822	14.9673	52.5017	48.8126	53.7262
GL16122-G	69.7511	101.099	38.4029	0.379853	-1.39649	2.61e-07	6.41e-07	Down	9.19155	11.3192	9.24521	3.90476	3.39842	5.6069
GL16124-G	3571.17	2180.5	4961.83	2.27555	1.18621	4e-26	2.37e-25	Up	230.168	223.84	208.736	563.381	606.063	543.743
GL16127-G	11379.1	22275.3	482.932	0.0216802	-5.52748	0	0	Down	1154.99	1166.94	1101.65	25.4619	35.8953	22.5632
GL16128-G	213.94	108.819	319.061	2.93202	1.5519	5.56e-13	1.92e-12	Up	9.7944	6.90786	7.65547	29.7205	21.4442	30.459
GL16131-G	70.5664	111.72	29.4128	0.263273	-1.92537	2.29e-12	7.68e-12	Down	11.9209	10.6146	12.4096	2.69023	4.65757	3.03606
GL16132-G	456.85	792.734	120.965	0.152593	-2.71224	3.58e-79	6e-78	Down	52.5405	54.0657	51.1853	7.77916	10.379	9.14473
GL16135-G	2289.97	4388.63	191.305	0.0435909	-4.51983	7.87442672938085e-313	9.2750990945183e-311	Down	334.979	332.355	353.511	17.7563	18.8778	13.808
GL16136-G	17.4606	1.7136	33.2076	19.3788	4.27641	2.16e-10	6.44e-10	Up	0	0.0930643	0.139078	1.92625	1.50071	1.65549
GL16139-G	27.1854	11.262	43.1087	3.82779	1.93651	7.73e-06	1.7e-05	Up	1.01053	1.97799	1.97064	7.87318	5.39779	8.36586
GL16140-G	231.841	47.1713	416.511	8.82977	3.14238	1.1e-50	1.19e-49	Up	3.43078	2.79723	3.05872	35.6563	26.404	31.481
GL16141-G	146.571	260.993	32.1486	0.123178	-3.02118	2.61e-43	2.42e-42	Down	23.6888	19.5279	23.986	2.67615	3.35508	3.36465
GL16142-G	244.315	83.5449	405.085	4.8487	2.2776	2.05e-40	1.8e-39	Up	7.7095	12.4423	10.4987	59.6526	52.6845	56.6675
GL16143-G	489.386	90.6975	888.075	9.79162	3.29155	2.32e-97	4.79e-96	Up	6.14431	5.70649	4.91873	59.853	66.0339	60.7615
GL16144-G	176.294	84.3481	268.24	3.18016	1.6691	2.97e-14	1.09e-13	Up	2.69232	2.97604	2.75812	10.3858	11.3465	8.65544
GL16152-G	16.1343	22.8468	9.42188	0.412394	-1.27791	0.019412	0.0294611	Down	0.96537	1.49943	1.06704	0.609622	0.69083	0.346401
GL16155-G	886.277	1182.91	589.641	0.498466	-1.00443	1.37e-18	6.16e-18	Down	34.6632	37.2244	40.4933	21.9163	18.524	23.3629
GL16156-G	2293.46	3786.37	800.548	0.211429	-2.24176	1.23e-102	2.72e-101	Down	247.889	241.625	245.753	63.2805	54.7424	58.9599			ko00480	Glutathione metabolism
GL16157-G	68.08	99.1358	37.0242	0.37347	-1.42094	2.2e-07	5.43e-07	Down	3.19221	2.76142	3.13063	1.31393	0.955419	1.60832
GL16158-G	16.2659	25.7697	6.76202	0.262402	-1.93015	0.000588123	0.0010836	Down	5.7717	4.23979	3.67308	2.28928	1.58537	0.198736
GL16162-G	181.893	96.2791	267.507	2.77845	1.47428	2.02e-07	5.02e-07	Up	15.2558	17.0067	10.6282	56.9612	40.0561	39.0036
GL16163-G	303.24	425.274	181.205	0.42609	-1.23077	3.34e-16	1.35e-15	Down	18.7754	19.3369	17.3295	10.2865	8.83969	7.74463	GO:0005737,GO:0005829,GO:0005794,GO:0005634,GO:0045174,GO:0004364,GO:0071555,GO:0098869	cytoplasm|cytosol|Golgi apparatus|nucleus|glutathione dehydrogenase (ascorbate) activity|glutathione transferase activity|cell wall organization|cellular oxidant detoxification
GL16164-G	24363	47522	1204	0.0253357	-5.30269	1.62e-180	7.28e-179	Down	5176.23	4682.47	4424.66	114.514	177.871	116.822
GL16166-G	4168.71	7719.16	618.258	0.080094	-3.64216	2.9e-254	2.23e-252	Down	532.012	543.642	530.348	59.3721	31.1471	56.7998
GL16169-G	10265.3	19658.7	871.99	0.0443565	-4.49471	0	0	Down	545.246	530.349	577.642	27.6962	26.1405	29.6058
GL16171-G	195.268	113.893	276.643	2.42897	1.28035	2.79e-07	6.84e-07	Up	4.97725	5.24586	5.46393	17.965	11.279	14.2418	GO:0000139,GO:0016021,GO:0005774,GO:0008375,GO:0006487	Golgi membrane|integral component of membrane|vacuolar membrane|acetylglucosaminyltransferase activity|protein N-linked glycosylation
GL16172-G	1505.97	447.997	2563.94	5.72311	2.5168	2.62e-113	6.47e-112	Up	12.7764	13.0671	13.8437	89.52	86.0664	82.509
GL16175-G	1463.4	1957.35	969.442	0.495282	-1.01368	2.24e-13	7.93e-13	Down	51.368	52.8786	50.7147	24.9212	35.7354	26.1979
GL16180-G	186.824	252.016	121.633	0.48264	-1.05098	3.21e-09	8.91e-09	Down	14.1475	12.949	13.6828	8.17982	6.68913	7.55431
GL16197-G	108.771	152.524	65.0189	0.426286	-1.23011	2.57e-08	6.75e-08	Down	6.96722	6.55469	8.19974	3.92728	3.65572	2.92229
GL16201-G	85.5386	161.965	9.11231	0.056261	-4.15172	1.36e-41	1.22e-40	Down	12.2501	10.7985	13.5649	0.809813	1.00946	0.506169
GL16204-G	309.649	512.175	107.123	0.209153	-2.25737	2.27e-46	2.28e-45	Down	26.547	24.249	25.8108	7.13182	4.84608	6.3123
GL16206-G	77.2915	47.8231	106.76	2.23239	1.15859	0.00121316	0.00214666	Up	2.24617	1.6711	2.49734	5.52457	3.69279	7.15644
GL16209-G	33.7508	45.445	22.0567	0.485349	-1.04291	0.0289501	0.0427238	Down	2.88994	5.73346	3.12383	2.03967	2.31137	2.12481
GL16211-G	396.344	236.657	556.031	2.34952	1.23237	6.39e-16	2.56e-15	Up	10.3877	11.0892	10.6267	30.1983	23.5901	32.2693
GL16215-G	70.1873	26.1992	114.175	4.35797	2.12365	4.79e-14	1.75e-13	Up	1.07548	1.28137	1.37481	6.42646	6.09286	5.95085
GL16216-G	1132.32	2255.49	9.15521	0.00405907	-7.94463	0	0	Down	190.991	192.584	183.707	0.72147	1.21785	0.657637
GL16217-G	1060.04	2035.38	84.7005	0.0416142	-4.58678	6.16e-248	4.58e-246	Down	85.557	85.1862	84.0919	3.77058	4.38307	3.8812	GO:0005886,GO:0005524,GO:0043621,GO:0004713,GO:0018108,GO:0010310,GO:1902882,GO:1901000,GO:0009409,GO:0006979,GO:1902074,GO:0009651,GO:0009414	plasma membrane|ATP binding|protein self-association|protein tyrosine kinase activity|peptidyl-tyrosine phosphorylation|regulation of hydrogen peroxide metabolic process|regulation of response to oxidative stress|regulation of response to salt stress|response to cold|response to oxidative stress|response to salt|response to salt stress|response to water deprivation
GL16219-G	42.0899	79.3765	4.80338	0.0605138	-4.04659	1.36e-21	6.9e-21	Down	2.82596	3.85942	2.9256	0.347316	0.180392	0.13568
GL16232-G	365.025	502.024	228.025	0.454211	-1.13857	9.87e-16	3.91e-15	Down	17.9551	16.5586	16.6378	8.76924	7.8188	9.89656
GL16236-G	1680.32	3098.41	262.219	0.0846303	-3.56268	8.82e-206	4.93e-204	Down	32.1035	31.0695	33.5165	2.82955	3.33427	3.12242
GL16247-G	4.90549	8.13845	1.67253	0.205509	-2.28273	0.0339193	0.0496498	Down	0.842111	0.62129	0.618982	0.0918538	0.381662	0	GO:0005576,GO:0030248,GO:0031176,GO:0045493	extracellular region|cellulose binding|endo-1,4-beta-xylanase activity|xylan catabolic process
GL16249-G	130.484	238.342	22.6252	0.0949273	-3.39703	3.32e-46	3.32e-45	Down	7.8766	8.33685	7.99046	0.910111	0.831954	0.872252
GL16254-G	51.2901	29.1302	73.45	2.52144	1.33425	1.95e-05	4.13e-05	Up	2.90093	1.81796	2.22285	7.01256	6.75147	6.14712
GL16255-G	18.0656	7.47773	28.6536	3.83185	1.93804	0.000312003	0.000592829	Up	0.20988	0.221207	0.367308	0.915711	1.34756	1.19242
GL16260-G	7.11896	11.9111	2.32684	0.195351	-2.35586	0.00761076	0.012246	Down	0.548824	0.61976	0.246983	0	0.17767	0.133633
GL16262-G	15.188	22.1415	8.23452	0.371905	-1.427	0.0121842	0.0190723	Down	1.24884	1.60237	0.798209	0.0592251	0.676738	0.802065
GL16269-G	2.91137	5.82275	0	0	#NAME?	0.00468872	0.00772745	Down	0.375043	1.58113	1.37835	0	0	0
GL16271-G	49.8073	67.7858	31.8289	0.469551	-1.09065	0.000535552	0.000991819	Down	2.11507	2.95878	2.86702	1.80367	1.17646	1.26721
GL16272-G	333.119	23.1349	643.103	27.7979	4.79691	7.06e-100	1.51e-98	Up	3.06162	3.79629	5.86238	122.186	142.636	135.267
GL16281-G	1364.09	766.156	1962.03	2.56087	1.35664	1.03e-36	8.25e-36	Up	34.1446	34.8568	35.1966	97.1547	95.7063	110.808
GL16286-G	66.2072	111.526	20.8882	0.187294	-2.41662	1.65e-16	6.79e-16	Down	4.26859	4.53949	4.23996	0.92281	1.30717	0.524362
GL16289-G	2867.24	4410.55	1323.94	0.300176	-1.73612	4.78e-68	6.86e-67	Down	206.358	196.576	198.198	64.8479	78.0734	61.6494
GL16295-G	115.425	52.3713	178.479	3.40795	1.7689	1.29e-15	5.07e-15	Up	2.29106	2.57934	3.44456	11.4158	8.61362	12.2473
GL16297-G	20.5152	32.3095	8.72095	0.269919	-1.8894	0.00014994	0.000293615	Down	1.95888	2.21207	2.71808	0.839402	0.713415	0.556462
GL16299-G	534.01	831.737	236.284	0.284085	-1.81561	1.35e-43	1.26e-42	Down	72.5826	77.7963	71.971	23.2909	23.4971	25.0619
GL16304-G	78.7877	32.913	124.662	3.78763	1.92129	3.9e-13	1.36e-12	Up	3.43375	2.73875	3.11837	13.6656	13.7749	12.5488
GL16312-G	14.2665	7.81213	20.7209	2.6524	1.4073	0.0168426	0.0258088	Up	1.5647	1.443	1.64301	4.90677	4.87543	4.22261
GL16316-G	151.666	87.1073	216.224	2.48227	1.31166	1.23e-11	3.95e-11	Up	4.1184	4.80573	4.06712	13.6369	11.277	11.8106
GL16317-G	509.183	301.084	717.282	2.38233	1.25238	1.34e-11	4.29e-11	Up	18.3012	15.4076	17.4009	51.0617	36.6677	51.2911
GL16320-G	924.975	1516.15	333.797	0.220161	-2.18337	6.75e-77	1.1e-75	Down	139.575	140.075	142.05	27.6171	44.5336	32.8205
GL16321-G	1902.87	47.2753	3758.47	79.5018	6.31292	0	0	Up	3.83368	4.21252	3.68296	347.519	359.608	352.942
GL16322-G	73.6137	123.175	24.0521	0.195267	-2.35648	4.53e-17	1.92e-16	Down	7.65878	9.08112	8.90376	2.75976	1.54961	1.39863
GL16323-G	50.1703	21.6913	78.6493	3.62584	1.85831	1.27e-05	2.73e-05	Up	0.672858	0.47278	0.329716	2.2507	1.32146	2.57402
GL16333-G	327.513	82.3521	572.673	6.95396	2.79784	1.8e-51	1.98e-50	Up	2.9038	3.45798	3.08874	24.8451	21.4928	28.5818
GL16334-G	46.7505	72.71	20.791	0.285944	-1.8062	4.67e-08	1.2e-07	Down	2.65332	2.52697	1.87979	0.767116	0.905525	0.617515
GL16336-G	1547	2312.84	781.153	0.337746	-1.56599	3.72e-49	3.93e-48	Down	48.9445	52.6445	55.5658	22.1531	17.7522	20.5418
GL16337-G	70.3895	105.471	35.3082	0.334767	-1.57877	7.63e-09	2.07e-08	Down	5.44529	6.41077	6.75191	3.22249	1.90345	1.97471
GL16341-G	328.777	78.397	579.157	7.38749	2.88508	0.0412528	0.0595715	Up	4.99778	4.10375	4.75974	15.4666	73.4181	25.423
GL16349-G	333.254	445.556	220.952	0.495903	-1.01187	4.91e-12	1.62e-11	Down	11.947	11.9678	12.5732	7.98313	4.84756	7.85773
GL16350-G	3539.05	6030.73	1047.36	0.173671	-2.52557	1.9e-136	5.86e-135	Down	432.397	432.183	449.752	85.7668	91.04	82.3489
GL16352-G	24.6411	43.4214	5.86077	0.134974	-2.88924	3.18e-09	8.84e-09	Down	2.69476	2.07097	2.65278	0.306179	0.445273	0.382752
GL16353-G	46.5715	66.7756	26.3675	0.394867	-1.34056	0.000331997	0.000629202	Down	12.7714	16.9278	9.55	6.96525	4.60431	6.1566
GL16364-G	85.9159	32.4216	139.41	4.29992	2.10431	3.6e-06	8.12e-06	Up	2.2737	4.24817	3.68977	13.0766	21.5466	14.9143	GO:0005576	extracellular region
GL16367-G	119.768	180.188	59.3473	0.329363	-1.60225	4.84e-12	1.59e-11	Down	5.99971	4.8179	6.6	1.9044	2.80552	1.76747
GL16368-G	63.9146	91.0737	36.7554	0.403578	-1.30908	2.58e-06	5.87e-06	Down	6.52317	6.34634	4.47862	2.2577	3.05593	2.63703
GL16369-G	17.4246	25.4895	9.35982	0.367204	-1.44535	0.00635973	0.0103229	Down	0.714485	0.721667	0.875287	0.259776	0.236118	0.473585
GL16372-G	237.026	154.049	320.003	2.07728	1.0547	7.97e-11	2.44e-10	Up	4.05482	4.45423	4.88744	12.1472	9.73868	9.76647
GL16374-G	10.4216	17.3328	3.51048	0.202535	-2.30376	0.00158782	0.00277026	Down	3.17876	3.16419	2.96699	1.34838	0.600284	0.200666
GL16376-G	42.5255	57.3012	27.7499	0.484281	-1.04608	0.0018086	0.00313321	Down	4.51269	3.2196	4.37405	2.49898	2.04524	2.12997
GL16380-G	13.2751	21.0731	5.47714	0.259911	-1.94391	0.0018726	0.00323819	Down	0.55196	0.555305	0.500552	0.191563	0.142136	0.142542
GL16381-G	174.35	109.434	239.267	2.18641	1.12857	1.9e-05	4.02e-05	Up	6.8211	6.75909	5.81571	20.3491	12.4187	15.7002
GL16385-G	411.699	593.837	229.562	0.386574	-1.37118	2.56e-23	1.38e-22	Down	21.7501	25.9016	22.2698	10.1313	11.0503	9.49875
GL16386-G	107.691	148.499	66.8824	0.450389	-1.15076	9.7e-06	2.11e-05	Down	14.6082	14.3039	13.657	5.654	10.8922	5.03328
GL16399-G	1169.53	529.87	1809.2	3.41442	1.77164	4.83e-14	1.76e-13	Up	23.0136	25.2351	23.0966	105.043	70.7552	102.488
GL16401-G	90.9766	127.232	54.7213	0.430092	-1.21728	2.79e-07	6.85e-07	Down	4.19495	4.78375	4.3327	1.72525	2.57135	2.18798	GO:0005576,GO:0005507,GO:0052716,GO:0046274	extracellular region|copper ion binding|hydroquinone:oxygen oxidoreductase activity|lignin catabolic process
GL16403-G	358.092	489.179	227.005	0.464052	-1.10764	5.15e-15	1.97e-14	Down	31.8318	29.9719	33.5595	16.9761	19.6664	13.4637
GL16404-G	21.8123	41.732	1.89258	0.0453509	-4.46273	3.24e-13	1.14e-12	Down	3.35808	2.65448	2.865	0.228928	0	0.238484
GL16414-G	181.07	267.614	94.5255	0.353216	-1.50138	2.05e-16	8.37e-16	Down	14.8212	13.3816	13.9849	6.10474	4.99097	5.88849
GL16415-G	323.406	86.5773	560.234	6.47091	2.69397	4.56e-63	6.06e-62	Up	5.11418	4.44551	4.31826	36.0003	33.0951	33.1296
GL16416-G	19.6776	12.2476	27.1076	2.2133	1.1462	0.0197731	0.0299681	Up	2.76298	3.15476	2.65949	7.03205	6.00031	8.63371
GL16419-G	70.6869	41.9443	99.4295	2.37051	1.2452	0.000622765	0.0011441	Up	2.46043	4.26028	4.52126	10.4474	12.2464	7.38877
GL16420-G	83.4693	41.8902	125.048	2.98515	1.5778	4.87e-08	1.26e-07	Up	2.60205	3.52605	3.35681	11.9205	7.74972	12.6715
GL16424-G	98.7211	189.233	8.20891	0.0433798	-4.52683	7e-51	7.61e-50	Down	13.3848	12.7326	13.406	1.04817	0.0777727	0.857941
GL16426-G	104.904	149.45	60.3577	0.403867	-1.30805	6.57e-09	1.79e-08	Down	19.0328	17.5207	18.2146	9.32894	7.77984	8.0758
GL16427-G	2163.11	3437.01	889.2	0.258713	-1.95058	1.84e-35	1.43e-34	Down	139.081	131.559	132.284	32.2827	55.9782	29.2513	GO:0005576,GO:0004185	extracellular region|serine-type carboxypeptidase activity
GL16429-G	21.9084	12.8928	30.9239	2.39854	1.26215	0.00697623	0.0112741	Up	1.17009	0.8969	2.12222	3.82885	2.8926	4.71389
GL16435-G	141.562	195.538	87.586	0.447923	-1.15868	5.08e-08	1.31e-07	Down	15.4837	16.557	12.6281	6.72279	9.28291	6.66178	GO:0005789,GO:0016021,GO:0031501,GO:0004584,GO:0000030,GO:0006506	endoplasmic reticulum membrane|integral component of membrane|mannosyltransferase complex|dolichyl-phosphate-mannose-glycolipid alpha-mannosyltransferase activity|mannosyltransferase activity|GPI anchor biosynthetic process	ko00563	Glycosylphosphatidylinositol (GPI)-anchor biosynthesis
GL16436-G	688.884	284.054	1093.71	3.85038	1.945	3.96e-55	4.66e-54	Up	8.02401	7.75956	8.04922	38.1068	33.211	33.0864
GL16438-G	675.262	258.625	1091.9	4.22194	2.07791	2.78e-61	3.62e-60	Up	6.19926	7.36735	6.50954	32.4459	31.0447	32.9306
GL16445-G	591.686	353.903	829.469	2.34377	1.22883	1.37e-17	5.94e-17	Up	14.7269	15.3458	14.8507	42.1836	33.1836	44.7503	GO:0005829,GO:0005730,GO:0005634,GO:0005886,GO:0004721,GO:0023052	cytosol|nucleolus|nucleus|plasma membrane|phosphoprotein phosphatase activity|signaling
GL16450-G	52.6286	31.4485	73.8086	2.34696	1.2308	4.88e-05	0.00010003	Up	1.50951	3.4206	2.29834	6.83301	5.3021	7.20399
GL16451-G	7824.1	12177.2	3471.02	0.285043	-1.81075	3.65e-81	6.21e-80	Down	250.186	242.183	240.037	79.9224	76.0769	81.5735	GO:0005783,GO:0005789,GO:0005794,GO:0005887,GO:0005886,GO:0035673,GO:1901584,GO:0015031,GO:1901583	endoplasmic reticulum|endoplasmic reticulum membrane|Golgi apparatus|integral component of plasma membrane|plasma membrane|oligopeptide transmembrane transporter activity|tetrapeptide transmembrane transporter activity|protein transport|tetrapeptide transmembrane transport
GL16452-G	3841.34	7407.24	275.443	0.0371856	-4.74911	0	0	Down	178.676	175.142	175.799	7.97205	7.32259	7.10316	GO:0005783,GO:0005789,GO:0005794,GO:0005887,GO:0005886,GO:0035673,GO:1901584,GO:0015031,GO:1901583	endoplasmic reticulum|endoplasmic reticulum membrane|Golgi apparatus|integral component of plasma membrane|plasma membrane|oligopeptide transmembrane transporter activity|tetrapeptide transmembrane transporter activity|protein transport|tetrapeptide transmembrane transport
GL16454-G	480.58	685.517	275.643	0.402095	-1.31439	1.5e-23	8.19e-23	Down	48.8247	48.793	44.9496	22.2272	25.3361	17.4051
GL16458-G	39.7141	21.013	58.4151	2.77995	1.47506	3.02e-05	6.29e-05	Up	2.66449	1.7973	2.3502	6.85889	5.91725	8.84066
GL16463-G	467.737	44.1018	891.372	20.2117	4.33712	8.37e-20	3.94e-19	Up	9.0948	7.0425	8.77041	245.171	137.328	192.977
GL16473-G	56.4495	35.4456	77.4533	2.18513	1.12772	0.000132574	0.000261687	Up	2.53387	3.81517	3.4209	7.99539	8.5105	7.71216
GL16480-G	143.405	79.6826	207.126	2.59939	1.37818	5.69e-12	1.86e-11	Up	5.47948	3.98905	4.21149	12.5081	13.8252	14.1214
GL16490-G	11.2797	5.46202	17.0974	3.13024	1.64627	0.0137041	0.0212862	Up	0.36562	0.674365	0.4799	1.89431	1.5535	1.97338
GL16491-G	185.041	260.709	109.374	0.419524	-1.25318	2.93e-12	9.78e-12	Down	11.6739	11.9224	12.3057	6.51476	5.28061	5.3471
GL16493-G	21.4597	14.2618	28.6576	2.00939	1.00676	0.034641	0.050645	Up	0.609445	0.543515	0.886083	1.12497	1.75289	1.7579
GL16495-G	412.782	116.982	708.582	6.05721	2.59865	1.33e-43	1.24e-42	Up	2.4901	2.74946	3.21239	17.4089	20.8516	19.7793
GL16496-G	808.908	1496.8	121.014	0.0808481	-3.62864	4.7e-162	1.76e-160	Down	45.9899	46.0172	42.1934	4.46972	3.70775	4.18731
GL16500-G	240.892	134.574	347.21	2.58007	1.36741	8.24e-17	3.44e-16	Up	7.2345	7.13475	6.78267	19.8968	20.844	21.3145
GL16501-G	9141.62	15376.5	2906.7	0.189034	-2.40328	2.33e-137	7.28e-136	Down	670.217	670.055	642.989	124.823	161.419	138.899	GO:0005743,GO:0005739,GO:0070469,GO:0046872,GO:0004222,GO:0055114	mitochondrial inner membrane|mitochondrion|respiratory chain|metal ion binding|metalloendopeptidase activity|oxidation-reduction process	ko00190	Oxidative phosphorylation
GL16505-G	21.3236	9.93997	32.7072	3.29048	1.7183	0.00033365	0.000631974	Up	0.207881	0.821625	0.545714	2.38085	1.29547	2.24402
GL16512-G	5.96947	2.06923	9.86971	4.76975	2.25391	0.0196534	0.0297968	Up	0	0.245	0.122045	1.01421	0.329229	0.660338
GL16515-G	165.049	255.518	74.5802	0.291878	-1.77656	2.03e-20	9.79e-20	Down	15.9809	15.6109	18.9636	5.10182	4.56359	7.16019
GL16517-G	390.289	615.835	164.743	0.267512	-1.90233	3.42e-40	2.98e-39	Down	16.3402	16.2875	14.8171	4.83576	5.28161	4.28916	GO:0005525	GTP binding
GL16520-G	440.472	778.157	102.787	0.13209	-2.9204	3.38e-86	6.11e-85	Down	39.9628	44.2942	44.3576	7.40314	4.5526	7.46537	GO:0005829,GO:0005634,GO:0050662,GO:0043892,GO:0016491,GO:0016616,GO:0140041	cytosol|nucleus|coenzyme binding|methylglyoxal reductase (NADPH-dependent) activity|oxidoreductase activity|oxidoreductase activity, acting on the CH-OH group of donors, NAD or NADP as acceptor|cellular detoxification of methylglyoxal
GL16521-G	807.237	97.919	1516.55	15.4878	3.95306	2.07e-20	9.97e-20	Up	2.96347	3.19521	4.00599	58.5181	71.8254	47.5687
GL16523-G	57.3689	36.7018	78.036	2.12622	1.08829	0.000223804	0.000430903	Up	1.59353	1.55664	1.18355	2.8404	3.87534	3.75391
GL16527-G	8.37241	12.8584	3.8864	0.302246	-1.72621	0.0276055	0.0408799	Down	3.1005	1.52499	3.47273	0.901837	0.936807	0.939481	GO:0005737,GO:1990023,GO:0005635,GO:0031965,GO:0034399,GO:0005643,GO:0005525,GO:0061608,GO:0008139,GO:0008536,GO:0051028,GO:0006607,GO:0006606,GO:0006610	cytoplasm|mitotic spindle midzone|nuclear envelope|nuclear membrane|nuclear periphery|nuclear pore|GTP binding|nuclear import signal receptor activity|nuclear localization sequence binding|Ran GTPase binding|mRNA transport|NLS-bearing protein import into nucleus|protein import into nucleus|ribosomal protein import into nucleus	ko03013	RNA transport
GL16540-G	114.849	193.183	36.5156	0.18902	-2.40339	4.03e-25	2.32e-24	Down	10.3835	11.4678	10.6133	3.07245	1.56451	2.38484
GL16552-G	21.3969	37.8617	4.93207	0.130265	-2.94047	5.48e-08	1.41e-07	Down	1.83565	2.87276	1.69388	0.121348	0.441187	0.37924
GL16565-G	41.938	15.3449	68.5312	4.46607	2.15901	0.0103953	0.0164325	Up	1.57643	2.42836	1.65533	8.33297	14.9764	5.09825
GL16570-G	6010.71	10729.4	1292.05	0.120422	-3.05382	4.04e-200	2.19e-198	Down	260.333	249.127	259.755	37.4706	32.0359	35.9826	GO:0005634,GO:0005524,GO:0004674	nucleus|ATP binding|protein serine/threonine kinase activity
GL16583-G	13.3017	22.7676	3.83578	0.168476	-2.56939	8.55e-05	0.000171012	Down	1.12166	1.12308	1.64892	0.305865	0.12709	0.318632
GL16584-G	470.135	247.455	692.815	2.79976	1.4853	3.8e-07	9.23e-07	Up	4.48749	5.69397	6.24467	21.8126	12.9829	17.6735
GL16590-G	15.0673	24.8969	5.23763	0.210373	-2.24898	0.000152179	0.000297913	Down	1.34445	2.33389	2.32522	0.431313	0.716861	0.26959
GL16592-G	26.025	7.82975	44.2202	5.64771	2.49767	6.81e-08	1.74e-07	Up	0.346836	0.40617	0.161864	2.26988	1.87758	1.75158
GL16595-G	167.5	251.515	83.4854	0.33193	-1.59105	6.47e-17	2.72e-16	Down	11.5511	11.6147	10.6886	5.45491	2.45712	4.97856
GL16596-G	27.4029	43.3414	11.4644	0.264515	-1.91858	0.000709533	0.00129297	Down	2.1736	3.55693	1.80189	1.06065	0.324053	0.909938
GL16602-G	214.034	304.794	123.274	0.40445	-1.30597	1.7e-13	6.06e-13	Down	9.45992	9.30575	12.0595	4.63426	5.19005	4.29967
GL16607-G	11.1813	16.6266	5.73608	0.344995	-1.53535	0.0230974	0.0346006	Down	1.23319	0.974809	1.69958	0.756626	0.261988	0.525473	GO:0005618,GO:0005576,GO:0005773,GO:0004565,GO:0000272	cell wall|extracellular region|vacuole|beta-galactosidase activity|polysaccharide catabolic process
GL16610-G	75.5523	21.7793	129.325	5.938	2.56998	9.06e-20	4.26e-19	Up	1.62892	1.8599	0.997761	12.2152	8.30543	9.94868
GL16611-G	5379.28	7546.42	3212.13	0.425649	-1.23226	2.57e-34	1.93e-33	Down	295.572	276.051	261.529	128.745	142.829	131.314	GO:0005747,GO:0051539,GO:0010181,GO:0046872,GO:0051287,GO:0008137,GO:0006120	mitochondrial respiratory chain complex I|4 iron, 4 sulfur cluster binding|FMN binding|metal ion binding|NAD binding|NADH dehydrogenase (ubiquinone) activity|mitochondrial electron transport, NADH to ubiquinone	ko00190	Oxidative phosphorylation
GL16616-G	12.7972	21.8678	3.72653	0.170412	-2.5529	0.000759359	0.00137811	Down	1.73871	3.94702	3.23015	1.60474	0	0.151975
GL16624-G	11945.4	23729.9	160.903	0.00678061	-7.20437	0	0	Down	1024.77	1086.6	1038.09	7.27958	7.6607	9.36778	GO:0071949,GO:0004497	FAD binding|monooxygenase activity
GL16636-G	102.798	40.1216	165.474	4.12433	2.04416	7.05e-18	3.09e-17	Up	5.03712	5.45643	6.61154	24.419	25.8415	29.89
GL16639-G	1434.3	1950.19	918.406	0.470931	-1.08641	4.98e-25	2.85e-24	Down	38.3483	36.8219	40.5542	19.6703	21.2504	20.9787	GO:0005737,GO:0047131,GO:0047130,GO:0004753,GO:0033512,GO:0019878	cytoplasm|saccharopine dehydrogenase (NAD+, L-glutamate-forming) activity|saccharopine dehydrogenase (NADP+, L-lysine-forming) activity|saccharopine dehydrogenase activity|L-lysine catabolic process to acetyl-CoA via saccharopine|lysine biosynthetic process via aminoadipic acid	ko00310	Lysine degradation
GL16640-G	39.3566	18.4135	60.2997	3.27476	1.71139	4.4e-06	9.84e-06	Up	1.8876	3.43635	4.32453	9.54586	14.5824	11.5042
GL16647-G	108.243	40.1099	176.376	4.39732	2.13663	2.01e-12	6.75e-12	Up	1.93824	1.99046	2.13962	10.6249	7.54565	12.3108
GL16649-G	2.60261	0.339492	4.86572	14.3324	3.8412	0.0407283	0.058872	Up	0	0	0.203192	1.26641	1.31552	0.659636
GL16653-G	386.21	167.168	605.251	3.62062	1.85624	3.79e-06	8.53e-06	Up	7.68511	7.42886	8.022	42.6073	22.2585	30.8995
GL16654-G	399.252	533.279	265.226	0.497349	-1.00767	2.42e-13	8.54e-13	Down	25.5651	28.2054	27.1063	15.1657	14.6245	15.9686
GL16657-G	511.26	338.12	684.4	2.02414	1.01731	2.77e-15	1.07e-14	Up	9.0312	8.84827	8.28112	20.9781	19.3991	19.8881
GL16660-G	153.122	216.026	90.2187	0.417629	-1.2597	4.67e-11	1.45e-10	Down	5.29914	6.00075	4.89146	2.15072	3.09984	2.40853
GL16665-G	106.848	158.728	54.968	0.346303	-1.52989	1.53e-11	4.9e-11	Down	20.9456	21.3498	24.3091	11.1227	7.18219	7.98559
GL16667-G	305.827	517.603	94.052	0.181707	-2.46031	5.56e-53	6.36e-52	Down	19.2876	19.2484	19.1	4.63076	3.4004	3.90915
GL16670-G	436.867	806.499	67.2349	0.0833664	-3.58439	5.9e-116	1.51e-114	Down	51.3483	45.7596	49.2216	5.46425	3.71651	4.74361
GL16675-G	301.464	411.342	191.586	0.465757	-1.10235	2.62e-13	9.21e-13	Down	12.2809	12.6689	11.2836	7.2348	5.77598	6.22032
GL16682-G	271.184	152.218	390.15	2.5631	1.35789	1.84e-05	3.9e-05	Up	11.4405	11.1905	15.5566	42.1945	25.3659	44.2364
GL16683-G	44.0021	15.2569	72.7472	4.76814	2.25343	1.61e-10	4.84e-10	Up	0.817027	0.589187	0.586998	4.12756	2.92337	3.81123
GL16686-G	6975.56	9308.29	4642.84	0.498786	-1.00351	1.27e-25	7.4e-25	Down	610.541	617.07	592.438	329.575	389.91	309.883
GL16687-G	213.28	285.764	140.796	0.492702	-1.02121	1.31e-09	3.72e-09	Down	7.48983	7.27648	7.38319	4.14037	4.12772	4.13951
GL16690-G	23.2613	12.8452	33.6773	2.62177	1.39054	0.00252854	0.0043081	Up	0.534064	0.231777	0.461831	0.993734	1.10346	1.57067	GO:0005829,GO:0022627,GO:0005634,GO:0019899,GO:0005080,GO:0043022,GO:0001934,GO:0072344,GO:0007165	cytosol|cytosolic small ribosomal subunit|nucleus|enzyme binding|protein kinase C binding|ribosome binding|positive regulation of protein phosphorylation|rescue of stalled ribosome|signal transduction
GL16694-G	821.147	1239.28	403.01	0.325196	-1.62062	4.87e-43	4.5e-42	Down	18.4974	18.1208	18.6537	6.63479	6.44366	7.37807
GL16696-G	7.07782	2.38748	11.7682	4.92911	2.30133	0.0108427	0.017093	Up	0.346469	0.54775	0.36381	2.07852	3.33682	1.57475
GL16698-G	174.593	80.313	268.874	3.34782	1.74322	1.75e-20	8.47e-20	Up	6.32342	7.4052	5.32833	24.2683	25.2094	23.0637
GL16699-G	99.2934	52.7762	145.811	2.76281	1.46614	3.08e-10	9.09e-10	Up	7.84034	9.91616	7.40948	23.7743	26.1175	29.2211
GL16704-G	21.2933	10.9145	31.672	2.90184	1.53697	0.0121295	0.0189955	Up	0.994744	1.7973	1.93984	3.72008	3.86433	8.07367
GL16705-G	168.277	304.138	32.4153	0.106581	-3.22998	9.28e-53	1.06e-51	Down	8.85467	8.76309	10.1804	1.04768	1.15632	1.15962
GL16708-G	28.9777	52.114	5.84133	0.112088	-3.1573	9.32e-12	3.02e-11	Down	3.12417	4.24402	3.64504	0.378634	0.471979	0.552214
GL16711-G	2827.6	5387.19	268.014	0.0497503	-4.32915	0	3.07e-307	Down	191.445	199.098	204.763	10.5736	10.8191	12.2939	GO:0005759,GO:0003992,GO:0030170,GO:0006526	mitochondrial matrix|N2-acetyl-L-ornithine:2-oxoglutarate 5-aminotransferase activity|pyridoxal phosphate binding|arginine biosynthetic process	ko00250,ko00410,ko00640,ko00650	Alanine, aspartate and glutamate metabolism|beta-Alanine metabolism|Propanoate metabolism|Butanoate metabolism
GL16712-G	126.376	29.8672	222.885	7.46255	2.89967	1.43e-30	9.7e-30	Up	2.4168	2.01097	1.33566	16.2331	18.1596	14.5258
GL16717-G	3168.78	4590.04	1747.52	0.38072	-1.3932	5.3e-46	5.28e-45	Down	154.345	153.897	157.068	66.5708	71.6434	62.8764	GO:0005886,GO:0004721,GO:0006357,GO:0023052	plasma membrane|phosphoprotein phosphatase activity|regulation of transcription by RNA polymerase II|signaling
GL16721-G	78.5377	111.847	45.2288	0.404382	-1.30621	3.89e-07	9.43e-07	Down	7.13189	7.44782	7.69496	4.35347	2.44648	3.49433	GO:0005739,GO:0005634,GO:0003677,GO:0000981,GO:0008270	mitochondrion|nucleus|DNA binding|DNA-binding transcription factor activity, RNA polymerase II-specific|zinc ion binding
GL16723-G	649.813	1276.96	22.6702	0.0177534	-5.81576	2.63e-248	1.96e-246	Down	105.738	107.413	117.278	2.50323	0.866766	3.38038
GL16724-G	79.442	106.99	51.8945	0.485042	-1.04382	0.000418434	0.000783313	Down	6.82931	6.29813	8.27437	4.15431	2.00889	5.74542	GO:0005634,GO:0003677,GO:0000981,GO:0008270	nucleus|DNA binding|DNA-binding transcription factor activity, RNA polymerase II-specific|zinc ion binding
GL16731-G	726.078	1439.8	12.3524	0.00857924	-6.86493	2.52e-220	1.56e-218	Down	150.659	129.782	136.6	1.14264	1.51066	1.40676
GL16732-G	649.669	385.058	914.28	2.3744	1.24756	0.0401241	0.0580555	Up	28.0599	27.9395	26.5771	35.682	75.9685	111.354
GL16733-G	1701.62	3286.1	117.146	0.035649	-4.80999	4.71e-168	1.84e-166	Down	295.683	259.543	259.863	12.9007	10.5359	9.63916
GL16739-G	1569.55	425.606	2713.5	6.37561	2.67256	7.78e-56	9.22e-55	Up	30.766	31.6775	29.5453	228.785	189.272	250.93	GO:0005829,GO:0004364,GO:0004601	cytosol|glutathione transferase activity|peroxidase activity	ko00480	Glutathione metabolism
GL16742-G	55.8163	18.7179	92.9147	4.96395	2.31149	2.82e-13	9.91e-13	Up	1.21264	1.40589	0.827667	7.60549	6.11423	5.7872	GO:0005576,GO:0008126	extracellular region|acetylesterase activity
GL16746-G	4683.12	546.297	8819.94	16.1449	4.01301	0.00207466	0.00357089	Up	39.8224	37.917	40.6935	395.979	1263.38	480.99	GO:0005829,GO:0004364,GO:0004601	cytosol|glutathione transferase activity|peroxidase activity	ko00480	Glutathione metabolism
GL16748-G	664.846	405.26	924.432	2.28108	1.18972	2.16e-16	8.82e-16	Up	17.9492	14.9485	16.4916	41.4726	46.3947	40.0169
GL16750-G	452.555	797.501	107.61	0.134934	-2.88967	3.82e-86	6.89e-85	Down	60.6843	62.9676	66.6854	10.9464	6.75147	11.6706	GO:0005634,GO:0003700,GO:0001077,GO:0000978,GO:0008270	nucleus|DNA-binding transcription factor activity|proximal promoter DNA-binding transcription activator activity, RNA polymerase II-specific|RNA polymerase II proximal promoter sequence-specific DNA binding|zinc ion binding
GL16752-G	33.7493	47.4046	20.094	0.423884	-1.23826	0.000949216	0.0017011	Down	3.87143	2.33164	2.64561	1.34057	1.46218	1.46635
GL16754-G	48.9592	80.9706	16.9477	0.209308	-2.2563	1.27e-11	4.06e-11	Down	11.2901	13.2215	14.1603	1.88142	3.37574	3.9199
GL16758-G	92.1454	136.734	47.5565	0.347803	-1.52366	1.87e-10	5.6e-10	Down	2.54243	2.81756	2.41449	0.63212	1.10145	1.33825
GL16763-G	96.186	58.4582	133.914	2.29077	1.19583	0.000152477	0.000298365	Up	2.69657	2.73875	3.29488	10.0539	6.11071	6.62955
GL16764-G	137.186	82.3058	192.066	2.33357	1.22254	1.24e-09	3.52e-09	Up	2.09439	2.35861	2.74148	6.03975	5.81884	7.23726
GL16766-G	204.058	274.648	133.468	0.485961	-1.04109	7.19e-07	1.71e-06	Down	5.92483	4.25586	5.58735	2.4286	3.07864	3.19463
GL16767-G	26.051	37.0647	15.0373	0.405704	-1.3015	0.0027287	0.00462544	Down	3.7895	4.10812	4.32024	2.59815	1.22677	1.84541
GL16769-G	20.8031	29.4661	12.1401	0.412001	-1.27928	0.00664656	0.010774	Down	1.07313	0.678628	0.647935	0.292631	0.57756	0.243877
GL16772-G	9.71149	2.05457	17.3684	8.45353	3.07955	0.00149606	0.00261936	Up	0.0878725	0.277844	0.184541	1.43771	0.995641	2.8956
GL16774-G	33.2879	52.0722	14.5036	0.27853	-1.8441	2.58e-06	5.89e-06	Down	4.00171	4.98452	5.4435	2.08324	1.54573	0.930086
GL16775-G	36.0858	22.7873	49.3843	2.16718	1.11582	0.00214754	0.00368775	Up	2.04784	2.41228	3.92119	6.83246	5.869	7.93893
GL16777-G	2.38016	4.76031	0	0	#NAME?	0.0131573	0.0204942	Down	0.784034	0.826347	0.658621	0	0	0
GL16783-G	200.965	123.969	277.962	2.24219	1.16491	2.02e-11	6.41e-11	Up	15.5534	14.309	19.9304	40.6872	40.6221	45.5308
GL16785-G	164.952	257.513	72.3913	0.281117	-1.83076	2.51e-21	1.26e-20	Down	8.47671	9.67869	9.53146	3.12053	2.16102	3.61199
GL16786-G	25.2454	10.5391	39.9517	3.79081	1.92251	0.00467438	0.00770572	Up	0.739415	0.779319	0.854065	4.11326	4.44031	1.59635
GL16787-G	107.11	200.744	13.4762	0.0671309	-3.89688	2.55e-34	1.92e-33	Down	19.7487	18.4044	25.4303	0.453495	2.11986	2.24402
GL16788-G	11.422	4.72442	18.1197	3.83532	1.93935	0.00440818	0.00728222	Up	0.525331	0.207631	0.206859	1.36089	1.33926	1.4177
GL16790-G	615.77	871.957	359.583	0.412386	-1.27793	4.74e-25	2.72e-24	Down	33.7605	29.6893	30.3965	14.9768	14.7957	14.2348
GL16792-G	41.3663	27.11	55.6226	2.05173	1.03684	0.00265329	0.00450852	Up	2.67003	1.75883	2.45321	4.82359	6.33419	4.83531
GL16796-G	639.984	275.807	1004.16	3.64081	1.86426	1.92e-49	2.05e-48	Up	20.1385	18.6387	21.8286	89.7543	83.7476	77.1791	GO:0005737,GO:0005730,GO:0000956,GO:0000027,GO:0006364	cytoplasm|nucleolus|nuclear-transcribed mRNA catabolic process|ribosomal large subunit assembly|rRNA processing
GL16797-G	128.836	45.6669	212.006	4.64244	2.21488	6.31e-11	1.94e-10	Up	1.19668	2.39641	4.775	16.1203	11.0506	16.9292	GO:0016491	oxidoreductase activity
GL16800-G	100.604	41.7334	159.475	3.82128	1.93406	2.21e-10	6.59e-10	Up	2.06796	1.64579	1.63968	8.56222	5.64258	9.20735
GL16809-G	520.541	786.17	254.911	0.324244	-1.62485	1.49e-35	1.17e-34	Down	37.8794	38.2437	35.9848	11.8633	13.9169	15.5547
GL16814-G	27119.5	17399.1	36839.8	2.11733	1.08225	7.03e-24	3.87e-23	Up	992.835	1031.01	975.588	2567.82	2067.59	2606.43
GL16824-G	1331.66	547.265	2116.06	3.86661	1.95107	1.81e-70	2.68e-69	Up	18.9152	21.2809	22.3446	93.9895	83.5163	97.6996	GO:0047011,GO:0004033,GO:0042180	2-dehydropantolactone reductase (A-specific) activity|aldo-keto reductase (NADP) activity|cellular ketone metabolic process
GL16826-G	579.515	275.596	883.435	3.20555	1.68057	1.49e-39	1.28e-38	Up	32.6509	32.0315	30.0143	128.655	103.049	114.255
GL16835-G	1127.7	1828.62	426.784	0.233392	-2.09918	1.6e-76	2.59e-75	Down	53.9244	54.6118	54.4396	14.0257	16.0962	13.0136
GL16840-G	1719.27	601.207	2837.34	4.7194	2.2386	1.52e-23	8.29e-23	Up	29.5461	27.3368	31.1765	187.434	130.91	155.506
GL16841-G	1063.26	350.192	1776.34	5.07246	2.34269	1.52e-30	1.03e-29	Up	8.75888	8.10385	9.66758	53.3601	41.6706	58.4432
GL16842-G	1400.84	1991.53	810.15	0.406798	-1.29761	4.35e-34	3.27e-33	Down	70.1955	73.3084	72.2137	34.8663	30.8541	34.178
GL16844-G	620.743	393.779	847.707	2.15275	1.10618	1.18e-12	4.03e-12	Up	20.4894	19.7221	22.448	52.7937	42.2855	58.7392	GO:0005730,GO:0003723,GO:0042254	nucleolus|RNA binding|ribosome biogenesis
GL16853-G	2240.29	855.15	3625.44	4.23953	2.08391	1.57e-89	2.95e-88	Up	24.2076	21.9141	24.423	117.594	115.212	107.008
GL16869-G	39.2507	20.386	58.1154	2.85075	1.51134	2.36e-05	4.98e-05	Up	2.24815	2.15407	1.93146	5.35022	6.94711	8.24421
GL16877-G	733.293	1241.63	224.956	0.181178	-2.46452	4.41e-85	7.84e-84	Down	67.4414	73.6766	70.3468	14.102	13.1902	16.3441
GL16878-G	53.3895	74.0773	32.7017	0.441453	-1.17967	9.49e-05	0.000189267	Down	2.84944	2.79752	3.15601	1.27728	1.37104	1.77413
GL16885-G	139.871	233.938	45.8038	0.195795	-2.35259	1.91e-23	1.03e-22	Down	11.8508	15.2789	12.0967	2.76563	2.31079	3.69529
GL16889-G	120.648	51.3573	189.939	3.69838	1.88689	6.09e-18	2.68e-17	Up	2.87849	3.22748	3.47273	15.0306	10.7559	14.6142
GL16900-G	1154.42	1745.11	563.729	0.323034	-1.63024	5.65e-49	5.95e-48	Down	159.674	154.598	161.55	58.3484	55.9408	60.5803
GL16903-G	63.8051	86.8597	40.7504	0.469153	-1.09187	7.05e-05	0.000142209	Down	10.365	8.24685	8.2162	4.54445	6.33261	3.34854
GL16905-G	1208.62	1811.67	605.584	0.334269	-1.58092	5.16e-47	5.27e-46	Down	66.2116	66.9875	61.7963	24.3566	24.419	25.3733	GO:0016740	transferase activity
GL16907-G	636.345	361.882	910.807	2.51686	1.33162	3.34e-27	2.04e-26	Up	60.632	59.0682	60.7414	173.916	157.451	185.831	GO:0005737,GO:0042729,GO:0072686,GO:0044732,GO:0005876,GO:0051301,GO:0007059,GO:0007052	cytoplasm|DASH complex|mitotic spindle|mitotic spindle pole body|spindle microtubule|cell division|chromosome segregation|mitotic spindle organization
GL16909-G	346.267	94.3162	598.218	6.34268	2.66509	1.39e-64	1.9e-63	Up	4.87221	3.82802	3.99984	30.1471	30.4128	31.1035
GL16916-G	180.712	99.003	262.42	2.65063	1.40633	1.23e-14	4.62e-14	Up	4.58951	3.23959	4.86343	12.8595	11.0205	14.4489
GL16918-G	1572.89	701.031	2444.76	3.48737	1.80214	1.3e-38	1.09e-37	Up	34.3032	33.7581	37.4215	135.325	149.645	132.38
GL16920-G	3243.87	5292.87	1194.87	0.22575	-2.1472	2.59e-101	5.61e-100	Down	227.056	222.254	224.063	58.8827	61.8767	51.7902	GO:0031314,GO:0005759,GO:0004605,GO:0032049,GO:0016024	extrinsic component of mitochondrial inner membrane|mitochondrial matrix|phosphatidate cytidylyltransferase activity|cardiolipin biosynthetic process|CDP-diacylglycerol biosynthetic process
GL16921-G	3065.11	1393.08	4737.15	3.40048	1.76574	4.48e-64	6.06e-63	Up	70.4515	70.3704	70.2134	273.657	283.253	258.206			ko00400	Phenylalanine, tyrosine and tryptophan biosynthesis
GL16930-G	58.0276	111.476	4.57961	0.0410817	-4.60536	6.39e-33	4.65e-32	Down	10.6276	10.7704	13.3056	0.334389	0.694711	0.580578
GL16934-G	589.244	380.598	797.89	2.09641	1.06792	1.04e-17	4.52e-17	Up	16.6097	16.2251	14.0379	36.0574	35.7572	40.0943	GO:0005694,GO:0005634,GO:0018024,GO:0046872	chromosome|nucleus|histone-lysine N-methyltransferase activity|metal ion binding	ko00310	Lysine degradation
GL16944-G	34.6006	52.9857	16.2154	0.306032	-1.70824	0.000326763	0.000619723	Down	6.56018	6.12851	11.4287	2.76465	3.04078	2.54122
GL16947-G	19.9448	13.2317	26.6579	2.0147	1.01057	0.0372513	0.0542052	Up	0.822129	0.649873	0.593503	1.62534	0.989734	2.16028
GL16952-G	13.3164	3.75204	22.8807	6.09822	2.60839	0.00159346	0.00277896	Up	0.135743	0.429207	0.997761	2.81319	2.30706	5.707
GL16953-G	53.8748	75.5701	32.1795	0.425823	-1.23167	4.27e-05	8.78e-05	Down	3.53092	4.45449	4.32559	1.92569	2.36406	1.64133
GL16964-G	35.0724	48.6082	21.5366	0.443065	-1.17441	0.00159789	0.00278595	Down	2.33054	2.45632	3.64094	1.79804	1.1593	1.29179
GL16966-G	1804.2	1180.13	2428.27	2.05763	1.04098	4.38e-19	2e-18	Up	36.2683	30.1596	33.1047	75.3391	82.3762	74.8921	GO:0005783,GO:0005576,GO:0005794,GO:0102121,GO:0017040,GO:0046514,GO:0042759,GO:0046512	endoplasmic reticulum|extracellular region|Golgi apparatus|ceramidase activity|N-acylsphingosine amidohydrolase activity|ceramide catabolic process|long-chain fatty acid biosynthetic process|sphingosine biosynthetic process	ko00600	Sphingolipid metabolism
GL16969-G	601.948	100.634	1103.26	10.9632	3.45459	2.02e-66	2.85e-65	Up	3.82731	4.03386	4.22603	50.9137	53.9162	45.5068
GL16973-G	15.8986	26.178	5.61912	0.21465	-2.21994	0.000165436	0.00032282	Down	2.84212	2.99551	3.22313	1.73604	0	0.516715
GL16982-G	29.792	42.1381	17.4459	0.414017	-1.27224	0.00154332	0.00269682	Down	2.73154	2.68267	2.54232	1.35429	1.19579	1.1992
GL16983-G	96.7199	139.554	53.8858	0.386129	-1.37284	4.45e-09	1.23e-08	Down	10.5617	9.27641	7.8043	4.26676	3.54576	4.37078
GL16987-G	16.1027	27.8052	4.40029	0.158254	-2.65968	9.4e-06	2.05e-05	Down	1.49248	1.08145	1.37128	0.508729	0.0528455	0.158989
GL16988-G	328.491	158.839	498.143	3.13615	1.64899	1.73e-16	7.13e-16	Up	7.33224	8.12425	7.25504	26.7615	22.4204	32.0977
GL16990-G	13.4584	8.17796	18.7388	2.29138	1.19622	0.0460988	0.0660697	Up	0.542973	1.00148	1.85299	3.10932	2.76848	2.93062
GL17000-G	430.5	610.385	250.616	0.410586	-1.28424	4.05e-21	2.01e-20	Down	14.3163	14.4172	16.8348	7.80782	6.27737	7.21451
GL17001-G	8691.66	2680.71	14702.6	5.4846	2.45539	5.61e-16	2.25e-15	Up	144.515	143.534	141.949	831.227	1058.27	781.632	GO:0042995,GO:0033709,GO:0052677,GO:0008270,GO:0005975,GO:0055114,GO:0009405	cell projection|D-arabinitol dehydrogenase, D-ribulose forming (NADP+) activity|D-arabinitol dehydrogenase, D-xylulose forming (NADP+) activity|zinc ion binding|carbohydrate metabolic process|oxidation-reduction process|pathogenesis	ko00040	Pentose and glucuronate interconversions
GL17003-G	1643.61	905.779	2381.45	2.62917	1.39461	1.32e-40	1.16e-39	Up	51.4183	57.5137	54.9281	169.616	156.392	164.065	GO:0005829,GO:0005739,GO:0005634,GO:0030267,GO:0047964,GO:0016618,GO:0051287,GO:0016616,GO:0042803,GO:0009436	cytosol|mitochondrion|nucleus|glyoxylate reductase (NADP) activity|glyoxylate reductase activity|hydroxypyruvate reductase activity|NAD binding|oxidoreductase activity, acting on the CH-OH group of donors, NAD or NADP as acceptor|protein homodimerization activity|glyoxylate catabolic process	ko00260,ko00620,ko00630	Glycine, serine and threonine metabolism|Pyruvate metabolism|Glyoxylate and dicarboxylate metabolism
GL17006-G	1655.4	2543.64	767.167	0.301602	-1.72928	4.33e-60	5.51e-59	Down	99.9065	100.577	100.981	35.2199	32.0841	36.2032	GO:0005829,GO:0005634,GO:0004400,GO:0030170,GO:0000105,GO:0010045	cytosol|nucleus|histidinol-phosphate transaminase activity|pyridoxal phosphate binding|histidine biosynthetic process|response to nickel cation	ko00340,ko00350,ko00360,ko00400,ko00960	Histidine metabolism|Tyrosine metabolism|Phenylalanine metabolism|Phenylalanine, tyrosine and tryptophan biosynthesis|Tropane, piperidine and pyridine alkaloid biosynthesis
GL17009-G	555.147	330.866	779.428	2.35572	1.23617	0.000592939	0.00109187	Up	10.3627	9.73411	11.4403	28.3093	35.2601	20.384	GO:0033573,GO:0005507,GO:0004322,GO:0016722,GO:0033215,GO:0034755,GO:0006826,GO:0009405	high-affinity iron permease complex|copper ion binding|ferroxidase activity|oxidoreductase activity, oxidizing metal ions|iron assimilation by reduction and transport|iron ion transmembrane transport|iron ion transport|pathogenesis
GL17011-G	82.2818	46.3461	118.218	2.55076	1.35093	6.19e-08	1.59e-07	Up	2.5286	4.04058	4.96771	12.4559	9.24204	11.7709
GL17012-G	1605.93	747.203	2464.65	3.2985	1.72181	3.72e-59	4.66e-58	Up	76.6082	89.1184	75.102	295.41	292.218	316.29
GL17021-G	28.5763	43.8912	13.2614	0.302142	-1.7267	3.72e-05	7.69e-05	Down	6.0632	7.23126	8.04211	3.30674	2.8926	1.08782
GL17024-G	587.743	834.153	341.334	0.409198	-1.28913	7.96e-25	4.52e-24	Down	26.3699	28.6692	29.4007	14.1458	13.451	11.6379
GL17025-G	1818.47	2851.86	785.083	0.275288	-1.86099	1.44e-70	2.13e-69	Down	95.545	94.4619	96.9933	29.9771	33.9499	25.629
GL17026-G	3782.14	5804.22	1760.06	0.303237	-1.72148	8.14e-44	7.68e-43	Down	205.368	202.625	209.843	61.925	92.5061	57.1963
GL17028-G	483.505	799.133	167.877	0.210074	-2.25103	6.04e-60	7.66e-59	Down	61.9204	63.0255	59.2896	14.5496	14.0833	15.4153
GL17033-G	11.1335	16.6846	5.58238	0.334584	-1.57956	0.0174903	0.0267212	Down	1.35032	1.67434	1.00087	0.259918	0.719992	0.541535
GL17034-G	165.846	265.314	66.3771	0.250183	-1.99894	7.27e-25	4.13e-24	Down	23.5196	22.1138	22.6535	5.99826	4.69711	8.84423
GL17036-G	89.7309	151.285	28.1767	0.186249	-2.4247	3.45e-21	1.72e-20	Down	10.8241	8.23553	10.4243	1.67665	1.88681	2.69274
GL17037-G	81.4313	9.6232	153.239	15.924	3.99313	8.43e-15	3.2e-14	Up	0.237256	1.417	0.664348	17.9426	9.67763	14.5579
GL17039-G	417.649	826.075	9.22312	0.011165	-6.48487	1.39e-201	7.57e-200	Down	175.339	190.821	165.237	4.15264	1.43789	1.20166
GL17040-G	5025.54	8618.09	1433	0.166278	-2.58833	3.13e-148	1.06e-146	Down	166.751	169.579	175.568	33.635	30.605	32.5996	GO:0005737,GO:0005829,GO:0031930,GO:0000122,GO:0006808	cytoplasm|cytosol|mitochondria-nucleus signaling pathway|negative regulation of transcription by RNA polymerase II|regulation of nitrogen utilization
GL17042-G	3710.43	7167.14	253.723	0.0354008	-4.82007	0	0	Down	266.433	269.419	277.146	11.0586	9.50245	12.2402	GO:0020037,GO:0033754,GO:0046872,GO:0034354,GO:0019441	heme binding|indoleamine 2,3-dioxygenase activity|metal ion binding|'de novo' NAD biosynthetic process from tryptophan|tryptophan catabolic process to kynurenine	ko00380	Tryptophan metabolism
GL17045-G	51.5153	72.6153	30.4153	0.418855	-1.25548	3.74e-05	7.72e-05	Down	3.55688	2.84721	3.54579	1.42419	2.29564	0.972037	GO:0005576,GO:0008061,GO:0004568,GO:0006032,GO:0000272	extracellular region|chitin binding|chitinase activity|chitin catabolic process|polysaccharide catabolic process	ko00520	Amino sugar and nucleotide sugar metabolism
GL17046-G	1283.45	1836.77	730.121	0.397502	-1.33097	1.91e-30	1.29e-29	Down	465.031	456.831	414.922	177.781	225.351	199.887	GO:0005737,GO:0005829	cytoplasm|cytosol
GL17049-G	105.765	47.0919	164.438	3.49185	1.80399	4.69e-07	1.13e-06	Up	1.68999	2.85928	1.82127	6.20923	8.71758	10.3596
GL17051-G	672.245	1140.76	203.735	0.178597	-2.48522	2.27e-83	3.95e-82	Down	60.1854	59.0344	59.6266	12.3089	13.6036	10.305
GL17052-G	1589.37	2260.46	918.294	0.406243	-1.29958	3.67e-35	2.83e-34	Down	77.1422	74.0989	73.7205	36.5049	27.838	39.9989	GO:0005737,GO:0005524,GO:0004335,GO:0005534,GO:0006012	cytoplasm|ATP binding|galactokinase activity|galactose binding|galactose metabolic process	ko00052,ko00520	Galactose metabolism|Amino sugar and nucleotide sugar metabolism
GL17056-G	281.601	378.917	184.285	0.486347	-1.03994	1.25e-11	4.01e-11	Down	12.3359	13.7336	12.0504	6.81789	6.48271	7.81648
GL17057-G	59.8549	20.3956	99.3143	4.8694	2.28374	8.06e-10	2.32e-09	Up	4.0227	4.05546	2.75481	18.8865	15.4573	26.0345
GL17058-G	345.747	468.074	223.421	0.477319	-1.06697	1.68e-13	5.99e-13	Down	16.7375	19.0504	18.6586	11.4207	8.13999	10.0738
GL17063-G	3.39474	0	6.78948	Inf	Inf	0.00202425	0.00348909	Up	0	0	0	0.547322	0.497477	0.427626
GL17074-G	33.169	65.3858	0.952154	0.0145621	-6.10164	3.03e-24	1.69e-23	Down	5.79287	8.05925	9.24586	0.126372	0	0.263294
GL17078-G	305.218	447.36	163.076	0.364529	-1.45589	6.47e-22	3.32e-21	Down	17.6148	18.3057	20.0054	6.80755	7.76937	8.58469
GL17079-G	839.026	512.074	1165.98	2.27697	1.18711	1.52e-06	3.53e-06	Up	47.3321	50.9172	54.2194	118.402	156.568	117.9
GL17081-G	386.045	736.706	35.3844	0.0480306	-4.3799	3.43e-73	5.27e-72	Down	27.2168	26.4406	22.0467	1.36449	1.57063	1.19094
GL17085-G	235.955	436.86	35.0492	0.0802298	-3.63972	4.68e-79	7.82e-78	Down	32.824	38.5168	38.6341	4.419	2.9041	2.7245
GL17086-G	183.775	302.027	65.5238	0.216947	-2.20459	1.38e-31	9.59e-31	Down	10.7134	12.0226	12.7064	2.64819	3.05653	3.02147
GL17087-G	133.313	232.169	34.4578	0.148417	-2.75227	7.1e-35	5.44e-34	Down	14.255	14.7523	16.594	2.67353	1.97327	3.0783
GL17088-G	169.816	268.867	70.7654	0.263198	-1.92578	1.03e-23	5.66e-23	Down	13.063	13.3523	13.9238	4.35521	2.96021	4.81707
GL17089-G	72.3239	37.7254	106.922	2.83423	1.50296	1.79e-08	4.77e-08	Up	0.822963	0.822896	0.775522	3.01519	2.19965	2.61355
GL17108-G	79.9758	27.5353	132.416	4.80896	2.26573	3.46e-17	1.47e-16	Up	2.49173	2.53866	1.91872	12.0492	12.4223	13.5903	GO:0005739,GO:0016616,GO:0032115,GO:0005975	mitochondrion|oxidoreductase activity, acting on the CH-OH group of donors, NAD or NADP as acceptor|sorbose reductase activity|carbohydrate metabolic process
GL17109-G	439.557	698.911	180.202	0.257832	-1.95549	2.81e-45	2.75e-44	Down	24.5577	23.6695	23.795	5.7637	8.59699	6.65859
GL17113-G	164.501	269.825	59.1781	0.21932	-2.18889	9.37e-29	6.02e-28	Down	11.1841	11.0537	11.3998	2.77051	2.64585	2.97926
GL17117-G	858.953	1655.97	61.9408	0.0374046	-4.74064	1.56e-235	1.05e-233	Down	70.7327	67.7529	69.8018	2.61533	3.79407	2.39568
GL17120-G	2185.54	3242.57	1128.51	0.348029	-1.52272	5.63e-51	6.14e-50	Down	88.2522	83.4293	97.1298	32.5525	36.9001	36.7579
GL17123-G	1079.02	2070.92	87.1267	0.0420715	-4.57101	1.98e-248	1.49e-246	Down	94.7097	102.682	102.75	4.57057	4.80175	4.97777
GL17135-G	95.9681	48.9626	142.974	2.92006	1.546	6.47e-11	1.99e-10	Up	2.56972	2.7084	2.22216	8.2989	7.07925	9.61862
GL17137-G	2772.94	4946.45	599.426	0.121183	-3.04474	4.07e-179	1.8e-177	Down	158.729	157.528	154.871	23.8358	17.6655	23.6568
GL17139-G	100.672	158.35	42.9939	0.271512	-1.88091	1.56e-15	6.1e-15	Down	22.6261	22.2885	26.3984	7.09738	6.70236	8.23383
GL17140-G	4584.97	8885.86	284.071	0.0319689	-4.96719	0	0	Down	1044.77	1009.37	1019.22	41.5409	28.4672	42.2414
GL17141-G	66.397	89.3033	43.4908	0.487001	-1.038	0.00114629	0.00203347	Down	4.28605	3.80119	6.14713	1.93843	2.54661	3.38537
GL17149-G	103.31	137.869	68.75	0.49866	-1.00387	7.77e-06	1.71e-05	Down	9.0948	8.10596	8.39631	5.05997	4.28794	5.20183
GL17152-G	136.501	224.917	48.0856	0.213792	-2.22572	8.14e-26	4.78e-25	Down	12.286	11.7718	12.3424	2.55257	3.25417	3.02172
GL17155-G	547.969	145.41	950.528	6.53687	2.7086	4.32e-26	2.55e-25	Up	7.95795	7.57046	7.32528	66.285	44.8496	59.4809
GL17158-G	278.668	19.3449	537.991	27.8105	4.79756	5.54e-121	1.49e-119	Up	1.89304	1.56146	1.38281	51.7108	45.4161	56.3944
GL17167-G	8.09603	3.07454	13.1175	4.26651	2.09306	0.010108	0.016003	Up	0.122078	0.257332	0.192282	1.19841	0.553282	1.04037
GL17168-G	1252.77	728.716	1776.83	2.4383	1.28588	1.19e-08	3.2e-08	Up	33.8309	33.9433	29.5727	103.324	68.2014	99.8482
GL17170-G	6797.66	10406.8	3188.48	0.306383	-1.70659	2.49e-72	3.8e-71	Down	165.998	157.663	156.854	52.3025	56.6009	58.47	GO:0004352,GO:0019551	glutamate dehydrogenase (NAD+) activity|glutamate catabolic process to 2-oxoglutarate	ko00220,ko00250,ko00430,ko00910	Arginine biosynthesis|Alanine, aspartate and glutamate metabolism|Taurine and hypotaurine metabolism|Nitrogen metabolism
GL17172-G	61.0103	10.193	111.828	10.971	3.45562	1.11e-24	6.25e-24	Up	1.06998	1.0252	0.919251	11.883	13.0051	12.7106
GL17176-G	234.594	334.615	134.572	0.402169	-1.31413	1.1e-15	4.33e-15	Down	15.6392	16.9397	16.422	6.35103	8.34205	7.65503
GL17181-G	60.7118	25.1763	96.2474	3.82293	1.93468	8e-11	2.45e-10	Up	1.89475	2.29656	3.08385	9.19686	10.3049	12.0567
GL17194-G	154.18	213.544	94.8159	0.444011	-1.17133	1.01e-09	2.88e-09	Down	8.27409	7.13184	6.33149	3.80001	3.07438	4.14894	GO:0005634,GO:0003677,GO:0000981,GO:0008270,GO:0006351	nucleus|DNA binding|DNA-binding transcription factor activity, RNA polymerase II-specific|zinc ion binding|transcription, DNA-templated
GL17202-G	71.4581	101.566	41.3504	0.40713	-1.29644	1.35e-06	3.16e-06	Down	3.99097	3.721	4.15042	2.21844	1.17397	2.13663
GL17207-G	827.992	1367.04	288.944	0.211365	-2.24219	5.59e-76	8.95e-75	Down	53.9164	52.7007	52.9884	14.9431	10.3049	13.2558
GL17219-G	5790.36	11280.4	300.336	0.0266246	-5.2311	0	0	Down	1804.66	1746.88	1784.3	37.6459	78.2114	44.1636
GL17223-G	91.0014	121.908	60.0951	0.492956	-1.02047	1.79e-05	3.8e-05	Down	3.60601	4.64146	3.58544	2.29731	2.06098	2.28442
GL17226-G	536.482	350.385	722.579	2.06224	1.04421	1.88e-16	7.72e-16	Up	25.347	29.2673	31.532	69.911	60.3659	71.912
GL17231-G	81.0632	122.209	39.9177	0.326636	-1.61425	2.21e-10	6.59e-10	Down	7.56559	6.44697	5.91593	1.98989	2.49263	2.92653
GL17232-G	121.742	202.999	40.4844	0.199431	-2.32604	2e-25	1.16e-24	Down	11.4612	12.26	11.4959	1.74148	3.23037	2.98042
GL17235-G	115.654	222.211	9.09687	0.040938	-4.61042	1.11e-59	1.41e-58	Down	38.0179	36.6153	36.1351	1.42994	1.85674	1.86203
GL17238-G	206.621	301.34	111.901	0.371344	-1.42917	1.48e-16	6.11e-16	Down	11.5189	10.9111	10.9854	3.77723	3.9237	6.46152
GL17240-G	1178.62	755.363	1601.88	2.12067	1.08452	1.95e-23	1.06e-22	Up	55.3344	53.699	50.8684	124.888	122.16	139.038	GO:0016020,GO:0005774,GO:0016471,GO:0046961,GO:0007035	membrane|vacuolar membrane|vacuolar proton-transporting V-type ATPase complex|proton-transporting ATPase activity, rotational mechanism|vacuolar acidification	ko00190,ko04145	Oxidative phosphorylation|Phagosome
GL17241-G	7226.17	10488.3	3964.04	0.377948	-1.40374	9.85e-14	3.55e-13	Down	556.965	505.325	501.594	180.168	305.369	181.728	GO:0031225,GO:0005576,GO:0005886,GO:0046872,GO:0055114	anchored component of membrane|extracellular region|plasma membrane|metal ion binding|oxidation-reduction process
GL17242-G	1128.41	515.07	1741.74	3.38156	1.75769	1.14e-55	1.35e-54	Up	10.3795	10.8967	10.6849	43.1952	36.2288	43.7238
GL17246-G	993.709	543.926	1443.49	2.65384	1.40808	1.09e-35	8.55e-35	Up	17.9404	22.0225	18.9505	57.4246	59.127	61.1968
GL17247-G	1453.77	2035.57	871.971	0.428366	-1.22308	4.74e-31	3.26e-30	Down	68.0493	70.5019	72.3489	32.6383	33.7882	36.2828	GO:0005947,GO:0005739,GO:0003863,GO:0003826,GO:0009083,GO:0043617,GO:0009646,GO:0007584,GO:0009744	mitochondrial alpha-ketoglutarate dehydrogenase complex|mitochondrion|3-methyl-2-oxobutanoate dehydrogenase (2-methylpropanoyl-transferring) activity|alpha-ketoacid dehydrogenase activity|branched-chain amino acid catabolic process|cellular response to sucrose starvation|response to absence of light|response to nutrient|response to sucrose	ko00280,ko00640	Valine, leucine and isoleucine degradation|Propanoate metabolism
GL17251-G	290.259	415.1	165.418	0.3985	-1.32735	1.14e-09	3.25e-09	Down	55.0161	58.6137	74.991	35.4525	27.3671	22.5321
GL17254-G	63.0538	27.5946	98.5131	3.57002	1.83593	2.34e-10	6.96e-10	Up	1.58499	2.30691	2.45685	9.05579	7.95314	8.7477
GL17255-G	22.6917	13.2756	32.1078	2.41856	1.27415	0.00525299	0.00861262	Up	1.42449	1.73234	1.26566	4.18322	2.4831	5.60293
GL17259-G	293.169	453.032	133.307	0.294255	-1.76486	8.87e-30	5.88e-29	Down	24.4391	22.0094	23.5816	6.70584	6.96587	9.81469
GL17260-G	459.061	649.047	269.075	0.41457	-1.27031	1.7e-21	8.59e-21	Down	48.7956	51.8457	55.6391	27.259	25.1797	21.1179
GL17261-G	365.782	131.004	600.561	4.5843	2.1967	1.58e-16	6.5e-16	Up	35.3398	29.0307	39.2914	168.644	208.747	160.624
GL17263-G	170.9	240.477	101.324	0.421346	-1.24692	1.89e-11	5.99e-11	Down	8.0187	8.96365	8.42004	5.14942	3.46118	3.58939
GL17265-G	336.198	601.003	71.3928	0.11879	-3.07352	2.29e-79	3.84e-78	Down	150.414	142.801	132.965	18.823	12.6829	26.4982	GO:0004838,GO:0030170,GO:0009058	L-tyrosine:2-oxoglutarate aminotransferase activity|pyridoxal phosphate binding|biosynthetic process	ko00130,ko00270,ko00300,ko00350,ko00360,ko00380,ko00400,ko00950,ko00960	Ubiquinone and other terpenoid-quinone biosynthesis|Cysteine and methionine metabolism|Lysine biosynthesis|Tyrosine metabolism|Phenylalanine metabolism|Tryptophan metabolism|Phenylalanine, tyrosine and tryptophan biosynthesis|Isoquinoline alkaloid biosynthesis|Tropane, piperidine and pyridine alkaloid biosynthesis
GL17266-G	531.627	274.211	789.042	2.8775	1.52482	2.26e-15	8.8e-15	Up	12.6342	12.2772	12.4668	45.154	32.336	45.308
GL17272-G	24.7607	15.3221	34.1992	2.23201	1.15834	0.00810108	0.0129941	Up	0.840443	1.07561	0.882508	2.02988	1.76849	3.34244
GL17275-G	3058.09	4323.47	1792.72	0.414647	-1.27004	1.15e-23	6.27e-23	Down	169.964	160.17	181.368	76.4365	96.3991	67.1729
GL17280-G	103.567	55.4452	151.69	2.73585	1.45199	1.88e-10	5.63e-10	Up	2.74458	3.11958	3.22101	10.5072	8.71951	9.05015
GL17281-G	480.566	902.67	58.4615	0.064765	-3.94864	3.99e-140	1.29e-138	Down	49.2544	51.797	49.4184	2.98801	4.90413	3.11274
GL17282-G	1028.86	179.713	1878	10.45	3.38543	1.89e-103	4.21e-102	Up	17.6028	16.6975	19.2027	217.925	220.945	195.796
GL17287-G	15.3923	26.5534	4.23115	0.159345	-2.64978	1.26e-05	2.72e-05	Down	1.97129	2.54987	2.72857	0.195472	0.406104	0.71271
GL17291-G	14.7581	20.9822	8.53392	0.406721	-1.29789	0.026153	0.0388501	Down	3.45204	1.81917	3.20657	2.46195	0.451309	1.05606
GL17298-G	3.70808	7.41615	0	0	#NAME?	0.0213124	0.0321109	Down	1.13685	0	2.08906	0	0	0
GL17299-G	35.2552	55.9908	14.5197	0.259322	-1.94718	3.61e-07	8.76e-07	Down	2.5431	2.04433	2.7609	0.611198	0.537221	1.02853
GL17301-G	1232.63	2153.2	312.057	0.144927	-2.7866	1.72e-127	4.84e-126	Down	59.9443	62.4137	68.1315	9.4131	12.0169	9.83904
GL17302-G	16.1528	6.15417	26.1514	4.24938	2.08725	0.000244175	0.0004687	Up	0.224563	0.828387	1.06111	3.55168	3.0533	3.57235
GL17313-G	243.708	88.9368	398.479	4.48047	2.16365	2.94e-14	1.08e-13	Up	4.10733	3.47271	4.64467	25.1574	15.9559	21.3866
GL17318-G	74.9592	40.8029	109.115	2.67421	1.41911	0.0176486	0.0269476	Up	3.11615	3.28432	2.58725	11.4616	3.94131	12.2694
GL17325-G	886.474	1296.68	476.27	0.3673	-1.44497	3.86e-36	3.07e-35	Down	42.4111	38.5072	42.4007	16.3632	16.8915	18.2537
GL17328-G	155.214	59.2917	251.136	4.23561	2.08257	4.72e-19	2.16e-18	Up	1.08847	1.6316	1.65093	7.65122	5.53613	7.91563
GL17329-G	325.595	441.732	209.458	0.474174	-1.07651	1.9e-12	6.41e-12	Down	50.5671	60.4533	51.952	29.8929	23.0829	35.2744
GL17330-G	536.64	322.622	750.659	2.32675	1.21831	1.68e-21	8.51e-21	Up	13.0423	13.4607	11.46	34.4886	32.0109	34.0812
GL17332-G	1125.53	671.933	1579.13	2.35012	1.23274	4.2e-29	2.72e-28	Up	32.1051	34.7282	34.8079	83.2647	90.2099	98.0346	GO:0005739,GO:0019171,GO:0016491,GO:0006633	mitochondrion|3-hydroxyacyl-[acyl-carrier-protein] dehydratase activity|oxidoreductase activity|fatty acid biosynthetic process
GL17337-G	407.841	610.206	205.476	0.336731	-1.57033	3.18e-29	2.07e-28	Down	39.1168	37.4448	36.3475	17.2525	12.5451	13.5486
GL17340-G	677.775	431.404	924.146	2.14218	1.09908	7.19e-20	3.4e-19	Up	13.6577	14.1331	12.9398	35.0762	30.8795	33.4013	GO:0005739,GO:0031965,GO:0005634,GO:0004809,GO:0000049,GO:0002940	mitochondrion|nuclear membrane|nucleus|tRNA (guanine-N2-)-methyltransferase activity|tRNA binding|tRNA N2-guanine methylation
GL17345-G	568.989	374.743	763.235	2.03669	1.02623	2.26e-16	9.23e-16	Up	22.2823	23.7843	18.6822	54.9951	46.694	48.5712	GO:0000177,GO:0005829,GO:0000178,GO:0000790,GO:0000176,GO:0005634,GO:0003723,GO:0071034,GO:0043928,GO:0000467,GO:0070651,GO:0071028,GO:0071042,GO:0071035,GO:0071038,GO:0071049,GO:0070478,GO:0034427,GO:0070481,GO:0071051,GO:0034475	cytoplasmic exosome (RNase complex)|cytosol|exosome (RNase complex)|nuclear chromatin|nuclear exosome (RNase complex)|nucleus|RNA binding|CUT catabolic process|exonucleolytic nuclear-transcribed mRNA catabolic process involved in deadenylation-dependent decay|exonucleolytic trimming to generate mature 3'-end of 5.8S rRNA from tricistronic rRNA transcript (SSU-rRNA, 5.8S rRNA, LSU-rRNA)|nonfunctio…	ko03018	RNA degradation
GL17346-G	7170.33	1800.15	12540.5	6.96636	2.80041	1.34e-151	4.68e-150	Up	219.3	231.135	251.663	1834.96	1692.18	2039.64
GL17349-G	2592.44	3954.24	1230.64	0.311219	-1.684	5.51e-63	7.32e-62	Down	121.308	123.888	119.922	43.1016	44.1883	41.8315	GO:0031314,GO:0045182,GO:0033617,GO:0006397,GO:0070131,GO:0008380	extrinsic component of mitochondrial inner membrane|translation regulator activity|mitochondrial respiratory chain complex IV assembly|mRNA processing|positive regulation of mitochondrial translation|RNA splicing
GL17350-G	917.248	542.053	1292.44	2.38435	1.25359	3.74e-21	1.86e-20	Up	21.4825	21.3611	21.8168	64.9517	49.2147	61.6494	GO:0005634,GO:0005524,GO:0004004,GO:0003723,GO:0000462	nucleus|ATP binding|ATP-dependent RNA helicase activity|RNA binding|maturation of SSU-rRNA from tricistronic rRNA transcript (SSU-rRNA, 5.8S rRNA, LSU-rRNA)
GL17357-G	771.977	1186.84	357.111	0.300891	-1.73269	1.93e-47	1.99e-46	Down	132.039	132.697	130.939	39.9199	44.4476	51.0489
GL17362-G	1264.85	743.676	1786.01	2.4016	1.264	1.86e-23	1.01e-22	Up	64.3475	69.1085	64.0843	166.088	192.017	180.561	GO:0005829,GO:0005720,GO:0005634,GO:0005524,GO:0019948,GO:0061656,GO:0006281,GO:0016925	cytosol|nuclear heterochromatin|nucleus|ATP binding|SUMO activating enzyme activity|SUMO conjugating enzyme activity|DNA repair|protein sumoylation	ko03013,ko04120	RNA transport|Ubiquitin mediated proteolysis
GL17368-G	204.475	22.6402	386.309	17.063	4.0928	2.76e-68	3.99e-67	Up	0.937306	0.40133	0.676651	14.441	10.8857	13.9455
GL17370-G	738	362.331	1113.67	3.07362	1.61994	1.42e-08	3.79e-08	Up	11.5978	11.7321	10.9376	32.9317	36.4634	50.6292	GO:0005615,GO:0046872,GO:0004252,GO:0009405	extracellular space|metal ion binding|serine-type endopeptidase activity|pathogenesis
GL17373-G	39.0249	63.8514	14.1984	0.222366	-2.16899	4.57e-09	1.26e-08	Down	2.16466	1.97501	2.1373	0.458127	0.402677	0.73423
GL17377-G	69.7504	124.8	14.7005	0.117793	-3.08568	4.62e-24	2.57e-23	Down	6.21108	6.83852	8.03598	1.20978	0.502677	1.13425	GO:0005829,GO:0005634,GO:0016491,GO:0071805	cytosol|nucleus|oxidoreductase activity|potassium ion transmembrane transport
GL17378-G	6.14196	2.4102	9.87371	4.09663	2.03444	0.0298716	0.0439667	Up	0.142106	0.748877	0.149219	2.17005	0.644055	2.09915
GL17379-G	744.038	1032.25	455.828	0.441587	-1.17923	0.000137329	0.000270313	Down	47.543	41.9768	45.8491	14.9508	36.5799	15.5749
GL17386-G	43.3185	28.5317	58.1053	2.03651	1.0261	0.0020398	0.00351408	Up	3.55586	3.31533	5.02632	9.39809	8.05795	10.1012
GL17387-G	103.126	34.7366	171.515	4.93758	2.3038	9.38e-22	4.79e-21	Up	5.58453	7.06309	4.1886	36.026	28.022	30.8216
GL17389-G	113.223	62.6348	163.811	2.61534	1.387	1.24e-09	3.52e-09	Up	4.49032	5.53479	4.47531	15.6897	11.0379	16.6041
GL17395-G	38.0289	53.6407	22.4172	0.417913	-1.25872	0.000380114	0.000715908	Down	3.40282	2.93437	3.76803	1.14723	1.61233	2.03874
GL17396-G	21.0785	32.2135	9.94349	0.308675	-1.69584	0.000504487	0.000937418	Down	3.59562	2.5636	4.21977	2.07632	1.19824	0.360499
GL17401-G	52.9828	34.7328	71.2327	2.05087	1.03624	0.00939832	0.0149399	Up	1.754	2.39641	2.72857	3.96808	6.9926	4.9457
GL17403-G	21.7057	31.1833	12.228	0.392133	-1.35058	0.00421739	0.00698177	Down	1.17866	0.805797	1.03695	0.347468	0.252659	0.760141
GL17404-G	262.109	92.4886	431.73	4.66793	2.22278	3.67e-09	1.02e-08	Up	6.9595	7.50179	7.80609	51.1538	28.6744	38.9109	GO:0005576,GO:0008810,GO:0030248,GO:0030245	extracellular region|cellulase activity|cellulose binding|cellulose catabolic process
GL17406-G	339.793	206.507	473.079	2.29087	1.19589	2.56e-16	1.04e-15	Up	10.3364	9.47112	9.43592	24.5297	27.0635	24.4954	GO:0031390,GO:0005829,GO:0005663,GO:0031391,GO:0000790,GO:0043599,GO:0005634,GO:0031389,GO:0005524,GO:0061860,GO:0006271,GO:0006261,GO:1903460,GO:0070914	Ctf18 RFC-like complex|cytosol|DNA replication factor C complex|Elg1 RFC-like complex|nuclear chromatin|nuclear DNA replication factor C complex|nucleus|Rad17 RFC-like complex|ATP binding|DNA clamp unloader activity|DNA strand elongation involved in DNA replication|DNA-dependent DNA replication|mitotic DNA replication leading strand elongation|UV-damage excision repair	ko03030,ko03420,ko03430	DNA replication|Nucleotide excision repair|Mismatch repair
GL17407-G	225.2	104.737	345.663	3.30029	1.72259	8.13e-24	4.47e-23	Up	3.7198	3.99452	3.46379	12.3636	14.8708	14.674
GL17410-G	936.372	1613.68	259.067	0.160545	-2.63895	1.15e-105	2.63e-104	Down	92.8772	90.1629	87.5127	15.4515	17.2373	16.6601
GL17412-G	835.409	196.996	1473.82	7.4815	2.90333	9.19e-48	9.5e-47	Up	6.98536	6.41471	7.33498	66.9143	49.1343	60.8269	GO:0016021,GO:0020037,GO:0005506,GO:0004497,GO:0016705	integral component of membrane|heme binding|iron ion binding|monooxygenase activity|oxidoreductase activity, acting on paired donors, with incorporation or reduction of molecular oxygen
GL17416-G	1572.44	34.3655	3110.51	90.5124	6.50004	3.08e-31	2.13e-30	Up	4.8291	5.76834	6.25398	503.209	722.618	497.143
GL17417-G	543.504	281.302	805.705	2.8642	1.51813	8.67e-32	6.08e-31	Up	22.8081	18.3475	19.6223	66.3414	66.4182	65.2352			ko03008,ko03013	Ribosome biogenesis in eukaryotes|RNA transport
GL17422-G	1882.2	54.3418	3710.05	68.2725	6.09323	1.49e-13	5.31e-13	Up	6.38801	5.81984	5.68452	485.736	262.161	654.259
GL17434-G	181.918	260.927	102.909	0.394398	-1.34228	9.93e-14	3.58e-13	Down	19.8798	22.734	21.2973	10.2714	11.3992	6.85904
GL17439-G	161.131	70.8427	251.419	3.54897	1.8274	6.76e-21	3.32e-20	Up	5.36114	7.46669	7.84105	25.5837	29.5045	28.0658
GL17440-G	382.528	204.068	560.988	2.74903	1.45892	1.43e-08	3.82e-08	Up	7.2097	6.34394	6.98018	25.2154	15.8133	23.487	GO:0016021,GO:0005886,GO:0055085	integral component of membrane|plasma membrane|transmembrane transport
GL17443-G	662.278	1202.19	122.367	0.101787	-3.29637	8.31e-129	2.37e-127	Down	43.0499	45.3348	44.975	4.93028	5.03886	5.46744	GO:0071949,GO:0004497,GO:0009405	FAD binding|monooxygenase activity|pathogenesis
GL17456-G	154.82	66.6113	243.029	3.64846	1.86729	8.07e-09	2.19e-08	Up	2.96217	2.97569	3.45064	11.8639	10.3835	16.8294
GL17457-G	427.394	132.839	721.949	5.43476	2.44222	6.38e-14	2.32e-13	Up	20.1791	19.1712	18.0555	135.938	85.1763	135.799
GL17461-G	626.504	341.525	911.482	2.66886	1.41622	6.62e-30	4.4e-29	Up	29.5093	25.3422	26.2318	86.9402	70.4093	89.5047
GL17468-G	801.312	1463.87	138.756	0.0947875	-3.39916	1.98e-147	6.7e-146	Down	118.681	123.538	121.109	10.8544	14.2327	13.9953
GL17470-G	197.194	299.436	94.952	0.317103	-1.65698	9.19e-21	4.5e-20	Down	16.1437	16.1995	14.6229	5.00699	6.54525	5.3332	GO:0031305,GO:0006813,GO:1902600	integral component of mitochondrial inner membrane|potassium ion transport|proton transmembrane transport
GL17472-G	224.056	99.2311	348.881	3.51585	1.81387	2.71e-07	6.66e-07	Up	5.73546	5.64199	5.10481	17.2784	27.0464	21.2893	GO:0031533,GO:0005634,GO:0016887,GO:0004651,GO:0006370,GO:0009452,GO:0098507	mRNA cap methyltransferase complex|nucleus|ATPase activity|polynucleotide 5'-phosphatase activity|7-methylguanosine mRNA capping|7-methylguanosine RNA capping|polynucleotide 5' dephosphorylation
GL17473-G	498.634	816.597	180.671	0.221248	-2.17626	4.52e-58	5.58e-57	Down	22.5243	22.1422	21.3898	4.64103	7.05071	4.83476
GL17476-G	300.72	472.199	129.241	0.273701	-1.86933	1.8e-30	1.22e-29	Down	135.763	115.583	127.333	38.2431	49.8816	29.0558
GL17477-G	905.629	1320.69	490.564	0.371444	-1.42878	1.26e-35	9.85e-35	Down	60.7867	62.9912	62.7084	26.4708	26.8663	25.3612
GL17478-G	1963.24	985.663	2940.82	2.9836	1.57705	1.13e-52	1.28e-51	Up	38.9777	39.2194	36.9365	127.839	131.882	130.819	GO:0016282,GO:0033290,GO:0005852,GO:0071540,GO:0005634,GO:0003743,GO:0001732,GO:0006413	eukaryotic 43S preinitiation complex|eukaryotic 48S preinitiation complex|eukaryotic translation initiation factor 3 complex|eukaryotic translation initiation factor 3 complex, eIF3e|nucleus|translation initiation factor activity|formation of cytoplasmic translation initiation complex|translational initiation	ko03013	RNA transport
GL17479-G	102.817	179.952	25.682	0.142716	-2.80878	3.86e-29	2.51e-28	Down	14.1566	16.0483	14.8652	3.14215	1.86514	2.33808
GL17480-G	4377.54	8744.32	10.7657	0.00123116	-9.66576	0	0	Down	1006.57	1052.5	964.789	0.744016	1.54573	1.93768
GL17481-G	502.297	848.369	156.225	0.184147	-2.44107	5.55e-70	8.19e-69	Down	36.9476	37.4669	38.4755	8.34633	7.87729	7.40293
GL17482-G	3310.75	6355.37	266.141	0.0418766	-4.57771	0	0	Down	206.715	208.509	216.41	9.04751	10.7674	10.2044
GL17488-G	1645.8	2684.79	606.811	0.226018	-2.14549	2.63e-88	4.87e-87	Down	99.2938	96.8712	95.1255	26.9985	24.6913	23.1812	GO:0071949,GO:0004497,GO:0009405	FAD binding|monooxygenase activity|pathogenesis
GL17496-G	378.689	624.784	132.594	0.212224	-2.23634	1.5e-51	1.66e-50	Down	22.3928	21.4244	25.1116	5.80984	4.10553	6.79346	GO:0071949,GO:0004497,GO:0009405	FAD binding|monooxygenase activity|pathogenesis
GL17505-G	195.696	124.852	266.541	2.13485	1.09414	7.63e-10	2.2e-09	Up	11.2488	8.82886	10.2202	28.5424	20.2482	25.0199
GL17509-G	4711.36	9116.44	306.276	0.033596	-4.89557	0	0	Down	476.695	495.043	499.551	20.3032	14.9616	21.1507
GL17512-G	23.4721	32.6988	14.2453	0.435651	-1.19876	0.00793854	0.0127472	Down	0.880632	1.1842	0.956594	0.298103	0.378476	0.828124
GL17513-G	24.0905	33.9088	14.2722	0.420898	-1.24846	0.00482812	0.00794834	Down	1.45517	1.04937	1.44758	0.626539	0.694223	0.565667
GL17514-G	60.3516	37.7203	82.9829	2.19996	1.13747	6.92e-05	0.000139651	Up	0.959811	0.93759	0.786615	2.45133	2.09546	2.18124	GO:0005634,GO:0003677,GO:0046983,GO:0006310,GO:0032196	nucleus|DNA binding|protein dimerization activity|DNA recombination|transposition
GL17516-G	710.789	1036.63	384.943	0.371339	-1.42919	3.43e-32	2.45e-31	Down	51.5042	51.9395	52.4731	23.9379	17.8655	24.2631
GL17519-G	322.628	471.452	173.803	0.368655	-1.43966	3.78e-22	1.95e-21	Down	16.711	16.9606	15.6338	7.01353	6.93485	6.72022
GL17529-G	475.288	685.932	264.644	0.385818	-1.37401	3.25e-25	1.88e-24	Down	10.3981	9.23115	9.60886	4.46333	4.28708	4.07639
GL17530-G	2224.81	3482.43	967.179	0.277731	-1.84824	6.19e-64	8.35e-63	Down	207.555	188.046	208.663	53.8614	75.6553	60.5155
GL17531-G	299.563	194.826	404.3	2.07519	1.05324	1.34e-07	3.37e-07	Up	5.31083	5.59744	4.8238	14.2503	9.59783	13.4572
GL17535-G	354.289	567.395	141.183	0.248827	-2.00678	4.5e-41	4e-40	Down	31.1738	35.3836	34.4537	11.8022	6.75947	10.1681
GL17537-G	378.457	597.892	159.021	0.26597	-1.91066	1.01e-39	8.72e-39	Down	28.9539	29.6235	32.1299	8.64281	9.09088	9.68309	GO:0005739,GO:0016788,GO:0046872,GO:0050313,GO:0009793,GO:0009960,GO:0006749,GO:0070813,GO:0009651,GO:0048316	mitochondrion|hydrolase activity, acting on ester bonds|metal ion binding|sulfur dioxygenase activity|embryo development ending in seed dormancy|endosperm development|glutathione metabolic process|hydrogen sulfide metabolic process|response to salt stress|seed development
GL17538-G	449.327	687.771	210.883	0.306618	-1.70548	7.63e-36	6e-35	Down	24.8849	26.3503	29.8285	9.62471	9.91022	8.66322
GL17542-G	719.851	967.308	472.394	0.48836	-1.03398	1.65e-18	7.43e-18	Down	21.0775	21.261	21.0915	9.66162	13.4305	12.024	GO:0005634,GO:0005524,GO:0004674,GO:0007049,GO:0051301,GO:0050921	nucleus|ATP binding|protein serine/threonine kinase activity|cell cycle|cell division|positive regulation of chemotaxis
GL17544-G	1115.69	489.477	1741.9	3.5587	1.83135	5.88e-11	1.82e-10	Up	20.7821	21.1985	20.2855	99.0652	61.6871	92.5573	GO:0016021,GO:0071949,GO:0004497	integral component of membrane|FAD binding|monooxygenase activity
GL17545-G	1934.04	3507.48	360.597	0.102808	-3.28198	1.93e-188	9.35e-187	Down	315.492	312.696	314.13	30.6274	41.2195	38.0262
GL17560-G	1365.75	614.667	2116.84	3.44388	1.78403	2.79e-60	3.57e-59	Up	34.2458	35.7982	34.9577	133.984	135.935	141.235	GO:0005783,GO:0005789,GO:0016021,GO:0102339,GO:0102340,GO:0102342,GO:0102341,GO:0045703,GO:0030497	endoplasmic reticulum|endoplasmic reticulum membrane|integral component of membrane|3-oxo-arachidoyl-CoA reductase activity|3-oxo-behenoyl-CoA reductase activity|3-oxo-cerotoyl-CoA reductase activity|3-oxo-lignoceroyl-CoA reductase activity|ketoreductase activity|fatty acid elongation	ko00062,ko01040	Fatty acid elongation|Biosynthesis of unsaturated fatty acids
GL17561-G	201.403	291.341	111.464	0.382588	-1.38614	1.75e-15	6.84e-15	Down	9.25492	9.61937	9.51637	3.8074	4.13647	4.40299
GL17567-G	1494.02	500.996	2487.05	4.96421	2.31156	1.54e-46	1.55e-45	Up	16.6333	15.3438	17.4658	101.748	78.1407	99.9534
GL17568-G	271.337	112.372	430.301	3.82925	1.93706	7.76e-33	5.63e-32	Up	10.3941	8.94121	6.74118	34.9291	38.0155	40.8161	GO:0005783,GO:0005789,GO:0016021,GO:0004671,GO:0071432,GO:0019236	endoplasmic reticulum|endoplasmic reticulum membrane|integral component of membrane|protein C-terminal S-isoprenylcysteine carboxyl O-methyltransferase activity|peptide mating pheromone maturation involved in positive regulation of conjugation with cellular fusion|response to pheromone
GL17581-G	1134.7	43.6301	2225.77	51.0146	5.67284	2.88e-153	1.02e-151	Up	2.92165	4.66864	4.94819	271.803	231.192	223.178
GL17582-G	96.5528	60.6133	132.492	2.18586	1.1282	0.000148984	0.000291828	Up	10.8197	6.11497	12.0198	26.3399	17.5894	28.3302
GL17583-G	4040.09	7609.54	470.635	0.061848	-4.01513	8.28e-296	8.68e-294	Down	360.097	354.627	377.576	24.1275	25.544	27.1175
GL17586-G	293.383	399.06	187.707	0.470372	-1.08813	2.08e-10	6.21e-10	Down	29.0216	23.3358	30.4026	13.8957	12.8136	17.6496
GL17587-G	1897.57	154.487	3640.66	23.5661	4.55864	1.96e-298	2.11e-296	Up	18.659	16.3265	20.209	515.851	490.645	471.377
GL17589-G	1812.44	864.45	2760.43	3.19328	1.67504	5.05e-37	4.09e-36	Up	166.879	193.273	196.552	621.513	712.475	683.265	GO:0071013,GO:0000243,GO:0005829,GO:0016604,GO:0005730,GO:0005634,GO:0034715,GO:0034719,GO:0005685,GO:0005689,GO:0005686,GO:0005687,GO:0005682,GO:0003723,GO:0000398,GO:0000387	catalytic step 2 spliceosome|commitment complex|cytosol|nuclear body|nucleolus|nucleus|pICln-Sm protein complex|SMN-Sm protein complex|U1 snRNP|U12-type spliceosomal complex|U2 snRNP|U4 snRNP|U5 snRNP|RNA binding|mRNA splicing, via spliceosome|spliceosomal snRNP assembly	ko03040	Spliceosome
GL17590-G	1112.7	1612.88	612.519	0.379767	-1.39682	8.25e-37	6.63e-36	Down	34.9004	33.6443	35.1387	14.5865	16.4208	13.659
GL17592-G	740.384	491.122	989.646	2.01507	1.01083	1.14e-17	4.94e-17	Up	14.9149	12.3844	13.8121	32.327	28.5918	33.4575
GL17594-G	1242	802.96	1681.05	2.09356	1.06596	4.56e-23	2.45e-22	Up	26.2664	27.297	28.0017	68.0763	65.8378	60.0716	GO:0005739,GO:0004794,GO:0030170,GO:0009097	mitochondrion|L-threonine ammonia-lyase activity|pyridoxal phosphate binding|isoleucine biosynthetic process	ko00260,ko00290	Glycine, serine and threonine metabolism|Valine, leucine and isoleucine biosynthesis
GL17595-G	652.555	1194.79	110.32	0.092334	-3.43699	3.65e-136	1.12e-134	Down	71.3502	70.0678	71.9023	5.56812	7.18017	9.66756
GL17596-G	1042.94	1902.09	183.793	0.0966266	-3.37144	6.93e-162	2.58e-160	Down	89.9957	93.7986	91.8	8.93338	10.0891	11.2541
GL17597-G	790.737	1321.98	259.493	0.196291	-2.34893	4.67e-81	7.94e-80	Down	119.194	106.364	126.354	27.4713	23.186	28.0218
GL17600-G	2716.51	4731.65	701.366	0.148229	-2.7541	9.49e-139	3.01e-137	Down	352.634	352.171	396.205	52.352	79.9278	52.0188
GL17605-G	667.387	896.893	437.882	0.488221	-1.03439	1.03e-17	4.47e-17	Down	25.9279	28.9518	29.2975	16.7803	16.2084	13.6623
GL17606-G	49.1395	66.2433	32.0356	0.483606	-1.0481	0.00080892	0.00146466	Down	4.81489	4.51088	4.14302	2.33417	2.34891	2.73555
GL17609-G	228.259	346.158	110.36	0.318813	-1.64922	1.48e-22	7.76e-22	Down	10.3764	11.1642	10.993	3.73903	3.77904	4.2811
GL17613-G	1999.5	3448.2	550.805	0.159737	-2.64623	1.4e-132	4.14e-131	Down	199.167	199.091	203.834	41.8088	31.9224	35.8603
GL17615-G	8710.72	13503.5	3917.92	0.290141	-1.78517	3.15e-79	5.28e-78	Down	450.747	471.836	479.973	171.044	137.308	155.15	GO:0005829,GO:0005634,GO:0005777,GO:0016787,GO:0046872,GO:0000210,GO:0035529,GO:0019677,GO:0006734,GO:0006742	cytosol|nucleus|peroxisome|hydrolase activity|metal ion binding|NAD+ diphosphatase activity|NADH pyrophosphatase activity|NAD catabolic process|NADH metabolic process|NADP catabolic process	ko00760,ko04146	Nicotinate and nicotinamide metabolism|Peroxisome
GL17619-G	112.371	151.485	73.2577	0.483598	-1.04812	1.2e-06	2.82e-06	Down	13.5793	12.4569	12.5866	6.49156	7.21816	7.52451
GL17625-G	3137.86	1867.38	4408.34	2.36072	1.23923	7.63e-37	6.14e-36	Up	83.5312	83.0485	94.8081	236.581	217.574	247.866	GO:0005829,GO:0005634,GO:0044020,GO:0008469,GO:0016274,GO:0035242,GO:0034969,GO:0019919,GO:0006355	cytosol|nucleus|histone methyltransferase activity (H4-R3 specific)|histone-arginine N-methyltransferase activity|protein-arginine N-methyltransferase activity|protein-arginine omega-N asymmetric methyltransferase activity|histone arginine methylation|peptidyl-arginine methylation, to asymmetrical-dimethyl arginine|regulation of transcription, DNA-templated
GL17631-G	124.149	173.813	74.4864	0.428544	-1.22248	7.63e-06	1.68e-05	Down	21.2443	24.2933	27.9939	7.57268	17.3059	10.571	GO:0005634,GO:0046872,GO:0004842,GO:0010390	nucleus|metal ion binding|ubiquitin-protein transferase activity|histone monoubiquitination
GL17634-G	816.343	1571.58	61.1053	0.0388814	-4.68478	2.98e-226	1.9e-224	Down	126.382	126.895	123.199	6.18403	5.62084	4.83162
GL17638-G	1053.86	424.453	1683.26	3.96573	1.98759	1.43e-36	1.14e-35	Up	9.6576	9.56189	9.8573	44.0025	46.9586	39.9047	GO:0052689,GO:0009860	carboxylic ester hydrolase activity|pollen tube growth
GL17640-G	144.971	50.0095	239.933	4.79775	2.26236	6.64e-19	3.02e-18	Up	1.45924	1.71683	1.99552	8.10644	10.6509	9.33171	GO:0016021,GO:0055085	integral component of membrane|transmembrane transport
GL17642-G	258.625	95.4275	421.823	4.42035	2.14416	1.04e-33	7.7e-33	Up	8.44517	7.62937	10.9143	51.828	39.2216	44.7116
GL17651-G	263.555	391.031	136.078	0.347997	-1.52285	1.28e-21	6.5e-21	Down	11.2983	12.095	11.8016	4.90365	5.02677	3.96568
GL17655-G	128.049	201.582	54.5167	0.270444	-1.8866	1.09e-18	4.92e-18	Down	9.50203	9.72869	8.50473	3.01061	2.46087	3.08486
GL17658-G	5.5481	8.86288	2.23332	0.251986	-1.98858	0.0499458	0.0711146	Down	0.542973	0.786879	0.498881	0.222094	0.0769021	0.231365
GL17665-G	151.307	213.303	89.3113	0.418706	-1.25599	1.02e-10	3.1e-10	Down	12.0027	13.8894	14.2925	6.81592	5.39779	6.95983
GL17666-G	20.5367	27.8778	13.1956	0.473338	-1.07906	0.0257785	0.0383109	Down	3.27004	3.33881	2.03876	1.44902	1.04207	2.2062
GL17667-G	5.68797	9.15034	2.2256	0.243226	-2.03963	0.0412976	0.0596236	Down	0.61946	0.415476	0.532198	0.122851	0	0.319947
GL17668-G	269.004	422.555	115.453	0.273225	-1.87184	6.11e-31	4.19e-30	Down	54.3162	50.4576	57.6979	19.9782	13.3105	17.3674
GL17669-G	195.101	281.579	108.623	0.385762	-1.37422	8.48e-15	3.22e-14	Down	13.6676	14.9407	14.9385	6.81668	5.29636	7.04348
GL17670-G	22.2464	42.166	2.32684	0.0551829	-4.17964	7.84e-13	2.69e-12	Down	2.19345	2.36821	2.30324	0	0.242468	0.18237
GL17671-G	122.024	176.532	67.5157	0.382456	-1.38663	6.21e-11	1.91e-10	Down	8.26022	7.08208	7.64	3.26783	2.95811	3.79329
GL17698-G	558.86	773.467	344.254	0.445079	-1.16787	2.92e-20	1.4e-19	Down	32.2633	36.1968	35.737	18.6336	16.197	17.953
GL17699-G	25.5491	14.9079	36.1903	2.42759	1.27953	0.00299687	0.00505107	Up	1.19059	0.76685	1.04182	3.82379	1.94856	2.55539
GL17743-G	3712.52	621.404	6803.64	10.9488	3.4527	4.82e-17	2.04e-16	Up	17.5389	19.4681	18.0802	205.194	281.12	196.081	GO:0016021,GO:0020037,GO:0005506,GO:0004497,GO:0016705	integral component of membrane|heme binding|iron ion binding|monooxygenase activity|oxidoreductase activity, acting on paired donors, with incorporation or reduction of molecular oxygen
GL17745-G	1208.42	284.574	2132.27	7.49285	2.90551	3.31e-11	1.04e-10	Up	21.558	22.6426	20.5934	230.41	122.641	202.773
GL17747-G	2935.11	991.498	4878.71	4.92055	2.29882	3.85e-48	4e-47	Up	51.6996	52.9491	58.778	339.472	299.394	274.904
GL17757-G	3320.67	36.767	6604.58	179.633	7.48891	9.37e-59	1.17e-57	Up	2.4804	3.04997	2.17045	407.405	567.627	596.727
GL17760-G	83.4726	32.9525	133.993	4.06623	2.02369	2.83e-12	9.45e-12	Up	2.77772	2.64431	3.57537	16.9083	10.6602	14.1524
GL17761-G	2035.01	150.004	3920.03	26.1328	4.70779	5.75e-34	4.3e-33	Up	4.16665	4.66409	4.28468	122.083	153.808	112.257	GO:0005782,GO:0047639,GO:0050660,GO:0046188,GO:0015945	peroxisomal matrix|alcohol oxidase activity|flavin adenine dinucleotide binding|methane catabolic process|methanol metabolic process
GL17762-G	190.961	121.34	260.582	2.14753	1.10268	4.01e-10	1.17e-09	Up	4.50886	4.58973	5.1392	12.9467	11.7458	10.0278
GL17765-G	798.837	412.106	1185.57	2.87686	1.52449	7.18e-05	0.000144614	Up	20.83	19.8412	20.6403	78.4016	41.7735	81.8965
GL17786-G	174.837	92.9029	256.771	2.76387	1.46669	2.51e-15	9.72e-15	Up	6.22796	7.50179	7.24035	20.703	22.934	22.1569
GL17792-G	117.9	62.7835	173.017	2.75577	1.46246	1.94e-05	4.11e-05	Up	4.16203	7.40855	6.11848	24.212	16.0337	15.2387	GO:0005737,GO:0000228,GO:0005634,GO:0035861,GO:0005524,GO:0003677,GO:0045027,GO:0016889,GO:0046872,GO:0000737,GO:0031619,GO:0042138,GO:0000706,GO:0007131	cytoplasm|nuclear chromosome|nucleus|site of double-strand break|ATP binding|DNA binding|DNA end binding|endodeoxyribonuclease activity, producing 3'-phosphomonoesters|metal ion binding|DNA catabolic process, endonucleolytic|homologous chromosome orientation involved in meiotic metaphase I plate congression|meiotic DNA double-strand break formation|meiotic DNA double-strand break processing|recip…
GL17795-G	2018.87	511.443	3526.3	6.89481	2.78551	4.06e-30	2.72e-29	Up	12.4235	16.2354	14.7126	130.163	90.0454	120.973	GO:0005783,GO:0005794,GO:0030176,GO:0005739,GO:0035437,GO:0034975	endoplasmic reticulum|Golgi apparatus|integral component of endoplasmic reticulum membrane|mitochondrion|maintenance of protein localization in endoplasmic reticulum|protein folding in endoplasmic reticulum
GL17798-G	317.742	82.1512	553.333	6.73554	2.75179	3.46e-12	1.15e-11	Up	11.3514	9.65769	13.212	109.644	61.5194	92.1539
GL17799-G	346.077	50.1165	642.037	12.8109	3.6793	6.51e-13	2.24e-12	Up	1.38283	2.16751	1.8616	33.1834	16.994	29.1294
GL17801-G	1587.36	2596.98	577.742	0.222467	-2.16834	6.82e-89	1.27e-87	Down	130.955	132.396	146.379	35.1023	28.9476	39.865
GL17802-G	176.462	292.539	60.3849	0.206417	-2.27637	4.52e-26	2.67e-25	Down	48.0086	45.8853	38.6697	9.2697	14.0214	7.62366
GL17803-G	1668.2	626.065	2710.33	4.32916	2.11409	2.33e-23	1.26e-22	Up	12.004	12.0812	11.4678	55.3672	65.6791	53.5205	GO:0005737,GO:0005829,GO:0033620,GO:0000228,GO:0005634,GO:0034064,GO:0003723,GO:0007127,GO:1900237,GO:1904514,GO:0051446,GO:1905191,GO:0110046	cytoplasm|cytosol|Mei2 nuclear dot complex|nuclear chromosome|nucleus|Tor2-Mei2-Ste11 complex|RNA binding|meiosis I|positive regulation of induction of conjugation with cellular fusion|positive regulation of initiation of premeiotic DNA replication|positive regulation of meiotic cell cycle|positive regulation of metaphase/anaphase transition of meiosis II|signal transduction involved in cell cycl…
GL17814-G	1246.68	2458.33	35.0319	0.0142503	-6.13287	1.53e-218	9.32e-217	Down	132.784	126.937	152.916	3.18649	0.999261	2.56792
GL17822-G	262.988	450.037	75.9383	0.168738	-2.56714	6.96e-45	6.77e-44	Down	16.6771	17.1996	20.6882	3.21267	4.50979	2.66837
GL17826-G	1649.82	54.7501	3244.88	59.2671	5.88916	9.81e-231	6.43e-229	Up	3.54072	3.87815	4.15534	289.958	239.372	251.1	GO:0005887,GO:0015499,GO:0005215,GO:0006821,GO:0015724	integral component of plasma membrane|formate transmembrane transporter activity|transporter activity|chloride transport|formate transport
GL17827-G	329.782	493.917	165.647	0.335375	-1.57615	1.35e-26	8.12e-26	Down	21.5816	20.1991	21.9494	6.52098	10.0887	7.56403
GL17830-G	395.592	259.192	531.992	2.05251	1.03739	5.24e-14	1.91e-13	Up	24.9314	27.9654	26.0741	60.8318	54.5686	69.2872
GL17831-G	443.638	767.71	119.567	0.155745	-2.68274	3.72e-76	5.99e-75	Down	38.4003	40.5259	39.1019	7.27482	6.58367	7.06177
GL17833-G	717.539	1038.93	396.152	0.381309	-1.39097	9.19e-26	5.39e-25	Down	33.2566	28.9166	33.6797	12.3011	16.213	12.8834	GO:0005634,GO:0003677,GO:0007338	nucleus|DNA binding|single fertilization
GL17865-G	259.464	112.411	406.517	3.61635	1.85454	2.18e-09	6.12e-09	Up	13.5454	7.85205	11.6835	34.8263	49.4415	51.5615	GO:0005576,GO:0009277,GO:0005199	extracellular region|fungal-type cell wall|structural constituent of cell wall
GL17866-G	366.692	571.949	161.435	0.282254	-1.82493	5.23e-36	4.13e-35	Down	20.1043	19.9934	21.6318	6.92287	6.62887	6.24489
GL17868-G	116.585	45.5815	187.589	4.11548	2.04106	3.81e-12	1.26e-11	Up	4.79247	5.3955	4.91796	25.1866	17.5245	28.342
GL17875-G	798.208	475.528	1120.89	2.35714	1.23704	4.89e-26	2.88e-25	Up	14.4915	13.404	15.6273	39.1233	38.3921	39.0824	GO:0005829,GO:0005730,GO:0005634,GO:0006364	cytosol|nucleolus|nucleus|rRNA processing
GL17876-G	1665.28	2493.07	837.482	0.335924	-1.57379	6.91e-51	7.51e-50	Down	97.6227	98.736	99.7627	38.3184	39.0524	35.6156
GL17877-G	2302.65	4101.69	503.606	0.12278	-3.02585	6.04e-171	2.47e-169	Down	356.339	368.836	382.559	56.6178	42.8281	55.6539
GL17878-G	254.925	118.473	391.378	3.30354	1.72401	1.89e-08	5.03e-08	Up	5.35721	4.55208	5.05845	21.0182	13.2693	22.273	GO:0005737,GO:0004476,GO:0008270,GO:0005975,GO:0000032,GO:0031505,GO:0009298,GO:0006486	cytoplasm|mannose-6-phosphate isomerase activity|zinc ion binding|carbohydrate metabolic process|cell wall mannoprotein biosynthetic process|fungal-type cell wall organization|GDP-mannose biosynthetic process|protein glycosylation	ko00051,ko00520	Fructose and mannose metabolism|Amino sugar and nucleotide sugar metabolism
GL17882-G	1238.46	738.219	1738.7	2.35526	1.23589	6.37e-17	2.68e-16	Up	20.5306	20.773	22.3312	57.0502	48.2249	65.5774
GL17883-G	1923.91	2972.41	875.403	0.294509	-1.76361	2.44e-64	3.32e-63	Down	147.853	152.427	149.199	55.5098	46.5127	48.6785
GL17897-G	145.658	205.696	85.6196	0.416243	-1.2645	1.92e-08	5.09e-08	Down	7.29087	9.42718	6.7876	3.77132	3.40657	3.97144
GL17899-G	324.097	146.337	501.856	3.42945	1.77798	6.99e-32	4.93e-31	Up	17.201	15.0036	11.7299	63.4031	52.6445	55.8276
GL17905-G	152.662	93.7908	211.533	2.25537	1.17337	1.32e-09	3.75e-09	Up	9.14992	9.17896	13.1964	23.4478	27.8544	29.3118
GL17906-G	310.226	202.302	418.15	2.06696	1.04751	6.4e-07	1.53e-06	Up	7.84174	8.35014	8.70111	21.7804	14.7474	22.2302	GO:0005622,GO:0008776,GO:0005524,GO:0000287,GO:0006085,GO:0006082	intracellular|acetate kinase activity|ATP binding|magnesium ion binding|acetyl-CoA biosynthetic process|organic acid metabolic process	ko00430,ko00620,ko00640	Taurine and hypotaurine metabolism|Pyruvate metabolism|Propanoate metabolism
GL17909-G	734.318	264.84	1203.8	4.54537	2.1844	7.16e-20	3.39e-19	Up	10.5561	11.2177	13.4204	50.6716	66.6234	63.9884
GL17910-G	30.3839	12.5644	48.2035	3.83652	1.9398	0.00196014	0.00338428	Up	1.4779	1.31802	1.55188	9.6722	3.99314	5.4255
GL17912-G	1722.61	215.279	3229.95	15.0036	3.90723	7.03e-27	4.25e-26	Up	10.0862	8.90418	9.23318	142.362	190.811	146.541	GO:0004029,GO:0043878	aldehyde dehydrogenase (NAD) activity|glyceraldehyde-3-phosphate dehydrogenase (NAD+) (non-phosphorylating) activity
GL17913-G	2766.5	935.181	4597.82	4.91651	2.29763	4.78e-22	2.46e-21	Up	27.898	24.776	24.8844	128.234	164.229	140.063	GO:0005576,GO:0004185	extracellular region|serine-type carboxypeptidase activity
GL17914-G	242.38	113.074	371.687	3.2871	1.71682	5.26e-25	3.01e-24	Up	2.90545	2.57332	2.92268	10.839	9.46112	11.1527
GL17915-G	956.316	1379.47	533.159	0.386495	-1.37148	5.2e-34	3.89e-33	Down	32.7458	31.4872	29.8629	11.4492	15.3239	14.5011	GO:0005739,GO:0004015,GO:0005524,GO:0004141,GO:0000287,GO:0030170,GO:0009102	mitochondrion|adenosylmethionine-8-amino-7-oxononanoate transaminase activity|ATP binding|dethiobiotin synthase activity|magnesium ion binding|pyridoxal phosphate binding|biotin biosynthetic process	ko00780	Biotin metabolism
GL17917-G	501.43	272.171	730.69	2.68468	1.42475	2.75e-21	1.38e-20	Up	16.6429	18.9756	15.5918	51.5581	45.2854	59.967
GL17918-G	3478.74	4776.38	2181.11	0.456646	-1.13085	6.16e-24	3.41e-23	Down	805.702	795.093	758.713	360.848	476.969	383.292	GO:0005751,GO:0033617	mitochondrial respiratory chain complex IV|mitochondrial respiratory chain complex IV assembly	ko00190	Oxidative phosphorylation
GL17919-G	2571.99	1655.89	3488.09	2.10647	1.07483	1.82e-27	1.12e-26	Up	58.281	58.4385	53.2249	134.576	131.306	141.574	GO:0005829,GO:0005524,GO:0003922,GO:0003921,GO:0016462,GO:0006541,GO:0006177	cytosol|ATP binding|GMP synthase (glutamine-hydrolyzing) activity|GMP synthase activity|pyrophosphatase activity|glutamine metabolic process|GMP biosynthetic process	ko00230	Purine metabolism
GL17921-G	143.428	221.557	65.2987	0.294726	-1.76255	3.44e-18	1.53e-17	Down	10.9813	13.4733	13.5415	3.31697	3.38179	6.079
GL17924-G	939	1302.23	575.775	0.442147	-1.1774	1.7e-25	9.87e-25	Down	24.9885	26.5656	26.5496	11.2207	12.9509	15.0928
GL17925-G	1095.69	1484.31	707.082	0.476371	-1.06984	1.41e-22	7.38e-22	Down	41.721	39.6995	42.3134	22.4699	23.6826	20.762
GL17929-G	1725.58	90.1018	3361.07	37.303	5.22122	1.24e-26	7.48e-26	Up	4.07005	4.39562	5.32901	233.043	133.793	221.074
GL17930-G	693.817	422.156	965.479	2.28702	1.19347	4.57e-23	2.45e-22	Up	14.1717	12.8684	12.9514	33.9393	34.6555	35.4268	GO:0005576,GO:0005615,GO:0046872,GO:0004252,GO:0006508	extracellular region|extracellular space|metal ion binding|serine-type endopeptidase activity|proteolysis
GL17932-G	148.517	255.534	41.5004	0.162407	-2.62232	1.91e-35	1.49e-34	Down	39.3857	38.5009	38.9893	6.72279	7.49446	7.34503
GL17936-G	373.419	508.229	238.608	0.469489	-1.09084	1.07e-14	4.04e-14	Down	14.0647	14.6728	15.5808	8.87351	6.97811	7.8443	GO:0005525	GTP binding
GL17939-G	94.372	61.5979	127.146	2.06413	1.04553	0.00430596	0.0071222	Up	2.43151	3.00629	3.33882	9.38467	4.76832	6.53531
GL17942-G	1325.78	2068.13	583.434	0.282106	-1.82569	9.5e-63	1.25e-61	Down	176.935	174.743	196.301	52.0218	58.4765	65.1703
GL17944-G	347.276	204.686	489.866	2.39325	1.25897	3.28e-18	1.45e-17	Up	8.46231	9.05692	9.66451	26.4539	24.4648	22.9981	GO:0005737,GO:0005634,GO:0042254	cytoplasm|nucleus|ribosome biogenesis
GL17947-G	1695.77	1062.43	2329.1	2.19224	1.1324	6.09e-28	3.83e-27	Up	26.8032	25.6885	25.2646	66.0822	59.0213	69.0867
GL17949-G	1985.24	549.778	3420.7	6.22197	2.63737	3.44e-49	3.65e-48	Up	37.0788	36.2779	43.7831	315.081	236.22	278.867	GO:0050034,GO:0003954,GO:0055114,GO:0019301	L-rhamnose 1-dehydrogenase activity|NADH dehydrogenase activity|oxidation-reduction process|rhamnose catabolic process
GL17953-G	163.91	239.626	88.194	0.368048	-1.44203	8.07e-10	2.32e-09	Down	18.4551	15.393	14.4993	7.60308	4.137	8.67477	GO:0005829,GO:0005634,GO:0032866,GO:0032867,GO:0019568,GO:0042843	cytosol|nucleus|D-xylose:NADP reductase activity|L-arabinose:NADP reductase activity|arabinose catabolic process|D-xylose catabolic process
GL17956-G	496.862	689.637	304.087	0.440938	-1.18135	1.01e-19	4.73e-19	Down	72.2587	72.6822	64.6462	35.4293	36.1237	33.5013
GL17958-G	356.085	593.069	119.102	0.200823	-2.31601	8.06e-53	9.18e-52	Down	26.5424	26.4554	23.4632	6.28974	5.28455	5.92596
GL17964-G	1545.69	912.389	2179	2.38823	1.25594	5.34e-13	1.85e-12	Up	37.6482	38.9667	40.8651	114.613	85.219	120.31
GL17971-G	737.424	454.82	1020.03	2.24271	1.16524	7.3e-23	3.86e-22	Up	14.1365	16.115	15.363	41.4061	35.6564	39.3901	GO:0005694,GO:0005634,GO:0003677	chromosome|nucleus|DNA binding
GL18090-G	1653.55	2338.9	968.197	0.413954	-1.27246	2.35e-34	1.77e-33	Down	55.8629	58.0442	56.6457	26.8721	25.5518	27.9121	GO:0005829,GO:1990112,GO:0043161,GO:0072344,GO:1990116	cytosol|RQC complex|proteasome-mediated ubiquitin-dependent protein catabolic process|rescue of stalled ribosome|ribosome-associated ubiquitin-dependent protein catabolic process
GL18096-G	39.5112	19.41	59.6124	3.07121	1.61881	0.00306494	0.00515863	Up	1.34186	1.72855	1.33074	3.57778	7.17963	4.48949
GL18101-G	1005.11	1665.57	344.652	0.206927	-2.2728	4.75e-84	8.33e-83	Down	79.1726	83.0922	80.3205	18.6395	17.681	20.8318
GL18102-G	186.73	88.2637	285.196	3.23118	1.69206	7.07e-12	2.3e-11	Up	2.9388	2.51052	2.8585	11.7085	7.71113	11.2482	GO:0005886,GO:0004563,GO:0015929,GO:0102148,GO:0035251,GO:0005975	plasma membrane|beta-N-acetylhexosaminidase activity|hexosaminidase activity|N-acetyl-beta-D-galactosaminidase activity|UDP-glucosyltransferase activity|carbohydrate metabolic process	ko00511,ko00513,ko00520,ko00531,ko00603,ko00604	Other glycan degradation|Various types of N-glycan biosynthesis|Amino sugar and nucleotide sugar metabolism|Glycosaminoglycan degradation|Glycosphingolipid biosynthesis - globo and isoglobo series|Glycosphingolipid biosynthesis - ganglio series
GL18104-G	42.9282	62.8673	22.9891	0.365677	-1.45136	1.82e-05	3.86e-05	Down	4.26002	4.20485	4.47323	2.06517	1.99202	1.30619
GL18106-G	66.8664	90.5193	43.2134	0.477394	-1.06675	8.75e-05	0.000175099	Down	3.34159	2.35903	2.9792	1.92559	1.50019	1.28955
GL18110-G	1768.88	893.665	2644.1	2.95871	1.56497	1.04e-32	7.55e-32	Up	70.7264	65.2545	63.6238	209.166	238.996	222.653	GO:0071013,GO:0005732,GO:0005685,GO:0003723,GO:0000398,GO:0000387	catalytic step 2 spliceosome|small nucleolar ribonucleoprotein complex|U1 snRNP|RNA binding|mRNA splicing, via spliceosome|spliceosomal snRNP assembly	ko03040	Spliceosome
GL18111-G	745.676	310.966	1180.38	3.79586	1.92443	4.98e-56	5.93e-55	Up	17.3501	17.3426	18.2772	77.9576	67.5366	83.5647	GO:0016773	phosphotransferase activity, alcohol group as acceptor
GL18116-G	249.383	132.972	365.794	2.7509	1.45991	3.07e-19	1.42e-18	Up	7.24052	8.00353	8.59191	24.5918	25.8789	23.9461
GL18118-G	5399.19	7718.83	3079.56	0.398967	-1.32566	1.74e-44	1.67e-43	Down	688.619	662.634	673.207	307.197	310.025	300.821
GL18123-G	22.0872	9.15396	35.0205	3.82572	1.93573	6.55e-05	0.000132526	Up	0.861046	0.567197	1.58225	3.99156	4.5122	4.52507
GL18126-G	4450.14	7160.77	1739.51	0.242922	-2.04144	1.26e-96	2.59e-95	Down	200.673	192.551	197.674	51.5338	60.7537	50.5107	GO:0016021,GO:0020037,GO:0005506,GO:0016712	integral component of membrane|heme binding|iron ion binding|oxidoreductase activity, acting on paired donors, with incorporation or reduction of molecular oxygen, reduced flavin or flavoprotein as one donor, and incorporation of one atom of oxygen
GL18130-G	9601.84	18518.9	684.774	0.036977	-4.75723	0	0	Down	659.606	652.178	654.114	23.0245	33.5633	25.6904
GL18132-G	372.046	141.786	602.305	4.24798	2.08678	1.61e-10	4.84e-10	Up	4.17141	4.39653	3.66506	23.4928	13.9863	21.9906	GO:0016021,GO:0020037,GO:0005506,GO:0016712	integral component of membrane|heme binding|iron ion binding|oxidoreductase activity, acting on paired donors, with incorporation or reduction of molecular oxygen, reduced flavin or flavoprotein as one donor, and incorporation of one atom of oxygen
GL18135-G	283.306	64.9856	501.627	7.71906	2.94842	2.63e-66	3.7e-65	Up	3.22629	3.8108	3.97187	31.3078	34.4757	30.592
GL18136-G	952.575	627.095	1278.05	2.03806	1.02719	9.35e-20	4.39e-19	Up	46.0619	40.092	45.8255	96.5617	104.303	104.758	GO:0015030,GO:0005737,GO:0005654,GO:0005681,GO:0005686,GO:0003723,GO:0006397,GO:0008380	Cajal body|cytoplasm|nucleoplasm|spliceosomal complex|U2 snRNP|RNA binding|mRNA processing|RNA splicing	ko03040	Spliceosome
GL18138-G	122.921	170.48	75.3626	0.44206	-1.17769	1.89e-08	5.01e-08	Down	18.4911	16.6292	16.9895	8.22117	8.08449	9.93462
GL18140-G	37.5823	21.8143	53.3504	2.44566	1.29022	0.000293778	0.000559398	Up	1.05753	1.70906	1.92481	4.99855	3.19531	4.88676
GL18144-G	625.547	129.281	1121.81	8.6773	3.11725	6.48e-91	1.23e-89	Up	3.39021	3.88761	3.38902	33.4289	32.3897	39.6011	GO:0005782,GO:0047639,GO:0050660,GO:0046188,GO:0015945	peroxisomal matrix|alcohol oxidase activity|flavin adenine dinucleotide binding|methane catabolic process|methanol metabolic process
GL18153-G	120.333	173.643	67.0225	0.385978	-1.37341	1.02e-10	3.09e-10	Down	18.3047	23.2967	19.2209	8.53891	10.9571	7.06395
GL18154-G	816.992	1485.3	148.683	0.100103	-3.32045	6.44e-143	2.11e-141	Down	55.9007	60.3626	60.8376	6.79388	5.54821	7.87869	GO:0016021,GO:0020037,GO:0046872,GO:0004768,GO:0006636	integral component of membrane|heme binding|metal ion binding|stearoyl-CoA 9-desaturase activity|unsaturated fatty acid biosynthetic process	ko01040	Biosynthesis of unsaturated fatty acids
GL18155-G	492.387	302.105	682.669	2.2597	1.17613	1.89e-19	8.76e-19	Up	24.5429	28.3441	27.1421	70.3433	63.2098	72.2906	GO:0034457,GO:0005654,GO:0032040,GO:0019843,GO:0030515,GO:0042274,GO:0031167,GO:0006364	Mpp10 complex|nucleoplasm|small-subunit processome|rRNA binding|snoRNA binding|ribosomal small subunit biogenesis|rRNA methylation|rRNA processing	ko03008	Ribosome biogenesis in eukaryotes
GL18156-G	167.222	283.416	51.0278	0.180046	-2.47357	3.66e-35	2.83e-34	Down	11.3497	9.46679	11.6021	2.37757	1.36263	2.94655
GL18157-G	828.421	490.794	1166.05	2.37584	1.24844	5.56e-27	3.38e-26	Up	16.9793	17.1666	17.5023	48.4317	42.7868	48.4887	GO:0000307,GO:0005737,GO:0000131,GO:0005634,GO:0016538,GO:0019901,GO:0007049,GO:0051301,GO:0016239,GO:0000079,GO:0032878,GO:0031106	cyclin-dependent protein kinase holoenzyme complex|cytoplasm|incipient cellular bud site|nucleus|cyclin-dependent protein serine/threonine kinase regulator activity|protein kinase binding|cell cycle|cell division|positive regulation of macroautophagy|regulation of cyclin-dependent protein serine/threonine kinase activity|regulation of establishment or maintenance of cell polarity|septin ring orga…
GL18159-G	528.394	879.191	177.597	0.202	-2.30757	1.18e-65	1.64e-64	Down	32.1375	33.9524	36.1937	7.04418	8.52967	7.85927
GL18160-G	1673.03	2370.95	975.11	0.411274	-1.28183	3.66e-35	2.83e-34	Down	87.4441	82.7201	84.2647	38.3598	42.4851	37.957	GO:0032153,GO:0000307,GO:0005829,GO:0044732,GO:0005634,GO:0016538,GO:0019901,GO:1901987	cell division site|cyclin-dependent protein kinase holoenzyme complex|cytosol|mitotic spindle pole body|nucleus|cyclin-dependent protein serine/threonine kinase regulator activity|protein kinase binding|regulation of cell cycle phase transition
GL18161-G	664.053	431.745	896.361	2.07613	1.0539	1.21e-14	4.55e-14	Up	8.68767	8.99041	8.19163	18.9523	22.1425	19.8777	GO:0000781,GO:0031934,GO:0000790,GO:0031618,GO:1990707,GO:0030874,GO:0005634,GO:0033553,GO:0070824,GO:0004407,GO:0031078,GO:0032041,GO:0030702,GO:0000183,GO:0030466,GO:0006348,GO:0016575,GO:0035391,GO:0000122,GO:0016584	chromosome, telomeric region|mating-type region heterochromatin|nuclear chromatin|nuclear pericentric heterochromatin|nuclear subtelomeric heterochromatin|nucleolar chromatin|nucleus|rDNA heterochromatin|SHREC complex|histone deacetylase activity|histone deacetylase activity (H3-K14 specific)|NAD-dependent histone deacetylase activity (H3-K14 specific)|chromatin silencing at centromere|chromatin …
GL18162-G	413.941	128.06	699.822	5.46478	2.45016	5.79e-63	7.68e-62	Up	5.54214	5.16725	5.90906	34.5037	31.3011	37.591
GL18164-G	906.512	1475.73	337.298	0.228564	-2.12933	2.51e-72	3.82e-71	Down	42.9671	40.4236	39.1268	11.7018	10.2997	9.86385
GL18166-G	4341.81	51.4408	8632.17	167.808	7.39067	0	0	Up	4.57751	6.72898	7.5894	1235.36	1215.7	1144.57
GL18168-G	685.234	386.247	984.22	2.54816	1.34946	8.32e-29	5.35e-28	Up	17.7089	16.67	18.5953	54.7045	45.4912	53.5574
GL18176-G	621.469	314.24	928.698	2.95538	1.56335	8.2e-36	6.44e-35	Up	18.2576	14.8353	15.637	58.5756	49.579	55.979	GO:0005737,GO:0016279,GO:0008757	cytoplasm|protein-lysine N-methyltransferase activity|S-adenosylmethionine-dependent methyltransferase activity
GL18177-G	356.813	88.4608	625.165	7.06714	2.82113	1.72e-58	2.13e-57	Up	9.32505	10.9203	10.7589	74.7155	87.2654	86.7296
GL18188-G	308.041	202.598	413.485	2.04091	1.02921	4.7e-12	1.55e-11	Up	15.3131	16.0503	20.8767	41.9879	37.2893	41.914
GL18189-G	68.2298	29.5277	106.932	3.62141	1.85655	3.69e-11	1.15e-10	Up	1.42223	1.18341	0.746708	5.14381	4.49513	4.21027
GL18193-G	48.3789	31.5185	65.2392	2.06987	1.04954	0.000932678	0.00167372	Up	2.56593	1.80294	1.07774	4.60248	4.00566	4.27626
GL18197-G	1189.27	2291.95	86.5956	0.0377824	-4.72614	2.76e-269	2.37e-267	Down	158.203	157.261	152.518	5.19804	7.68113	7.16918
GL18203-G	70.2141	98.6318	41.7964	0.423762	-1.23867	4.31e-06	9.66e-06	Down	7.17796	8.08115	9.25023	4.35955	2.86503	4.63421	GO:0005783,GO:0010339,GO:0005576,GO:0009277,GO:0005794,GO:0004553,GO:0071966	endoplasmic reticulum|external side of cell wall|extracellular region|fungal-type cell wall|Golgi apparatus|hydrolase activity, hydrolyzing O-glycosyl compounds|fungal-type cell wall polysaccharide metabolic process
GL18212-G	2.39197	0	4.78393	Inf	Inf	0.0137297	0.0213209	Up	0	0	0	1.52619	0.594512	0.794946
GL18227-G	266.233	425.734	106.732	0.250702	-1.99595	1.59e-34	1.21e-33	Down	32.1592	27.76	34.38	8.25361	8.16146	10.4996	GO:0005789,GO:0016021,GO:0004671	endoplasmic reticulum membrane|integral component of membrane|protein C-terminal S-isoprenylcysteine carboxyl O-methyltransferase activity
GL18232-G	34.6462	21.4111	47.8812	2.23628	1.1611	0.00168238	0.0029252	Up	0.659726	0.662219	0.725734	1.8504	1.17465	2.21322
GL18236-G	10.4357	16.9888	3.88269	0.228544	-2.12946	0.00291424	0.00492616	Down	1.39206	1.36937	2.04643	0.101227	0.210304	0.949068
GL18239-G	73.4786	43.5415	103.416	2.3751	1.24799	2.2e-06	5.03e-06	Up	7.2072	8.13874	7.38774	20.9635	22.3596	17.9388
GL18242-G	139.779	80.5482	199.009	2.47068	1.30491	2.56e-05	5.37e-05	Up	2.64323	2.67591	3.21377	6.56289	6.975	10.4726
GL18243-G	959.721	140.094	1779.35	12.7011	3.66688	7.02e-30	4.66e-29	Up	6.1768	6.55504	5.41241	79.9657	101.987	79.3345	GO:0051213,GO:0120091,GO:0046872,GO:0009813,GO:2000022	dioxygenase activity|jasmonic acid hydrolase|metal ion binding|flavonoid biosynthetic process|regulation of jasmonic acid mediated signaling pathway
GL18245-G	241.214	447.55	34.8782	0.0779315	-3.68165	4e-82	6.88e-81	Down	18.7555	18.447	17.8267	1.41087	2.06098	1.37791	GO:0005737,GO:0005634	cytoplasm|nucleus
GL18249-G	715.744	241.921	1189.57	4.91718	2.29783	1.86e-74	2.9e-73	Up	5.39576	5.19823	4.91333	28.6226	28.7534	29.3623	GO:0005576,GO:0030246,GO:0016798,GO:0008152	extracellular region|carbohydrate binding|hydrolase activity, acting on glycosyl bonds|metabolic process
GL18265-G	93.9839	140.104	47.8636	0.341629	-1.5495	8.57e-11	2.62e-10	Down	24.1291	26.4094	28.65	9.71775	9.46366	11.5997
GL18266-G	152.844	81.2274	224.46	2.76336	1.46642	5.97e-14	2.17e-13	Up	2.40501	2.38912	2.03192	6.3622	6.8908	8.22974	GO:0005525	GTP binding
GL18267-G	166.78	235.98	97.5807	0.413513	-1.27399	9.58e-12	3.1e-11	Down	5.77405	7.48564	6.20537	3.07512	2.79506	3.29588	GO:0005525	GTP binding
GL18268-G	33.2485	51.1637	15.3333	0.29969	-1.73845	8.65e-06	1.89e-05	Down	1.18444	1.90226	1.30295	0.461405	0.671015	0.352488	GO:0005525	GTP binding
GL18273-G	46.1619	71.7822	20.5416	0.286165	-1.80508	7.53e-08	1.92e-07	Down	6.87163	7.88151	7.32167	3.30674	1.94648	1.95203
GL18274-G	730.043	90.591	1369.49	15.1173	3.91813	5.57e-12	1.83e-11	Up	3.66409	4.78132	3.57266	81.7406	41.7632	84.8056	GO:0004190	aspartic-type endopeptidase activity
GL18283-G	789.241	1247.02	331.458	0.265799	-1.91159	2.24e-56	2.69e-55	Down	26.101	28.4797	28.604	9.15528	6.40641	9.68684	GO:0005794,GO:0016021,GO:0055085	Golgi apparatus|integral component of membrane|transmembrane transport
GL18290-G	288.988	549.992	27.9838	0.0508804	-4.29675	1.14e-110	2.75e-109	Down	52.9825	64.5358	59.5209	2.65308	3.83437	3.72515
GL18291-G	502.453	788.341	216.565	0.27471	-1.86402	2.46e-44	2.36e-43	Down	16.807	16.4845	18.5556	5.65523	5.58079	4.93395	GO:0000790,GO:0005634,GO:0031519,GO:0005667,GO:0003677,GO:0003700,GO:0003690,GO:0046872,GO:0001078,GO:0000980,GO:0000978,GO:0001103,GO:0043565,GO:0035690,GO:0097316,GO:0036244,GO:0009267,GO:0001410,GO:0044114,GO:0030447,GO:0044182,GO:0036180,GO:0036171,GO:0036178,GO:0036177,GO:0036170,GO:1900429,GO:1900444,GO:1900438,GO:1900441,GO:1900435,GO:0045827,GO:0000122,GO:0045892,GO:0009405,GO:0009372	nuclear chromatin|nucleus|PcG protein complex|transcription factor complex|DNA binding|DNA-binding transcription factor activity|double-stranded DNA binding|metal ion binding|proximal promoter DNA-binding transcription repressor activity, RNA polymerase II-specific|RNA polymerase II distal enhancer sequence-specific DNA binding|RNA polymerase II proximal promoter sequence-specific DNA binding|RNA…
GL18309-G	19747.3	3641.66	35852.9	9.84521	3.29942	1.5e-12	5.07e-12	Up	140.32	136.59	128.435	1372.86	1916.71	1224.15	GO:0005783,GO:0005789,GO:0005509,GO:0004609,GO:0006646,GO:0016540	endoplasmic reticulum|endoplasmic reticulum membrane|calcium ion binding|phosphatidylserine decarboxylase activity|phosphatidylethanolamine biosynthetic process|protein autoprocessing	ko00564	Glycerophospholipid metabolism
GL18310-G	26.4981	40.3812	12.6151	0.312399	-1.67854	0.000103274	0.000205337	Down	3.65533	2.93531	4.11244	1.51888	1.38056	0.890035
GL18312-G	19.5284	11.9102	27.1465	2.27925	1.18856	0.0163692	0.0251239	Up	1.53176	2.01803	3.4179	5.8477	5.42362	6.74449
GL18316-G	1102.6	1581.61	623.584	0.394272	-1.34274	5.78e-34	4.32e-33	Down	100.909	109.408	106.513	41.3561	56.5339	43.5312
GL18318-G	17.6085	6.82806	28.389	4.1577	2.05579	0.000251701	0.000482451	Up	0.970112	2.04493	2.03733	6.61347	5.77073	11.5744
GL18327-G	25.8056	16.579	35.0322	2.11305	1.07932	0.0129037	0.0201205	Up	1.14009	0.600808	0.870655	1.86534	2.17254	2.23762
GL18332-G	23.7549	38.0332	9.4765	0.249164	-2.00483	1.47e-05	3.15e-05	Down	2.04108	1.83487	3.08878	0.523839	0.884247	0.545705
GL18334-G	63.1822	41.7487	84.6156	2.02678	1.01919	0.00436263	0.00721056	Up	4.85809	4.04859	5.45714	10.8445	7.55264	14.8917
GL18336-G	4769.25	7936.37	1602.13	0.201872	-2.30849	5.66e-75	8.9e-74	Down	196.275	173.019	178.163	37.677	49.2887	38.2704	GO:0005615,GO:0004175,GO:0046872,GO:0004252,GO:0008240,GO:0009405,GO:0006508	extracellular space|endopeptidase activity|metal ion binding|serine-type endopeptidase activity|tripeptidyl-peptidase activity|pathogenesis|proteolysis
GL18344-G	21.551	6.50025	36.6017	5.63081	2.49334	1.33e-05	2.85e-05	Up	0.131809	0.972454	1.52246	3.88182	7.16861	5.54158
GL18345-G	435.43	194.84	676.019	3.46961	1.79477	7.98e-18	3.48e-17	Up	11.8738	12.7808	12.7997	57.5234	39.6452	51.0973
GL18348-G	60.446	30.181	90.711	3.00557	1.58764	4.89e-08	1.26e-07	Up	3.89026	2.88123	2.87052	12.8447	8.6966	11.5887
GL18352-G	79.9773	44.1641	115.791	2.62183	1.39057	4.76e-07	1.15e-06	Up	4.56552	4.35363	5.70717	17.9038	14.0409	11.6106
GL18355-G	27.4711	13.2763	41.6658	3.13837	1.65001	0.000105035	0.000208597	Up	1.48487	2.15187	3.89796	9.31285	8.20184	9.27977
GL18360-G	93.7457	151.992	35.4992	0.23356	-2.09814	1.04e-13	3.74e-13	Down	9.87595	7.76259	8.14387	1.70408	3.66677	1.39481
GL18367-G	145.99	199.182	92.798	0.465895	-1.10192	1.89e-08	5.02e-08	Down	28.6836	29.0518	27.0338	17.5511	13.1585	14.309
GL18370-G	1641.82	3262.24	21.3928	0.00655769	-7.2526	0	0	Down	232.813	245.301	232.659	1.01545	2.75879	1.4647	GO:0005576,GO:0003796,GO:0016998,GO:0009253	extracellular region|lysozyme activity|cell wall macromolecule catabolic process|peptidoglycan catabolic process
GL18371-G	6278.91	10.9094	12546.9	1150.1	10.1675	5.67e-116	1.45e-114	Up	0.911167	1.38716	1.06308	1300.41	1315.39	1788.16
GL18372-G	1013.84	23.9114	2003.76	83.7996	6.38887	3.83e-62	5.01e-61	Up	1.33911	3.29322	3.51534	316.229	224.305	234.836
GL18377-G	452.587	638.632	266.542	0.417364	-1.26062	3.51e-19	1.61e-18	Down	25.1122	20.2508	23.2538	10.1321	11.3654	11.0366
GL18382-G	1234.39	1646.11	822.669	0.499767	-1.00067	1.63e-20	7.91e-20	Down	82.4828	88.9251	91.5147	51.7377	45.6585	52.1683
GL18404-G	1361.49	1879.27	843.711	0.448957	-1.15535	2.16e-27	1.33e-26	Down	57.4948	59.5167	55.4312	31.4551	28.1633	28.4836	GO:0005829,GO:0005739,GO:0005634,GO:0016156,GO:0000104,GO:0006106,GO:0006099	cytosol|mitochondrion|nucleus|fumarate reductase (NADH) activity|succinate dehydrogenase activity|fumarate metabolic process|tricarboxylic acid cycle
GL18407-G	7356.79	1571.69	13141.9	8.36165	3.06379	7.89e-205	4.37e-203	Up	51.8779	48.115	49.6118	493.849	442.944	487.478	GO:0031225,GO:0005886,GO:0003993,GO:0071555,GO:0009395	anchored component of membrane|plasma membrane|acid phosphatase activity|cell wall organization|phospholipid catabolic process
GL18408-G	4006.92	338.443	7675.39	22.6785	4.50325	2.21e-281	2.06e-279	Up	6.65662	6.50599	6.76628	187.787	158.213	168.515	GO:0005576,GO:0004185	extracellular region|serine-type carboxypeptidase activity
GL18415-G	6835.83	11085.7	2585.93	0.233267	-2.09995	1.32e-105	3.02e-104	Down	360.135	365.929	346.304	89.7328	101.752	92.5389	GO:0004029,GO:0043878	aldehyde dehydrogenase (NAD) activity|glyceraldehyde-3-phosphate dehydrogenase (NAD+) (non-phosphorylating) activity	ko00010,ko00053,ko00071,ko00260,ko00280,ko00310,ko00330,ko00340,ko00380,ko00410,ko00561,ko00620	Glycolysis / Gluconeogenesis|Ascorbate and aldarate metabolism|Fatty acid degradation|Glycine, serine and threonine metabolism|Valine, leucine and isoleucine degradation|Lysine degradation|Arginine and proline metabolism|Histidine metabolism|Tryptophan metabolism|beta-Alanine metabolism|Glycerolipid metabolism|Pyruvate metabolism
GL18416-G	1011.83	1677.11	346.56	0.206641	-2.2748	5.4e-84	9.45e-83	Down	77.7103	86.5031	86.0787	21.2308	15.7212	22.0613	GO:0044715	8-oxo-dGDP phosphatase activity
GL18417-G	867.474	389.382	1345.57	3.45565	1.78896	1.14e-20	5.55e-20	Up	24.0341	23.1941	23.421	92.3067	102.441	82.2
GL18418-G	267.82	462.856	72.7845	0.157251	-2.66886	1.23e-46	1.25e-45	Down	19.6267	17.57	20.6521	1.97061	5.48973	2.7527
GL18420-G	123.661	51.449	195.874	3.80714	1.92871	7.19e-19	3.27e-18	Up	4.691	6.35678	3.92053	22.1377	20.3928	22.4091
GL18424-G	1756.24	1104.59	2407.9	2.17991	1.12427	8.22e-28	5.15e-27	Up	42.2844	39.034	41.1856	104.888	90.5343	108.852	GO:0005737,GO:0005829,GO:0005759,GO:0005886,GO:0004309,GO:0046872,GO:0006798	cytoplasm|cytosol|mitochondrial matrix|plasma membrane|exopolyphosphatase activity|metal ion binding|polyphosphate catabolic process	ko00230	Purine metabolism
GL18429-G	14.6091	22.4714	6.74687	0.300242	-1.7358	0.00328034	0.00550583	Down	3.1021	3.86397	2.66512	0.769008	0.479297	2.08288
GL18433-G	28.708	18.7039	38.7122	2.06974	1.04945	0.00966599	0.0153324	Up	2.91034	3.25911	4.202	8.53138	7.00732	8.88749
GL18438-G	211.041	282.423	139.659	0.494503	-1.01595	2.19e-09	6.12e-09	Down	9.59024	9.66022	11.185	6.0988	4.93191	6.11211
GL18440-G	142.455	69.5024	215.407	3.09928	1.63193	5.16e-16	2.08e-15	Up	8.29446	11.8095	10.696	38.0936	30.5024	40.1797
GL18461-G	618.477	968.979	267.976	0.276555	-1.85436	1.58e-48	1.65e-47	Down	35.8378	35.9461	34.5998	10.3139	10.5502	12.6308	GO:0005783,GO:0016021,GO:0005886,GO:0046943,GO:1905039	endoplasmic reticulum|integral component of membrane|plasma membrane|carboxylic acid transmembrane transporter activity|carboxylic acid transmembrane transport
GL18468-G	5433.9	8134.93	2732.86	0.335941	-1.57372	3.48e-61	4.52e-60	Down	90.8389	88.7992	90.2784	33.103	35.5976	34.3113	GO:0000324,GO:0000329,GO:0016021,GO:0016020,GO:0005524,GO:0042626,GO:0015432,GO:0015721,GO:0006816,GO:0055085	fungal-type vacuole|fungal-type vacuole membrane|integral component of membrane|membrane|ATP binding|ATPase activity, coupled to transmembrane movement of substances|bile acid-exporting ATPase activity|bile acid and bile salt transport|calcium ion transport|transmembrane transport
GL18472-G	2.62223	0.347561	4.89689	14.0893	3.81653	0.0402263	0.0581907	Up	0	0.168169	0	0.870194	1.26551	0.54391
GL18474-G	1589.72	2199.84	979.597	0.445303	-1.16714	2.34e-29	1.53e-28	Down	112.238	114.428	119.321	55.3502	66.5133	52.7284
GL18481-G	153.715	80.2748	227.156	2.82973	1.50066	1.14e-14	4.28e-14	Up	4.13156	4.63729	4.33835	14.9827	12.4023	14.8765
GL18482-G	73.609	109.528	37.6896	0.344109	-1.53906	6.97e-09	1.9e-08	Down	10.0083	7.2834	9.17467	4.15869	3.05996	3.15895
GL18488-G	4741.95	2959.55	6524.35	2.2045	1.14045	3.82e-33	2.79e-32	Up	255.351	268.214	260.18	659.385	641.959	663.57	GO:0005737,GO:0003755	cytoplasm|peptidyl-prolyl cis-trans isomerase activity
GL18495-G	1894.95	643.054	3146.84	4.89359	2.29089	1.89e-23	1.03e-22	Up	13.5655	12.7233	13.7503	83.2673	58.3982	82.0234
GL18502-G	44.7214	26.6622	62.7805	2.35466	1.23552	0.00470374	0.00775029	Up	4.94127	2.03789	1.69193	7.85024	5.72043	9.88674	GO:0005576	extracellular region
GL18504-G	139.687	197.058	82.3156	0.417723	-1.25938	3.6e-10	1.06e-09	Down	4.67938	4.50195	5.21596	2.46042	1.63138	2.78126
GL18505-G	13.6667	4.74714	22.5863	4.75787	2.25032	0.000352795	0.000666718	Up	0.4081	0.307231	0.122436	1.58978	1.32114	1.65614	GO:0016491,GO:0031177,GO:0016740	oxidoreductase activity|phosphopantetheine binding|transferase activity
GL18510-G	104.3	155.508	53.0917	0.341408	-1.55043	1.27e-11	4.07e-11	Down	24.9543	21.8647	24.3091	9.51028	6.64281	11.6154
GL18516-G	719.848	425.934	1013.76	2.38009	1.25102	1.39e-25	8.09e-25	Up	14.4067	13.2571	13.1747	39.3714	35.4331	35.8208	GO:0005730,GO:0005732,GO:0032040,GO:0030515,GO:0030490,GO:0000462	nucleolus|small nucleolar ribonucleoprotein complex|small-subunit processome|snoRNA binding|maturation of SSU-rRNA|maturation of SSU-rRNA from tricistronic rRNA transcript (SSU-rRNA, 5.8S rRNA, LSU-rRNA)
GL18533-G	231.722	387.413	76.0305	0.196252	-2.34922	2.74e-41	2.44e-40	Down	9.52309	9.47941	10.714	1.84115	2.39781	2.37603
GL18537-G	222.42	330.123	114.717	0.347497	-1.52493	2.89e-10	8.55e-10	Down	12.2333	15.4046	18.4746	6.39691	5.76243	6.03918
GL18542-G	844.979	488.548	1201.41	2.45915	1.29816	1.81e-28	1.16e-27	Up	24.1743	22.9956	22.8606	65.0724	69.2509	61.2561	GO:0032153,GO:0033597,GO:0072686,GO:0044732,GO:0005634,GO:0010997,GO:1990757,GO:0031145,GO:0051301,GO:0034613,GO:0000070,GO:1905188,GO:1905191,GO:0045842	cell division site|mitotic checkpoint complex|mitotic spindle|mitotic spindle pole body|nucleus|anaphase-promoting complex binding|ubiquitin ligase activator activity|anaphase-promoting complex-dependent catabolic process|cell division|cellular protein localization|mitotic sister chromatid segregation|positive regulation of metaphase/anaphase transition of meiosis I|positive regulation of metapha…	ko04120	Ubiquitin mediated proteolysis
GL18545-G	1590.94	2618.73	563.155	0.215049	-2.21726	8.52e-93	1.67e-91	Down	118.278	117.184	127.015	30.3062	29.0082	29.2977	GO:0005829,GO:0005759,GO:0005739,GO:0005634,GO:0004084,GO:0052656,GO:0052654,GO:0052655,GO:0030170,GO:0009097,GO:0009098,GO:0009099	cytosol|mitochondrial matrix|mitochondrion|nucleus|branched-chain-amino-acid transaminase activity|L-isoleucine transaminase activity|L-leucine transaminase activity|L-valine transaminase activity|pyridoxal phosphate binding|isoleucine biosynthetic process|leucine biosynthetic process|valine biosynthetic process	ko00270,ko00280,ko00290,ko00770,ko00966	Cysteine and methionine metabolism|Valine, leucine and isoleucine degradation|Valine, leucine and isoleucine biosynthesis|Pantothenate and CoA biosynthesis|Glucosinolate biosynthesis
GL18546-G	295.287	465.698	124.876	0.268147	-1.8989	4.69e-34	3.51e-33	Down	40.1495	41.2242	40.9804	9.98299	13.7942	13.4411
GL18551-G	863.429	1507.35	219.504	0.145622	-2.7797	2.92e-111	7.1e-110	Down	66.6952	65.0372	65.4728	10.8348	10.9626	10.8473	GO:0005737,GO:0004365,GO:0051287,GO:0050661,GO:0006006,GO:0006096	cytoplasm|glyceraldehyde-3-phosphate dehydrogenase (NAD+) (phosphorylating) activity|NAD binding|NADP binding|glucose metabolic process|glycolytic process	ko00010,ko00710	Glycolysis / Gluconeogenesis|Carbon fixation in photosynthetic organisms
GL18552-G	14.2629	20.0466	8.47929	0.42298	-1.24134	0.0389341	0.0564564	Down	5.00214	4.79281	4.05875	4.9601	0.515244	1.29179
GL18553-G	6547.84	12347	748.644	0.0606335	-4.04374	3.95818715903131e-318	4.78940646242789e-316	Down	908.267	901.8	869.088	55.0085	70.6389	58.5205
GL18554-G	187.688	332.463	42.914	0.129079	-2.95367	1.63e-50	1.76e-49	Down	36.8947	38.0708	36.7694	4.81953	6.25802	5.27174
GL18556-G	16.41	24.1806	8.63945	0.357289	-1.48484	0.00719089	0.0116005	Down	0.857574	1.18928	1.27965	0.393854	0.153423	0.820589
GL18559-G	3.09304	0	6.18607	Inf	Inf	0.00372331	0.00620163	Up	0	0	0	1.10225	2.28997	3.82752
GL18561-G	4.7258	8.8013	0.650307	0.0738876	-3.75852	0.00317213	0.00533297	Down	1.32771	0.69968	1.53358	0.144821	0.150436	0
GL18562-G	248.811	381.058	116.565	0.3059	-1.70887	2.2e-25	1.27e-24	Down	16.6435	17.2062	18.909	5.40651	5.77073	7.18233	GO:0010181,GO:0016491,GO:0035835	FMN binding|oxidoreductase activity|indole alkaloid biosynthetic process
GL18563-G	55.9448	25.4126	86.477	3.40292	1.76677	6.99e-05	0.000140912	Up	1.52774	1.00636	1.15302	4.79086	3.13744	6.45554	GO:0010181,GO:0016491,GO:0035835	FMN binding|oxidoreductase activity|indole alkaloid biosynthetic process
GL18568-G	76.9858	40.4018	113.57	2.81101	1.49109	3.57e-06	8.04e-06	Up	2.54994	2.20977	2.20156	9.0858	5.13639	8.17729
GL18572-G	11813	15976.1	7649.87	0.478831	-1.06241	3.66e-31	2.53e-30	Down	387.784	375.32	355.647	187.731	217.42	203.259	GO:0005829,GO:0005622,GO:0042645,GO:0005739,GO:0051539,GO:0003994,GO:0003690,GO:0046872,GO:0003697,GO:0019878,GO:0000002,GO:0006099	cytosol|intracellular|mitochondrial nucleoid|mitochondrion|4 iron, 4 sulfur cluster binding|aconitate hydratase activity|double-stranded DNA binding|metal ion binding|single-stranded DNA binding|lysine biosynthetic process via aminoadipic acid|mitochondrial genome maintenance|tricarboxylic acid cycle	ko00020,ko00630	Citrate cycle (TCA cycle)|Glyoxylate and dicarboxylate metabolism
GL18593-G	3657.95	925.719	6390.19	6.90294	2.78721	7.18e-18	3.14e-17	Up	37.2867	36.9286	36.9156	340.429	213.206	323.255
GL18599-G	744.049	1067.3	420.794	0.394259	-1.34279	1.2e-29	7.92e-29	Down	30.0663	28.0238	28.7624	11.8751	12.7902	14.2856	GO:0005525	GTP binding
GL18602-G	1554.72	2891.97	217.468	0.0751971	-3.73318	4.6e-215	2.73e-213	Down	280.311	277.277	284.892	26.7323	23.647	21.6476
GL18603-G	976.673	1345.91	607.441	0.451325	-1.14776	1.57e-24	8.84e-24	Down	64.4502	71.7108	65.1465	35.9809	34.1454	33.1815
GL18616-G	1886.09	2609.68	1162.49	0.445452	-1.16666	4.48e-30	2.99e-29	Down	128.448	139.891	136.322	70.4696	62.4066	72.369	GO:0005737,GO:0005829,GO:0004109,GO:0042803,GO:0006783,GO:0019353	cytoplasm|cytosol|coproporphyrinogen oxidase activity|protein homodimerization activity|heme biosynthetic process|protoporphyrinogen IX biosynthetic process from glutamate	ko00860	Porphyrin and chlorophyll metabolism
GL18625-G	351.742	176.717	526.768	2.98086	1.57573	3.71e-27	2.26e-26	Up	12.2354	12.0682	10.8554	42.036	36.7714	40.5937	GO:0004364,GO:0009734	glutathione transferase activity|auxin-activated signaling pathway	ko00480	Glutathione metabolism
GL18627-G	97.8112	159.765	35.8578	0.224442	-2.15559	4.65e-19	2.13e-18	Down	12.5446	9.54889	11.782	2.20449	3.47444	2.93003
GL18630-G	74.2134	21.7058	126.721	5.83811	2.5455	3.05e-19	1.41e-18	Up	3.27413	2.30055	6.494	26.3878	24.7317	28.7293
GL18632-G	2799.92	5073.31	526.54	0.103786	-3.26831	1.02e-201	5.6e-200	Down	127.327	134.226	132.868	16.4687	14.531	15.5885	GO:0005769,GO:0005770,GO:0030674,GO:0031625,GO:2000397,GO:0032386,GO:0070086	early endosome|late endosome|protein binding, bridging|ubiquitin protein ligase binding|positive regulation of ubiquitin-dependent endocytosis|regulation of intracellular transport|ubiquitin-dependent endocytosis
GL18634-G	450.38	601.775	298.986	0.49684	-1.00915	2.22e-14	8.21e-14	Down	39.4329	41.491	40.6398	18.537	24.7468	25.27
GL18636-G	570.215	1074.04	66.3935	0.0618168	-4.01586	3.12e-156	1.13e-154	Down	90.3796	87.2976	87.6554	8.06017	4.50838	6.18212
GL18637-G	360.667	135.007	586.327	4.34295	2.11868	1.29e-31	9e-31	Up	10.1309	11.0012	10.3962	54.9169	42.8718	58.4302
GL18640-G	893.644	115.471	1671.82	14.4783	3.85582	3.82e-183	1.77e-181	Up	7.89046	10.9425	10.3785	160.263	150.762	169.879
GL18642-G	373.301	690.101	56.5012	0.0818739	-3.61045	5.8e-107	1.35e-105	Down	20.7579	20.1903	22.5266	1.549	2.01989	2.33466	GO:0005525	GTP binding
GL18645-G	1794.27	3368.05	220.488	0.0654645	-3.93314	1.41e-241	9.94e-240	Down	401.241	407.608	409.589	29.9551	25.9979	34.988	GO:0005783,GO:0005789,GO:0016021,GO:0004671,GO:0009908,GO:0009788,GO:0048367	endoplasmic reticulum|endoplasmic reticulum membrane|integral component of membrane|protein C-terminal S-isoprenylcysteine carboxyl O-methyltransferase activity|flower development|negative regulation of abscisic acid-activated signaling pathway|shoot system development
GL18647-G	374.149	556.555	191.742	0.344516	-1.53736	4.36e-27	2.66e-26	Down	16.4102	15.8371	15.5707	5.97677	6.27254	6.483
GL18652-G	281.461	440.549	122.373	0.277775	-1.84801	2.82e-31	1.95e-30	Down	12.7842	13.1124	12.433	4.08663	3.56458	4.48469	GO:0005525	GTP binding
GL18655-G	318.208	84.648	551.769	6.51839	2.70451	1.31e-19	6.12e-19	Up	4.19027	4.31604	3.75	25.7094	35.1229	29.7584	GO:0005576,GO:0030248,GO:0031176,GO:0045493	extracellular region|cellulose binding|endo-1,4-beta-xylanase activity|xylan catabolic process
GL18656-G	256.081	489.696	22.4659	0.0458773	-4.44608	1.91e-106	4.42e-105	Down	23.6465	25.648	23.9524	1.1797	0.668425	2.011
GL18666-G	254.728	95.7597	413.697	4.32015	2.11108	5.85e-08	1.5e-07	Up	3.34799	2.983	3.73302	13.9674	20.7662	14.3935
GL18668-G	1185.53	1618.9	752.173	0.464621	-1.10587	2.84e-24	1.59e-23	Down	49.8376	50.7752	56.9643	29.1155	24.2681	30.004	GO:0016021,GO:0020037,GO:0005506,GO:0004497,GO:0016705	integral component of membrane|heme binding|iron ion binding|monooxygenase activity|oxidoreductase activity, acting on paired donors, with incorporation or reduction of molecular oxygen
GL18671-G	246.821	354.829	138.813	0.39121	-1.35399	6.83e-17	2.87e-16	Down	21.459	18.9206	23.8438	9.59602	8.28431	10.7396
GL18672-G	56.0678	77.1775	34.9582	0.452958	-1.14255	0.000109613	0.000217397	Down	2.10093	2.21431	2.17705	1.08549	1.09626	1.16222	GO:0005525	GTP binding
GL18674-G	38.8404	52.5692	25.1116	0.477687	-1.06586	0.00621706	0.0101024	Down	7.19588	13.6937	11.1242	5.01461	7.47387	4.76967
GL18679-G	32.9674	20.4967	45.438	2.21685	1.14851	0.00645012	0.010462	Up	1.54149	3.03274	1.83446	3.81115	5.12333	7.23984
GL18681-G	77.413	45.5844	109.241	2.39646	1.26091	9.87e-07	2.33e-06	Up	2.52786	2.83804	2.25045	6.8932	7.40955	6.43161
GL18683-G	118.259	70.3429	166.176	2.36237	1.24024	3.11e-05	6.47e-05	Up	4.04008	3.96646	3.8355	13.2202	7.46215	11.3195
GL18686-G	8.02403	2.71232	13.3357	4.91672	2.2977	0.0063948	0.0103773	Up	0.470421	0.330539	0.493966	1.88142	2.66506	2.67266
GL18690-G	248.904	9.53379	488.274	51.215	5.6785	7.28e-18	3.18e-17	Up	2.7456	3.61722	3.60377	244.823	119.381	219.945
GL18691-G	48.0686	31.4884	64.6488	2.0531	1.0378	0.00104027	0.00185528	Up	12.8582	7.60239	9.55	29.7606	19.8991	20.6686
GL18694-G	4052.53	6567.17	1537.88	0.234177	-2.09433	1.74e-99	3.7e-98	Down	204.044	200.383	215.298	55.5306	50.7632	58.9055	GO:0005737,GO:0005524,GO:0004856,GO:0042732,GO:0005998	cytoplasm|ATP binding|xylulokinase activity|D-xylose metabolic process|xylulose catabolic process	ko00040	Pentose and glucuronate interconversions
GL18696-G	26.3909	41.3251	11.4567	0.277234	-1.85082	0.000375567	0.000707844	Down	6.95844	4.50331	3.84564	2.13051	0.553282	2.21945
GL18699-G	306.329	445.335	167.323	0.375724	-1.41226	1.07e-20	5.22e-20	Down	14.9403	12.5234	15.7215	6.94936	5.41412	6.11732
GL18700-G	4.2568	8.17286	0.34074	0.0416916	-4.5841	0.0020085	0.00346465	Down	0.887297	1.24691	1.55285	0	0.167559	0
GL18704-G	1067.1	1797.88	336.319	0.187064	-2.4184	4.24e-95	8.55e-94	Down	73.2467	77.071	72.2553	16.2896	12.3105	18.9578	GO:0016491	oxidoreductase activity
GL18705-G	113.506	32.8984	194.113	5.90038	2.56081	6.76e-21	3.32e-20	Up	1.87318	1.40277	1.65637	10.3235	9.3833	13.499
GL18706-G	46.0624	17.695	74.4299	4.20627	2.07254	1.97e-06	4.53e-06	Up	2.71248	3.19521	2.6807	15.4894	8.67779	17.2238
GL18707-G	37.8454	69.0259	6.66479	0.0965548	-3.37251	6.58e-16	2.63e-15	Down	3.23794	3.46287	3.3	0.623259	0.161857	0.324637
GL18708-G	9.9051	3.40596	16.4042	4.81634	2.26794	0.00228069	0.00390782	Up	0.485056	0.76685	1.27333	5.29078	3.57236	4.96046
GL18710-G	855.866	538.508	1173.22	2.17865	1.12344	1.46e-22	7.65e-22	Up	24.9499	28.398	26.3519	65.9933	63.7029	67.8084	GO:0005634,GO:0005524,GO:0004707	nucleus|ATP binding|MAP kinase activity
GL18722-G	20685.6	33722.3	7648.86	0.226819	-2.14039	1.38e-115	3.5e-114	Down	992.239	962.828	934.668	222.045	291.75	228.912	GO:0000275,GO:0043531,GO:0005524,GO:0046933,GO:0006754,GO:0046034,GO:0015986,GO:0022900,GO:0006979	mitochondrial proton-transporting ATP synthase complex, catalytic core F(1)|ADP binding|ATP binding|proton-transporting ATP synthase activity, rotational mechanism|ATP biosynthetic process|ATP metabolic process|ATP synthesis coupled proton transport|electron transport chain|response to oxidative stress	ko00190	Oxidative phosphorylation
GL18753-G	46.0522	17.0226	75.0818	4.41072	2.14101	4.67e-10	1.36e-09	Up	2.53073	3.16742	2.4913	12.7669	15.9502	12.2214
GL18754-G	17939.9	28637.5	7242.27	0.252895	-1.98339	5.13e-99	1.08e-97	Down	371.532	354.509	366.997	118.605	86.2625	110.513	GO:0005829,GO:0009337,GO:0051539,GO:0010181,GO:0020037,GO:0046872,GO:0050311,GO:0004783,GO:0016002,GO:0019344,GO:0070814,GO:0009086,GO:0000103	cytosol|sulfite reductase complex (NADPH)|4 iron, 4 sulfur cluster binding|FMN binding|heme binding|metal ion binding|sulfite reductase (ferredoxin) activity|sulfite reductase (NADPH) activity|sulfite reductase activity|cysteine biosynthetic process|hydrogen sulfide biosynthetic process|methionine biosynthetic process|sulfate assimilation	ko00920	Sulfur metabolism
GL18758-G	2528.94	4513.19	544.702	0.120691	-3.05061	3.02e-177	1.29e-175	Down	212.307	222.366	215.82	30.639	31.022	27.5043	GO:0016838,GO:0046872	carbon-oxygen lyase activity, acting on phosphates|metal ion binding
GL18759-G	21.6325	7.1272	36.1378	5.0704	2.3421	3.05e-06	6.92e-06	Up	0.170394	0.134693	0.62623	2.09091	1.68932	1.54893
GL18760-G	149.724	31.4444	268.003	8.52306	3.09137	5.95e-20	2.82e-19	Up	2.557	1.225	1.76965	17.5585	20.939	15.1878
GL18766-G	371.081	601.032	141.13	0.234813	-2.09042	1.44e-45	1.42e-44	Down	50.3836	44.7046	52.1447	13.4318	10.3049	15.7301	GO:0032153,GO:0051286,GO:0005794,GO:0016021,GO:0015174	cell division site|cell tip|Golgi apparatus|integral component of membrane|basic amino acid transmembrane transporter activity
GL18767-G	16.4059	8.84887	23.9628	2.70801	1.43723	0.0187691	0.0285406	Up	0.339992	0.537511	1.42804	3.0595	1.25199	2.80088
GL18772-G	5140.96	3129.85	7152.07	2.28512	1.19227	4.1e-36	3.25e-35	Up	312.512	328.944	337.541	822.2	886.802	830.947	GO:0022625,GO:0003735,GO:0002181,GO:0042273	cytosolic large ribosomal subunit|structural constituent of ribosome|cytoplasmic translation|ribosomal large subunit biogenesis	ko03010	Ribosome
GL18774-G	116.489	176.346	56.6312	0.321136	-1.63874	1.1e-13	3.95e-13	Down	12.6754	12.3028	13.4602	5.85839	2.67765	5.61469
GL18783-G	764.104	15.6814	1512.53	96.4537	6.59176	2.38e-54	2.78e-53	Up	0.682886	1.11232	1.17338	124.731	81.1729	120.555	GO:0005829,GO:0005634,GO:0005525,GO:0003924,GO:0016151,GO:0019627	cytosol|nucleus|GTP binding|GTPase activity|nickel cation binding|urea metabolic process
GL18788-G	135.13	73.3162	196.944	2.68623	1.42558	1.43e-11	4.59e-11	Up	2.97971	4.45298	2.47506	10.5266	10.7332	8.99513
GL18792-G	5201.33	2332.3	8070.35	3.46025	1.79088	6.11e-47	6.22e-46	Up	78.8709	72.0259	74.1902	285.391	313.784	285.335	GO:0004190	aspartic-type endopeptidase activity
GL18797-G	78.9159	105.346	52.4862	0.498228	-1.00512	6.38e-05	0.000129175	Down	17.5032	17.3626	20.1811	9.17151	10.1104	11.8942
GL18801-G	78.1204	117.864	38.377	0.325604	-1.61881	6.19e-10	1.8e-09	Down	20.7395	19.1712	21.0636	10.1983	4.62275	7.91974
GL18802-G	24.3846	39.3027	9.46662	0.240865	-2.0537	1.08e-05	2.34e-05	Down	7.8705	4.97715	8.08077	3.43392	0.396342	1.98736
GL18804-G	383.41	586.661	180.16	0.307093	-1.70325	6.46e-33	4.69e-32	Down	42.5698	43.5783	50.3983	13.5882	16.713	17.2817
GL18809-G	133.417	47.7447	219.089	4.58876	2.1981	4.63e-06	1.03e-05	Up	2.93598	1.70727	2.71085	10.4355	16.8625	10.8136
GL18816-G	148.266	216.253	80.2802	0.371233	-1.4296	2.5e-13	8.81e-13	Down	28.3992	24.366	24.3987	10.7522	13.0307	8.66747	GO:0016021,GO:0016491,GO:0043386	integral component of membrane|oxidoreductase activity|mycotoxin biosynthetic process
GL18818-G	29.1929	41.1248	17.261	0.419724	-1.25249	0.00184857	0.00319829	Down	4.8972	4.9157	4.775	1.90773	2.77439	2.25235
GL18820-G	123.804	177.968	69.6398	0.391305	-1.35363	1.41e-10	4.25e-10	Down	5.02079	4.59626	5.93486	2.47223	1.95045	2.51022	GO:0005525	GTP binding
GL18824-G	188.025	40.808	335.241	8.21509	3.03828	1.49e-06	3.46e-06	Up	10.358	11.1832	9.81528	62.2769	130.815	97.8887
GL18825-G	167.522	231.947	103.097	0.444483	-1.1698	2.22e-10	6.61e-10	Down	8.26457	9.1481	9.23299	3.95162	5.21658	4.24521
GL18832-G	42.1596	59.2603	25.0588	0.422861	-1.24175	0.000285765	0.000544841	Down	2.2849	3.06929	2.72857	1.71038	1.06602	1.11997
GL18833-G	46.3053	67.4113	25.1993	0.373814	-1.41961	1.47e-05	3.14e-05	Down	2.38715	2.98773	2.27163	1.13916	1.01429	1.10195
GL18840-G	2251.76	3062.74	1440.79	0.470425	-1.08796	1.46e-27	9.05e-27	Down	128.939	124.7	131.66	68.3592	67.0754	70.696
GL18848-G	1012.79	1859.58	166.002	0.0892687	-3.4857	1.19e-168	4.74e-167	Down	99.3269	100.775	99.9548	8.3295	11.8371	10.1836	GO:0050662,GO:0016491	coenzyme binding|oxidoreductase activity
GL18850-G	1908.65	1124.16	2693.14	2.39568	1.26044	7.85e-35	6e-34	Up	29.0455	28.73	29.5344	80.234	75.19	82.597	GO:0005525	GTP binding
GL18851-G	19.7569	27.5411	11.9728	0.434724	-1.20183	0.0145473	0.0225066	Down	2.53552	2.78854	3.93576	1.32269	1.37398	1.87896
GL18852-G	17.6617	6.10873	29.2147	4.78244	2.25775	0.000100052	0.000199295	Up	1.19276	0.942848	3.44426	6.83031	9.46022	13.892
GL18855-G	89.3472	33.922	144.772	4.26781	2.0935	1.62e-08	4.33e-08	Up	1.07879	0.821174	1.19572	5.78543	3.39535	5.92477
GL18856-G	49.3839	72.6936	26.0742	0.358686	-1.47921	8.09e-06	1.77e-05	Down	14.2353	13.3365	16.1935	4.09748	3.13627	10.7836
GL18860-G	237.237	367.149	107.324	0.292317	-1.7744	3.56e-26	2.11e-25	Down	15.3176	15.881	15.2975	5.22116	4.85768	5.3918
GL18870-G	4.36845	1.35945	7.37744	5.42677	2.44009	0.0397414	0.0575392	Up	0.156807	0.165269	0.32931	1.88142	1.06602	1.06906
GL18875-G	3132.29	1934.47	4330.11	2.23839	1.16246	9e-33	6.51e-32	Up	55.8001	53.1191	55.8014	147.185	128.922	143.694	GO:0005829,GO:0017168,GO:1990748,GO:0006749	cytosol|5-oxoprolinase (ATP-hydrolyzing) activity|cellular detoxification|glutathione metabolic process
GL18877-G	13408.5	26441.8	375.317	0.0141941	-6.13857	0	0	Down	4180.34	4286.66	4038.1	54.9427	69.7561	77.0214	GO:0005576,GO:0009277,GO:0005199	extracellular region|fungal-type cell wall|structural constituent of cell wall
GL18878-G	18.6959	12.3092	25.0826	2.03771	1.02695	0.0389998	0.0565454	Up	2.2737	4.55317	1.67125	6.94415	4.6372	8.26743
GL18883-G	116.813	171.934	61.6914	0.358808	-1.47871	7.76e-12	2.52e-11	Down	6.18669	6.05202	7.15764	2.66694	3.06418	2.14684
GL18886-G	204.182	135.71	272.655	2.0091	1.00655	5.16e-09	1.42e-08	Up	10.9551	8.64158	8.82652	22.3956	22.5614	19.964	GO:0016787	hydrolase activity
GL18888-G	163.012	88.7279	237.297	2.67443	1.41923	8.42e-14	3.04e-13	Up	2.98296	3.0756	2.68966	8.24031	9.14765	9.2106	GO:0071949,GO:0004497	FAD binding|monooxygenase activity
GL18894-G	33.7368	49.3577	18.116	0.367034	-1.44601	0.00014744	0.000288976	Down	29.2333	36.2884	32.0607	11.3374	11.777	17.7159
GL18896-G	174.186	234.874	113.498	0.483229	-1.04922	6.29e-09	1.72e-08	Down	11.8516	12.111	12.8776	6.12636	7.9403	6.08933
GL18898-G	199.101	310.911	87.2903	0.280756	-1.83261	2e-24	1.13e-23	Down	23.3301	26.423	25.0791	8.54	6.36214	9.0762
GL18907-G	1421.63	1920.47	922.779	0.480496	-1.0574	1.39e-23	7.58e-23	Down	80.1293	77.5203	73.8201	45.084	39.4235	42.1477	GO:0005681,GO:0003676,GO:0006397,GO:0008380	spliceosomal complex|nucleic acid binding|mRNA processing|RNA splicing
GL18908-G	477.802	81.4378	874.166	10.7341	3.42414	8.25e-114	2.06e-112	Up	9.0948	7.27185	9.55	114.025	96.4158	106.194
GL18913-G	15979.4	31708.8	250.062	0.0078862	-6.98645	0	0	Down	1295.52	1335.92	1367.11	10.0332	14.2719	11.3936	GO:0010494,GO:0005829,GO:0005622,GO:0005759,GO:0071949,GO:0020037,GO:0046872,GO:0008941,GO:0016966,GO:0019825,GO:0071218,GO:0071500,GO:0034599,GO:1902170,GO:0046210,GO:0009636	cytoplasmic stress granule|cytosol|intracellular|mitochondrial matrix|FAD binding|heme binding|metal ion binding|nitric oxide dioxygenase activity|nitric oxide reductase activity|oxygen binding|cellular response to misfolded protein|cellular response to nitrosative stress|cellular response to oxidative stress|cellular response to reactive nitrogen species|nitric oxide catabolic process|response t…
GL18914-G	55.1274	74.6871	35.5677	0.476223	-1.07029	0.00103531	0.0018467	Down	2.81444	4.72415	4.3235	1.59178	2.65742	2.132
GL18922-G	10.6828	4.72952	16.636	3.51749	1.81454	0.00889859	0.0141845	Up	0.507617	0.178337	0.533023	1.9379	0.862734	2.11493
GL18928-G	4.92128	1.69385	8.14872	4.81078	2.26627	0.0408061	0.0589461	Up	0.178329	0.125302	0	0.32419	0.606169	0.742988
GL18931-G	51.66	81.9136	21.4064	0.261329	-1.93606	1.21e-09	3.44e-09	Down	7.22234	7.33018	7.67745	2.0424	2.32365	2.22897
GL18940-G	251.339	418.981	83.6975	0.199764	-2.32363	8.4e-43	7.73e-42	Down	10.9038	10.6304	10.0444	2.40572	2.66748	2.08375	GO:0005525	GTP binding
GL18945-G	213.546	290.904	136.188	0.468153	-1.09495	7.82e-11	2.4e-10	Down	7.58534	7.51342	7.3523	3.76331	4.19669	3.97805	GO:0005634,GO:0005524,GO:0016887,GO:0008568,GO:0031122,GO:0006310,GO:0006281,GO:0045128,GO:0010569	nucleus|ATP binding|ATPase activity|microtubule-severing ATPase activity|cytoplasmic microtubule organization|DNA recombination|DNA repair|negative regulation of reciprocal meiotic recombination|regulation of double-strand break repair via homologous recombination
GL18946-G	115.234	174.233	56.2343	0.322754	-1.6315	5.05e-07	1.21e-06	Down	9.8693	6.95016	6.59903	2.3654	3.15916	3.0676	GO:0005576,GO:0030246,GO:0016787,GO:0102210,GO:0071555,GO:0000272	extracellular region|carbohydrate binding|hydrolase activity|rhamnogalacturonan endolyase activity|cell wall organization|polysaccharide catabolic process
GL18948-G	1163.17	530.219	1796.12	3.3875	1.76022	1.34e-05	2.87e-05	Up	23.3995	25.7037	23.3444	72.8462	119.842	84.7157	GO:0016798,GO:0006284	hydrolase activity, acting on glycosyl bonds|base-excision repair	ko03410	Base excision repair
GL18950-G	23.5028	12.2132	34.7924	2.84876	1.51033	0.00104506	0.00186327	Up	2.62192	2.07257	1.37658	6.43473	7.98396	5.2137
GL18952-G	538.776	782.976	294.576	0.376226	-1.41033	9.75e-28	6.09e-27	Down	19.8017	22.1729	22.0623	11.1071	7.88468	8.45672	GO:0005829,GO:0005739,GO:0050660,GO:0010181,GO:0050661,GO:0003958,GO:0016491,GO:0016226	cytosol|mitochondrion|flavin adenine dinucleotide binding|FMN binding|NADP binding|NADPH-hemoprotein reductase activity|oxidoreductase activity|iron-sulfur cluster assembly
GL18956-G	259.77	408.55	110.991	0.271669	-1.88008	6.6e-31	4.52e-30	Down	9.0948	9.25012	9.932	2.40565	3.40061	2.8936
GL18957-G	66.6559	89.6268	43.685	0.48741	-1.03679	0.000154757	0.000302557	Down	5.56458	4.79281	5.96875	3.52428	2.16945	3.39944
GL18960-G	3147.89	5659.58	636.198	0.112411	-3.15315	9.3e-194	4.8e-192	Down	434.228	451.462	447.346	66.0221	45.8677	59.1034	GO:0003838,GO:0016126	sterol 24-C-methyltransferase activity|sterol biosynthetic process
GL18961-G	373.459	225.631	521.286	2.31034	1.20811	5.45e-13	1.88e-12	Up	6.39242	6.24583	6.19382	14.9626	18.3405	16.0548
GL18963-G	169.482	249.316	89.6483	0.359577	-1.47563	3.51e-15	1.35e-14	Down	6.60632	7.49365	8.39902	3.16671	2.55105	3.50087
GL18968-G	17.9515	34.9742	0.928702	0.0265539	-5.23493	1.49e-12	5.05e-12	Down	7.15974	6.32243	7.1117	0.633205	0	0
GL18989-G	9.64303	2.00403	17.282	8.62364	3.1083	0.000943428	0.00169164	Up	1.08271	0	0.227381	6.84967	3.43496	2.7066
GL18996-G	110.565	204.635	16.494	0.0806021	-3.63304	4.78e-44	4.53e-43	Down	24.0282	24.4966	21.3401	1.7146	1.78109	2.93443
GL19012-G	334.907	132.549	537.264	4.05331	2.0191	2.71e-40	2.37e-39	Up	10.6565	15.0078	11.3828	54.01	59.9557	56.5776			ko00620	Pyruvate metabolism
GL19021-G	19.431	32.3235	6.53854	0.202285	-2.30554	1.06e-05	2.3e-05	Down	2.45598	2.8312	2.25654	0.16743	0.608727	0.959301
GL19027-G	6.80954	3.05988	10.5592	3.45085	1.78695	0.0425701	0.0613146	Up	0.440071	0.46382	0.462097	1.92004	0.831039	2.66691
GL19029-G	423.568	661.152	185.983	0.281302	-1.82981	3.46e-39	2.94e-38	Down	22.7634	23.4356	24.6046	8.28923	7.73364	6.59636
GL19031-G	294.78	125.151	464.408	3.71077	1.89172	2.62e-33	1.92e-32	Up	5.64326	6.32978	7.7741	26.09	28.3922	28.6497
GL19038-G	113.255	180.224	46.2849	0.256818	-1.96118	3.41e-18	1.51e-17	Down	8.2937	8.93996	8.60985	2.0046	2.18912	3.37337
GL19044-G	336.681	497.65	175.712	0.353084	-1.50192	1.62e-24	9.14e-24	Down	26.4308	32.8207	29.9172	10.4018	13.0062	12.3075
GL19053-G	16.9243	8.88263	24.9659	2.81064	1.4909	0.0236718	0.0353893	Up	0.683819	1.58559	1.43609	4.17693	1.85953	5.90531
GL19056-G	21.4872	33.9555	9.01879	0.265606	-1.91264	0.00667947	0.0108221	Down	4.5474	4.05546	9.55	2.48005	1.78354	1.19242
GL19059-G	37.263	64.9072	9.61877	0.148193	-2.75445	3.85e-12	1.27e-11	Down	8.50593	8.41328	8.93166	1.42737	0.741358	2.23042
GL19060-G	120.56	47.1754	193.944	4.11114	2.03954	4.12e-06	9.23e-06	Up	7.03331	16.3595	11.46	64.2829	34.0748	65.5883
GL19064-G	1445.86	689.545	2202.18	3.19367	1.67521	0.000320801	0.000609023	Up	68.1121	72.2047	67.0576	180.181	335.133	232.634
GL19082-G	128.634	180.434	76.8326	0.42582	-1.23168	7.9e-09	2.14e-08	Down	11.1994	14.5765	15.5483	5.32904	7.74995	6.83259
GL19093-G	457.69	195.402	719.979	3.68461	1.88151	1.73e-39	1.48e-38	Up	4.76662	4.6684	3.91916	20.0857	15.8968	20.1832	GO:0005576,GO:0009044,GO:0045493	extracellular region|xylan 1,4-beta-xylosidase activity|xylan catabolic process	ko00520	Amino sugar and nucleotide sugar metabolism
GL19094-G	2356.1	4192.46	519.747	0.123972	-3.01191	4.91e-122	1.33e-120	Down	509.309	561.519	529.531	48.0275	113.851	61.293	GO:0005576	extracellular region
GL19099-G	356.968	525.269	188.666	0.359179	-1.47722	4.59e-21	2.27e-20	Down	51.8031	64.4647	53.7257	23.6693	21.2124	24.6573
GL19100-G	1059.29	2070.72	47.8535	0.0231096	-5.43537	1.08e-297	1.15e-295	Down	260.346	253.921	265.451	8.50303	5.18749	6.88953	GO:0005576	extracellular region
GL19102-G	4.39563	7.45947	1.33179	0.178536	-2.48571	0.0333022	0.0487787	Down	1.12979	0.833532	0.593168	0.123232	0.384033	0	GO:0005576	extracellular region
GL19107-G	1241.68	484.77	1998.59	4.12276	2.04361	5.06e-66	7.06e-65	Up	26.3552	29.9736	26.7282	139.067	112.875	138.409
GL19108-G	118.167	203.3	33.0344	0.162491	-2.62157	1.12e-29	7.36e-29	Down	12.5464	10.394	10.9307	2.03185	2.11064	2.11666	GO:0005829,GO:0016491	cytosol|oxidoreductase activity
GL19109-G	185.729	12.5775	358.881	28.5335	4.83458	1.77e-11	5.63e-11	Up	1.90558	2.00842	2.72857	46.6722	68.1103	100.587	GO:0005576,GO:0009277,GO:0005199	extracellular region|fungal-type cell wall|structural constituent of cell wall
GL19117-G	202.021	339.783	64.258	0.189115	-2.40267	7.38e-39	6.21e-38	Down	22.061	21.3086	20.1324	4.22279	4.94356	4.46888	GO:0016021,GO:0005743,GO:0005739,GO:0015187,GO:0005342,GO:1904983,GO:0006783,GO:0006839	integral component of membrane|mitochondrial inner membrane|mitochondrion|glycine transmembrane transporter activity|organic acid transmembrane transporter activity|glycine import into mitochondrion|heme biosynthetic process|mitochondrial transport
GL19124-G	1263.25	2334.8	191.696	0.0821039	-3.6064	3.16e-191	1.6e-189	Down	111.912	104.963	106.101	10.069	8.55305	11.6261	GO:0071949,GO:0004497	FAD binding|monooxygenase activity
GL19125-G	5.98593	2.37283	9.59903	4.0454	2.01628	0.0359742	0.0524903	Up	0.662779	0.465698	0.463968	3.61465	1.75225	2.00828
GL19135-G	1033.14	1710.33	355.958	0.208123	-2.26449	1.83e-84	3.22e-83	Down	112.536	110.702	110.425	23.5007	24.1941	31.4036	GO:0009507,GO:0016491	chloroplast|oxidoreductase activity	ko00061,ko00780	Fatty acid biosynthesis|Biotin metabolism
GL19138-G	2086.51	3929.63	243.398	0.0619393	-4.013	3.64e-260	2.86e-258	Down	193.161	194.282	195.66	11.383	17.6813	11.7473
GL19149-G	462.769	253.484	672.054	2.65127	1.40668	9.67e-13	3.31e-12	Up	11.1676	10.834	10.616	32.9443	26.7448	39.03
GL19178-G	17.5093	26.1729	8.84564	0.337969	-1.56504	0.00286154	0.00484137	Down	2.53154	2.56934	2.36289	0.715891	1.38107	0.745774
GL19182-G	23.3922	36.0226	10.7617	0.298748	-1.743	0.000148604	0.00029117	Down	3.54343	3.61017	5.82922	1.03067	1.73978	1.61054
GL19183-G	58.8726	87.7385	30.0066	0.342001	-1.54793	1.49e-07	3.72e-07	Down	4.9551	5.48694	6.32276	2.32612	1.91884	2.28067
GL19184-G	26.1864	44.8006	7.57219	0.16902	-2.56473	2.22e-08	5.85e-08	Down	4.06175	3.35031	4.63592	0.577876	1.30062	0.401332	GO:0005576,GO:0008810,GO:0030248,GO:0030245	extracellular region|cellulase activity|cellulose binding|cellulose catabolic process
GL19188-G	128.741	214.786	42.6958	0.198783	-2.33073	2.26e-26	1.35e-25	Down	85.4488	104.773	86.1721	21.686	20.6098	20.1879
GL19199-G	17.1899	10.5669	23.8129	2.25353	1.17219	0.02542	0.0378245	Up	2.2737	3.76578	4.43393	10.6288	7.36063	8.85797
GL19203-G	460.059	668.364	251.754	0.376672	-1.40862	1.1e-11	3.54e-11	Down	32.9242	32.1841	38.3067	20.0621	8.34753	16.2231
GL19204-G	144.24	217.916	70.5636	0.323811	-1.62677	3.12e-08	8.15e-08	Down	9.90785	6.65613	8.49771	4.08358	2.99934	2.1485	GO:0005525	GTP binding
GL19207-G	507.349	331.981	682.718	2.0565	1.04019	6.28e-16	2.52e-15	Up	16.0642	15.7329	18.1658	42.8618	34.1629	39.9892
GL19211-G	857.374	540.092	1174.66	2.17492	1.12096	1.96e-22	1.02e-21	Up	14.5247	13.5477	16.2421	37.5645	35.1435	36.8666
GL19213-G	698.088	1134.64	261.537	0.230502	-2.11715	2.82e-64	3.83e-63	Down	43.6843	41.0757	41.3066	10.9162	8.89779	13.364
GL19215-G	29.2	53.3862	5.01386	0.0939169	-3.41247	3.4e-13	1.19e-12	Down	3.41964	3.75756	4.6604	0	0.82439	0.413372
GL19218-G	262.379	59.2053	465.552	7.86334	2.97514	2.12e-28	1.35e-27	Up	8.8398	10.5711	11.2458	103.652	71.2674	100.059
GL19220-G	131.288	45.8827	216.693	4.72276	2.23963	5.55e-23	2.95e-22	Up	2.2048	2.26569	3.24121	11.7239	13.9897	15.5954
GL19225-G	6.60936	2.72187	10.4969	3.85648	1.94728	0.0489958	0.069859	Up	1.34738	1.42009	0	5.14381	1.14499	6.12403
GL19230-G	1370.02	653.795	2086.25	3.19099	1.67401	4.48e-54	5.22e-53	Up	14.3553	16.2882	15.8839	60.2608	51.4449	57.3035	GO:0005634,GO:0009405,GO:0030435	nucleus|pathogenesis|sporulation resulting in formation of a cellular spore
GL19231-G	2109.1	207.805	4010.39	19.2988	4.27044	8.23e-90	1.55e-88	Up	6.54325	5.77447	7.49535	159.065	120.75	155.957	GO:0016021,GO:0020037,GO:0005506,GO:0004497,GO:0016705	integral component of membrane|heme binding|iron ion binding|monooxygenase activity|oxidoreductase activity, acting on paired donors, with incorporation or reduction of molecular oxygen
GL19236-G	302.682	423.114	182.249	0.430732	-1.21514	9.06e-16	3.59e-15	Down	20.9487	23.264	21.568	12.4839	9.95752	9.81177	GO:0005829,GO:0000790,GO:0005634,GO:0018024,GO:0046872,GO:0016570	cytosol|nuclear chromatin|nucleus|histone-lysine N-methyltransferase activity|metal ion binding|histone modification
GL19255-G	185.822	324.137	47.5072	0.146565	-2.77038	2.16e-45	2.12e-44	Down	7.27134	8.01965	6.90248	1.2523	1.14782	1.30458	GO:0005525	GTP binding
GL19256-G	183.823	272.482	95.1628	0.349244	-1.51769	5.78e-17	2.44e-16	Down	11.2416	10.7375	10.3697	3.87442	4.02465	4.96756
GL19260-G	12.9501	18.4487	7.45151	0.403904	-1.30791	0.0340183	0.0497619	Down	2.62739	5.32535	3.39556	1.76359	1.83198	1.60756
GL19265-G	393.68	96.7264	690.633	7.14007	2.83594	1.58e-27	9.76e-27	Up	4.18889	3.46037	3.44751	30.3369	24.3298	35.8484	GO:0020037,GO:0005506,GO:0004497,GO:0016705,GO:0045461	heme binding|iron ion binding|monooxygenase activity|oxidoreductase activity, acting on paired donors, with incorporation or reduction of molecular oxygen|sterigmatocystin biosynthetic process
GL19267-G	4504.24	489.301	8519.19	17.4109	4.12192	8.86e-137	2.75e-135	Up	8.63963	8.39986	8.53097	186.639	146.584	174.268	GO:0016020,GO:0070330,GO:0010181,GO:0020037,GO:0005506,GO:0003958	membrane|aromatase activity|FMN binding|heme binding|iron ion binding|NADPH-hemoprotein reductase activity	ko00071,ko00380	Fatty acid degradation|Tryptophan metabolism
GL19270-G	133.699	212.234	55.1652	0.259927	-1.94382	2.13e-13	7.52e-13	Down	28.2766	40.0853	38.5473	12.265	6.74501	12.7769
GL19272-G	24.5544	1.3448	47.764	35.5175	5.15046	3.51e-15	1.35e-14	Up	0.256192	0	0.269014	8.94216	4.78959	7.56878	GO:0016491,GO:0009405	oxidoreductase activity|pathogenesis
GL19282-G	2.19979	4.39958	0	0	#NAME?	0.0186102	0.0283119	Down	2.54654	1.5337	0.764	0	0	0
GL19284-G	953.645	1394.14	513.153	0.368079	-1.44191	9.19e-37	7.38e-36	Down	63.1058	74.7934	67.8941	28.4115	27.9194	29.8179	GO:0005737,GO:0005829,GO:0004109,GO:0042803,GO:0006783,GO:0019353	cytoplasm|cytosol|coproporphyrinogen oxidase activity|protein homodimerization activity|heme biosynthetic process|protoporphyrinogen IX biosynthetic process from glutamate	ko00860	Porphyrin and chlorophyll metabolism
GL19292-G	47.0114	70.5994	23.4234	0.331779	-1.59171	2.61e-05	5.47e-05	Down	9.84027	8.17135	14.0902	4.06566	5.06797	2.88005
GL19296-G	23.495	41.1018	5.88823	0.14326	-2.8033	9.78e-05	0.000194837	Down	1.38258	1.32058	2.72209	0.0471269	0.293726	0.540034	GO:0071949,GO:0004497	FAD binding|monooxygenase activity
GL19297-G	784.071	509.94	1058.2	2.07515	1.05321	2.07e-19	9.57e-19	Up	44.0474	42.1016	52.3378	112.526	106.484	107.497
GL19299-G	143.583	237.257	49.9097	0.210361	-2.24906	2.33e-27	1.43e-26	Down	122.512	125.741	138.194	27.4265	40.6133	23.7081
GL19318-G	52.0297	71.7996	32.2597	0.449302	-1.15424	0.000173893	0.000338726	Down	3.52842	4.36002	5.42977	2.12339	1.79215	2.90328
GL19319-G	39.0201	53.4119	24.6283	0.461102	-1.11684	0.0016778	0.00291801	Down	2.67822	3.1168	3.28098	2.49527	1.20118	1.07781
GL19322-G	1007.05	1581.25	432.856	0.273743	-1.8691	2.58e-60	3.3e-59	Down	56.3546	54.0752	54.7758	14.3091	20.0391	16.8965	GO:0005743,GO:0005739,GO:0071949,GO:0008860,GO:0004324,GO:0015039,GO:0016491,GO:0044571,GO:0022904,GO:0006744	mitochondrial inner membrane|mitochondrion|FAD binding|ferredoxin-NAD+ reductase activity|ferredoxin-NADP+ reductase activity|NADPH-adrenodoxin reductase activity|oxidoreductase activity|[2Fe-2S] cluster assembly|respiratory electron transport chain|ubiquinone biosynthetic process
GL19325-G	528.572	843.383	213.762	0.253457	-1.98018	2.08e-50	2.25e-49	Down	27.5222	28.2389	25.5703	7.95461	7.54454	7.96239	GO:0020037,GO:0005506,GO:0004497,GO:0016705	heme binding|iron ion binding|monooxygenase activity|oxidoreductase activity, acting on paired donors, with incorporation or reduction of molecular oxygen
GL19327-G	5680.32	11124.9	235.718	0.0211883	-5.56059	0	0	Down	472.341	477.599	471.986	11.8218	11.8518	10.5491	GO:0005777,GO:0003884,GO:0071949,GO:0046416	peroxisome|D-amino-acid oxidase activity|FAD binding|D-amino acid metabolic process	ko00260,ko00330,ko00472,ko04146	Glycine, serine and threonine metabolism|Arginine and proline metabolism|D-Arginine and D-ornithine metabolism|Peroxisome
GL19328-G	4941.99	536.661	9347.33	17.4176	4.12247	1.31e-23	7.14e-23	Up	69.9203	70.2946	70.4397	1158.34	1679.04	1316.19	GO:0005576	extracellular region
GL19329-G	1190.57	762.792	1618.35	2.12161	1.08516	1.18e-23	6.46e-23	Up	43.2217	44.4124	44.7263	112.45	97.1049	110.211
GL19330-G	51.4064	26.9523	75.8604	2.81461	1.49294	0.000627253	0.00115091	Up	3.16341	5.00119	2.62971	14.9522	7.16861	12.7307			ko00260	Glycine, serine and threonine metabolism
GL19334-G	2135.6	3805.99	465.207	0.12223	-3.03233	1.58e-169	6.34e-168	Down	121.031	117.368	113.738	16.2904	16.991	15.6224
GL19335-G	603.674	1113.24	94.1088	0.084536	-3.56429	1.16e-137	3.64e-136	Down	59.6474	58.4969	57.3544	5.76559	5.46071	5.65295	GO:0005829,GO:0016491	cytosol|oxidoreductase activity
GL19336-G	707.109	349.263	1064.96	3.04915	1.60841	1.03e-21	5.25e-21	Up	16.0745	17.5365	16.3362	65.5195	47.7167	60.5104
GL19340-G	182.001	291.756	72.2453	0.247622	-2.01379	6.06e-27	3.67e-26	Down	12.5835	11.5197	11.6887	3.3434	2.74187	4.03289	GO:0016021,GO:0071949,GO:0004497	integral component of membrane|FAD binding|monooxygenase activity
GL19341-G	13.5579	25.5056	1.61018	0.0631305	-3.98552	6.97e-08	1.78e-07	Down	6.41986	7.04825	7.30294	0.875312	0.606169	0
GL19347-G	18.1228	28.4417	7.80397	0.274385	-1.86573	0.000385302	0.000725268	Down	4.9608	2.90473	4.05152	1.05214	1.40521	1.25264
GL19356-G	1870.86	2835.07	906.645	0.319796	-1.64477	1.38e-56	1.66e-55	Down	155.516	150.063	153.191	55.1123	54.2965	57.4732
GL19363-G	21.7521	31.9114	11.5929	0.363283	-1.46083	0.00205548	0.00353926	Down	0.957347	0.819823	1.13092	0.522116	0.372874	0.305949
GL19367-G	436.535	736.071	137	0.186123	-2.42567	6.37e-64	8.59e-63	Down	16.3129	15.0849	14.7689	4.3415	2.87415	2.57771	GO:0005525	GTP binding
GL19368-G	188.361	274.423	102.299	0.372777	-1.42362	1.54e-15	6.05e-15	Down	6.69763	7.18604	6.22331	2.52275	3.11194	2.87444	GO:0005525	GTP binding
GL19369-G	4.37738	0.6724	8.08237	12.0202	3.58739	0.00686111	0.0110948	Up	0.108487	0	0.113917	1.06499	0.983368	0.986175
GL19370-G	1504.03	2418.49	589.562	0.243773	-2.03639	9.31e-79	1.55e-77	Down	197.041	204.465	187.971	54.9763	55.3831	52.9917
GL19374-G	15.176	4.07984	26.2721	6.43949	2.68695	1.41e-05	3.03e-05	Up	0.463429	0.488439	0.486624	3.41205	3.8069	3.29118	GO:0005789,GO:0016021,GO:0020037,GO:0005506,GO:0004497,GO:0016705	endoplasmic reticulum membrane|integral component of membrane|heme binding|iron ion binding|monooxygenase activity|oxidoreductase activity, acting on paired donors, with incorporation or reduction of molecular oxygen
GL19378-G	147.649	239.588	55.7087	0.232518	-2.10458	4.17e-25	2.4e-24	Down	12.9633	12.7988	11.5676	2.45909	3.83167	3.5515
GL19381-G	101.38	25.2343	177.525	7.03506	2.81456	6.69e-29	4.32e-28	Up	0.494155	0.768834	0.543596	4.90235	4.18594	5.40111
GL19388-G	7123.98	14213.7	34.2186	0.00240743	-8.69829	0	0	Down	1221.9	1180.5	1139.89	2.77051	2.50659	4.46888
GL19390-G	92.3572	51.7994	132.915	2.56596	1.3595	1.18e-08	3.18e-08	Up	7.2038	10.8194	10.401	25.93	25.3031	31.7191
GL19402-G	40.0948	25.7865	54.4032	2.10975	1.07708	0.00179043	0.00310294	Up	1.72064	1.36012	1.74223	4.9601	3.48138	3.14218
GL19403-G	528.339	877.67	179.008	0.203958	-2.29366	9.4e-65	1.29e-63	Down	8.3804	7.7129	8.36707	2.03799	1.81607	1.82125
GL19404-G	1887.55	2903.87	871.24	0.300027	-1.73683	2.64e-62	3.46e-61	Down	231.201	231.687	220.829	86.2847	70.9502	76.4298
GL19405-G	267.521	379.441	155.601	0.410078	-1.28603	2.34e-16	9.53e-16	Down	32.1221	29.9398	27.2277	12.3264	13.9445	15.3915
GL19407-G	2372.38	3185.36	1559.39	0.48955	-1.03047	3.04e-25	1.76e-24	Down	36.0555	30.8809	34.2528	19.0318	19.2492	18.0109
GL19414-G	57.5344	36.3806	78.6882	2.16292	1.11298	0.000144784	0.000284229	Up	1.29675	1.36674	1.21445	2.94357	3.09742	3.5045
GL19416-G	257.412	381.404	133.42	0.349814	-1.51534	7.08e-21	3.48e-20	Down	15.0549	15.6065	17.2376	7.51326	4.90709	6.70206	GO:0005576,GO:0004190,GO:0006508	extracellular region|aspartic-type endopeptidase activity|proteolysis
GL19421-G	125.777	211.348	40.2054	0.190233	-2.39416	6.18e-27	3.75e-26	Down	19.0476	18.4478	17.6585	4.77293	3.20812	3.99723
GL19424-G	3481.94	5570.09	1393.78	0.250226	-1.9987	5.26e-90	9.9e-89	Down	145.749	143.784	147.146	40.833	43.4381	39.8148	GO:0005634,GO:0046872,GO:0044212	nucleus|metal ion binding|transcription regulatory region DNA binding
GL19426-G	733.92	1381.67	86.1706	0.062367	-4.00307	7.03e-177	2.99e-175	Down	90.948	95.0316	88.038	7.39571	4.87543	7.25993	GO:0016491	oxidoreductase activity
GL19432-G	26.9674	17.9136	36.0211	2.01082	1.00779	0.0162856	0.025007	Up	1.32288	0.647341	0.595325	2.31901	1.55242	2.04002	GO:0050662,GO:0008926,GO:0019594	coenzyme binding|mannitol-1-phosphate 5-dehydrogenase activity|mannitol metabolic process
GL19439-G	569.817	255.624	884.01	3.45824	1.79004	1.14e-38	9.53e-38	Up	11.517	11.8496	12.1894	48.1554	39.9249	52.0869	GO:0034399,GO:0005730,GO:0030687,GO:0042802,GO:0000280,GO:0042273,GO:0006364	nuclear periphery|nucleolus|preribosome, large subunit precursor|identical protein binding|nuclear division|ribosomal large subunit biogenesis|rRNA processing
GL19441-G	1799.26	2614.44	984.086	0.376405	-1.40964	1.8e-42	1.64e-41	Down	60.632	61.135	56.8048	24.4209	27.0217	24.9044
GL19442-G	815.767	418.626	1212.91	2.89735	1.53474	2.6e-28	1.65e-27	Up	51.761	45.0331	58.8383	171.64	148.833	193.092
GL19453-G	13.013	23.0411	2.98487	0.129546	-2.94847	0.00900254	0.0143416	Down	2.56002	1.42009	5.51778	0.293932	0.915989	0.153101
GL19455-G	784.224	357.751	1210.7	3.38419	1.75881	2.52e-14	9.29e-14	Up	66.8789	63.9041	69.2616	281.373	197.562	294.162
GL19456-G	40.8918	23.8088	57.9747	2.43501	1.28393	0.000206045	0.00039792	Up	1.02553	1.19465	1.7003	3.53242	3.66939	3.61854	GO:0005737,GO:0005634,GO:0000121,GO:0046872,GO:0044262,GO:0006114,GO:0006071,GO:0006970	cytoplasm|nucleus|glycerol-1-phosphatase activity|metal ion binding|cellular carbohydrate metabolic process|glycerol biosynthetic process|glycerol metabolic process|response to osmotic stress
GL19458-G	300.22	107.267	493.172	4.59761	2.20088	1.13e-43	1.06e-42	Up	4.04783	5.67037	7.04817	31.4652	27.3442	28.7031	GO:0005783,GO:0005789,GO:0005887,GO:0044750,GO:0046872,GO:0098716	endoplasmic reticulum|endoplasmic reticulum membrane|integral component of plasma membrane|high-affinity nickel cation transmembrane transporter activity|metal ion binding|nickel cation import across plasma membrane
GL19460-G	668.813	1013.38	324.244	0.319962	-1.64403	1.1e-40	9.66e-40	Down	47.9544	47.3472	46.303	16.684	17.4871	17.3282
GL19491-G	2715.91	667.13	4764.7	7.14208	2.83634	5.02e-56	5.98e-55	Up	34.037	36.084	30.9786	289.67	286.617	244.172	GO:0005737,GO:0061672,GO:0004044,GO:0008242,GO:0008233,GO:0006541,GO:0006751	cytoplasm|glutathione hydrolase complex|amidophosphoribosyltransferase activity|omega peptidase activity|peptidase activity|glutamine metabolic process|glutathione catabolic process
GL19492-G	117.38	26.8358	207.924	7.74803	2.95383	8.59e-35	6.56e-34	Up	1.42767	1.33753	1.55465	13.7268	10.7243	13.6989
GL19497-G	180.735	69.0523	292.418	4.23474	2.08227	1.64e-12	5.54e-12	Up	9.86554	11.2103	11.3305	60.1938	38.0757	58.5026
GL19499-G	19.3218	27.6116	11.0321	0.399545	-1.32357	0.00806021	0.0129317	Down	3.48311	4.89479	2.4383	1.96997	2.04636	0.879514
GL19503-G	3713.7	2253.41	5173.99	2.29607	1.19917	5.7e-17	2.4e-16	Up	389.157	368.651	386.381	1091.95	823.445	1081.78
GL19506-G	210.089	38.7182	381.459	9.8522	3.30045	6.47e-26	3.81e-25	Up	6.77652	6.20246	8.05196	77.611	62.8396	95.8455
GL19510-G	966.908	551.672	1382.14	2.50537	1.32502	1.55e-31	1.07e-30	Up	18.4042	15.8201	14.8396	47.0744	46.9107	45.8809	GO:0005634,GO:0004407,GO:0032041,GO:0016575,GO:0045944,GO:0000083	nucleus|histone deacetylase activity|NAD-dependent histone deacetylase activity (H3-K14 specific)|histone deacetylation|positive regulation of transcription by RNA polymerase II|regulation of transcription involved in G1/S transition of mitotic cell cycle
GL19520-G	7447.04	11214.7	3679.4	0.328087	-1.60785	2.04e-65	2.82e-64	Down	457.222	472.033	490.457	157.287	194.159	176.849
GL19522-G	709.815	46.1381	1373.49	29.7691	4.89575	1.34e-82	2.33e-81	Up	2.42528	1.89346	1.98074	73.7769	76.3833	62.8733
GL19526-G	13474.1	17989.3	8958.87	0.498012	-1.00575	9.56e-12	3.09e-11	Down	442.711	435.366	449.538	224.541	313.983	209.111	GO:0005789,GO:0016021,GO:0005741,GO:0005886,GO:0050660,GO:0010181,GO:0050661,GO:0003958,GO:0006696	endoplasmic reticulum membrane|integral component of membrane|mitochondrial outer membrane|plasma membrane|flavin adenine dinucleotide binding|FMN binding|NADP binding|NADPH-hemoprotein reductase activity|ergosterol biosynthetic process
GL19527-G	6.29161	10.2487	2.33456	0.227791	-2.13421	0.021877	0.0328984	Down	0.967532	2.44739	2.64149	0.211068	1.09626	0.219879
GL19529-G	369.394	47.0804	691.708	14.6921	3.87697	2.25e-33	1.65e-32	Up	4.6703	2.84978	4.21577	56.2145	74.9193	64.3333
GL19530-G	1679.64	771.646	2587.64	3.35341	1.74563	3.5e-61	4.54e-60	Up	36.5299	33.3075	36.3169	131.223	127.757	146.153
GL19531-G	19.7801	12.2578	27.3023	2.22734	1.15532	0.0195419	0.0296413	Up	4.27991	6.20246	9.55	13.4215	18.1851	18.8449
GL19532-G	6784.07	13464.7	103.488	0.00768592	-7.02357	0	0	Down	1163.02	1144.87	1191.19	9.78049	9.48242	11.3532	GO:0005737,GO:0005829,GO:0005634,GO:0042802,GO:0051082,GO:0034605,GO:0071218,GO:0034620,GO:0061077	cytoplasm|cytosol|nucleus|identical protein binding|unfolded protein binding|cellular response to heat|cellular response to misfolded protein|cellular response to unfolded protein|chaperone-mediated protein folding
GL19533-G	853.389	568.699	1138.08	2.0012	1.00087	2.64e-18	1.18e-17	Up	17.8288	15.5271	18.6896	39.976	35.8371	42.772
GL19534-G	631.055	362.353	899.758	2.4831	1.31214	5.92e-17	2.49e-16	Up	9.55223	9.8125	10.3129	32.5782	24.1463	27.2422	GO:0005829,GO:0005634,GO:0030688,GO:0005524,GO:0016787,GO:0046872,GO:0004674,GO:0030490,GO:0000462	cytosol|nucleus|preribosome, small subunit precursor|ATP binding|hydrolase activity|metal ion binding|protein serine/threonine kinase activity|maturation of SSU-rRNA|maturation of SSU-rRNA from tricistronic rRNA transcript (SSU-rRNA, 5.8S rRNA, LSU-rRNA)	ko03008	Ribosome biogenesis in eukaryotes
GL19556-G	675.345	952.544	398.146	0.417982	-1.25849	5.45e-25	3.12e-24	Down	45.9477	45.3819	45.9594	24.1805	16.2087	25.1898
GL19563-G	44.1275	62.5224	25.7326	0.411574	-1.28077	0.00602212	0.00980482	Down	2.42528	5.3814	4.35614	2.36693	1.59093	1.74051
GL19564-G	660.802	1018.07	303.539	0.298152	-1.74588	6.5e-45	6.33e-44	Down	48.9353	52.2303	46.6722	18.0178	17.31	14.7555	GO:0005576,GO:0017057,GO:0006006,GO:0006098	extracellular region|6-phosphogluconolactonase activity|glucose metabolic process|pentose-phosphate shunt
GL19567-G	8490.73	16698.7	282.789	0.0169348	-5.88386	0	0	Down	1506.35	1492.37	1494.72	14.2774	57.2196	13.2654
GL19570-G	302.156	435.005	169.308	0.38921	-1.36138	2.75e-19	1.27e-18	Down	33.2565	33.2411	36.8884	14.9868	13.7104	17.1203
GL19571-G	573.579	226.955	920.204	4.05457	2.01955	4.56e-25	2.62e-24	Up	15.0386	17.7372	16.6937	70.7694	84.6298	72.0146
GL19572-G	20.5811	12.9296	28.2326	2.18357	1.12669	0.018076	0.0275498	Up	2.47237	2.79193	1.66893	7.70502	4.40208	5.21731
GL19577-G	261.369	370.034	152.704	0.412675	-1.27692	7.83e-16	3.12e-15	Down	10.4999	11.7176	12.582	5.01905	5.03872	6.28128
GL19580-G	26.0293	13.9187	38.1399	2.74019	1.45428	0.000803916	0.00145659	Up	2.23872	1.91712	1.76308	5.64689	5.39024	7.47249
GL19582-G	537.933	265.284	810.582	3.05553	1.61142	5.58e-17	2.36e-16	Up	5.96166	5.52664	6.07727	22.6409	21.0535	17.2568	GO:0005737,GO:0005829,GO:0005524,GO:0004004,GO:0003677,GO:0008270,GO:0070478,GO:0000184,GO:2000815	cytoplasm|cytosol|ATP binding|ATP-dependent RNA helicase activity|DNA binding|zinc ion binding|nuclear-transcribed mRNA catabolic process, 3'-5' exonucleolytic nonsense-mediated decay|nuclear-transcribed mRNA catabolic process, nonsense-mediated decay|regulation of mRNA stability involved in response to oxidative stress
GL19586-G	22.8165	11.5884	34.0446	2.93783	1.55475	0.000836175	0.0015099	Up	0.441257	0.671769	0.61779	2.13913	2.22208	1.39276
GL19588-G	475.815	715.339	236.29	0.330319	-1.59807	3.93e-33	2.86e-32	Down	66.7844	65.6897	61.5132	21.3965	27.4797	23.8094
GL19589-G	1731.65	1144.46	2318.84	2.02614	1.01873	1.58e-06	3.66e-06	Up	45.1335	42.2837	41.8926	85.6555	114.988	96.3643	GO:0004190	aspartic-type endopeptidase activity
GL19590-G	27.7872	38.7146	16.8598	0.43549	-1.19929	0.00444761	0.00734189	Down	2.8249	2.54164	2.74924	1.95398	0.546471	1.5658
GL19604-G	1029.38	1851.36	207.402	0.112027	-3.15808	1.08e-145	3.65e-144	Down	50.2341	49.4697	50.0956	6.70049	6.44808	5.92258	GO:0005829,GO:0022626,GO:0005524,GO:0016887,GO:0043022,GO:0031369,GO:0071232,GO:0042327,GO:0071264,GO:0006448	cytosol|cytosolic ribosome|ATP binding|ATPase activity|ribosome binding|translation initiation factor binding|cellular response to histidine|positive regulation of phosphorylation|positive regulation of translational initiation in response to starvation|regulation of translational elongation
GL19606-G	243.725	154.601	332.849	2.15296	1.10632	9.57e-11	2.91e-10	Up	14.5175	10.1707	15.5131	36.607	27.6732	34.3506
GL19609-G	46.7491	77.055	16.4431	0.213395	-2.2284	6.43e-11	1.98e-10	Down	5.68425	4.79281	7.32167	1.65337	1.28811	1.37791
GL19611-G	141.01	72.2429	209.778	2.90379	1.53794	1.14e-07	2.86e-07	Up	2.2273	1.67679	1.92114	7.404	4.59664	7.35151	GO:0071949,GO:0016491	FAD binding|oxidoreductase activity
GL19612-G	440.495	818.452	62.5373	0.0764093	-3.71011	7.05e-101	1.52e-99	Down	108.569	130.005	115.346	7.28515	11.593	11.7876
GL19613-G	86.62	143.315	29.9249	0.208805	-2.25977	2.64e-18	1.18e-17	Down	9.4393	11.6189	8.97121	2.70551	1.87361	2.58357
GL19621-G	4538.95	8308.89	769.01	0.0925526	-3.43358	2e-235	1.34e-233	Down	580.827	589.588	571.264	63.6547	58.5505	61.2229
GL19622-G	489.269	661.388	317.149	0.47952	-1.06034	3.82e-16	1.54e-15	Down	13.1427	14.1993	14.1249	7.99908	7.74908	6.83491	GO:0031261,GO:0000790,GO:0000784,GO:0005664,GO:0005656,GO:0043596,GO:0005634,GO:0005524,GO:0016887,GO:0003682,GO:0003688,GO:0046872,GO:0006270,GO:0000278,GO:1902969,GO:0033314	DNA replication preinitiation complex|nuclear chromatin|nuclear chromosome, telomeric region|nuclear origin of replication recognition complex|nuclear pre-replicative complex|nuclear replication fork|nucleus|ATP binding|ATPase activity|chromatin binding|DNA replication origin binding|metal ion binding|DNA replication initiation|mitotic cell cycle|mitotic DNA replication|mitotic DNA replication ch…
GL19627-G	451.305	243.137	659.472	2.71235	1.43954	1.71e-26	1.02e-25	Up	10.5406	11.5027	12.4885	35.8145	35.1423	35.4546	GO:0005739,GO:0005777,GO:0020037,GO:0030151,GO:0043546,GO:0008482,GO:0015994,GO:0042128,GO:0010477,GO:0006790	mitochondrion|peroxisome|heme binding|molybdenum ion binding|molybdopterin cofactor binding|sulfite oxidase activity|chlorophyll metabolic process|nitrate assimilation|response to sulfur dioxide|sulfur compound metabolic process	ko00920	Sulfur metabolism
GL19628-G	352.683	197.968	507.398	2.56304	1.35785	4.79e-21	2.37e-20	Up	10.8186	12.2796	12.7333	35.5312	30.3085	38.7705
GL19629-G	531.886	205.211	858.56	4.18378	2.06481	9.75e-25	5.52e-24	Up	23.6584	22.805	27.8386	112.818	131.202	108.206
GL19630-G	276.088	181.854	370.321	2.03636	1.02599	2.96e-11	9.31e-11	Up	8.53097	8.78467	9.83315	22.0865	19.8876	20.8914	GO:0005737,GO:0005634,GO:0005524,GO:0016887,GO:0000309,GO:0001403,GO:0034356,GO:0007124,GO:0030433	cytoplasm|nucleus|ATP binding|ATPase activity|nicotinamide-nucleotide adenylyltransferase activity|invasive growth in response to glucose limitation|NAD biosynthesis via nicotinamide riboside salvage pathway|pseudohyphal growth|ubiquitin-dependent ERAD pathway	ko00760	Nicotinate and nicotinamide metabolism
GL19631-G	100.79	151.629	49.9507	0.329427	-1.60197	7.7e-12	2.5e-11	Down	16.0315	16.6801	14.6757	7.39812	3.60962	6.88953
GL19641-G	485.285	305.9	664.669	2.17283	1.11957	1.14e-17	4.95e-17	Up	46.7733	47.3642	48.1513	123.377	110.842	117.585
GL19650-G	20.0104	34.9428	5.07806	0.145325	-2.78265	2.73e-07	6.69e-07	Down	2.83389	2.22275	1.93768	0.503199	0.074673	0.599089
GL19653-G	33.4019	50.9409	15.8629	0.311398	-1.68317	1.31e-05	2.81e-05	Down	9.52788	8.58141	8.73143	3.40121	3.33682	2.75581
GL19657-G	80.7661	120.795	40.7374	0.337245	-1.56813	7.53e-10	2.17e-09	Down	3.09223	2.4683	2.79338	0.94242	0.927439	1.34346
GL19658-G	69.6407	97.7443	41.5372	0.424957	-1.23461	2.88e-05	6.02e-05	Down	3.56946	5.05049	5.95591	2.77339	1.99449	2.27799
GL19660-G	318.069	445.594	190.544	0.427617	-1.22561	1.37e-16	5.65e-16	Down	18.6475	18.8642	18.9252	9.94291	9.38522	8.08771	GO:0005783,GO:0016021,GO:0017059,GO:0030170,GO:0004758,GO:0030148	endoplasmic reticulum|integral component of membrane|serine C-palmitoyltransferase complex|pyridoxal phosphate binding|serine C-palmitoyltransferase activity|sphingolipid biosynthetic process	ko00780	Biotin metabolism
GL19665-G	1188.34	697.568	1679.11	2.40709	1.26729	1.09e-06	2.57e-06	Up	38.0779	42.2451	41.2464	89.7503	130.276	111.389
GL19673-G	288.499	482.711	94.2866	0.195327	-2.35604	5.41e-48	5.62e-47	Down	36.8558	38.2588	41.6197	7.01779	9.53989	9.29635	GO:0005634,GO:0008270,GO:0006915	nucleus|zinc ion binding|apoptotic process
GL19676-G	8.88939	1.33163	16.4471	12.3511	3.62657	5.38e-05	0.000109704	Up	0.577448	0	0	2.83434	2.28997	3.11669
GL19680-G	412.296	639.05	185.541	0.290339	-1.78419	3.33e-28	2.11e-27	Down	85.1484	92.9389	78.0609	30.0482	20.0124	35.0467
GL19681-G	98.9707	136.133	61.8081	0.454026	-1.13915	8.18e-07	1.94e-06	Down	7.03729	8.6742	9.01771	5.26909	3.71651	3.79489
GL19683-G	610.413	889.859	330.967	0.371932	-1.42689	5.42e-30	3.61e-29	Down	37.3177	42.2992	41.4381	18.768	13.5204	19.0943
GL19690-G	14.2333	25.2576	3.20893	0.127048	-2.97656	6.27e-06	1.39e-05	Down	2.9026	5.91453	6.09575	0.422136	0.219253	1.53915
GL19691-G	172.751	269.602	75.9002	0.281527	-1.82865	2.09e-22	1.09e-21	Down	20.7558	18.2962	22.9042	4.8572	7.61107	7.28975
GL19696-G	9.34556	1.7378	16.9533	9.75559	3.28623	7.78e-05	0.000156282	Up	0	2.03949	0	9.70914	4.38506	8.79514
GL19697-G	338.531	544.573	132.49	0.24329	-2.03925	2.61e-41	2.32e-40	Down	20.1643	22.5332	20.2165	6.62728	5.12017	5.69573
GL19698-G	969.665	1721.73	217.596	0.126382	-2.98414	5.39e-131	1.55e-129	Down	37.5549	37.7112	40.9951	4.74234	6.81127	5.06632
GL19711-G	20.6477	9.88497	31.4104	3.17759	1.66793	0.00909699	0.0144886	Up	2.11507	4.01259	6.66279	12.9193	22.0476	10.5746
GL19716-G	584.632	1016.55	152.717	0.150231	-2.73474	2.31e-91	4.45e-90	Down	325.392	344.372	372.804	46.6617	69.0809	61.623
GL19728-G	115.229	178.374	52.0831	0.291987	-1.77602	1.03e-15	4.09e-15	Down	7.97712	7.6685	8.14627	2.43822	2.43344	3.03803	GO:0005576,GO:0004190,GO:0006508	extracellular region|aspartic-type endopeptidase activity|proteolysis
GL19730-G	308.762	525.237	92.2869	0.175705	-2.50877	3.92e-45	3.83e-44	Down	66.7878	70.5385	84.8565	13.3279	14.1594	16.882
GL19734-G	8.33976	3.08112	13.5984	4.41346	2.14191	0.00815785	0.0130757	Up	0.0947375	0.399401	0.397917	1.65337	1.61014	1.18414
GL19737-G	31.1646	19.0353	43.2939	2.2744	1.18549	0.00765915	0.0123179	Up	1.88983	1.99182	2.97662	6.44169	3.47957	7.91848
GL19745-G	143.423	85.9941	200.851	2.33564	1.22382	6.71e-10	1.94e-09	Up	5.07027	5.2103	6.3223	13.5496	14.5776	15.9155	GO:0005779,GO:0000295,GO:0015217,GO:0005347,GO:0015866,GO:0015867,GO:0006635,GO:0007031	integral component of peroxisomal membrane|adenine nucleotide transmembrane transporter activity|ADP transmembrane transporter activity|ATP transmembrane transporter activity|ADP transport|ATP transport|fatty acid beta-oxidation|peroxisome organization	ko04146	Peroxisome
GL19746-G	159.867	245.534	74.1997	0.302197	-1.72644	5.02e-19	2.29e-18	Down	10.4159	9.36364	8.80611	3.63393	2.95045	3.26346	GO:0016021,GO:0015171,GO:0003333	integral component of membrane|amino acid transmembrane transporter activity|amino acid transmembrane transport
GL19751-G	47.3053	26.2147	68.3959	2.60906	1.38353	0.000632678	0.00116023	Up	2.30456	2.77593	1.46923	7.0025	4.19656	8.41707
GL19761-G	54.5056	81.0585	27.9526	0.344845	-1.53598	4.26e-07	1.03e-06	Down	8.2794	11.3705	11.3283	3.28393	4.40622	4.4188
GL19768-G	1673.1	3090.76	255.438	0.0826457	-3.59692	2.9e-208	1.63e-206	Down	246.524	260.623	281.659	25.6005	27.0681	21.2401	GO:0005829,GO:0017017,GO:0004725,GO:0006952,GO:1902065,GO:0009651,GO:0010224,GO:0010225	cytosol|MAP kinase tyrosine/serine/threonine phosphatase activity|protein tyrosine phosphatase activity|defense response|response to L-glutamate|response to salt stress|response to UV-B|response to UV-C
GL19771-G	455.052	241.409	668.694	2.76996	1.46987	9.47e-28	5.92e-27	Up	9.69067	12.6927	12.2009	37.8678	33.633	37.4707	GO:0005730,GO:0030687,GO:0008097,GO:0042134,GO:0000464,GO:0000465,GO:0000027	nucleolus|preribosome, large subunit precursor|5S rRNA binding|rRNA primary transcript binding|endonucleolytic cleavage in ITS1 upstream of 5.8S rRNA from tricistronic rRNA transcript (SSU-rRNA, 5.8S rRNA, LSU-rRNA)|exonucleolytic trimming to generate mature 5'-end of 5.8S rRNA from tricistronic rRNA transcript (SSU-rRNA, 5.8S rRNA, LSU-rRNA)|ribosomal large subunit assembly
GL19775-G	220.695	134.421	306.969	2.28364	1.19133	1.2e-12	4.1e-12	Up	4.83861	6.04414	7.48005	15.8821	15.3304	16.3923
GL19778-G	40.1565	18.583	61.73	3.32184	1.73198	9.74e-06	2.12e-05	Up	8.05113	3.45711	5.32295	27.9717	18.2447	17.6191
GL19782-G	124.757	227.465	22.049	0.0969334	-3.36686	3.98e-44	3.79e-43	Down	18.8892	20.1851	21.4875	2.00312	2.27896	2.38484
GL19789-G	367.321	645.633	89.0092	0.137863	-2.85869	2.78e-75	4.39e-74	Down	30.0445	29.3768	29.4577	5.23155	4.15271	4.57588	GO:0071949,GO:0004497	FAD binding|monooxygenase activity
GL19792-G	5151	10177.8	124.201	0.0122031	-6.3566	0	0	Down	786.175	807.379	786.463	11.0659	10.6242	11.3532
GL19796-G	377.359	663.627	91.0912	0.137263	-2.86499	4.98e-77	8.1e-76	Down	40.4428	42.6934	47.2082	6.12098	6.86992	7.32929
GL19804-G	1210.16	622.919	1797.4	2.88546	1.5288	2.9e-44	2.76e-43	Up	23.4755	25.1111	25.0994	85.1272	72.4424	84.5734
GL19805-G	7338.07	12083.4	2592.74	0.214571	-2.22047	3.06e-117	7.94e-116	Down	672.307	671.338	658.378	152.13	166.359	169.742	GO:0005759,GO:0004017,GO:0005524,GO:0005525,GO:0046899,GO:0006172,GO:0046033,GO:0046039,GO:0046041	mitochondrial matrix|adenylate kinase activity|ATP binding|GTP binding|nucleoside triphosphate adenylate kinase activity|ADP biosynthetic process|AMP metabolic process|GTP metabolic process|ITP metabolic process	ko00230	Purine metabolism
GL19806-G	68.3257	36.7303	99.9211	2.7204	1.44382	0.000632884	0.00116045	Up	5.31201	5.938	6.76106	22.2985	10.9432	22.8635
GL19813-G	45.7409	28.6651	62.8167	2.1914	1.13185	0.00254878	0.00434036	Up	1.69644	3.27798	3.2658	9.04641	4.80538	6.74674
GL19814-G	4903.61	2724.27	7082.95	2.59994	1.37848	4.12e-43	3.82e-42	Up	278.771	287.569	280.706	888.472	727.015	894.787
GL19815-G	102.112	25.4727	178.751	7.01735	2.81093	5.93e-09	1.62e-08	Up	1.62307	1.47471	1.23415	14.4072	7.29268	13.1643
GL19817-G	3146.79	1101.12	5192.45	4.71559	2.23744	6.85e-35	5.25e-34	Up	34.7488	36.1861	36.1859	202.588	158.069	215.585	GO:0005788,GO:0005789,GO:0030246,GO:0030970,GO:0030433	endoplasmic reticulum lumen|endoplasmic reticulum membrane|carbohydrate binding|retrograde protein transport, ER to cytosol|ubiquitin-dependent ERAD pathway	ko04141	Protein processing in endoplasmic reticulum
GL19818-G	5038.84	6893.21	3184.47	0.461972	-1.11412	4.68e-32	3.32e-31	Down	801.008	750.25	774.715	407.938	403.775	410.221
GL19821-G	375.581	642.263	108.898	0.169554	-2.56018	5.74e-64	7.74e-63	Down	36.2219	33.0939	33.081	8.34784	5.16729	6.31375
GL19822-G	1273.44	50.9717	2495.91	48.9666	5.61372	0	0	Up	6.10086	5.9538	5.45714	333.344	317.339	325.177
GL19823-G	5222.27	7714.11	2730.42	0.353952	-1.49837	1.83e-55	2.16e-54	Down	64.8817	61.2483	59.8554	25.7833	23.6036	25.5625	GO:0005829,GO:0005739,GO:0051538,GO:0050660,GO:0010181,GO:0016040,GO:0004355,GO:0005506,GO:0016491,GO:0019676,GO:0006537,GO:0036267,GO:0097054	cytosol|mitochondrion|3 iron, 4 sulfur cluster binding|flavin adenine dinucleotide binding|FMN binding|glutamate synthase (NADH) activity|glutamate synthase (NADPH) activity|iron ion binding|oxidoreductase activity|ammonia assimilation cycle|glutamate biosynthetic process|invasive filamentous growth|L-glutamate biosynthetic process	ko00250,ko00910	Alanine, aspartate and glutamate metabolism|Nitrogen metabolism
GL19824-G	4530.17	6626.99	2433.35	0.367188	-1.44541	1.67e-51	1.84e-50	Down	154.382	152.404	155.157	61.8201	70.2912	60.3398	GO:0016021,GO:0005886,GO:0004338,GO:0071555,GO:0000272	integral component of membrane|plasma membrane|glucan exo-1,3-beta-glucosidase activity|cell wall organization|polysaccharide catabolic process	ko00500	Starch and sucrose metabolism
GL19825-G	1354.81	769.917	1939.7	2.51936	1.33306	1.42e-35	1.11e-34	Up	30.7365	33.5351	33.1921	92.0946	86.6175	100.759	GO:0005737,GO:0005634,GO:0051879,GO:0046872,GO:0017048,GO:0042742,GO:0050832	cytoplasm|nucleus|Hsp90 protein binding|metal ion binding|Rho GTPase binding|defense response to bacterium|defense response to fungus
GL19826-G	1336.86	1863.26	810.468	0.434974	-1.201	1.66e-29	1.09e-28	Down	77.9677	84.8904	80.5626	37.23	43.8302	39.0768	GO:0001405,GO:0000774,GO:0051087,GO:0042803,GO:0051082,GO:0006457,GO:0030150	PAM complex, Tim23 associated import motor|adenyl-nucleotide exchange factor activity|chaperone binding|protein homodimerization activity|unfolded protein binding|protein folding|protein import into mitochondrial matrix
GL19829-G	2371.9	4514.43	229.372	0.0508086	-4.29878	4.34e-295	4.51e-293	Down	213.774	207.754	215.898	10.7806	13.6172	12.3379
GL19831-G	866.927	421.898	1311.96	3.10965	1.63675	1.43e-44	1.38e-43	Up	27.7699	28.8592	26.4409	100.755	95.0543	98.1206			ko03060	Protein export
GL19840-G	706.324	1241.44	171.21	0.137913	-2.85817	1.13e-106	2.61e-105	Down	48.9064	50.2376	47.3224	7.57235	7.55838	7.84437
GL19841-G	121.319	61.1382	181.499	2.96867	1.56982	3.7e-13	1.29e-12	Up	1.87056	1.73357	2.40443	5.80438	7.1988	7.21935	GO:0005615,GO:0046872,GO:0004252,GO:0009405	extracellular space|metal ion binding|serine-type endopeptidase activity|pathogenesis
GL19843-G	233.867	317.594	150.141	0.472744	-1.08087	5.68e-11	1.76e-10	Down	19.6116	18.1721	19.4733	11.956	6.71328	12.3204
GL19845-G	626.123	850.658	401.588	0.472091	-1.08286	9.34e-13	3.2e-12	Down	7.39861	6.60608	6.89534	3.64739	4.53927	2.98281	GO:0005634,GO:0005524,GO:0003677,GO:0004386,GO:0006310,GO:0045951,GO:0046686	nucleus|ATP binding|DNA binding|helicase activity|DNA recombination|positive regulation of mitotic recombination|response to cadmium ion
GL19849-G	18.626	31.0504	6.20151	0.199724	-2.32392	1.5e-05	3.22e-05	Down	1.50535	2.5782	1.84414	0.342076	0.568545	0.427626
GL19850-G	535.942	258.76	813.125	3.1424	1.65186	1.24e-09	3.52e-09	Up	12.1769	13.1536	14.4842	52.6873	34.6931	55.5181	GO:0005634,GO:0046872,GO:0016251,GO:0017025,GO:0006355,GO:0051123,GO:0006367	nucleus|metal ion binding|RNA polymerase II general transcription initiation factor activity|TBP-class protein binding|regulation of transcription, DNA-templated|RNA polymerase II preinitiation complex assembly|transcription initiation from RNA polymerase II promoter	ko03022	Basal transcription factors
GL19873-G	2363.53	4518.22	208.85	0.0462239	-4.43522	1.6e-306	1.78e-304	Down	210.845	221.461	231.277	12.2621	9.5122	13.2125	GO:0016021,GO:0005886,GO:0055085	integral component of membrane|plasma membrane|transmembrane transport
GL19882-G	918.147	1734.5	101.794	0.0586878	-4.0908	3.68e-202	2.02e-200	Down	64.1649	61.7027	63.0902	4.10087	4.46274	4.02793	GO:0005737,GO:0005829,GO:0005634,GO:0005524,GO:0004672,GO:0004674,GO:0044843,GO:0000746,GO:0035556,GO:0051321,GO:0110045,GO:0010515,GO:0051447,GO:0042308,GO:0000122,GO:1900087,GO:0006468	cytoplasm|cytosol|nucleus|ATP binding|protein kinase activity|protein serine/threonine kinase activity|cell cycle G1/S phase transition|conjugation|intracellular signal transduction|meiotic cell cycle|negative regulation of cell cycle switching, mitotic to meiotic cell cycle|negative regulation of induction of conjugation with cellular fusion|negative regulation of meiotic cell cycle|negative reg…
GL19889-G	124.921	8.19409	241.648	29.4905	4.88218	4.46e-34	3.35e-33	Up	0.308298	0.731107	0.890254	19.1679	25.1509	19.8804	GO:0005576,GO:0046872,GO:0004222	extracellular region|metal ion binding|metalloendopeptidase activity
GL19898-G	22.4682	31.585	13.3515	0.422715	-1.24224	0.00664438	0.0107718	Down	5.00631	4.57296	6.48349	1.45618	2.64712	3.60278
GL19907-G	114.577	203.301	25.8533	0.127168	-2.9752	1.02e-34	7.77e-34	Down	2.80387	2.94019	3.06377	0.496787	0.435417	0.339625
GL19910-G	105.569	178.388	32.7501	0.183589	-2.44545	3.2e-24	1.78e-23	Down	15.1039	14.6352	14.325	3.54293	2.11618	3.59855
GL19914-G	315.052	512.294	117.811	0.229967	-2.1205	8.23e-33	5.97e-32	Down	25.1719	23.6242	20.4543	6.98538	4.93828	6.26627
GL19935-G	56.4723	101.202	11.7426	0.116031	-3.10742	3.04e-20	1.46e-19	Down	9.65162	8.70531	10.2321	2.42944	0.736063	0.632712
GL19938-G	713.474	424.327	1002.62	2.36285	1.24053	4.01e-25	2.31e-24	Up	21.1443	17.9548	20.5058	57.0034	49.1705	54.1895	GO:0005730,GO:0046872,GO:0003676	nucleolus|metal ion binding|nucleic acid binding
GL19940-G	103.759	177.954	29.5647	0.166137	-2.58956	4.28e-26	2.53e-25	Down	44.756	40.3605	44.4829	9.39809	5.96598	9.24647
GL19943-G	41.7223	66.4934	16.9512	0.25493	-1.97183	2e-08	5.3e-08	Down	11.387	8.88423	9.62764	3.06478	4.02142	1.51234
GL19944-G	10.541	5.78176	15.3002	2.64629	1.40397	0.0385359	0.0559338	Up	0.16016	0.168803	0.0720755	0.549043	0.18147	0.493966
GL19947-G	86.9535	124.614	49.2927	0.395562	-1.33803	3.91e-08	1.01e-07	Down	20.0663	17.6497	16.9778	7.71572	8.66918	8.20182
GL19957-G	7.46131	14.6013	0.321293	0.0220044	-5.50606	5.57e-06	1.24e-05	Down	1.19427	1.06507	1.83283	0	0	0.104387	GO:0004049,GO:0004425,GO:0004640,GO:0006541,GO:0000162	anthranilate synthase activity|indole-3-glycerol-phosphate synthase activity|phosphoribosylanthranilate isomerase activity|glutamine metabolic process|tryptophan biosynthetic process	ko00400	Phenylalanine, tyrosine and tryptophan biosynthesis
GL19968-G	1209.1	2351.02	67.1858	0.0285773	-5.12899	1.64e-296	1.73e-294	Down	83.0564	88.8815	81.1564	3.2424	2.76668	2.21162	GO:0020037,GO:0046872,GO:0004601,GO:0016121	heme binding|metal ion binding|peroxidase activity|carotene catabolic process
GL19972-G	192.464	360.536	24.3928	0.067657	-3.88562	1e-59	1.27e-58	Down	22.1298	19.0006	18.0231	2.17832	1.28429	1.10396			ko00780	Biotin metabolism
GL19978-G	27.2811	10.8786	43.6837	4.01557	2.0056	5.9e-05	0.000119771	Up	0.786294	0.828728	0.990778	3.00179	3.29637	5.62876
GL19980-G	8.39796	14.2765	2.51944	0.176475	-2.50247	0.00272579	0.00462169	Down	1.11365	1.17375	1.75408	0.60736	0.105152	0.105452
GL19982-G	46.9102	78.6542	15.1663	0.192822	-2.37466	5.64e-12	1.85e-11	Down	5.40984	7.02395	6.33922	0.940709	0.888352	2.31631
GL19985-G	477.097	643.664	310.531	0.482442	-1.05157	1.29e-15	5.09e-15	Down	104.888	104.994	123.347	70.4613	55.2804	57.1766
GL19988-G	194.093	106.629	281.558	2.64053	1.40083	2.27e-15	8.84e-15	Up	17.9781	25.636	25.0965	71.7485	62.0689	72.5804
GL19989-G	62.8349	85.5712	40.0986	0.468599	-1.09357	9.23e-05	0.000184148	Down	6.15542	5.46708	6.39088	3.09299	2.97784	3.53645
GL19990-G	80.2907	127.039	33.5424	0.264033	-1.92121	1.55e-13	5.52e-13	Down	31.8318	42.5362	35.5141	10.2302	13.8472	8.71956
GL19991-G	11.9344	5.7722	18.0965	3.13511	1.64852	0.0114636	0.0180184	Up	0.669556	0.588075	0.703068	1.94753	1.8966	3.17003
GL19996-G	16.1211	22.3725	9.86971	0.441154	-1.18064	0.0329405	0.0482702	Down	1.58701	1.09366	1.47416	1.06526	0.345801	0.693577
GL20000-G	113.115	170.549	55.6809	0.32648	-1.61493	2.15e-13	7.58e-13	Down	19.2854	18.3628	19.2151	6.33459	8.69086	5.97646
GL20011-G	102.683	141.359	64.0058	0.452788	-1.14309	4.18e-07	1.01e-06	Down	29.3174	28.8696	33.9306	12.3711	12.6083	22.6139
GL20014-G	213.657	336.695	90.6196	0.269144	-1.89355	3.89e-27	2.38e-26	Down	11.3685	12.6892	14.1684	4.22829	3.37865	4.1083	GO:0005634,GO:0046872,GO:0001078,GO:0000978,GO:0006882,GO:0034225	nucleus|metal ion binding|proximal promoter DNA-binding transcription repressor activity, RNA polymerase II-specific|RNA polymerase II proximal promoter sequence-specific DNA binding|cellular zinc ion homeostasis|regulation of transcription from RNA polymerase II promoter in response to zinc ion starvation
GL20016-G	53.021	74.7759	31.2662	0.418133	-1.25797	0.00408171	0.00676558	Down	4.56675	4.81321	8.29021	2.70167	3.59575	2.02288
GL20022-G	6.86835	11.5151	2.2216	0.192929	-2.37386	0.00970088	0.0153841	Down	8.78119	5.28862	7.90345	2.73661	0.710681	1.42542
GL20024-G	201.425	310.046	92.8042	0.299324	-1.74022	1.72e-22	9.01e-22	Down	14.7005	15.2487	13.922	5.9369	3.58431	5.49753
GL20027-G	1912.29	3135.37	689.215	0.21982	-2.18561	2.07e-94	4.14e-93	Down	176.785	172.657	174.785	46.0945	39.2893	45.8955	GO:0016021,GO:0005743,GO:0015228,GO:0015880	integral component of membrane|mitochondrial inner membrane|coenzyme A transmembrane transporter activity|coenzyme A transport
GL20028-G	146.252	213.403	79.1003	0.370661	-1.43183	4.95e-13	1.72e-12	Down	5.37804	6.61794	6.29768	2.91771	2.45658	2.33561	GO:0005737,GO:0005524	cytoplasm|ATP binding	ko03040,ko04141,ko04144	Spliceosome|Protein processing in endoplasmic reticulum|Endocytosis
GL20029-G	5.02498	8.45522	1.59474	0.18861	-2.40652	0.0276622	0.0409548	Down	4.44635	2.13014	3.82	0.440898	0	1.83721
GL20112-G	248.419	99.4504	397.387	3.99583	1.9985	4.44e-08	1.15e-07	Up	6.66352	5.56789	5.92541	31.6268	18.5012	32.947	GO:0020037,GO:0005506,GO:0004497,GO:0016705,GO:0016114	heme binding|iron ion binding|monooxygenase activity|oxidoreductase activity, acting on paired donors, with incorporation or reduction of molecular oxygen|terpenoid biosynthetic process
GL20114-G	353.107	155.647	550.567	3.53728	1.82264	7.19e-23	3.81e-22	Up	4.48796	4.47956	5.1183	21.7531	15.6257	19.419
GL20119-G	68.0967	27.5337	108.66	3.94643	1.98055	4.04e-09	1.11e-08	Up	8.61613	9.58562	22.1158	51.6895	69.9647	57.6545
GL20120-G	61.1234	32.412	89.8348	2.77165	1.47074	1.69e-05	3.6e-05	Up	2.08733	3.87615	3.86175	12.6849	7.20778	11.1814
GL20126-G	17.8244	11.2262	24.4227	2.17552	1.12136	0.0321913	0.0472087	Up	1.07631	1.24783	1.35621	1.99578	3.29268	3.79128
GL20127-G	217.496	108.936	326.056	2.99309	1.58164	1.96e-06	4.51e-06	Up	8.13399	6.57538	11.5263	35.9195	20.7589	32.9321
GL20129-G	29.8752	12.2321	47.5183	3.88472	1.95781	6.02e-06	1.33e-05	Up	0.922661	0.972454	3.04493	8.62627	7.61665	5.3918
GL20137-G	1414.14	1892.18	936.105	0.494723	-1.01531	3.13e-15	1.21e-14	Down	78.1479	76.9773	72.9462	36.7415	50.8733	40.2114	GO:0005789,GO:0016021,GO:0102339,GO:0102340,GO:0102342,GO:0102341,GO:0045703,GO:0030497	endoplasmic reticulum membrane|integral component of membrane|3-oxo-arachidoyl-CoA reductase activity|3-oxo-behenoyl-CoA reductase activity|3-oxo-cerotoyl-CoA reductase activity|3-oxo-lignoceroyl-CoA reductase activity|ketoreductase activity|fatty acid elongation	ko00062,ko01040	Fatty acid elongation|Biosynthesis of unsaturated fatty acids
GL20138-G	449.464	655.618	243.309	0.371114	-1.43006	3.61e-26	2.14e-25	Down	60.0781	56.2234	58.1264	25.2775	21.2043	27.3263
GL20161-G	140.07	235.598	44.5415	0.189057	-2.40311	1.68e-29	1.1e-28	Down	8.25762	8.74337	10.3092	2.24139	1.85402	1.77283	GO:1990819,GO:0005618,GO:0005576,GO:0043332,GO:0051118,GO:0007049,GO:0030995,GO:1904541	actin fusion focus|cell wall|extracellular region|mating projection tip|glucan endo-1,3-alpha-glucosidase activity|cell cycle|cell septum edging catabolic process|fungal-type cell wall disassembly involved in conjugation with cellular fusion
GL20163-G	155.088	65.9529	244.224	3.70301	1.8887	1.27e-21	6.43e-21	Up	9.52112	9.88517	9.10234	43.4009	32.8468	44.2437
GL20165-G	1985.31	2971.44	999.185	0.336263	-1.57234	1.03e-52	1.17e-51	Down	60.8875	59.3479	67.1763	25.5575	23.3327	22.7402	GO:0005634,GO:0003677	nucleus|DNA binding
GL20168-G	2129.58	501.946	3757.21	7.48529	2.90406	3.34e-157	1.22e-155	Up	42.0461	37.9159	35.8623	356.382	304.245	327.19
GL20172-G	3216.24	4395.15	2037.32	0.463537	-1.10924	4.08e-30	2.73e-29	Down	166.092	163.113	169.317	90.5422	82.5235	89.9168	GO:0005829,GO:0022625,GO:0030687,GO:0003676,GO:0008270,GO:0006913,GO:0042273	cytosol|cytosolic large ribosomal subunit|preribosome, large subunit precursor|nucleic acid binding|zinc ion binding|nucleocytoplasmic transport|ribosomal large subunit biogenesis
GL20175-G	4997.23	3133.93	6860.52	2.18911	1.13034	9.49e-33	6.87e-32	Up	350.752	346.584	347.482	886.245	848.104	867.085	GO:0022625,GO:0019843,GO:0003735,GO:0002181,GO:0000027	cytosolic large ribosomal subunit|rRNA binding|structural constituent of ribosome|cytoplasmic translation|ribosomal large subunit assembly	ko03010	Ribosome
GL20177-G	5.10015	1.37411	8.82619	6.42323	2.6833	0.0160481	0.0246538	Up	0	0.473364	0.471605	1.7146	3.0533	2.04134
GL20178-G	27.7417	38.1564	17.3271	0.454107	-1.1389	0.00550286	0.00899129	Down	3.73759	5.38371	5.3637	2.17429	3.52907	1.69879
GL20183-G	13.064	20.3765	5.75153	0.282263	-1.82489	0.00372862	0.00620893	Down	2.85061	2.57524	2.99328	1.62869	0.769021	0.308486			ko04130	SNARE interactions in vesicular transport
GL20184-G	1335.66	2210.68	460.643	0.208372	-2.26277	2.89e-92	5.62e-91	Down	48.1502	49.0166	52.286	10.1746	14.5703	10.4731	GO:0005737,GO:0004676,GO:0005524,GO:0005547,GO:0004672,GO:0004674,GO:0042149,GO:0071852,GO:0035556,GO:0018105,GO:0007165	cytoplasm|3-phosphoinositide-dependent protein kinase activity|ATP binding|phosphatidylinositol-3,4,5-trisphosphate binding|protein kinase activity|protein serine/threonine kinase activity|cellular response to glucose starvation|fungal-type cell wall organization or biogenesis|intracellular signal transduction|peptidyl-serine phosphorylation|signal transduction
GL20190-G	1293.53	2217.34	369.711	0.166736	-2.58436	2.23e-114	5.59e-113	Down	83.5184	80.5038	82.8948	15.0101	18.7852	12.8087
GL20192-G	72.6732	101.878	43.4689	0.426678	-1.22878	3.35e-06	7.59e-06	Down	4.73813	4.23206	3.4574	2.18989	1.59237	2.2813
GL20198-G	11.1549	6.18793	16.1218	2.60537	1.38149	0.0361651	0.0527226	Up	0.29819	1.25713	0.313115	2.16835	1.68932	1.69415
GL20201-G	5.77134	11.2019	0.34074	0.0304179	-5.03894	0.000126647	0.000250509	Down	1.93506	1.6316	3.04787	0	0.219253	0
GL20202-G	4962.74	2577.53	7347.95	2.85077	1.51135	3.11e-56	3.72e-55	Up	38.9587	38.3112	38.9939	138.495	114.756	124.18	GO:0000324,GO:0000329,GO:0071627,GO:0005524,GO:0042626,GO:0044604,GO:0036249,GO:0098849,GO:0071996,GO:0036246,GO:0071995	fungal-type vacuole|fungal-type vacuole membrane|integral component of fungal-type vacuolar membrane|ATP binding|ATPase activity, coupled to transmembrane movement of substances|phytochelatin transmembrane transporter ATPase activity|cadmium ion import into vacuole|cellular detoxification of cadmium ion|glutathione transmembrane import into vacuole|phytochelatin 2 import into vacuole|phytochelati…
GL20209-G	107.751	37.9198	177.581	4.68307	2.22745	3.59e-21	1.79e-20	Up	1.65661	0.977768	1.18288	6.57733	6.41943	7.37895	GO:0005576,GO:0016021,GO:0004180,GO:0008236	extracellular region|integral component of membrane|carboxypeptidase activity|serine-type peptidase activity
GL20232-G	523.285	310.073	736.498	2.37524	1.24807	7.64e-14	2.77e-13	Up	23.7864	21.5774	24.1263	69.08	50.5648	68.7	GO:0016491,GO:0042742,GO:0009626	oxidoreductase activity|defense response to bacterium|plant-type hypersensitive response
GL20237-G	192.752	19.7992	365.705	18.4707	4.20716	3.47e-19	1.59e-18	Up	0.312939	0.82457	1.23226	20.8218	11.7453	17.2016
GL20238-G	1139.85	2139.48	140.212	0.0655354	-3.93158	3.13e-209	1.78e-207	Down	109.549	112.482	112.496	7.51021	9.89734	7.415
GL20239-G	47.4454	14.9453	79.9456	5.34922	2.41933	1.05e-11	3.38e-11	Up	0.526281	0.485348	0.483544	3.62366	2.1616	3.36378
GL20240-G	2474.07	3863.89	1084.25	0.280611	-1.83336	8.97e-73	1.38e-71	Down	147.668	162.358	149.843	49.8784	49.2861	47.5155	GO:0005737,GO:0004414,GO:0009086	cytoplasm|homoserine O-acetyltransferase activity|methionine biosynthetic process	ko00270,ko00920	Cysteine and methionine metabolism|Sulfur metabolism
GL20242-G	16.4882	24.7848	8.19162	0.33051	-1.59723	0.00317698	0.00534044	Down	2.23722	1.94788	3.16631	0.318295	1.10213	1.32633
GL20247-G	4057.99	5712.36	2403.61	0.420773	-1.24889	7.87e-39	6.61e-38	Down	66.9035	66.3676	67.8585	30.6189	33.917	31.5551	GO:0016021,GO:0016020,GO:0005524,GO:0042626,GO:0008559,GO:0009405,GO:0055085	integral component of membrane|membrane|ATP binding|ATPase activity, coupled to transmembrane movement of substances|xenobiotic transmembrane transporting ATPase activity|pathogenesis|transmembrane transport
GL20250-G	144.125	91.7168	196.534	2.14283	1.09952	3.55e-07	8.63e-07	Up	2.8248	2.61553	1.91277	5.55762	6.79015	5.54962
GL20259-G	14560.5	26451.9	2669.13	0.100905	-3.30893	6.97e-244	4.99e-242	Down	843.466	837.181	824.427	83.6625	113.853	88.7818	GO:0005759,GO:0004108,GO:0006099	mitochondrial matrix|citrate (Si)-synthase activity|tricarboxylic acid cycle	ko00020,ko00630	Citrate cycle (TCA cycle)|Glyoxylate and dicarboxylate metabolism
GL20264-G	1046.96	1781.23	312.693	0.175549	-2.51006	2.97e-101	6.44e-100	Down	79.8767	75.8547	77.1069	15.4662	16.3093	14.647	GO:0005829,GO:0005634,GO:0016853	cytosol|nucleus|isomerase activity
GL20268-G	25.0132	14.3805	35.6458	2.47875	1.30961	0.0140619	0.0217987	Up	1.12513	3.95283	3.15052	4.70443	9.7737	8.52313
GL20270-G	2043.41	3875.43	211.394	0.0545474	-4.19635	1.65e-274	1.47e-272	Down	161.235	160.885	155.48	9.54461	9.73111	10.3573	GO:0030170,GO:0008483,GO:0009058	pyridoxal phosphate binding|transaminase activity|biosynthetic process	ko00380	Tryptophan metabolism
GL20276-G	10.1273	3.07157	17.183	5.5942	2.48393	0.000928139	0.00166647	Up	0	0.248977	0.868182	2.57668	2.67659	1.74475
GL20282-G	1379.66	715.883	2043.44	2.85443	1.5132	2.41e-09	6.73e-09	Up	34.4181	35.4487	36.9644	135.139	85.6055	127.633
GL20283-G	6678.25	3104.84	10251.7	3.30183	1.72327	1.62e-19	7.54e-19	Up	318.467	311.559	308.836	1064.23	1313.17	1138.92
GL20287-G	309.439	519.269	99.6097	0.191827	-2.38212	2.05e-27	1.26e-26	Down	32.9379	27.2312	26.0402	5.18353	7.36505	6.20678
GL20290-G	593.624	977.297	209.951	0.214829	-2.21874	4.16e-65	5.72e-64	Down	70.1155	79.9621	81.2158	16.7033	21.3144	18.2837
GL20390-G	109.694	156.741	62.646	0.399678	-1.32309	2.14e-09	5.99e-09	Down	9.6365	7.51224	10.0589	4.10491	3.61801	4.66501
GL20392-G	32.4922	45.3366	19.6478	0.433375	-1.20631	0.0196028	0.0297235	Down	2.49108	1.18891	2.81318	1.48675	1.0651	0.640886	GO:0005576,GO:0030248,GO:0031176,GO:0045493	extracellular region|cellulose binding|endo-1,4-beta-xylanase activity|xylan catabolic process
GL20397-G	325.833	213.063	438.602	2.05855	1.04163	1.87e-09	5.26e-09	Up	18.0155	21.6479	16.7239	38.067	46.8404	46.9741
GL20401-G	10254.2	17955	2553.41	0.142212	-2.81389	7.4e-182	3.37e-180	Down	491.361	492.647	483.679	73.7348	87.0663	76.0189	GO:0005759,GO:0003870,GO:0030170,GO:0006782	mitochondrial matrix|5-aminolevulinate synthase activity|pyridoxal phosphate binding|protoporphyrinogen IX biosynthetic process	ko00260,ko00860	Glycine, serine and threonine metabolism|Porphyrin and chlorophyll metabolism
GL20403-G	60.1512	34.367	85.9354	2.50052	1.32223	4.93e-06	1.1e-05	Up	9.24389	10.9999	10.959	26.0202	30.07	32.5276
GL20406-G	27.9599	17.0094	38.9103	2.28758	1.19382	0.0255728	0.0380306	Up	1.52285	1.6942	1.15488	5.62914	2.10891	3.74919	GO:0005525	GTP binding
GL20410-G	123.679	46.1454	201.213	4.36043	2.12447	6.57e-22	3.37e-21	Up	3.06351	2.42163	3.48491	13.9231	13.8122	16.7524	GO:0005576,GO:0046872,GO:0008237	extracellular region|metal ion binding|metallopeptidase activity
GL20411-G	5490.78	7685.67	3295.89	0.428835	-1.22151	9.62e-17	4e-16	Down	129.208	127.165	132.861	78.0002	41.1252	71.9524	GO:0005829,GO:0009337,GO:0050660,GO:0010181,GO:0003958,GO:0016491,GO:0004783,GO:0019344,GO:0070814,GO:0009086,GO:0000103	cytosol|sulfite reductase complex (NADPH)|flavin adenine dinucleotide binding|FMN binding|NADPH-hemoprotein reductase activity|oxidoreductase activity|sulfite reductase (NADPH) activity|cysteine biosynthetic process|hydrogen sulfide biosynthetic process|methionine biosynthetic process|sulfate assimilation	ko00920	Sulfur metabolism
GL20415-G	3000.03	1721.94	4278.13	2.48449	1.31295	1.15e-36	9.18e-36	Up	36.6519	38.1214	35.1158	114.466	91.4721	105.25	GO:0005829,GO:0005739,GO:0005524,GO:0004819,GO:0097308,GO:0002181,GO:0006425	cytosol|mitochondrion|ATP binding|glutamine-tRNA ligase activity|cellular response to farnesol|cytoplasmic translation|glutaminyl-tRNA aminoacylation	ko00970	Aminoacyl-tRNA biosynthesis
GL20421-G	1385.14	756.644	2013.63	2.66126	1.41211	1.03e-39	8.87e-39	Up	25.1544	25.7636	26.9459	78.5872	73.4366	83.7884	GO:0020037,GO:0005506,GO:0004497,GO:0016705	heme binding|iron ion binding|monooxygenase activity|oxidoreductase activity, acting on paired donors, with incorporation or reduction of molecular oxygen
GL20436-G	310.551	99.0124	522.09	5.27297	2.39862	4.33e-51	4.74e-50	Up	9.34329	10.8951	9.70656	54.534	60.14	64.8293	GO:0005737,GO:0005634,GO:0000462	cytoplasm|nucleus|maturation of SSU-rRNA from tricistronic rRNA transcript (SSU-rRNA, 5.8S rRNA, LSU-rRNA)
GL20439-G	10504.2	20672.5	335.923	0.0162498	-5.94344	0	0	Down	2682.39	2749.51	2682.13	38.133	56.5672	54.8231	GO:0005576	extracellular region
GL20443-G	4800.97	2442.74	7159.21	2.93082	1.5513	7.79e-59	9.7e-58	Up	69.2776	75.815	76.7551	261.223	224.769	254.159	GO:0019150,GO:0019321	D-ribulokinase activity|pentose metabolic process
GL20444-G	163.274	264.307	62.2405	0.235486	-2.08629	1.72e-26	1.03e-25	Down	8.30759	9.42674	9.21584	2.52116	2.65687	2.01738	GO:0005794,GO:0000139,GO:0016021,GO:0047262,GO:0071555,GO:0045489	Golgi apparatus|Golgi membrane|integral component of membrane|polygalacturonate 4-alpha-galacturonosyltransferase activity|cell wall organization|pectin biosynthetic process
GL20446-G	732.95	1006.21	459.693	0.456857	-1.13019	8.9e-20	4.19e-19	Down	20.6835	18.5454	21.3862	9.56399	12.1999	9.60336
GL20447-G	238.672	29.8071	447.538	15.0145	3.90828	3.32e-37	2.71e-36	Up	2.27833	1.4642	1.28371	25.8208	32.7406	27.2143
GL20452-G	574.742	351.313	798.171	2.27196	1.18394	4.23e-21	2.1e-20	Up	21.442	20.6313	22.3255	56.8934	50.569	59.1313
GL20454-G	251.696	140.321	363.071	2.58743	1.37152	1.37e-17	5.94e-17	Up	2.78011	3.83771	3.90095	10.9221	8.69736	11.378
GL20461-G	1631.58	2321.23	941.927	0.405788	-1.3012	1.37e-23	7.48e-23	Down	60.0465	52.0084	51.0628	23.6976	25.9521	25.6059	GO:0033186,GO:0005829,GO:0043596,GO:0005634,GO:0042393,GO:0006338,GO:0006335,GO:0070829,GO:1990426	CAF-1 complex|cytosol|nuclear replication fork|nucleus|histone binding|chromatin remodeling|DNA replication-dependent nucleosome assembly|heterochromatin maintenance|mitotic recombination-dependent replication fork processing
GL20463-G	647.196	332	962.392	2.89877	1.53544	0.0222851	0.0334628	Up	18.8978	18.5623	19.0217	33.1148	92.3005	58.8928	GO:0005783,GO:0010339,GO:0005576,GO:0009277,GO:0005794,GO:0004553,GO:0071966	endoplasmic reticulum|external side of cell wall|extracellular region|fungal-type cell wall|Golgi apparatus|hydrolase activity, hydrolyzing O-glycosyl compounds|fungal-type cell wall polysaccharide metabolic process
GL20466-G	287.59	548.696	26.4841	0.0482674	-4.37281	1.07e-113	2.65e-112	Down	19.8059	20.7175	21.7764	1.34258	1.14107	0.932417	GO:0016747,GO:0009405	transferase activity, transferring acyl groups other than amino-acyl groups|pathogenesis
GL20471-G	13736.7	22976.5	4496.92	0.195718	-2.35315	8.06e-135	2.43e-133	Down	543.921	543.26	516.616	116.765	135.125	104.038	GO:0005634,GO:0005524,GO:0016887,GO:0008568,GO:0031122,GO:0006310,GO:0006281,GO:0045128,GO:0010569	nucleus|ATP binding|ATPase activity|microtubule-severing ATPase activity|cytoplasmic microtubule organization|DNA recombination|DNA repair|negative regulation of reciprocal meiotic recombination|regulation of double-strand break repair via homologous recombination
GL20472-G	126.124	175.281	76.9669	0.439107	-1.18736	1.33e-08	3.56e-08	Down	11.6012	14.1143	12.4827	6.71762	4.94959	7.48626
GL20476-G	279.632	398.844	160.42	0.402213	-1.31397	2.5e-17	1.07e-16	Down	119.349	128.481	139.732	64.3943	60.0214	52.578
GL20482-G	543.624	340.162	747.086	2.19626	1.13505	4.15e-19	1.9e-18	Up	11.6657	13.11	11.5854	30.9296	28.7448	31.2225
GL20484-G	66.8591	33.6067	100.112	2.97892	1.57479	9.81e-07	2.31e-06	Up	2.46794	2.09535	2.44749	9.64603	5.51492	8.72443
GL20486-G	4928.04	9627.95	228.132	0.0236947	-5.39929	0	0	Down	714.769	753.343	718.641	16.692	23.0908	18.9156
GL20488-G	1083.38	123.527	2043.23	16.5408	4.04796	2.06e-43	1.92e-42	Up	5.77537	4.69957	5.48475	114.781	78.5737	108.088	GO:0009815,GO:0031418,GO:0046872,GO:0009693,GO:0009835	1-aminocyclopropane-1-carboxylate oxidase activity|L-ascorbic acid binding|metal ion binding|ethylene biosynthetic process|fruit ripening
GL20491-G	1144.32	1886.93	401.706	0.212888	-2.23183	2.3e-60	2.94e-59	Down	191.428	195.301	171.389	41.8028	54.0042	38.795	GO:0005829,GO:0005634,GO:0005524,GO:0008865,GO:0004340,GO:0005536,GO:0004396,GO:0019158,GO:0061621,GO:0001678,GO:0006002,GO:0006000,GO:0051156,GO:0006006,GO:0006096,GO:0006013,GO:0009051	cytosol|nucleus|ATP binding|fructokinase activity|glucokinase activity|glucose binding|hexokinase activity|mannokinase activity|canonical glycolysis|cellular glucose homeostasis|fructose 6-phosphate metabolic process|fructose metabolic process|glucose 6-phosphate metabolic process|glucose metabolic process|glycolytic process|mannose metabolic process|pentose-phosphate shunt, oxidative branch	ko00010,ko00051,ko00052,ko00500,ko00520	Glycolysis / Gluconeogenesis|Fructose and mannose metabolism|Galactose metabolism|Starch and sucrose metabolism|Amino sugar and nucleotide sugar metabolism
GL20493-G	3290.72	547.229	6034.22	11.0269	3.46295	9.04e-31	6.17e-30	Up	6.50473	6.59401	6.59434	89.2174	63.1961	95.6292	GO:0051213,GO:0120091,GO:0046872,GO:0009813,GO:2000022	dioxygenase activity|jasmonic acid hydrolase|metal ion binding|flavonoid biosynthetic process|regulation of jasmonic acid mediated signaling pathway
GL20495-G	526.286	234.076	818.496	3.49671	1.806	7.76e-05	0.000155887	Up	15.0235	14.2639	14.928	83.086	43.3297	50.2254	GO:0004190	aspartic-type endopeptidase activity
GL20497-G	42.2522	24.8574	59.6469	2.39956	1.26277	0.00017081	0.000332818	Up	1.27549	1.63657	1.2811	4.89961	2.70189	3.90687
GL20498-G	21.8567	35.7558	7.95768	0.222557	-2.16776	1.23e-05	2.64e-05	Down	13.8734	18.5214	17.967	6.55743	2.09591	4.20378
GL20500-G	316.582	57.3472	575.816	10.0409	3.32781	3.65e-41	3.24e-40	Up	3.41055	6.24777	4.5192	49.5125	60.1731	51.6715	GO:0005783,GO:0005789,GO:0016021,GO:0004671,GO:0009908,GO:0009788,GO:0048367	endoplasmic reticulum|endoplasmic reticulum membrane|integral component of membrane|protein C-terminal S-isoprenylcysteine carboxyl O-methyltransferase activity|flower development|negative regulation of abscisic acid-activated signaling pathway|shoot system development
GL20504-G	153.083	242.186	63.9799	0.264177	-1.92042	7.38e-22	3.78e-21	Down	19.6862	22.2047	21.7595	6.68672	4.4024	8.14316
GL20505-G	888.758	406.035	1371.48	3.37774	1.75606	5.67e-47	5.77e-46	Up	8.08505	8.83286	9.17687	37.5087	30.0655	32.7659	GO:0005525	GTP binding
GL20506-G	437.734	279.153	596.315	2.13616	1.09502	1.26e-12	4.29e-12	Up	34.2155	30.7281	28.419	69.7215	82.7715	74.0069
GL20507-G	97.0658	35.1061	159.025	4.52985	2.17946	6.11e-19	2.78e-18	Up	8.9878	13.5326	11.7971	54.9696	58.1923	63.4647
GL20508-G	3266.56	5170.18	1362.93	0.263614	-1.9235	2.34e-82	4.04e-81	Down	199.11	189.348	186.724	66.1037	42.1036	65.1642	GO:0004190	aspartic-type endopeptidase activity
GL20510-G	4262.38	5985.4	2539.36	0.424259	-1.23698	8.49e-08	2.15e-07	Down	147.261	144.798	134.997	50.8208	99.7083	53.6352	GO:0005737,GO:0005634,GO:0003987,GO:0016208,GO:0005524,GO:0019427	cytoplasm|nucleus|acetate-CoA ligase activity|AMP binding|ATP binding|acetyl-CoA biosynthetic process from acetate	ko00010,ko00620,ko00630,ko00640	Glycolysis / Gluconeogenesis|Pyruvate metabolism|Glyoxylate and dicarboxylate metabolism|Propanoate metabolism
GL20511-G	136.169	71.0113	201.326	2.83513	1.50341	0.000835766	0.00150937	Up	4.62447	8.77328	6.60407	15.8387	28.2948	19.8629
GL20513-G	968.131	410.026	1526.24	3.72229	1.89619	4.02e-13	1.4e-12	Up	10.4609	10.9216	9.30447	49.4534	32.4904	48.6649	GO:0005737,GO:0031418,GO:0046872,GO:0045486,GO:0009813	cytoplasm|L-ascorbic acid binding|metal ion binding|naringenin 3-dioxygenase activity|flavonoid biosynthetic process
GL20522-G	113.303	60.7421	165.863	2.73062	1.44923	3.79e-11	1.18e-10	Up	1.96392	3.59769	3.09332	8.92564	8.42404	9.51074
GL20523-G	389.303	680.148	98.4579	0.14476	-2.78827	2.08e-75	3.29e-74	Down	46.725	47.4649	45.7264	7.96567	9.34718	5.60895	GO:0034485,GO:0004439,GO:0046856	phosphatidylinositol-3,4,5-trisphosphate 5-phosphatase activity|phosphatidylinositol-4,5-bisphosphate 5-phosphatase activity|phosphatidylinositol dephosphorylation	ko00562,ko04070	Inositol phosphate metabolism|Phosphatidylinositol signaling system
GL20524-G	243.735	332.441	155.03	0.466336	-1.10056	6.64e-12	2.17e-11	Down	14.6916	15.0236	14.5087	7.1063	8.96723	7.30356	GO:0004190	aspartic-type endopeptidase activity
GL20525-G	95.4687	60.8068	130.131	2.14007	1.09766	0.000149675	0.000293139	Up	2.93055	2.76918	3.66083	9.69976	7.04167	6.02834	GO:0005576,GO:0046558,GO:0031222,GO:0045493	extracellular region|arabinan endo-1,5-alpha-L-arabinosidase activity|arabinan catabolic process|xylan catabolic process
GL20528-G	13691.1	19135.2	8246.94	0.430983	-1.2143	5.02e-40	4.35e-39	Down	1610.2	1652.94	1686.69	752.545	846.83	823.073
GL20532-G	4399.97	676.375	8123.56	12.0104	3.58622	5.24e-35	4.04e-34	Up	27.9179	32.3716	29.6364	370.662	470.13	383.155
GL20534-G	1643.6	2346.29	940.904	0.401018	-1.31826	7.74e-37	6.22e-36	Down	42.6681	42.3607	42.1472	18.4607	20.7309	18.705	GO:0005768,GO:0015031	endosome|protein transport
GL20536-G	1607.52	3050.74	164.307	0.053858	-4.2147	7.25e-258	5.61e-256	Down	301.113	299.092	314.323	20.306	18.9729	16.6766
GL20542-G	906.265	357.83	1454.7	4.06535	2.02338	5.1e-32	3.62e-31	Up	12.9356	12.7554	13.7733	63.5526	64.6621	53.8536
GL20543-G	1531.08	891.656	2170.51	2.43425	1.28348	1.46e-13	5.2e-13	Up	55.5793	60.243	55.5094	174.981	126.807	174.319
GL20544-G	9159.93	47.9853	18271.9	380.781	8.57282	0	0	Up	2.31602	2.61231	0.981311	937.67	746.141	890.935	GO:0005737,GO:0031418,GO:0046872,GO:0045486,GO:0009813	cytoplasm|L-ascorbic acid binding|metal ion binding|naringenin 3-dioxygenase activity|flavonoid biosynthetic process
GL20546-G	20.9303	7.22765	34.6329	4.79172	2.26054	7.46e-06	1.64e-05	Up	0.0355266	0.48677	0.261133	1.47253	1.44912	1.33215	GO:0004497	monooxygenase activity
GL20547-G	1161.03	78.8501	2243.22	28.4491	4.83031	4.36e-240	3.04e-238	Up	6.57749	6.59011	6.30982	228.785	187.144	215.544
GL20549-G	391.425	529.184	253.666	0.479353	-1.06084	2.06e-14	7.64e-14	Down	24.4573	22.4973	23.6104	14.5815	12.0182	11.9031	GO:0004190	aspartic-type endopeptidase activity
GL20550-G	246.259	124.705	367.813	2.94947	1.56045	1.86e-21	9.38e-21	Up	8.60882	8.41486	9.3313	30.7451	28.0828	29.5829	GO:0005576,GO:0008126	extracellular region|acetylesterase activity
GL20551-G	1978.26	2727.1	1229.42	0.450818	-1.14938	9.53e-30	6.3e-29	Down	49.3152	50.289	49.6865	26.4539	26.5012	23.4898	GO:0005737,GO:0005829,GO:0005634,GO:0005509,GO:0004435,GO:0034644,GO:0048017,GO:0009395,GO:0019220	cytoplasm|cytosol|nucleus|calcium ion binding|phosphatidylinositol phospholipase C activity|cellular response to UV|inositol lipid-mediated signaling|phospholipid catabolic process|regulation of phosphate metabolic process	ko00562,ko04070,ko04933	Inositol phosphate metabolism|Phosphatidylinositol signaling system|AGE-RAGE signaling pathway in diabetic complications
GL20553-G	475.692	740.984	210.4	0.283946	-1.81631	4.76e-41	4.22e-40	Down	23.2934	22.1736	21.4057	7.18527	6.08543	8.39556	GO:0080079,GO:0102483,GO:0030245	cellobiose glucosidase activity|scopolin beta-glucosidase activity|cellulose catabolic process	ko00460,ko00500,ko00940	Cyanoamino acid metabolism|Starch and sucrose metabolism|Phenylpropanoid biosynthesis
GL20556-G	1082.11	405.253	1758.97	4.34042	2.11783	2.89e-76	4.65e-75	Up	32.3882	33.6508	28.5291	165.253	140.355	162.296
GL20559-G	357.933	520.166	195.7	0.376227	-1.41033	1.41e-22	7.39e-22	Down	10.1583	8.88989	9.97359	4.52009	3.55269	4.37541	GO:0005525	GTP binding
GL20560-G	3785.71	2144.02	5427.4	2.53141	1.33994	2.81e-26	1.68e-25	Up	161.719	167.466	169.492	461.915	514.465	456.185	GO:0005829,GO:0022625,GO:0005634,GO:0003735,GO:0002181	cytosol|cytosolic large ribosomal subunit|nucleus|structural constituent of ribosome|cytoplasmic translation	ko03010	Ribosome
GL20561-G	2511.68	1033.12	3990.23	3.86229	1.94946	5.02e-40	4.35e-39	Up	65.8834	68.5531	68.8415	284.207	321.161	285.564
GL20564-G	274.067	374.108	174.026	0.465176	-1.10415	8.43e-13	2.89e-12	Down	12.1899	10.4369	11.6307	5.35133	5.96808	6.80593	GO:0005525	GTP binding
GL20571-G	87.6705	134.497	40.8439	0.303679	-1.71938	4.96e-12	1.63e-11	Down	6.82733	6.25035	7.32603	2.88094	1.91981	2.26505
GL20573-G	69.5827	96.686	42.4794	0.439355	-1.18654	8.68e-06	1.9e-05	Down	9.89728	7.70609	8.61373	4.66833	4.95038	3.44476
GL20574-G	83.701	120.968	46.4343	0.383857	-1.38136	3.13e-08	8.17e-08	Down	7.0673	6.89921	7.36019	3.28567	2.62545	3.42282
GL20577-G	46.2805	73.5865	18.9746	0.257854	-1.95537	3.02e-07	7.38e-07	Down	9.18142	13.6937	16.0076	3.77913	2.55168	5.11794	GO:0000148,GO:1902716,GO:0032153,GO:0051286,GO:0032154,GO:0070938,GO:0005737,GO:0000935,GO:0005783,GO:0005794,GO:0035838,GO:0016021,GO:0043332,GO:0035841,GO:0031520,GO:0000936,GO:0030427,GO:0003843,GO:0071970,GO:0031671,GO:1990344	1,3-beta-D-glucan synthase complex|cell cortex of growing cell tip|cell division site|cell tip|cleavage furrow|contractile ring|cytoplasm|division septum|endoplasmic reticulum|Golgi apparatus|growing cell tip|integral component of membrane|mating projection tip|new growing cell tip|plasma membrane of cell tip|primary cell septum|site of polarized growth|1,3-beta-D-glucan synthase activity|fungal-…	ko00500	Starch and sucrose metabolism
GL20579-G	271.061	489.534	52.5871	0.107423	-3.21863	1.37e-73	2.12e-72	Down	50.8054	48.1485	56.8609	7.6397	4.14564	7.36467
GL20580-G	8.75871	2.69618	14.8212	5.49711	2.45867	0.00240872	0.00411607	Up	0.238292	0	0.417031	1.55951	1.16999	1.35384
GL20584-G	4229.64	8036.2	423.079	0.0526466	-4.24752	0	0	Down	223.769	217.574	210.604	13.8767	13.0851	12.0617	GO:0005634,GO:0005524,GO:0016887,GO:0008568,GO:0031122,GO:0006310,GO:0006281,GO:0045128,GO:0010569	nucleus|ATP binding|ATPase activity|microtubule-severing ATPase activity|cytoplasmic microtubule organization|DNA recombination|DNA repair|negative regulation of reciprocal meiotic recombination|regulation of double-strand break repair via homologous recombination
GL20587-G	3895.05	956.309	6833.79	7.146	2.83714	4.82e-20	2.3e-19	Up	43.382	42.938	41.8073	388.449	257.847	400.31	GO:0047681,GO:0019439	aryl-alcohol dehydrogenase (NADP+) activity|aromatic compound catabolic process
GL20588-G	9435.11	4904.41	13965.8	2.84761	1.50975	1.17e-58	1.45e-57	Up	656.446	674.22	685.331	2237.35	2108.16	2183.55	GO:0005829,GO:0022627,GO:0005634,GO:0003735,GO:0002181	cytosol|cytosolic small ribosomal subunit|nucleus|structural constituent of ribosome|cytoplasmic translation	ko03010	Ribosome
GL20589-G	2220.2	3015.6	1424.8	0.472477	-1.08168	2.31e-27	1.42e-26	Down	97.2665	98.7824	96.7398	49.9839	57.3457	49.6409	GO:0005783,GO:0016021,GO:0017059,GO:0030170,GO:0004758,GO:0030148	endoplasmic reticulum|integral component of membrane|serine C-palmitoyltransferase complex|pyridoxal phosphate binding|serine C-palmitoyltransferase activity|sphingolipid biosynthetic process	ko00600	Sphingolipid metabolism
GL20594-G	1999.03	1022.63	2975.43	2.90958	1.54081	1.34e-19	6.25e-19	Up	33.7545	32.07	29.0666	99.1688	115.705	98.5572
GL20596-G	191.818	91.5596	292.077	3.19002	1.67357	1.48e-20	7.19e-20	Up	8.05909	9.92675	9.0742	35.7975	29.8145	32.6578	GO:0016021,GO:0031966	integral component of membrane|mitochondrial membrane
GL20598-G	895.368	1729.63	61.1099	0.0353313	-4.82291	5.06e-244	3.66e-242	Down	69.7	70.1956	71.9208	2.63368	2.55342	3.33807	GO:0004190	aspartic-type endopeptidase activity
GL20599-G	599.063	1033.58	164.549	0.159203	-2.65106	1.19e-87	2.19e-86	Down	131.369	126.876	139.138	24.1116	24.9035	22.8216
GL20600-G	517.842	722.209	313.475	0.43405	-1.20407	1.36e-16	5.63e-16	Down	16.9706	15.997	19.602	10.3765	6.7977	8.85409	GO:0005887,GO:0005886,GO:0090406,GO:0005351,GO:0005355,GO:0008645	integral component of plasma membrane|plasma membrane|pollen tube|carbohydrate:proton symporter activity|glucose transmembrane transporter activity|hexose transmembrane transport
GL20601-G	447.476	70.9805	823.971	11.6084	3.5371	9.43e-10	2.7e-09	Up	1.79781	3.23236	2.59109	21.686	41.6589	36.6507	GO:0005576,GO:0071949,GO:0016491	extracellular region|FAD binding|oxidoreductase activity
GL20602-G	94.3508	36.3542	152.347	4.19064	2.06717	7.49e-06	1.65e-05	Up	4.76026	4.52768	3.53553	27.3544	13.1552	21.1083
GL20604-G	999.506	652.815	1346.2	2.06214	1.04414	5.82e-21	2.87e-20	Up	36.9715	36.671	40.2665	95.159	76.7021	95.8093
GL20607-G	2322.18	4361.81	282.564	0.0647814	-3.94828	1.76e-10	5.28e-10	Down	335.935	638.818	718.587	42.1782	41.796	40.3254
GL20609-G	798.412	1203.03	393.792	0.327332	-1.61117	2.95e-42	2.68e-41	Down	24.7259	24.4802	23.9485	8.176	9.10453	9.94818	GO:0005576,GO:0030246,GO:0016798,GO:0008152	extracellular region|carbohydrate binding|hydrolase activity, acting on glycosyl bonds|metabolic process
GL20613-G	410.449	238.396	582.501	2.44342	1.2889	2.91e-09	8.1e-09	Up	12.7824	14.0764	14.7463	41.9525	29.4858	44.6155
GL20616-G	1179	687.109	1670.89	2.43177	1.28201	6.86e-32	4.84e-31	Up	34.5552	38.5561	32.7733	103.679	92.9448	96.4918
GL20617-G	100.382	53.0849	147.679	2.78193	1.47609	1.64e-10	4.94e-10	Up	9.2767	10.9276	9.168	35.5143	27.8232	29.7628
GL20618-G	389.14	79.8899	698.39	8.74191	3.12795	4.65e-55	5.47e-54	Up	14.9167	15.5227	15.4651	171.149	127.296	159.198
GL20620-G	190.551	118.264	262.837	2.22246	1.15216	1.51e-10	4.54e-10	Up	12.8001	12.7808	14.8556	29.5157	37.5301	34.8304
GL20621-G	3715.02	545.995	6884.04	12.6082	3.65629	8.57e-31	5.85e-30	Up	11.7161	12.2141	11.3218	198.474	129.094	180.229	GO:0005829,GO:0051213,GO:0120091,GO:0046872,GO:0009813,GO:2000022	cytosol|dioxygenase activity|jasmonic acid hydrolase|metal ion binding|flavonoid biosynthetic process|regulation of jasmonic acid mediated signaling pathway
GL20623-G	2821.69	87.3194	5556.05	63.6291	5.99161	0	0	Up	3.15009	3.00884	2.54973	226.775	189.206	215.92	GO:0016021,GO:0020037,GO:0005506,GO:0004497,GO:0016705,GO:0009686	integral component of membrane|heme binding|iron ion binding|monooxygenase activity|oxidoreductase activity, acting on paired donors, with incorporation or reduction of molecular oxygen|gibberellin biosynthetic process
GL20625-G	5459.84	438.386	10481.3	23.9088	4.57947	0	0	Up	23.8382	21.1921	24.1063	651.229	574.959	655.801
GL20626-G	993.494	1375	611.988	0.445082	-1.16786	5.98e-20	2.84e-19	Down	50.2577	55.2419	52.7335	24.584	32.2215	22.903	GO:0005938	cell cortex
GL20629-G	155.778	240.623	70.9324	0.294787	-1.76226	1.63e-19	7.57e-19	Down	29.3832	29.6283	34.193	9.71209	12.6829	8.67213	GO:0005634,GO:0003677,GO:0000981,GO:0008270	nucleus|DNA binding|DNA-binding transcription factor activity, RNA polymerase II-specific|zinc ion binding
GL20630-G	4256.18	7679.92	832.44	0.108392	-3.20567	3.23e-209	1.83e-207	Down	310.066	316.177	312.051	36.834	39.5362	39.1927	GO:0005737,GO:0005634,GO:0001077,GO:0000978,GO:0000977,GO:0008270,GO:0015976,GO:0071555,GO:0071466,GO:0061415,GO:0045722,GO:0035948,GO:0045944,GO:0061414	cytoplasm|nucleus|proximal promoter DNA-binding transcription activator activity, RNA polymerase II-specific|RNA polymerase II proximal promoter sequence-specific DNA binding|RNA polymerase II regulatory region sequence-specific DNA binding|zinc ion binding|carbon utilization|cell wall organization|cellular response to xenobiotic stimulus|negative regulation of transcription from RNA polymerase I…
GL20632-G	10.946	19.6587	2.23332	0.113605	-3.1379	3.58e-05	7.4e-05	Down	3.78711	2.54004	3.97666	0.563293	0.195045	0.586805
GL20635-G	431.145	575.953	286.336	0.497152	-1.00824	4.87e-14	1.78e-13	Down	15.7857	15.3708	15.6502	7.92451	9.56341	8.923
GL20641-G	663.821	439.751	887.89	2.01907	1.01369	3.06e-06	6.94e-06	Up	10.6559	10.5899	11.3169	20.3269	24.3403	30.1044	GO:0004806,GO:0016042	triglyceride lipase activity|lipid catabolic process	ko00564	Glycerophospholipid metabolism
GL20643-G	667.232	1026.05	308.412	0.300581	-1.73418	7.78e-45	7.55e-44	Down	32.5164	31.1766	33.8487	10.3574	12.2809	10.6123	GO:0005739,GO:0005634,GO:0004519,GO:0043504,GO:0006289,GO:0009411	mitochondrion|nucleus|endonuclease activity|mitochondrial DNA repair|nucleotide-excision repair|response to UV
GL20651-G	192.317	102.757	281.876	2.74314	1.45583	3.81e-16	1.54e-15	Up	10.4879	7.89567	6.21026	26.8362	24.6602	25.4474	GO:0005737,GO:0000721,GO:0008270,GO:0006066,GO:0034079	cytoplasm|(R,R)-butanediol dehydrogenase activity|zinc ion binding|alcohol metabolic process|butanediol biosynthetic process
GL20654-G	526.407	763.708	289.106	0.378556	-1.40142	3.65e-27	2.23e-26	Down	23.3015	23.6005	26.0155	12.7594	9.06119	9.62158	GO:0005615,GO:0004031,GO:0102797,GO:0102798,GO:0050665	extracellular space|aldehyde oxidase activity|geranial:oxygen oxidoreductase activity|heptaldehyde:oxygen oxidoreductase activity|hydrogen peroxide biosynthetic process
GL20657-G	1038.56	233.893	1843.23	7.88066	2.97832	1.24e-24	7.02e-24	Up	25.084	26.2059	27.0327	264.366	177.759	262.774
GL20660-G	3773.32	6596.36	950.276	0.144061	-2.79525	1.56e-163	5.88e-162	Down	230.141	239.004	244.085	38.6346	37.2747	40.9739	GO:0016021,GO:0020037,GO:0005506,GO:0004497,GO:0016705,GO:0009686	integral component of membrane|heme binding|iron ion binding|monooxygenase activity|oxidoreductase activity, acting on paired donors, with incorporation or reduction of molecular oxygen|gibberellin biosynthetic process
GL20664-G	124.154	180.646	67.6623	0.374556	-1.41675	1.52e-11	4.85e-11	Down	13.558	15.7985	16.9778	4.59269	6.96534	8.13347
GL20669-G	446.112	594.82	297.405	0.499991	-1.00003	2.24e-07	5.54e-07	Down	36.4449	46.1632	36.2004	25.857	23.1395	18.5047
GL20674-G	19.9448	30.2322	9.65737	0.31944	-1.64638	0.000983377	0.00175924	Down	2.42528	2.28229	3.27429	1.41717	0.981417	0.492109
GL20675-G	2534.7	3534.69	1534.72	0.434187	-1.20361	6.11e-34	4.56e-33	Down	99.5922	98.7445	98.3486	45.6791	49.1071	51.661	GO:0016021,GO:0005743,GO:0005739,GO:0043022,GO:0032543	integral component of membrane|mitochondrial inner membrane|mitochondrion|ribosome binding|mitochondrial translation
GL20680-G	1977.84	3304.14	651.533	0.197187	-2.34236	7.31e-108	1.71e-106	Down	31.2704	30.8771	31.9316	6.70533	7.32579	7.03838	GO:0005634,GO:0005524,GO:0016887,GO:0003677,GO:0004386,GO:0006366	nucleus|ATP binding|ATPase activity|DNA binding|helicase activity|transcription by RNA polymerase II
GL20683-G	73.1223	46.897	99.3477	2.11843	1.08299	3.37e-05	7e-05	Up	4.23835	4.18789	4.17233	12.1354	9.60455	8.62863
GL20684-G	199.984	116.592	283.376	2.43049	1.28125	9.77e-07	2.3e-06	Up	5.45164	5.6906	7.48588	20.1263	12.5916	18.9412
GL20686-G	2173.52	1365.74	2981.3	2.18292	1.12626	5.62e-29	3.64e-28	Up	93.5855	98.2766	91.5368	231.091	243.144	228.646	GO:0005737,GO:0005829,GO:0005634,GO:0003690	cytoplasm|cytosol|nucleus|double-stranded DNA binding	ko03018	RNA degradation
GL20690-G	196.966	93.2636	300.668	3.22385	1.68878	3.69e-21	1.84e-20	Up	7.06894	8.81332	8.59953	30.6539	30.1821	28.7989
GL20691-G	11.8748	17.5792	6.17034	0.351002	-1.51045	0.0184965	0.0281583	Down	15.2558	7.42113	8.62581	3.84008	4.65382	4.00037
GL20695-G	584.403	285.854	882.952	3.08882	1.62706	2.64e-37	2.16e-36	Up	341.055	293.56	354.544	1151.98	1085.88	1238.82
GL20701-G	42.5125	21.0878	63.9373	3.03196	1.60025	3.57e-06	8.04e-06	Up	2.61631	2.88882	2.48562	7.20234	9.17558	11.1837
GL20702-G	203.965	6.80682	401.123	58.9297	5.88092	2.22e-113	5.5e-112	Up	0.626028	0.769782	0.766922	50.9857	48.4704	45.2891
GL20703-G	2315.05	3740.45	889.646	0.237844	-2.07191	1.32e-89	2.48e-88	Down	120.438	123.273	122.713	32.1661	32.1731	34.7891	GO:0005737,GO:0005634,GO:1904162,GO:0017108,GO:0008821,GO:0003677,GO:0051908,GO:0048256,GO:0046872,GO:0004518,GO:0045145,GO:0006281,GO:0043137,GO:0035753,GO:1903469	cytoplasm|nucleus|5'-3' exodeoxyribonuclease activity involved in UV-damage excision repair|5'-flap endonuclease activity|crossover junction endodeoxyribonuclease activity|DNA binding|double-stranded DNA 5'-3' exodeoxyribonuclease activity|flap endonuclease activity|metal ion binding|nuclease activity|single-stranded DNA 5'-3' exodeoxyribonuclease activity|DNA repair|DNA replication, removal of R…	ko03030,ko03410,ko03450	DNA replication|Base excision repair|Non-homologous end-joining
GL20704-G	15.2321	5.09174	25.3724	4.98306	2.31703	0.000102116	0.000203193	Up	0.295606	0.249247	0.372481	2.19255	1.33975	1.67946
GL20708-G	18.5633	7.14779	29.9789	4.19415	2.06838	0.000135709	0.00026736	Up	0.784356	0.944784	0.705955	5.25547	3.93574	2.41912
GL20714-G	151.097	69.3763	232.818	3.35587	1.74669	2.43e-14	8.97e-14	Up	8.19226	9.21976	11.9557	32.4111	34.9265	44.6505			ko03430	Mismatch repair
GL20717-G	943.561	41.539	1845.58	44.4301	5.47347	5.31e-44	5.02e-43	Up	2.9413	3.75267	3.08851	199.333	126.64	170.45	GO:0005783,GO:0000324,GO:0005794,GO:0000139,GO:0016021,GO:0005886,GO:0044853,GO:0015205,GO:0015210,GO:0015505,GO:0098721	endoplasmic reticulum|fungal-type vacuole|Golgi apparatus|Golgi membrane|integral component of membrane|plasma membrane|plasma membrane raft|nucleobase transmembrane transporter activity|uracil transmembrane transporter activity|uracil:cation symporter activity|uracil import across plasma membrane
GL20723-G	38.9733	67.6973	10.2493	0.1514	-2.72357	2.15e-12	7.21e-12	Down	2.09149	2.37136	2.06307	0.553043	0.287244	0.288064
GL20725-G	131.082	216.411	45.7526	0.211416	-2.24185	1.84e-25	1.07e-24	Down	21.2809	20.2687	22.756	4.47208	7.18945	3.66045
GL20726-G	235.53	144.138	326.922	2.26811	1.18149	1.59e-05	3.4e-05	Up	17.0973	24.6273	20.7956	43.2034	63.1207	54.2348	GO:0005736,GO:0005666,GO:0003677,GO:0003899,GO:0046983,GO:0006360,GO:0006383	RNA polymerase I complex|RNA polymerase III complex|DNA binding|DNA-directed 5'-3' RNA polymerase activity|protein dimerization activity|transcription by RNA polymerase I|transcription by RNA polymerase III	ko03020	RNA polymerase
GL20727-G	108.963	160.573	57.3519	0.35717	-1.48532	2.85e-11	8.96e-11	Down	7.88767	8.94077	7.39691	2.97606	3.26009	3.60761
GL20728-G	1754.08	144.883	3363.29	23.2138	4.53691	1.59e-159	5.86e-158	Up	8.91688	9.7952	8.96755	263.77	242.764	223.977
GL20732-G	58814	363.414	117265	322.675	8.33394	3.34e-15	1.29e-14	Up	29.1329	26.5748	26.0102	6415.23	14507.3	8796.42
GL20733-G	749.321	1245.23	253.415	0.203509	-2.29683	3.91e-76	6.29e-75	Down	63.4592	63.4374	66.7427	15.3262	12.2153	17.4173	GO:0000287,GO:0010333,GO:0016114	magnesium ion binding|terpene synthase activity|terpenoid biosynthetic process
GL20735-G	3961.35	7782.43	140.267	0.0180235	-5.79398	0	0	Down	376.013	379.581	365.884	7.54349	7.88967	7.53542	GO:0047681,GO:0019439	aryl-alcohol dehydrogenase (NADP+) activity|aromatic compound catabolic process
GL20736-G	2130.25	3362.92	897.583	0.266906	-1.9056	5.97e-76	9.56e-75	Down	104.537	100.352	106.922	30.4087	30.8283	33.409	GO:0016021,GO:0022857,GO:0006865	integral component of membrane|transmembrane transporter activity|amino acid transport
GL20741-G	961.58	496.607	1426.55	2.8726	1.52236	7.74e-41	6.84e-40	Up	19.5226	22.1172	23.3896	78.3298	63.5833	70.7032	GO:0005730	nucleolus
GL20746-G	800.805	1194.32	407.294	0.341027	-1.55204	8.65e-40	7.47e-39	Down	28.4933	26.4587	27.1434	10.0804	12.5195	9.11472	GO:0005737,GO:0005829,GO:0005634,GO:0004725,GO:0051301,GO:0000086,GO:0033314,GO:0010971,GO:0110032,GO:0045931,GO:0008361,GO:0010389,GO:0072435,GO:0072428	cytoplasm|cytosol|nucleus|protein tyrosine phosphatase activity|cell division|G2/M transition of mitotic cell cycle|mitotic DNA replication checkpoint|positive regulation of G2/M transition of mitotic cell cycle|positive regulation of G2/MI transition of meiotic cell cycle|positive regulation of mitotic cell cycle|regulation of cell size|regulation of G2/M transition of mitotic cell cycle|respons…
GL20747-G	1878.21	688.414	3068	4.45661	2.15595	9.22e-92	1.79e-90	Up	37.4108	36.454	39.9105	199.529	181.797	195.519	GO:0016788,GO:0016042	hydrolase activity, acting on ester bonds|lipid catabolic process
GL20750-G	124.131	58.5357	189.727	3.24122	1.69654	3.21e-14	1.18e-13	Up	2.82252	3.68315	5.50419	16.0531	11.9547	16.2651
GL20757-G	122.943	77.3603	168.526	2.17846	1.12331	7.96e-08	2.02e-07	Up	4.62447	3.68261	3.77684	11.3214	8.55829	10.1591
GL20758-G	104.737	54.1686	155.305	2.86707	1.51958	2.35e-11	7.43e-11	Up	4.91226	6.86563	5.83092	21.7817	18.3915	17.2306
GL20764-G	47219.8	87272	7167.67	0.0821303	-3.60594	2.9e-290	2.88e-288	Down	3894.67	3895.29	3866.94	313.983	464.441	303.743	GO:0005737,GO:0004022,GO:0008270,GO:0006067,GO:0006116	cytoplasm|alcohol dehydrogenase (NAD) activity|zinc ion binding|ethanol metabolic process|NADH oxidation	ko00010,ko00071,ko00350	Glycolysis / Gluconeogenesis|Fatty acid degradation|Tyrosine metabolism
GL20765-G	8.87127	3.77624	13.9663	3.69847	1.88693	0.0144115	0.0223173	Up	0.110912	0.701387	0.465854	2.05663	2.26205	1.00822			ko03030,ko03420,ko03430,ko03440	DNA replication|Nucleotide excision repair|Mismatch repair|Homologous recombination
GL20766-G	570.527	91.5852	1049.47	11.4589	3.5184	1.35e-96	2.76e-95	Up	2.59999	3.29489	2.73012	40.7499	32.1246	39.8131	GO:0016021,GO:0020037,GO:0005506,GO:0004497,GO:0016705	integral component of membrane|heme binding|iron ion binding|monooxygenase activity|oxidoreductase activity, acting on paired donors, with incorporation or reduction of molecular oxygen
GL20768-G	121.363	69.8853	172.84	2.4732	1.30638	8.7e-10	2.5e-09	Up	4.99714	3.86234	5.31722	12.5002	12.7584	14.6119
GL20769-G	128.457	82.9432	173.971	2.09747	1.06865	2.17e-07	5.36e-07	Up	7.78215	8.00449	7.87629	17.9996	19.1225	19.2836
GL20779-G	1391.33	767.688	2014.97	2.62472	1.39217	1.14e-38	9.56e-38	Up	28.3597	28.0845	28.7074	84.4907	82.5629	87.1477	GO:0005576,GO:0046872,GO:0008237	extracellular region|metal ion binding|metallopeptidase activity
GL20786-G	1180.05	1741.9	618.194	0.354896	-1.49453	3.59e-42	3.26e-41	Down	54.2201	50.3781	49.3366	22.2808	21.0707	18.7536	GO:0016021,GO:0015293,GO:0008643	integral component of membrane|symporter activity|carbohydrate transport
GL20789-G	2711.14	5205.71	216.564	0.0416013	-4.58723	0	0	Down	106.608	105.997	110.573	4.91746	4.62275	5.77175	GO:0005737,GO:0005525,GO:0003924,GO:0003746	cytoplasm|GTP binding|GTPase activity|translation elongation factor activity
GL20791-G	116.164	64.8588	167.47	2.58207	1.36853	0.00026174	0.000501476	Up	3.12784	2.78947	3.58757	10.4976	5.8885	11.7013	GO:0000287,GO:0010333,GO:0016114	magnesium ion binding|terpene synthase activity|terpenoid biosynthetic process
GL20792-G	111.583	65.7584	157.409	2.39374	1.25927	8.74e-09	2.37e-08	Up	3.88785	5.48795	4.51985	13.4036	12.1928	12.2276	GO:0000287,GO:0010333,GO:0016114	magnesium ion binding|terpene synthase activity|terpenoid biosynthetic process
GL20798-G	719.414	282.964	1155.86	4.08485	2.03028	7.17e-32	5.06e-31	Up	24.2241	22.7147	27.3374	127.317	95.137	123.424
GL20800-G	1518.67	930.836	2106.49	2.26301	1.17825	3.41e-29	2.22e-28	Up	91.0422	86.0223	89.8591	236.235	220.834	230.139
GL20801-G	309.926	191.73	428.123	2.23295	1.15895	8.91e-07	2.11e-06	Up	16.0397	16.6369	16.8425	37.2123	49.5211	38.4764	GO:0005829,GO:0005634	cytosol|nucleus
GL20803-G	2708.2	4681.76	734.628	0.156913	-2.67197	7.95e-144	2.64e-142	Down	109.934	106.15	108.194	19.8652	19.0363	18.9613
GL20804-G	2018.64	2755.41	1281.86	0.465217	-1.10403	7.71e-28	4.83e-27	Down	65.8863	59.952	64.3018	33.3477	34.7693	32.3688	GO:0005845,GO:0005634,GO:0004482,GO:0003723,GO:0006370	mRNA cap binding complex|nucleus|mRNA (guanine-N7-)-methyltransferase activity|RNA binding|7-methylguanosine mRNA capping	ko03015	mRNA surveillance pathway
GL20810-G	41326.3	15637.8	67014.8	4.28544	2.09944	1.87e-112	4.57e-111	Up	333.861	332.065	333.456	1754.52	1533.17	1586.42	GO:0033832,GO:0051156,GO:0006006,GO:0005991	alpha,alpha-trehalose phosphorylase (configuration-retaining) activity|glucose 6-phosphate metabolic process|glucose metabolic process|trehalose metabolic process
GL20811-G	384.075	217.695	550.455	2.52856	1.33831	1.58e-21	8e-21	Up	29.188	32.8438	31.3892	95.9722	79.2437	93.8899
GL20813-G	1003.8	627.857	1379.74	2.19754	1.13589	3.11e-24	1.74e-23	Up	30.186	28.9882	34.0523	79.4149	76.5269	76.8561
GL20819-G	2016.35	3350.83	681.875	0.203494	-2.29694	1.92e-104	4.34e-103	Down	118.755	126.302	122.202	30.3303	29.3026	25.2525	GO:0009507,GO:0102131,GO:0102132,GO:0004316,GO:0051287,GO:0006633	chloroplast|3-oxo-glutaryl-[acp] methyl ester reductase activity|3-oxo-pimeloyl-[acp] methyl ester reductase activity|3-oxoacyl-[acyl-carrier-protein] reductase (NADPH) activity|NAD binding|fatty acid biosynthetic process
GL20824-G	109.292	50.2473	168.336	3.35016	1.74423	1.48e-14	5.54e-14	Up	6.03923	5.22852	5.20909	21.1736	19.1842	22.5475
GL20825-G	515.544	320.265	710.824	2.21949	1.15023	4.63e-19	2.12e-18	Up	35.3727	32.1668	37.5961	91.8697	80.5247	93.2537	GO:0005737,GO:0005634,GO:0010209,GO:0007059,GO:0006259,GO:1990067,GO:0016226,GO:0009944,GO:2001022,GO:0051726,GO:0042127	cytoplasm|nucleus|vacuolar sorting signal binding|chromosome segregation|DNA metabolic process|intrachromosomal DNA recombination|iron-sulfur cluster assembly|polarity specification of adaxial/abaxial axis|positive regulation of response to DNA damage stimulus|regulation of cell cycle|regulation of cell proliferation
GL20826-G	144.106	36.4135	251.799	6.91499	2.78973	5.61e-23	2.99e-22	Up	1.69534	2.06603	2.11398	18.4342	12.2458	15.6519	GO:0009507,GO:0102131,GO:0102132,GO:0004316,GO:0051287,GO:0006633	chloroplast|3-oxo-glutaryl-[acp] methyl ester reductase activity|3-oxo-pimeloyl-[acp] methyl ester reductase activity|3-oxoacyl-[acyl-carrier-protein] reductase (NADPH) activity|NAD binding|fatty acid biosynthetic process
GL20833-G	69.5709	34.8343	104.308	2.9944	1.58226	8.26e-09	2.24e-08	Up	3.36033	1.61685	2.76145	9.48197	8.19424	8.71567	GO:0005887,GO:0046943,GO:0046942,GO:1903222	integral component of plasma membrane|carboxylic acid transmembrane transporter activity|carboxylic acid transport|quinolinic acid transmembrane transport
GL20837-G	3222.11	5150.18	1294.05	0.251263	-1.99273	6.72e-89	1.26e-87	Down	108.614	106.132	100.788	27.6843	34.9202	27.2606
GL20840-G	220.205	140.582	299.828	2.13276	1.09272	7.09e-11	2.18e-10	Up	5.85519	5.20562	5.98095	13.3814	12.9977	14.981
GL20841-G	169.834	94.8959	244.772	2.57937	1.36702	0.0139497	0.0216399	Up	3.41055	3.84251	4.07522	9.32157	15.9903	7.57254	GO:0016021,GO:0005886,GO:0055085	integral component of membrane|plasma membrane|transmembrane transport
GL20850-G	377.207	208.416	545.998	2.61975	1.38943	1.17e-22	6.16e-22	Up	6.52179	6.87375	6.58355	20.3788	18.8843	20.2987	GO:0060205,GO:0016020,GO:0005509,GO:0004571,GO:0005975,GO:0006486	cytoplasmic vesicle lumen|membrane|calcium ion binding|mannosyl-oligosaccharide 1,2-alpha-mannosidase activity|carbohydrate metabolic process|protein glycosylation	ko00510,ko00513,ko04141	N-Glycan biosynthesis|Various types of N-glycan biosynthesis|Protein processing in endoplasmic reticulum
GL20857-G	4520.71	6514.34	2527.08	0.387925	-1.36615	1.61e-21	8.15e-21	Down	253.264	266.221	267.9	99.6786	149.668	95.7163
GL20860-G	1031.08	1629.29	432.861	0.265674	-1.91227	6.86e-63	9.09e-62	Down	57.6341	54.354	54.9656	16.3132	16.6786	17.4535			ko00100	Steroid biosynthesis
GL20862-G	338.991	464.698	213.284	0.458972	-1.12352	1.77e-11	5.64e-11	Down	17.5932	20.4284	22.2759	13.0101	8.01222	10.5521	GO:0047681,GO:0019439	aryl-alcohol dehydrogenase (NADP+) activity|aromatic compound catabolic process
GL20863-G	415.475	188.265	642.684	3.41372	1.77135	3.8e-20	1.82e-19	Up	11.1469	14.5896	16.0654	60.8722	43.9987	57.701
GL20868-G	2212.78	3124.77	1300.78	0.416281	-1.26437	2.53e-36	2.01e-35	Down	80.3458	81.6367	76.8221	37.2693	41.0203	34.5428
GL20873-G	2758.42	3922.87	1593.98	0.406331	-1.29927	2.15e-39	1.84e-38	Down	127.552	125.528	130.562	61.6245	55.5298	60.2529	GO:0005829,GO:0003873,GO:0005524,GO:0004331,GO:0006003,GO:0006000,GO:0006110	cytosol|6-phosphofructo-2-kinase activity|ATP binding|fructose-2,6-bisphosphate 2-phosphatase activity|fructose 2,6-bisphosphate metabolic process|fructose metabolic process|regulation of glycolytic process	ko00051	Fructose and mannose metabolism
GL20880-G	652.735	426.754	878.716	2.05907	1.04199	4.49e-08	1.16e-07	Up	16.2593	15.6891	16.2545	32.3925	42.4813	37.6674	GO:0004089,GO:0050023,GO:0046872,GO:0009063,GO:0019698	carbonate dehydratase activity|L-fuconate dehydratase activity|metal ion binding|cellular amino acid catabolic process|D-galacturonate catabolic process	ko00051	Fructose and mannose metabolism
GL20887-G	884.14	1406.1	362.176	0.257574	-1.95694	4.04e-62	5.28e-61	Down	61.4947	62.2562	65.0357	16.4562	19.5934	19.1481
GL20891-G	386.802	219.643	553.962	2.52211	1.33463	7.2e-05	0.000145016	Up	5.87799	6.3185	7.36978	15.5661	23.5256	16.6478	GO:0005576,GO:0016158	extracellular region|3-phytase activity
GL20897-G	83.4708	133.276	33.6656	0.2526	-1.98507	1.24e-14	4.68e-14	Down	12.7092	13.5014	14.7222	3.30062	3.5429	4.92837
GL20898-G	46.8173	27.737	65.8975	2.3758	1.24841	0.00935483	0.0148761	Up	1.51821	0.731494	1.412	4.06902	1.81851	4.091
GL20901-G	689.842	451.74	927.943	2.05415	1.03854	1.56e-09	4.39e-09	Up	11.181	10.2774	10.7561	28.2777	19.9723	27.3006	GO:0005783,GO:0005789,GO:0016021,GO:0005524,GO:0004521,GO:0004674,GO:0036498,GO:0006397,GO:0000956	endoplasmic reticulum|endoplasmic reticulum membrane|integral component of membrane|ATP binding|endoribonuclease activity|protein serine/threonine kinase activity|IRE1-mediated unfolded protein response|mRNA processing|nuclear-transcribed mRNA catabolic process	ko04141	Protein processing in endoplasmic reticulum
GL20903-G	141.72	87.9559	195.483	2.22252	1.15219	5.74e-09	1.57e-08	Up	5.02475	4.50153	3.90442	12.9894	10.4187	10.6198
GL20904-G	180.391	94.046	266.735	2.83622	1.50397	4.25e-07	1.03e-06	Up	14.4447	20.4869	16.1039	43.5711	64.6581	55.7241
GL20909-G	822.584	291.63	1353.54	4.64128	2.21452	6.89e-14	2.5e-13	Up	8.60931	10.302	9.82189	58.4975	37.1122	56.7467
GL20912-G	897.399	1659.54	135.261	0.0815055	-3.61696	7.51e-169	3e-167	Down	55.2631	60.2943	59.7786	4.99797	5.07378	6.19269	GO:0005887,GO:0005886,GO:0015179,GO:0000102,GO:0042883,GO:1903692,GO:0015821,GO:0000101	integral component of plasma membrane|plasma membrane|L-amino acid transmembrane transporter activity|L-methionine secondary active transmembrane transporter activity|cysteine transport|methionine import across plasma membrane|methionine transport|sulfur amino acid transport
GL20913-G	531.938	809.562	254.313	0.314136	-1.67054	1.9e-37	1.55e-36	Down	9.55537	8.52705	9.25284	3.31682	2.60294	3.88403	GO:0000324,GO:0016021,GO:0016020,GO:0005774,GO:0005524,GO:0042626,GO:0008559,GO:0071996,GO:0036246,GO:0009636,GO:0055085	fungal-type vacuole|integral component of membrane|membrane|vacuolar membrane|ATP binding|ATPase activity, coupled to transmembrane movement of substances|xenobiotic transmembrane transporting ATPase activity|glutathione transmembrane import into vacuole|phytochelatin 2 import into vacuole|response to toxic substance|transmembrane transport
GL20914-G	567.938	348.166	787.71	2.26246	1.17789	2.52e-08	6.63e-08	Up	13.7406	14.5237	13.4361	42.1716	27.6581	37.9371
GL20915-G	601.726	377.692	825.761	2.18633	1.12851	1.14e-19	5.32e-19	Up	16.0749	16.7165	16.4743	39.7899	41.8671	40.7202	GO:0005829,GO:0005635,GO:0005634,GO:0061608,GO:0006606	cytosol|nuclear envelope|nucleus|nuclear import signal receptor activity|protein import into nucleus
GL20916-G	367.761	638.687	96.8338	0.151614	-2.72153	1.33e-69	1.95e-68	Down	74.6219	81.9795	79.633	17.4985	11.8426	11.4621
GL20917-G	560.295	39.2658	1081.33	27.5386	4.78338	1.28e-67	1.82e-66	Up	6.72412	13.3563	10.8626	376.028	305.923	286.226
GL20919-G	124.287	78.8962	169.678	2.15065	1.10477	1.24e-07	3.12e-07	Up	14.7376	16.1626	16.9391	37.1465	38.5869	41.1863
GL20920-G	154.053	91.9379	216.169	2.35125	1.23343	1.49e-10	4.48e-10	Up	10.078	13.0831	11.2277	28.0179	30.9146	32.958
GL20921-G	122.446	66.4435	178.448	2.68571	1.42531	0.000327457	0.000620951	Up	5.44256	3.77387	5.26378	16.1692	9.33119	19.0411
GL20924-G	2625.01	540.562	4709.45	8.71213	3.12303	7.56e-32	5.32e-31	Up	16.3921	17.1798	16.8264	198.282	134.976	167.739	GO:0016021,GO:0020037,GO:0005506,GO:0004497,GO:0016705	integral component of membrane|heme binding|iron ion binding|monooxygenase activity|oxidoreductase activity, acting on paired donors, with incorporation or reduction of molecular oxygen
GL20925-G	9634.34	5487.53	13781.1	2.51136	1.32847	2.31e-46	2.33e-45	Up	52.6791	55.5935	53.535	160.541	148.584	153.148	GO:0005829,GO:0005634,GO:0046872,GO:0070573,GO:0006751	cytosol|nucleus|metal ion binding|metallodipeptidase activity|glutathione catabolic process	ko00480	Glutathione metabolism
GL20934-G	416.557	220.781	612.334	2.77349	1.4717	8.06e-06	1.77e-05	Up	6.76451	6.20329	4.89385	22.0481	12.734	22.0001	GO:0031261,GO:0000790,GO:0005664,GO:0005656,GO:0043596,GO:0003688,GO:0006270,GO:1902975,GO:0006267	DNA replication preinitiation complex|nuclear chromatin|nuclear origin of replication recognition complex|nuclear pre-replicative complex|nuclear replication fork|DNA replication origin binding|DNA replication initiation|mitotic DNA replication initiation|pre-replicative complex assembly involved in nuclear cell cycle DNA replication
GL20938-G	2642.31	390.567	4894.06	12.5306	3.64739	7.37e-72	1.11e-70	Up	45.8744	41.7186	48.4107	746.574	584.073	609.528
GL20941-G	619.328	397.298	841.357	2.1177	1.0825	1.68e-18	7.53e-18	Up	14.3665	16.3548	17.2942	35.3664	38.9862	41.1267	GO:0005794,GO:0016021,GO:0008643	Golgi apparatus|integral component of membrane|carbohydrate transport
GL20947-G	260.569	146.036	375.102	2.56857	1.36096	1.78e-15	6.94e-15	Up	6.83754	6.19023	6.44337	17.1153	20.9574	18.6764	GO:0005576,GO:0004650,GO:0071555,GO:0045490	extracellular region|polygalacturonase activity|cell wall organization|pectin catabolic process	ko00040	Pentose and glucuronate interconversions
GL20952-G	2701.66	3616.24	1787.07	0.494179	-1.01689	2.74e-25	1.59e-24	Down	199.579	190.038	186.417	101.392	115.589	106.279	GO:0005829,GO:0005634,GO:0004035,GO:0016791,GO:1990748,GO:0016311	cytosol|nucleus|alkaline phosphatase activity|phosphatase activity|cellular detoxification|dephosphorylation
GL20954-G	195.896	17.9546	373.838	20.8213	4.37999	3.97e-30	2.66e-29	Up	4.46648	2.86545	3.26263	104.003	67.1101	80.9826
GL20956-G	591.709	947.272	236.146	0.24929	-2.0041	1.25e-54	1.46e-53	Down	121.81	129.201	121.661	31.5942	39.1195	34.6762
GL20959-G	9883.5	19665	101.965	0.0051851	-7.59141	0	0	Down	913.45	934.768	914.037	5.8917	4.86474	5.56058
GL20960-G	5547.7	3574.67	7520.73	2.1039	1.07306	5.32e-30	3.55e-29	Up	360.011	370.608	381.142	900.175	892.24	865.526	GO:0005840,GO:0003735,GO:0006412	ribosome|structural constituent of ribosome|translation	ko03010	Ribosome
GL20964-G	1287.79	2522.7	52.8701	0.0209577	-5.57638	0	0	Down	80.7669	78.986	81.9658	1.44252	1.81956	2.50456	GO:0016021,GO:0020037,GO:0005506,GO:0004497,GO:0016705	integral component of membrane|heme binding|iron ion binding|monooxygenase activity|oxidoreductase activity, acting on paired donors, with incorporation or reduction of molecular oxygen
GL20967-G	63.9828	18.6797	109.286	5.85053	2.54857	0.000201418	0.000389718	Up	1.8656	1.7205	3.0609	12.3367	21.1382	10.2018	GO:0016021,GO:0020037,GO:0005506,GO:0004497,GO:0016705	integral component of membrane|heme binding|iron ion binding|monooxygenase activity|oxidoreductase activity, acting on paired donors, with incorporation or reduction of molecular oxygen
GL20969-G	6.91394	2.04799	11.7799	5.75192	2.52404	0.00666628	0.0108047	Up	0.487221	0.770273	0.255804	2.6572	4.6924	2.4913
GL20975-G	194.349	304.099	84.599	0.278195	-1.84583	4.28e-22	2.21e-21	Down	14.524	12.0276	11.8086	4.79791	3.24427	4.14943
GL20978-G	572.672	307.208	838.136	2.72824	1.44797	3.42e-30	2.3e-29	Up	12.0272	12.0492	15.7084	43.8065	36.6931	42.9791
GL20984-G	353.032	113.36	592.703	5.22851	2.3864	9.97e-10	2.85e-09	Up	2.35672	1.94196	3.10459	18.9056	10.5355	14.7285	GO:0016021,GO:0016020,GO:0005886,GO:0009506,GO:0046915,GO:0006875,GO:0055072,GO:0007275,GO:0015031,GO:1990388	integral component of membrane|membrane|plasma membrane|plasmodesma|transition metal ion transmembrane transporter activity|cellular metal ion homeostasis|iron ion homeostasis|multicellular organism development|protein transport|xylem-to-phloem iron transport
GL20988-G	5118.14	2715.78	7520.51	2.76919	1.46947	2.88e-26	1.72e-25	Up	150.159	152.037	145.498	448.035	508.879	450.358	GO:0046872,GO:0004601,GO:0045461	metal ion binding|peroxidase activity|sterigmatocystin biosynthetic process
GL20990-G	19238.4	31280.1	7196.64	0.230071	-2.11985	7.24e-113	1.78e-111	Down	1043.51	1071.98	1059.21	270.392	294.861	263.941	GO:0005759,GO:0005739,GO:0004021,GO:0030170,GO:0006523,GO:0006524,GO:0001300,GO:0042853	mitochondrial matrix|mitochondrion|L-alanine:2-oxoglutarate aminotransferase activity|pyridoxal phosphate binding|alanine biosynthetic process|alanine catabolic process|chronological cell aging|L-alanine catabolic process	ko00220,ko00250,ko00710	Arginine biosynthesis|Alanine, aspartate and glutamate metabolism|Carbon fixation in photosynthetic organisms
GL20993-G	33577.2	41.5537	67112.9	1615.09	10.6574	3.46e-127	9.73e-126	Up	2.54608	3.40876	2.74578	4369.75	5391.7	6212.54
GL20995-G	1394.36	1871.61	917.102	0.490007	-1.02913	1.22e-22	6.44e-22	Down	111.007	113.55	108.097	52.6387	67.3237	65.0596	GO:0005759,GO:0005739,GO:0051537,GO:0005506,GO:0051536,GO:0005198,GO:0009102,GO:0016226,GO:0106035,GO:0097428	mitochondrial matrix|mitochondrion|2 iron, 2 sulfur cluster binding|iron ion binding|iron-sulfur cluster binding|structural molecule activity|biotin biosynthetic process|iron-sulfur cluster assembly|protein maturation by [4Fe-4S] cluster transfer|protein maturation by iron-sulfur cluster transfer
GL21000-G	13800.7	25610.7	1990.79	0.0777328	-3.68533	1.27e-289	1.25e-287	Down	694.614	686.263	694.424	58.8822	66.3858	57.7994	GO:0016021,GO:0035339,GO:0030170,GO:0004758,GO:0030148	integral component of membrane|SPOTS complex|pyridoxal phosphate binding|serine C-palmitoyltransferase activity|sphingolipid biosynthetic process	ko00600	Sphingolipid metabolism
GL21003-G	51.4888	88.0782	14.8993	0.16916	-2.56354	1.65e-14	6.16e-14	Down	15.2997	16.4837	13.7449	2.41052	2.6966	3.67012	GO:0005576,GO:0009277,GO:0005199	extracellular region|fungal-type cell wall|structural constituent of cell wall
GL21004-G	5643.91	10723.7	564.139	0.0526069	-4.24861	0	0	Down	717.743	747.965	749.247	42.6421	46.8334	42.8025			ko04141	Protein processing in endoplasmic reticulum
GL21005-G	437.178	113.4	760.955	6.71037	2.74639	1.02e-77	1.67e-76	Up	4.3822	3.81225	3.79809	30.121	30.8555	30.5484	GO:0020037,GO:0005506,GO:0004497,GO:0016705	heme binding|iron ion binding|monooxygenase activity|oxidoreductase activity, acting on paired donors, with incorporation or reduction of molecular oxygen
GL21006-G	8118.97	1262.48	14975.5	11.862	3.56827	5.97e-17	2.51e-16	Up	44.1395	43.5076	41.5443	742.841	421.788	587.602	GO:0036469,GO:0030170,GO:0006587	L-tryptophan decarboxylase activity|pyridoxal phosphate binding|serotonin biosynthetic process from tryptophan	ko00350,ko00360,ko00380,ko00901,ko00950,ko00965	Tyrosine metabolism|Phenylalanine metabolism|Tryptophan metabolism|Indole alkaloid biosynthesis|Isoquinoline alkaloid biosynthesis|Betalain biosynthesis
GL21007-G	688.843	255.876	1121.81	4.3842	2.13231	9.69e-12	3.13e-11	Up	13.0738	12.8534	14.325	66.5668	78.9846	54.1963
GL21008-G	566.484	761.447	371.521	0.487914	-1.0353	2.05e-16	8.37e-16	Down	21.374	23.6109	25.1104	14.0806	11.2697	13.6035
GL21011-G	291.912	393.528	190.296	0.483565	-1.04822	3.15e-12	1.05e-11	Down	41.4554	41.129	44.0855	18.6869	26.1217	24.6341	GO:0005789,GO:0016021,GO:0006506	endoplasmic reticulum membrane|integral component of membrane|GPI anchor biosynthetic process	ko00563	Glycosylphosphatidylinositol (GPI)-anchor biosynthesis
GL21013-G	6876.41	9403.17	4349.65	0.462572	-1.11225	1.43e-31	9.98e-31	Down	594.283	582.22	603.904	280.503	360.824	291.858	GO:0031225,GO:0005618,GO:0005576,GO:0005886	anchored component of membrane|cell wall|extracellular region|plasma membrane
GL21014-G	8436.11	11911.7	4960.52	0.416441	-1.26382	3.67e-42	3.32e-41	Down	272.755	273.096	264.566	122.262	136.126	124.85	GO:0005747,GO:0045272,GO:0051537,GO:0051539,GO:0009055,GO:0046872,GO:0008137,GO:0042773,GO:0045333	mitochondrial respiratory chain complex I|plasma membrane respiratory chain complex I|2 iron, 2 sulfur cluster binding|4 iron, 4 sulfur cluster binding|electron transfer activity|metal ion binding|NADH dehydrogenase (ubiquinone) activity|ATP synthesis coupled electron transport|cellular respiration	ko00190	Oxidative phosphorylation
GL21019-G	93.2087	135.573	50.8445	0.375035	-1.4149	2.6e-09	7.24e-09	Down	11.5093	11.1125	10.5642	4.56505	4.74207	4.84706
GL21021-G	175.804	39.681	311.928	7.86088	2.97469	7.84e-48	8.12e-47	Up	5.46931	4.06133	5.48201	40.5395	43.6608	50.0001
GL21022-G	748.792	464.374	1033.21	2.22496	1.15378	1.75e-22	9.14e-22	Up	19.6138	18.3992	19.4846	50.4666	45.9224	49.1977	GO:0016021,GO:0005886,GO:0055085	integral component of membrane|plasma membrane|transmembrane transport
GL21027-G	1422.52	653.188	2191.86	3.35563	1.74659	7.69e-20	3.63e-19	Up	14.3982	16.5236	15.3142	58.7094	65.071	52.1736
GL21029-G	843.296	498.004	1188.59	2.38671	1.25502	1.84e-27	1.14e-26	Up	24.3046	25.2886	29.0037	73.6526	63.0036	76.9036
GL21031-G	180.869	82.0406	279.698	3.40927	1.76946	1.34e-21	6.81e-21	Up	7.8483	9.43965	5.72031	29.811	28.2469	31.3701
GL21032-G	3770.7	5419.02	2122.38	0.391654	-1.35235	1.86e-44	1.79e-43	Down	63.799	62.1515	65.5171	28.0636	28.3888	28.7865	GO:0005794,GO:0016021,GO:0043332,GO:0016020,GO:0005886,GO:0005524,GO:0042626,GO:0015440,GO:0000770,GO:0019236,GO:0055085	Golgi apparatus|integral component of membrane|mating projection tip|membrane|plasma membrane|ATP binding|ATPase activity, coupled to transmembrane movement of substances|peptide-transporting ATPase activity|peptide pheromone export|response to pheromone|transmembrane transport	ko02010	ABC transporters
GL21034-G	306.871	93.6385	520.103	5.55437	2.47362	3.99e-50	4.29e-49	Up	2.67101	2.08322	2.86079	18.0924	15.2228	14.7806	GO:0005576,GO:0004185	extracellular region|serine-type carboxypeptidase activity
GL21036-G	417.813	681.679	153.947	0.225835	-2.14666	2.92e-51	3.21e-50	Down	6.83891	6.69742	6.15389	1.65768	1.77578	1.61895
GL21038-G	329.143	140.203	518.083	3.69525	1.88567	1.25e-35	9.76e-35	Up	4.22412	3.60407	4.43555	19.5583	15.205	16.8483	GO:0005938,GO:0005634,GO:0005524,GO:0004672,GO:0004674,GO:0000196,GO:0006897,GO:0035556,GO:0032511,GO:0018105,GO:0010606,GO:0071902,GO:0006468,GO:0060211	cell cortex|nucleus|ATP binding|protein kinase activity|protein serine/threonine kinase activity|cell wall integrity MAPK cascade|endocytosis|intracellular signal transduction|late endosome to vacuole transport via multivesicular body sorting pathway|peptidyl-serine phosphorylation|positive regulation of cytoplasmic mRNA processing body assembly|positive regulation of protein serine/threonine kin…
GL21039-G	438.613	670.533	206.693	0.308251	-1.69782	5.95e-35	4.58e-34	Down	32.9985	35.1965	32.728	11.3862	10.2021	13.8852
GL21042-G	214.698	84.8374	344.559	4.0614	2.02198	2.57e-30	1.73e-29	Up	2.87354	2.33893	2.12112	12.227	10.5413	11.1856
GL21043-G	179.983	96.8515	263.115	2.71669	1.44185	3.22e-08	8.4e-08	Up	1.15649	1.15266	1.39917	4.6893	2.91983	3.88518	GO:0005739,GO:0000790,GO:1902377,GO:0043601,GO:0005724,GO:0005730,GO:0005634,GO:0005657,GO:0035861,GO:0005524,GO:0043141,GO:0033682,GO:0061995,GO:0016887,GO:1990814,GO:0070336,GO:0051880,GO:0003723,GO:1990518,GO:0017116,GO:0032508,GO:0006310,GO:0006260,GO:1902983,GO:0044806,GO:0043504,GO:1905467,GO:1903469,GO:0031297,GO:0000723	mitochondrion|nuclear chromatin|nuclear rDNA heterochromatin|nuclear replisome|nuclear telomeric heterochromatin|nucleolus|nucleus|replication fork|site of double-strand break|ATP binding|ATP-dependent 5'-3' DNA helicase activity|ATP-dependent 5'-3' DNA/RNA helicase activity|ATP-dependent protein-DNA complex displacement activity|ATPase activity|DNA/DNA annealing activity|flap-structured DNA bind…
GL21045-G	410.516	265.501	555.531	2.09239	1.06515	1.82e-05	3.86e-05	Up	8.78708	9.15319	9.69361	26.7025	16.1159	23.2327
GL21049-G	35.2689	18.0366	52.5013	2.91082	1.54143	0.000429509	0.000803255	Up	0.756284	0.981044	1.4661	4.50534	2.17523	3.96625
GL21050-G	321.606	124.017	519.196	4.18651	2.06575	6.52e-41	5.76e-40	Up	3.60471	3.49036	3.96976	19.2437	16.9682	16.4505
GL21051-G	319.77	198.196	441.344	2.22681	1.15498	1.85e-05	3.93e-05	Up	7.48681	7.8095	7.9831	24.4567	14.3423	20.4347	GO:0005887,GO:0005886,GO:0015179,GO:0000102,GO:0042883,GO:1903692,GO:0015821,GO:0000101	integral component of plasma membrane|plasma membrane|L-amino acid transmembrane transporter activity|L-methionine secondary active transmembrane transporter activity|cysteine transport|methionine import across plasma membrane|methionine transport|sulfur amino acid transport
GL21056-G	1446.45	437.469	2455.43	5.61282	2.48873	4.24e-110	1.01e-108	Up	14.4235	14.8399	16.4796	105.258	91.8684	94.8622	GO:0016021,GO:0020037,GO:0005506,GO:0004497,GO:0016705	integral component of membrane|heme binding|iron ion binding|monooxygenase activity|oxidoreductase activity, acting on paired donors, with incorporation or reduction of molecular oxygen
GL21061-G	357.571	123.622	591.521	4.78493	2.2585	3.78e-28	2.39e-27	Up	10.3099	9.31396	8.04211	56.0672	40.7189	54.4747	GO:0005576,GO:0052689,GO:0030248,GO:0005975,GO:0046274	extracellular region|carboxylic ester hydrolase activity|cellulose binding|carbohydrate metabolic process|lignin catabolic process
GL21066-G	6028.17	8936.49	3119.84	0.349112	-1.51824	6.8e-58	8.35e-57	Down	1912.87	1965.28	1872.02	678.265	813.846	787.329	GO:0005750,GO:0005739,GO:0008121,GO:0009060,GO:0006122	mitochondrial respiratory chain complex III|mitochondrion|ubiquinol-cytochrome-c reductase activity|aerobic respiration|mitochondrial electron transport, ubiquinol to cytochrome c	ko00190	Oxidative phosphorylation
GL21068-G	1364.01	493.057	2234.96	4.53286	2.18042	3.03e-86	5.48e-85	Up	11.7552	12.6765	12.7073	67.6194	59.558	64.396
GL21070-G	779.234	492.052	1066.42	2.16728	1.11589	1.23e-21	6.25e-21	Up	16.7527	18.1	17.6279	46.9442	38.678	43.9257	GO:0005737,GO:0005730,GO:0003729,GO:0070478,GO:0000184,GO:0045727	cytoplasm|nucleolus|mRNA binding|nuclear-transcribed mRNA catabolic process, 3'-5' exonucleolytic nonsense-mediated decay|nuclear-transcribed mRNA catabolic process, nonsense-mediated decay|positive regulation of translation	ko03013,ko03015	RNA transport|mRNA surveillance pathway
GL21074-G	3837.88	7011.98	663.782	0.0946641	-3.40104	3.34e-226	2.12e-224	Down	188.171	194.364	190.427	21.9983	17.283	22.5808	GO:0031304,GO:0005759,GO:0005739,GO:0005777,GO:0003959,GO:0055114	intrinsic component of mitochondrial inner membrane|mitochondrial matrix|mitochondrion|peroxisome|NADPH dehydrogenase activity|oxidation-reduction process
GL21075-G	521.996	60.2333	983.759	16.3325	4.02967	2.8e-25	1.62e-24	Up	3.16774	3.84265	3.95389	60.3036	81.2652	60.987
GL21077-G	475.669	275.582	675.756	2.45211	1.29402	1.04e-22	5.49e-22	Up	12.9444	14.8602	12.5312	40.7306	32.932	39.0953	GO:0005829,GO:0000790,GO:0005634,GO:0018024,GO:0016279,GO:0034968	cytosol|nuclear chromatin|nucleus|histone-lysine N-methyltransferase activity|protein-lysine N-methyltransferase activity|histone lysine methylation
GL21079-G	13141.3	25832.9	449.69	0.0174076	-5.84414	0	0	Down	2998.83	2934.49	2835.47	62.3208	36.1619	76.4611
GL21086-G	2294.92	595.854	3993.99	6.70297	2.7448	1.3e-97	2.7e-96	Up	17.3713	19.2586	19.7417	152.159	144.75	132.274
GL21090-G	641.504	150.872	1132.14	7.50394	2.90765	3.32e-104	7.46e-103	Up	5.60225	5.45614	5.21248	51.0127	43.0274	45.0035	GO:0016021,GO:0020037,GO:0005506,GO:0004497,GO:0016705	integral component of membrane|heme binding|iron ion binding|monooxygenase activity|oxidoreductase activity, acting on paired donors, with incorporation or reduction of molecular oxygen
GL21093-G	1206.61	2268.27	144.946	0.0639013	-3.96801	2.89e-216	1.72e-214	Down	34.0905	34.874	34.2732	2.25163	2.8474	2.37961	GO:0005887,GO:0009405,GO:0055085	integral component of plasma membrane|pathogenesis|transmembrane transport
GL21098-G	179.35	273.081	85.6194	0.313531	-1.67332	4.28e-18	1.89e-17	Down	67.4365	72.5828	57.8004	21.3133	28.8897	20.0368
GL21099-G	6400.13	3954.37	8845.89	2.23699	1.16156	1.93e-17	8.31e-17	Up	91.7132	86.5241	84.7103	216.361	196.561	257.736	GO:0005576,GO:0004560,GO:0000272	extracellular region|alpha-L-fucosidase activity|polysaccharide catabolic process	ko00511	Other glycan degradation
GL21100-G	1603.88	2931.44	276.322	0.0942616	-3.40719	2.32e-189	1.14e-187	Down	220.518	228.716	217.426	20.4655	21.2591	29.8987
GL21101-G	2696.59	4396.66	996.521	0.226654	-2.14144	2.21e-98	4.63e-97	Down	139.659	149.822	143.522	33.0085	45.8769	32.143	GO:0004040,GO:0043864	amidase activity|indoleacetamide hydrolase activity
GL21106-G	1380.27	2572.23	188.302	0.0732057	-3.7719	1.77e-211	1.02e-209	Down	133.756	127.633	128.572	8.47974	13.7775	10.0228	GO:0005576,GO:0046872,GO:0004222	extracellular region|metal ion binding|metalloendopeptidase activity
GL21109-G	1637.24	2241.45	1033.04	0.460881	-1.11753	2.8e-27	1.72e-26	Down	242.252	232.887	229.526	112.842	131.153	124.834
GL21111-G	171.219	110.095	232.342	2.11038	1.07751	4.17e-05	8.58e-05	Up	2.4115	2.3722	2.91806	5.56133	7.41639	5.40202	GO:0005887,GO:0016020,GO:0035673,GO:0015031	integral component of plasma membrane|membrane|oligopeptide transmembrane transporter activity|protein transport
GL21113-G	53.1191	71.4829	34.7554	0.486206	-1.04036	0.000638959	0.00117078	Down	17.876	23.1377	27.3328	15.3934	10.6602	11.7597
GL21115-G	638.345	964.25	312.439	0.324023	-1.62583	5.68e-39	4.79e-38	Down	224.93	205.974	219.883	87.1043	77.1609	75.6168	GO:0008234,GO:0006915	cysteine-type peptidase activity|apoptotic process
GL21119-G	209.033	314.601	103.464	0.328875	-1.60439	2.91e-20	1.4e-19	Down	10.7155	12.0574	13.7744	4.86652	4.49353	4.28971	GO:0016021,GO:0020037,GO:0005506,GO:0004497,GO:0016705	integral component of membrane|heme binding|iron ion binding|monooxygenase activity|oxidoreductase activity, acting on paired donors, with incorporation or reduction of molecular oxygen
GL21122-G	75.1325	100.684	49.5815	0.492449	-1.02195	8.24e-05	0.000165173	Down	15.5007	17.3375	15.6122	7.93617	5.9141	13.4795	GO:0097658,GO:0016021,GO:0005637,GO:0046872,GO:0004842,GO:0071230,GO:0036369,GO:0006511	Asi complex|integral component of membrane|nuclear inner membrane|metal ion binding|ubiquitin-protein transferase activity|cellular response to amino acid stimulus|transcription factor catabolic process|ubiquitin-dependent protein catabolic process
GL21129-G	676.576	306.262	1046.89	3.41828	1.77327	2.48e-32	1.78e-31	Up	14.8389	15.1352	14.6266	61.2442	48.5414	64.127
GL21130-G	367.277	490.93	243.625	0.496253	-1.01085	6.85e-13	2.36e-12	Down	25.5791	24.4542	27.1849	15.6131	14.8718	13.0353	GO:0016491	oxidoreductase activity
GL21131-G	170.399	109.918	230.88	2.10047	1.07071	5.16e-09	1.42e-08	Up	3.70024	4.51571	4.82612	11.5984	9.88562	9.64829	GO:0016021,GO:0020037,GO:0005506,GO:0004497,GO:0016705	integral component of membrane|heme binding|iron ion binding|monooxygenase activity|oxidoreductase activity, acting on paired donors, with incorporation or reduction of molecular oxygen
GL21134-G	67.9485	101.909	33.9881	0.333515	-1.58418	6.89e-09	1.88e-08	Down	17.1163	16.0753	19.3966	6.28485	9.60082	3.85129
GL21139-G	6165.46	3822.92	8508	2.22553	1.15415	1.56e-34	1.18e-33	Up	423.352	441.289	425.441	1049.85	1125.75	1086.23	GO:0005829,GO:0022625,GO:0003735,GO:0002181	cytosol|cytosolic large ribosomal subunit|structural constituent of ribosome|cytoplasmic translation	ko03010	Ribosome
GL21141-G	9743.07	14758.4	4727.71	0.32034	-1.64233	1.8e-68	2.62e-67	Down	416.941	395.025	414.493	164.532	135.077	147.846	GO:0050660,GO:0016614	flavin adenine dinucleotide binding|oxidoreductase activity, acting on CH-OH group of donors
GL21144-G	228.814	121.899	335.73	2.75417	1.46162	2.12e-18	9.51e-18	Up	11.3376	14.7414	13.2402	42.6473	36.4973	44.1866			ko04141	Protein processing in endoplasmic reticulum
GL21146-G	13.1725	21.5298	4.8151	0.223648	-2.1607	0.000735181	0.00133642	Down	2.08164	4.54468	3.12262	1.13528	0.673889	0.675812
GL21147-G	1150.88	483.507	1818.26	3.76056	1.91095	1.39e-64	1.9e-63	Up	22.2514	21.4979	21.1862	86.248	93.8444	97.5236
GL21151-G	403.835	246.499	561.171	2.27657	1.18686	7.7e-18	3.36e-17	Up	30.3578	32.1284	31.6138	84.1507	77.6064	81.9616			ko03008	Ribosome biogenesis in eukaryotes
GL21153-G	369.093	495.05	243.136	0.491134	-1.02581	2.23e-13	7.88e-13	Down	9.67803	8.49067	9.28207	4.75136	5.61709	4.92898	GO:0005737,GO:0005829,GO:0000784,GO:0043596,GO:0005654,GO:0005634,GO:0005657,GO:0035861,GO:0051539,GO:1990601,GO:0017108,GO:0005524,GO:0004003,GO:0003682,GO:0003677,GO:0046872,GO:0004518,GO:0019901,GO:0045145,GO:0043142,GO:0006281,GO:1903461,GO:1903469,GO:0031297,GO:0071932,GO:0072429,GO:0031860	cytoplasm|cytosol|nuclear chromosome, telomeric region|nuclear replication fork|nucleoplasm|nucleus|replication fork|site of double-strand break|4 iron, 4 sulfur cluster binding|5' overhang single-stranded DNA endodeoxyribonuclease activity|5'-flap endonuclease activity|ATP binding|ATP-dependent DNA helicase activity|chromatin binding|DNA binding|metal ion binding|nuclease activity|protein kinase…	ko03030	DNA replication
GL21157-G	1710.98	2439.8	982.151	0.402554	-1.31275	6.11e-37	4.93e-36	Down	52.2481	52.9303	49.9893	21.3684	25.4661	24.0896	GO:0005634,GO:0046872,GO:0008420,GO:0070940	nucleus|metal ion binding|RNA polymerase II CTD heptapeptide repeat phosphatase activity|dephosphorylation of RNA polymerase II C-terminal domain
GL21161-G	47.3628	17.354	77.3715	4.45843	2.15654	2.81e-10	8.33e-10	Up	0.927843	1.10016	1.03518	6.19881	3.67953	5.73273
GL21163-G	326.307	152.592	500.022	3.27685	1.71231	6.65e-12	2.17e-11	Up	10.4683	13.8502	10.1347	47.0501	32.6391	49.3515	GO:0005737,GO:0000328,GO:0000329,GO:0008289,GO:0030414,GO:0005543,GO:0004867,GO:0030162,GO:0046578	cytoplasm|fungal-type vacuole lumen|fungal-type vacuole membrane|lipid binding|peptidase inhibitor activity|phospholipid binding|serine-type endopeptidase inhibitor activity|regulation of proteolysis|regulation of Ras protein signal transduction
GL21170-G	4417.5	7733.16	1101.83	0.142481	-2.81116	1.9e-168	7.51e-167	Down	172.011	178.583	180.526	29.6868	27.6161	28.7719	GO:0005634,GO:0000978,GO:0000982,GO:0008270,GO:0000122,GO:0006808,GO:0006351	nucleus|RNA polymerase II proximal promoter sequence-specific DNA binding|transcription factor activity, RNA polymerase II proximal promoter sequence-specific DNA binding|zinc ion binding|negative regulation of transcription by RNA polymerase II|regulation of nitrogen utilization|transcription, DNA-templated
GL21173-G	139.288	251.722	26.8545	0.106683	-3.2286	5.9e-38	4.87e-37	Down	37.8084	29.4416	32.1971	2.55091	5.44686	3.98608	GO:0010008,GO:0005794,GO:0016021,GO:0070867,GO:1990531,GO:0005886,GO:0005524,GO:0015662,GO:0000287,GO:0004012,GO:0006897,GO:0007163,GO:0006886,GO:0045332,GO:0000749	endosome membrane|Golgi apparatus|integral component of membrane|mating projection tip membrane|phospholipid-translocating ATPase complex|plasma membrane|ATP binding|ATPase activity, coupled to transmembrane movement of ions, phosphorylative mechanism|magnesium ion binding|phospholipid-translocating ATPase activity|endocytosis|establishment or maintenance of cell polarity|intracellular protein tr…
GL21175-G	5257.3	2448.61	8065.99	3.29411	1.71989	3.77e-18	1.67e-17	Up	28.8595	27.6085	27.6363	120.841	84.3068	111.131	GO:0005737,GO:0003855,GO:0003856,GO:0003866,GO:0005524,GO:0046872,GO:0004764,GO:0004765,GO:0009073,GO:0009423	cytoplasm|3-dehydroquinate dehydratase activity|3-dehydroquinate synthase activity|3-phosphoshikimate 1-carboxyvinyltransferase activity|ATP binding|metal ion binding|shikimate 3-dehydrogenase (NADP+) activity|shikimate kinase activity|aromatic amino acid family biosynthetic process|chorismate biosynthetic process	ko00400	Phenylalanine, tyrosine and tryptophan biosynthesis
GL21176-G	135.962	231.314	40.6106	0.175565	-2.50992	4.32e-22	2.23e-21	Down	12.1063	16.6955	13.5977	2.49648	3.13923	2.806
GL21178-G	49.2471	82.6937	15.8005	0.191073	-2.3878	1.44e-12	4.9e-12	Down	4.35358	5.27995	5.38557	1.30101	1.01359	0.948722	GO:0016787,GO:0016042	hydrolase activity|lipid catabolic process
GL21180-G	204.88	277.621	132.14	0.475972	-1.07105	4.23e-10	1.24e-09	Down	27.6154	26.9128	25.3232	14.4419	13.0731	15.797
GL21182-G	593.899	796.998	390.799	0.490339	-1.02815	1.09e-16	4.51e-16	Down	22.187	21.0092	21.8608	12.3198	11.3992	12.5902
GL21183-G	191.21	341.28	41.1402	0.120547	-3.05233	1.41e-53	1.63e-52	Down	12.3088	12.5046	10.663	1.52905	1.62709	1.70943
GL21186-G	2165.07	3697.77	632.371	0.171014	-2.54781	1.28e-126	3.54e-125	Down	354.218	364.355	358.577	73.4095	62.4801	73.9718
GL21187-G	1506.44	2732.39	280.495	0.102656	-3.28411	8.91e-176	3.75e-174	Down	111.032	118.755	120.392	12.7217	13.5013	14.6402
GL21192-G	42062.2	66995.3	17129.1	0.255677	-1.96761	3.13e-100	6.69e-99	Down	1592.47	1540.8	1584.11	434.495	490.963	443.638	GO:0005615,GO:0004031,GO:0102797,GO:0102798,GO:0050665	extracellular space|aldehyde oxidase activity|geranial:oxygen oxidoreductase activity|heptaldehyde:oxygen oxidoreductase activity|hydrogen peroxide biosynthetic process
GL21193-G	2564.74	4830.13	299.345	0.0619744	-4.01218	8.05e-273	7.15e-271	Down	136.651	128.93	130.773	7.82632	11.3084	8.67406	GO:0005887,GO:0009405,GO:0055085	integral component of plasma membrane|pathogenesis|transmembrane transport
GL21194-G	49.5817	71.8206	27.3428	0.38071	-1.39324	1.06e-05	2.3e-05	Down	3.26005	2.0694	2.76191	1.4951	1.0074	1.01028
GL21197-G	2496.93	3599.46	1394.39	0.38739	-1.36814	6.69e-43	6.17e-42	Down	48.7625	44.4892	47.4263	20.1627	21.5122	20.2307
GL21203-G	38.0495	52.2023	23.8968	0.457773	-1.12729	0.00121783	0.00215435	Down	3.1021	2.17968	2.17158	0.871543	1.75742	1.22837	GO:0005737,GO:0005634,GO:0005524,GO:0004674,GO:0006897,GO:0009908,GO:0009740,GO:0010476,GO:0018105,GO:0018107,GO:0040008,GO:0048586	cytoplasm|nucleus|ATP binding|protein serine/threonine kinase activity|endocytosis|flower development|gibberellic acid mediated signaling pathway|gibberellin mediated signaling pathway|peptidyl-serine phosphorylation|peptidyl-threonine phosphorylation|regulation of growth|regulation of long-day photoperiodism, flowering
GL21207-G	134.584	62.5703	206.599	3.30187	1.72328	1.2e-16	4.96e-16	Up	5.6286	6.13346	6.41119	21.7481	22.5915	23.8484
GL21208-G	2552.87	945.485	4160.25	4.40012	2.13754	1.59e-36	1.26e-35	Up	21.6393	22.7824	23.2658	130.741	100.579	107.869
GL21210-G	4644.3	6955.81	2332.8	0.335374	-1.57616	4.43e-60	5.63e-59	Down	113.207	112.248	114.955	47.3468	40.6911	41.8854	GO:0019898,GO:0005739,GO:0046872,GO:0004222,GO:0071432,GO:0051603,GO:0019236	extrinsic component of membrane|mitochondrion|metal ion binding|metalloendopeptidase activity|peptide mating pheromone maturation involved in positive regulation of conjugation with cellular fusion|proteolysis involved in cellular protein catabolic process|response to pheromone
GL21212-G	112.017	74.6603	149.374	2.00072	1.00052	3.96e-06	8.89e-06	Up	3.98055	3.23946	4.23269	10.3324	8.27816	7.44298	GO:0005737,GO:0000329,GO:0005634,GO:0005524,GO:0004674,GO:0001324,GO:0035556,GO:0018105,GO:0060963,GO:0045943,GO:0045945,GO:0006468,GO:0032880,GO:0047484,GO:0090153,GO:0043619,GO:0001302	cytoplasm|fungal-type vacuole membrane|nucleus|ATP binding|protein serine/threonine kinase activity|age-dependent response to oxidative stress involved in chronological cell aging|intracellular signal transduction|peptidyl-serine phosphorylation|positive regulation of ribosomal protein gene transcription by RNA polymerase II|positive regulation of transcription by RNA polymerase I|positive regula…
GL21213-G	1679.78	655.877	2703.68	4.12224	2.04343	1.47e-44	1.42e-43	Up	55.0103	66.634	54.5185	258.985	294.439	271.2	GO:0005737,GO:0005528,GO:0003755,GO:0061077,GO:0000413	cytoplasm|FK506 binding|peptidyl-prolyl cis-trans isomerase activity|chaperone-mediated protein folding|protein peptidyl-prolyl isomerization
GL21214-G	693.106	223.912	1162.3	5.19088	2.37598	6.98e-78	1.15e-76	Up	13.4803	13.029	13.5987	81.2237	70.2333	85.7512			ko00480	Glutathione metabolism
GL21215-G	3848.08	5971.88	1724.27	0.288732	-1.7922	8.54e-75	1.34e-73	Down	184.181	183.933	193.173	62.9908	64.6985	56.2859
GL21220-G	21.9894	31.8835	12.0953	0.379359	-1.39836	0.00323241	0.0054295	Down	1.092	0.822094	1.11389	0.612569	0.176756	0.531782
GL21221-G	849.43	543.237	1155.62	2.12729	1.08902	2.22e-21	1.12e-20	Up	13.5985	14.0694	13.5717	36.0067	29.4587	34.5043	GO:0016021,GO:0000293,GO:0006811,GO:0055072	integral component of membrane|ferric-chelate reductase activity|ion transport|iron ion homeostasis
GL21224-G	3746.29	5927.68	1564.89	0.263997	-1.9214	1.69e-84	2.97e-83	Down	175.735	173.939	182.147	52.9935	52.8438	53.7651	GO:0005743,GO:0016491	mitochondrial inner membrane|oxidoreductase activity
GL21226-G	31038	41559.7	20516.4	0.493662	-1.0184	2.81e-29	1.83e-28	Down	1575.57	1637.53	1548.37	930.815	865.567	877.666	GO:0005623,GO:0004601,GO:0051920,GO:0045454	cell|peroxidase activity|peroxiredoxin activity|cell redox homeostasis	ko04122	Sulfur relay system
GL21228-G	528.998	238.503	819.494	3.43599	1.78072	7.65e-25	4.34e-24	Up	3.52241	3.36541	3.50325	12.3384	14.8611	13.309
GL21229-G	56.1838	35.5527	76.8148	2.16059	1.11142	0.000191581	0.00037182	Up	2.40127	1.3287	2.7736	5.17291	5.57756	5.1842	GO:0005525	GTP binding
GL21230-G	3934.11	1254.52	6613.7	5.27191	2.39833	6.13e-18	2.69e-17	Up	16.9991	17.8581	17.9953	123.119	79.8667	115.266
GL21231-G	1436.25	2515.17	357.325	0.142068	-2.81535	3.85e-136	1.18e-134	Down	65.3856	67.1128	62.6844	9.12715	12.9498	9.30521	GO:0005737,GO:0045548,GO:0009800,GO:0006559	cytoplasm|phenylalanine ammonia-lyase activity|cinnamic acid biosynthetic process|L-phenylalanine catabolic process	ko00360,ko00940	Phenylalanine metabolism|Phenylpropanoid biosynthesis
GL21232-G	326.577	145.115	508.039	3.50095	1.80775	8.21e-22	4.2e-21	Up	5.4896	5.44101	5.11539	24.1099	17.3007	22.7203
GL21233-G	50.3475	32.0073	68.6876	2.146	1.10165	0.000367629	0.000693275	Up	2.14968	2.87569	3.03864	7.03433	5.62084	7.04611
GL21235-G	2198.77	52.9998	4344.54	81.9729	6.35708	8.82e-127	2.45e-125	Up	3.14442	3.03794	4.4024	324.616	357.912	300.054	GO:0016491,GO:0009405	oxidoreductase activity|pathogenesis
GL21238-G	213.137	137.781	288.494	2.09385	1.06616	2.51e-10	7.47e-10	Up	6.14319	7.08173	6.90422	16.4377	13.8123	17.7783
GL21239-G	418.921	635.545	202.297	0.318305	-1.65152	1.46e-32	1.05e-31	Down	46.5643	53.8634	48.41	17.4618	17.6157	18.8029
GL21243-G	40.8371	62.4193	19.2548	0.308476	-1.69677	1.13e-06	2.64e-06	Down	1.328	1.01794	1.47898	0.351158	0.56996	0.411543	GO:0005737,GO:0005634,GO:0005524,GO:0004672,GO:0004674,GO:0071555,GO:0070941,GO:0035556,GO:0018105,GO:0006468,GO:0008360,GO:0060237	cytoplasm|nucleus|ATP binding|protein kinase activity|protein serine/threonine kinase activity|cell wall organization|eisosome assembly|intracellular signal transduction|peptidyl-serine phosphorylation|protein phosphorylation|regulation of cell shape|regulation of fungal-type cell wall organization
GL21246-G	91.2565	140.757	41.7559	0.296653	-1.75315	6.27e-13	2.16e-12	Down	35.2834	26.5626	31.9868	8.36644	9.18748	14.1941
GL21252-G	22.7786	36.5655	8.99163	0.245905	-2.02383	2.18e-05	4.61e-05	Down	4.5474	2.65134	3.55585	1.26641	0.767385	0.989454	GO:0016491,GO:0031177,GO:0016746	oxidoreductase activity|phosphopantetheine binding|transferase activity, transferring acyl groups
GL21253-G	199.922	345.971	53.8723	0.155713	-2.68304	7.76e-46	7.69e-45	Down	8.21806	7.14747	6.8547	1.19826	1.41228	1.32029	GO:0008168,GO:0016491,GO:0031177,GO:0016746,GO:0009405	methyltransferase activity|oxidoreductase activity|phosphopantetheine binding|transferase activity, transferring acyl groups|pathogenesis
GL21264-G	2132.8	3205.27	1060.32	0.330806	-1.59594	1.08e-54	1.27e-53	Down	23.8339	24.2501	24.4489	10.1068	7.88665	9.3541	GO:0016491,GO:0031177,GO:0016746	oxidoreductase activity|phosphopantetheine binding|transferase activity, transferring acyl groups
GL21268-G	1275.95	2255.51	296.38	0.131403	-2.92793	3.96e-139	1.26e-137	Down	36.5656	35.4283	34.579	5.64207	5.12164	5.17156	GO:0016491,GO:0031177,GO:0016740	oxidoreductase activity|phosphopantetheine binding|transferase activity
GL21280-G	1835.03	3230.21	439.844	0.136166	-2.87656	3.19e-115	8.07e-114	Down	134.225	129.698	139.736	13.9734	32.5662	15.2098	GO:0016021,GO:0005886,GO:0055085	integral component of membrane|plasma membrane|transmembrane transport
GL21283-G	444.879	605.142	284.616	0.470329	-1.08826	1.21e-15	4.76e-15	Down	6.19992	5.11702	6.24982	3.53736	2.72347	3.15394
GL21288-G	956.323	1776.07	136.577	0.0768986	-3.7009	4e-179	1.77e-177	Down	305.801	323.254	344.746	27.698	27.7518	29.6727
GL21293-G	140.536	81.8089	199.262	2.4357	1.28434	1.43e-10	4.32e-10	Up	4.70068	3.98503	4.02388	11.2578	11.0575	12.9469
GL21296-G	5822.09	1495.24	10148.9	6.7875	2.76288	1.62e-168	6.42e-167	Up	23.8927	23.6083	24.7883	196.758	169.864	192.046	GO:0005576,GO:0003993,GO:0046872	extracellular region|acid phosphatase activity|metal ion binding	ko00230,ko00240,ko00760	Purine metabolism|Pyrimidine metabolism|Nicotinate and nicotinamide metabolism
GL21302-G	152.097	261.493	42.7017	0.1633	-2.61441	4.73e-36	3.75e-35	Down	51.8404	56.1865	59.0631	8.92819	13.0793	8.8239
GL21303-G	80.2377	141.577	18.8987	0.133487	-2.90523	3.02e-25	1.74e-24	Down	51.7523	44.8978	55.0819	5.37611	8.77577	8.80082
GL21304-G	1453.8	2640	267.601	0.101364	-3.30238	8.11e-176	3.43e-174	Down	116.214	114.021	118.52	12.2641	14.904	12.924
GL21305-G	109.681	163.872	55.4902	0.33862	-1.56226	2.23e-12	7.49e-12	Down	845.816	666.201	754.45	277.766	319.451	273.859
GL21307-G	945.359	535.322	1355.4	2.53193	1.34024	5.08e-32	3.61e-31	Up	13.7886	12.758	13.1975	40.089	38.1594	36.1608	GO:0000324,GO:0016021,GO:0015171,GO:0003333	fungal-type vacuole|integral component of membrane|amino acid transmembrane transporter activity|amino acid transmembrane transport
GL21309-G	738.77	293.764	1183.78	4.02969	2.01067	4.14e-60	5.28e-59	Up	10.144	10.8052	11.2183	46.5341	46.2599	54.6893	GO:0016021,GO:0016829,GO:0016765,GO:1902086,GO:0016114	integral component of membrane|lyase activity|transferase activity, transferring alkyl or aryl (other than methyl) groups|fumagillin biosynthetic process|terpenoid biosynthetic process
GL21310-G	431.377	57.4405	805.313	14.0199	3.80941	2.81e-37	2.29e-36	Up	2.90462	2.91082	2.5	46.4328	34.8532	51.942
GL21311-G	337.505	191.627	483.383	2.52252	1.33486	3.02e-05	6.3e-05	Up	8.4084	8.09352	8.51392	28.8248	16.0406	27.3469
GL21313-G	82479.9	117006	47953.7	0.40984	-1.28687	7.87e-46	7.8e-45	Down	6000.07	5967.17	5803.66	2799.24	2791.93	2688.03	GO:0005737,GO:0004365,GO:0051287,GO:0050661,GO:0006006,GO:0006096	cytoplasm|glyceraldehyde-3-phosphate dehydrogenase (NAD+) (phosphorylating) activity|NAD binding|NADP binding|glucose metabolic process|glycolytic process	ko00010,ko00710	Glycolysis / Gluconeogenesis|Carbon fixation in photosynthetic organisms
GL21314-G	334.694	471.441	197.947	0.419877	-1.25196	8.48e-18	3.7e-17	Down	38.0116	34.9834	38.5265	17.9751	18.6721	16.5172	GO:0005737,GO:1990023,GO:0005635,GO:0031965,GO:0034399,GO:0005643,GO:0005525,GO:0061608,GO:0008139,GO:0008536,GO:0051028,GO:0006607,GO:0006606,GO:0006610	cytoplasm|mitotic spindle midzone|nuclear envelope|nuclear membrane|nuclear periphery|nuclear pore|GTP binding|nuclear import signal receptor activity|nuclear localization sequence binding|Ran GTPase binding|mRNA transport|NLS-bearing protein import into nucleus|protein import into nucleus|ribosomal protein import into nucleus	ko03013	RNA transport
GL21319-G	173.904	246.451	101.356	0.411262	-1.28187	3.7e-12	1.23e-11	Down	25.5882	26.0497	20.9659	12.6866	8.78569	12.6655
GL21330-G	3967.39	5806.71	2128.08	0.366487	-1.44817	1.19e-26	7.16e-26	Down	224.554	206.006	203.018	71.6133	106.301	85.0796	GO:0016021,GO:0004934,GO:0019236	integral component of membrane|mating-type alpha-factor pheromone receptor activity|response to pheromone
GL21332-G	96.6823	149.659	43.7057	0.292035	-1.77579	4.68e-09	1.29e-08	Down	5.31238	6.13659	7.94346	2.68865	2.50399	1.20728	GO:0016021,GO:0005886,GO:0055085	integral component of membrane|plasma membrane|transmembrane transport
GL21333-G	12768.1	17220.6	8315.51	0.482882	-1.05026	3.03e-30	2.04e-29	Down	910.486	881.949	886.942	453.131	557.043	456.762
GL21336-G	3003.95	1852.42	4155.49	2.24328	1.16561	1.21e-32	8.72e-32	Up	123.004	121.252	117.499	309.16	298.963	315.208			ko04120	Ubiquitin mediated proteolysis
GL21337-G	534.79	225.255	844.324	3.7483	1.90624	1.39e-27	8.62e-27	Up	13.8537	10.756	11.6044	53.2346	43.1367	58.581
GL21341-G	12554.3	23433.9	1674.8	0.0714691	-3.80654	2.94e-304	3.18e-302	Down	1008.77	941.867	936.921	73.087	96.3472	64.1233
GL21343-G	844.985	520.107	1169.86	2.24928	1.16946	5.84e-24	3.23e-23	Up	18.8803	16.2592	16.8895	43.9144	45.4309	43.6918
GL21348-G	2632.54	1008.8	4256.28	4.21917	2.07696	1.43e-08	3.84e-08	Up	67.7082	71.5742	66.4511	272.745	409.714	299.593
GL21349-G	280.17	470.99	89.3505	0.189708	-2.39815	4.39e-48	4.56e-47	Down	29.3423	32.1153	33.7387	6.95139	5.71658	7.92044	GO:0004190	aspartic-type endopeptidase activity
GL21351-G	2045.37	3094.95	995.787	0.321746	-1.63601	1.75e-56	2.11e-55	Down	109.033	106.806	113.645	47.5788	30.0031	43.5233
GL21353-G	2757.28	206.898	5307.67	25.6536	4.68109	0	0	Up	5.87794	5.59947	6.32051	176.868	156.126	186.884	GO:0016021,GO:0055085	integral component of membrane|transmembrane transport
GL21354-G	10710.5	291.772	21129.2	72.417	6.17826	8.71e-24	4.79e-23	Up	8.68407	9.33825	8.00968	904.691	459.631	795.407	GO:0005782,GO:0047639,GO:0050660,GO:0046188,GO:0015945	peroxisomal matrix|alcohol oxidase activity|flavin adenine dinucleotide binding|methane catabolic process|methanol metabolic process
GL21355-G	3239.68	152.072	6327.28	41.607	5.37876	1.59e-168	6.32e-167	Up	4.34927	4.9507	4.11026	198.109	198.005	239.391	GO:0005789,GO:0016021,GO:0020037,GO:0005506,GO:0004497,GO:0016705	endoplasmic reticulum membrane|integral component of membrane|heme binding|iron ion binding|monooxygenase activity|oxidoreductase activity, acting on paired donors, with incorporation or reduction of molecular oxygen
GL21356-G	596.364	920.83	271.897	0.295274	-1.75987	4.46e-43	4.13e-42	Down	44.4325	47.7639	45.6747	16.7991	10.7602	19.0099	GO:0005829,GO:0005634,GO:0016491	cytosol|nucleus|oxidoreductase activity
GL21359-G	74.0094	19.7825	128.236	6.48233	2.69651	2.36e-14	8.71e-14	Up	1.30164	2.32166	2.41817	14.7438	11.3448	18.5448
GL21361-G	4247.35	1511.73	6982.97	4.6192	2.20764	2.47e-39	2.1e-38	Up	70.6488	70.9534	74.0863	430.915	321.629	383.168	GO:0005737,GO:0005829,GO:0005739,GO:0005634,GO:0003849,GO:0009073,GO:0009423	cytoplasm|cytosol|mitochondrion|nucleus|3-deoxy-7-phosphoheptulonate synthase activity|aromatic amino acid family biosynthetic process|chorismate biosynthetic process	ko00400	Phenylalanine, tyrosine and tryptophan biosynthesis
GL21362-G	12661.6	7430	17893.2	2.40824	1.26798	6.9e-43	6.36e-42	Up	483.205	485.268	474.216	1309.4	1328.14	1311.98	GO:0005737,GO:0043022,GO:0003746,GO:0045901,GO:0045905,GO:0006452	cytoplasm|ribosome binding|translation elongation factor activity|positive regulation of translational elongation|positive regulation of translational termination|translational frameshifting
GL21370-G	105.724	66.0842	145.364	2.19968	1.1373	3.55e-07	8.63e-07	Up	2.86251	1.90949	2.51116	6.44221	5.00875	6.83463	GO:0005576,GO:0009044,GO:0045493	extracellular region|xylan 1,4-beta-xylosidase activity|xylan catabolic process	ko00520	Amino sugar and nucleotide sugar metabolism
GL21373-G	3483.66	5452.76	1514.56	0.277761	-1.84809	4.91e-78	8.08e-77	Down	244.04	247.123	261.684	76.8383	79.5095	81.2827	GO:0005737,GO:0000774,GO:0006417	cytoplasm|adenyl-nucleotide exchange factor activity|regulation of translation	ko04141	Protein processing in endoplasmic reticulum
GL21375-G	24183.3	5215.48	43151.2	8.27368	3.04853	8.28e-215	4.9e-213	Up	94.363	93.5829	97.3307	906.444	913.591	861.504	GO:0005737,GO:0008184,GO:0102250,GO:0030170,GO:0102499,GO:0005980	cytoplasm|glycogen phosphorylase activity|linear malto-oligosaccharide phosphorylase activity|pyridoxal phosphate binding|SHG alpha-glucan phosphorylase activity|glycogen catabolic process	ko00500	Starch and sucrose metabolism
GL21377-G	646.971	358.21	935.733	2.61225	1.38529	1.98e-29	1.3e-28	Up	29.5874	29.374	26.0678	92.7305	80.5815	79.5696
GL21379-G	571.365	846.081	296.65	0.350616	-1.51204	1.14e-32	8.24e-32	Down	11.4435	11.1122	11.0298	4.82489	4.805	3.73636	GO:0000790,GO:0005634,GO:0005524,GO:0008094,GO:0004386,GO:0061630,GO:0008270,GO:0006281,GO:0070647	nuclear chromatin|nucleus|ATP binding|DNA-dependent ATPase activity|helicase activity|ubiquitin protein ligase activity|zinc ion binding|DNA repair|protein modification by small protein conjugation or removal
GL21380-G	923.637	1323.78	523.492	0.395452	-1.33843	1.35e-31	9.43e-31	Down	37.206	39.9651	37.6611	18.7209	14.569	18.4981	GO:0005525	GTP binding
GL21386-G	70.839	97.1037	44.5742	0.459037	-1.12332	0.000185454	0.000360402	Down	3.73429	3.25869	4.89095	2.93445	1.63786	1.64254	GO:0016021,GO:0004934,GO:0019236	integral component of membrane|mating-type alpha-factor pheromone receptor activity|response to pheromone
GL21387-G	1325.83	2223.39	428.271	0.19262	-2.37617	3.01e-99	6.38e-98	Down	50.1941	51.5197	54.1086	11.9545	10.4875	11.7209	GO:0016021,GO:0022857	integral component of membrane|transmembrane transporter activity
GL21392-G	2759.9	4396.45	1123.35	0.255513	-1.96853	1.58e-84	2.79e-83	Down	81.3139	81.3477	81.8901	22.1335	23.9032	24.9893	GO:0005789,GO:0016021,GO:0004608,GO:0006656	endoplasmic reticulum membrane|integral component of membrane|phosphatidylethanolamine N-methyltransferase activity|phosphatidylcholine biosynthetic process	ko00564	Glycerophospholipid metabolism
GL21394-G	1093.99	1599.14	588.839	0.368223	-1.44135	6.82e-39	5.75e-38	Down	87.2154	85.2178	83.3003	31.3089	40.9813	34.4676	GO:0016021,GO:0005743,GO:0032977	integral component of membrane|mitochondrial inner membrane|membrane insertase activity	ko03060	Protein export
GL21397-G	775.239	473.33	1077.15	2.27568	1.1863	6.35e-24	3.51e-23	Up	16.6195	18.0815	20.5074	47.7005	47.4675	47.516	GO:0005737,GO:0016787,GO:0008134,GO:0001896,GO:0048315,GO:0006598,GO:0075307,GO:0010914,GO:1900376,GO:0010913,GO:0000905,GO:0030435,GO:0045461	cytoplasm|hydrolase activity|transcription factor binding|autolysis|conidium formation|polyamine catabolic process|positive regulation of conidium formation|positive regulation of sterigmatocystin biosynthetic process|regulation of secondary metabolite biosynthetic process|regulation of sterigmatocystin biosynthetic process|sporocarp development involved in asexual reproduction|sporulation result…
GL21398-G	152.429	93.9816	210.876	2.2438	1.16594	1.25e-09	3.55e-09	Up	4.96571	6.25768	4.19407	14.2474	12.2925	12.8795
GL21400-G	82.8432	51.5517	114.135	2.21398	1.14664	0.00065556	0.00119971	Up	2.11564	1.57625	2.03001	5.84868	3.14106	5.51254
GL21402-G	112.781	159.695	65.8666	0.412452	-1.2777	5.42e-09	1.49e-08	Down	13.955	17.954	14.8556	7.03337	6.21564	8.74861
GL21406-G	3382.71	1383.09	5382.33	3.89151	1.96033	2.52e-86	4.56e-85	Up	75.77	69.7415	70.4526	339.601	289.661	328.228
GL21411-G	165.712	109.152	222.271	2.03635	1.02598	2.69e-08	7.07e-08	Up	3.46314	3.71827	3.56851	9.8496	7.26109	7.83347
GL21413-G	1228.18	329.159	2127.21	6.46256	2.69211	1.03e-24	5.81e-24	Up	7.53145	8.05818	7.26136	66.6409	44.6329	57.3378
GL21417-G	517.235	310.456	724.013	2.33209	1.22163	4.21e-21	2.09e-20	Up	8.55626	7.90099	7.95306	21.0622	22.1133	21.5302	GO:0032153,GO:0051286,GO:0005794,GO:0016021,GO:0015171,GO:0003333	cell division site|cell tip|Golgi apparatus|integral component of membrane|amino acid transmembrane transporter activity|amino acid transmembrane transport
GL21420-G	352.589	73.4877	631.691	8.59586	3.10364	1.46e-82	2.52e-81	Up	1.98964	2.31288	2.24284	22.4042	20.654	20.9124
GL21426-G	68.4228	102.687	34.1582	0.332642	-1.58796	6.7e-09	1.83e-08	Down	13.2813	14.4545	17.4325	4.25152	6.21564	6.56146
GL21442-G	284.569	393.356	175.783	0.446881	-1.16204	5.53e-13	1.91e-12	Down	17.1661	20.2499	18.2696	8.62627	11.5963	7.92912	GO:0010008,GO:0006886	endosome membrane|intracellular protein transport
GL21444-G	5402.81	3414.96	7390.67	2.1642	1.11383	1.11e-10	3.37e-10	Up	70.0838	69.0456	65.6425	189.444	134.112	182.5	GO:0005782,GO:0005524,GO:0004176,GO:0004252,GO:0016558,GO:0016485,GO:0006515,GO:0006625	peroxisomal matrix|ATP binding|ATP-dependent peptidase activity|serine-type endopeptidase activity|protein import into peroxisome matrix|protein processing|protein quality control for misfolded or incompletely synthesized proteins|protein targeting to peroxisome
GL21447-G	2423.09	3960.21	885.981	0.223721	-2.16023	1.29e-97	2.67e-96	Down	151.542	155.862	152.079	38.7242	43.207	34.6643
GL21450-G	873.685	102.753	1644.62	16.0056	4.0005	2.81e-41	2.5e-40	Up	2.41848	2.90059	3.38604	63.1902	43.0884	52.4348	GO:0005737,GO:0016021,GO:0015171,GO:0003333	cytoplasm|integral component of membrane|amino acid transmembrane transporter activity|amino acid transmembrane transport
GL21451-G	1998.33	1110.73	2885.94	2.59824	1.37753	1.06e-18	4.8e-18	Up	24.558	21.8035	23.9733	63.7663	75.8835	67.705	GO:0005576,GO:0042973,GO:0008152	extracellular region|glucan endo-1,3-beta-D-glucosidase activity|metabolic process	ko00500	Starch and sucrose metabolism
GL21452-G	626.742	383.172	870.311	2.27133	1.18354	8.31e-22	4.25e-21	Up	29.4013	31.0706	30.9552	76.1975	79.6851	80.0908	GO:0005829,GO:0000329,GO:0005794,GO:0000139,GO:0016021,GO:0006895,GO:0006886	cytosol|fungal-type vacuole membrane|Golgi apparatus|Golgi membrane|integral component of membrane|Golgi to endosome transport|intracellular protein transport
GL21454-G	414.019	595.119	232.92	0.391383	-1.35335	5.04e-23	2.69e-22	Down	21.9015	23.7074	21.3661	8.51456	11.5275	9.66869
GL21458-G	237.351	404.648	70.0543	0.173124	-2.53012	6.26e-47	6.37e-46	Down	20.3296	22.0469	23.5379	4.72669	4.00072	4.2553
GL21460-G	357.424	478.533	236.314	0.49383	-1.01791	9.31e-13	3.19e-12	Down	27.9387	31.4464	36.0014	19.4122	16.4582	17.6947			ko03410	Base excision repair
GL21461-G	967.208	1466.27	468.146	0.319277	-1.64712	2.72e-47	2.79e-46	Down	57.7177	54.5853	52.9043	18.4665	21.3233	20.1214
GL21463-G	2774.29	3852.03	1696.55	0.440431	-1.18301	2.88e-33	2.11e-32	Down	58.3189	58.3073	56.3853	29.0359	28.5224	29.1071	GO:0032153,GO:0005737,GO:0005829,GO:0032168,GO:0031097,GO:0005940,GO:0005525,GO:0005546,GO:0000281,GO:0031107,GO:0031106	cell division site|cytoplasm|cytosol|hyphal septin ring|medial cortex|septin ring|GTP binding|phosphatidylinositol-4,5-bisphosphate binding|mitotic cytokinesis|septin ring disassembly|septin ring organization
GL21470-G	230.655	139.612	321.698	2.30423	1.20428	3.25e-13	1.14e-12	Up	22.5026	29.6463	27.567	64.6348	69.4783	74.5774
GL21481-G	94.4084	185.429	3.38795	0.0182709	-5.77431	1.12e-60	1.45e-59	Down	14.8904	17.448	17.1072	0	0.8932	0.0995277
GL21483-G	280.764	80.3941	481.134	5.98469	2.58128	7.17e-20	3.39e-19	Up	6.6798	9.42315	9.06441	61.8752	43.5483	66.4431
GL21485-G	156.982	102.44	211.523	2.06484	1.04603	3.13e-08	8.17e-08	Up	14.5906	17.3771	13.4824	35.0125	31.08	40.9503
GL21491-G	7823.06	10612.4	5033.76	0.47433	-1.07604	2.82e-31	1.95e-30	Down	184.593	178.582	181.123	94.127	108.875	89.8384	GO:0032153,GO:0051286,GO:0005887,GO:0005886,GO:0005227,GO:0006893	cell division site|cell tip|integral component of plasma membrane|plasma membrane|calcium activated cation channel activity|Golgi to plasma membrane transport
GL21492-G	847.043	1429.39	264.7	0.185184	-2.43297	9.01e-89	1.68e-87	Down	281.97	287.769	256.752	54.7512	62.2601	56.8206
GL21495-G	271.654	135.548	407.759	3.00822	1.58891	1.7e-23	9.25e-23	Up	22.8669	21.7274	26.9219	85.9751	83.4205	74.8006
GL21503-G	832.889	1519.82	145.957	0.096036	-3.38028	3.23e-124	8.84e-123	Down	540.791	492.185	585.489	54.5611	75.3049	45.7094
GL21506-G	1580.36	3110.6	50.1164	0.0161115	-5.95576	4.76e-261	3.81e-259	Down	300.037	300.834	268.075	5.11041	4.89222	5.95005	GO:0005783,GO:0005789,GO:0016021,GO:0004671,GO:0009908,GO:0009788,GO:0048367	endoplasmic reticulum|endoplasmic reticulum membrane|integral component of membrane|protein C-terminal S-isoprenylcysteine carboxyl O-methyltransferase activity|flower development|negative regulation of abscisic acid-activated signaling pathway|shoot system development
GL21511-G	1720.1	3137.74	302.456	0.096393	-3.37493	3.04e-190	1.52e-188	Down	96.3574	100.324	105.465	11.1451	10.7529	11.215	GO:0016829,GO:0008265,GO:0102867,GO:0030151,GO:0030170,GO:0006777	lyase activity|Mo-molybdopterin cofactor sulfurase activity|molybdenum cofactor sulfurtransferase activity|molybdenum ion binding|pyridoxal phosphate binding|Mo-molybdopterin cofactor biosynthetic process	ko00790	Folate biosynthesis
GL21515-G	6706.14	9150.1	4262.17	0.465806	-1.1022	2.7e-32	1.93e-31	Down	248.834	257.838	272.777	129.115	156.666	125.601	GO:0005737,GO:0010494,GO:0005829,GO:0000932,GO:0000974,GO:0071006,GO:0071007,GO:0008266,GO:0036002,GO:0003723,GO:0017070,GO:0000398,GO:0031138,GO:1902625,GO:1900406,GO:0000387	cytoplasm|cytoplasmic stress granule|cytosol|P-body|Prp19 complex|U2-type catalytic step 1 spliceosome|U2-type catalytic step 2 spliceosome|poly(U) RNA binding|pre-mRNA binding|RNA binding|U6 snRNA binding|mRNA splicing, via spliceosome|negative regulation of conjugation with cellular fusion|negative regulation of induction of conjugation with cellular fusion by negative regulation of transcripti…
GL21516-G	597.181	347.563	846.8	2.43639	1.28475	8.84e-25	5.01e-24	Up	19.1345	20.7417	17.7453	54.1102	52.873	52.7142
GL21523-G	3337.11	6333.82	340.41	0.0537449	-4.21773	2.58e-308	2.91e-306	Down	344.445	338.908	362.311	22.424	24.7071	16.5184
GL21524-G	356.166	483.533	228.8	0.473185	-1.07952	4.33e-14	1.59e-13	Down	23.877	25.6444	24.754	14.9216	12.2972	12.7912	GO:0005737,GO:0008106,GO:0004032,GO:0004033,GO:0047953,GO:1990042,GO:0003729,GO:0016491,GO:0019568,GO:0034599,GO:0042843,GO:0006071	cytoplasm|alcohol dehydrogenase (NADP+) activity|alditol:NADP+ 1-oxidoreductase activity|aldo-keto reductase (NADP) activity|glycerol 2-dehydrogenase (NADP+) activity|glycerol dehydrogenase [NAD(P)+] activity|mRNA binding|oxidoreductase activity|arabinose catabolic process|cellular response to oxidative stress|D-xylose catabolic process|glycerol metabolic process	ko00561	Glycerolipid metabolism
GL21525-G	14171.2	19077.2	9265.25	0.48567	-1.04195	3.75e-30	2.52e-29	Down	653.079	628.136	631.234	355.618	366.085	333.468
GL21532-G	7.05279	10.8735	3.23209	0.297245	-1.75028	0.0434833	0.0625554	Down	1.83425	1.77213	1.44454	0.833631	0.692765	0.173686			ko00860	Porphyrin and chlorophyll metabolism
GL21535-G	580.256	885.517	274.996	0.310548	-1.68711	9.35e-40	8.06e-39	Down	60.8072	59.4646	64.4985	22.8813	19.3411	23.1353			ko00330	Arginine and proline metabolism
GL21541-G	670.483	263.289	1077.68	4.09314	2.03321	4.36e-37	3.53e-36	Up	9.78892	9.26673	9.45656	47.2132	37.025	48.9008	GO:0005829,GO:0005634,GO:0016763,GO:0043399,GO:0019988	cytosol|nucleus|transferase activity, transferring pentosyl groups|tRNA A64-2'-O-ribosylphosphate transferase activity|charged-tRNA amino acid modification
GL21546-G	105.166	65.666	144.666	2.20306	1.13951	3.37e-07	8.21e-07	Up	2.19465	2.58753	2.65603	5.9643	5.31049	7.39673	GO:0005576,GO:0004190,GO:0006508	extracellular region|aspartic-type endopeptidase activity|proteolysis
GL21547-G	276.566	388.074	165.059	0.425328	-1.23335	1.92e-15	7.5e-15	Down	21.0688	23.5591	24.3295	11.3313	11.1756	10.8096	GO:0005783,GO:0005789,GO:0016021,GO:0004671,GO:0009908,GO:0009788,GO:0048367	endoplasmic reticulum|endoplasmic reticulum membrane|integral component of membrane|protein C-terminal S-isoprenylcysteine carboxyl O-methyltransferase activity|flower development|negative regulation of abscisic acid-activated signaling pathway|shoot system development
GL21548-G	950.726	1682.53	218.92	0.130113	-2.94216	6.83e-127	1.91e-125	Down	76.5537	74.0995	86.4603	10.3998	12.9008	11.6754
GL21550-G	3120.24	729.27	5511.22	7.55717	2.91785	1.23e-14	4.63e-14	Up	14.3145	16.1806	16.5207	118.003	164.782	119.031	GO:0005615,GO:0071949,GO:0016491	extracellular space|FAD binding|oxidoreductase activity
GL21552-G	222.629	306.175	139.083	0.45426	-1.13841	7.81e-12	2.54e-11	Down	10.3229	11.8179	11.0264	5.20277	5.84817	6.0671
GL21555-G	228.031	76.7134	379.349	4.94501	2.30597	5.49e-18	2.42e-17	Up	4.03646	3.39266	4.50674	22.627	25.357	18.8688	GO:0005737,GO:0005887,GO:0015343,GO:0006811,GO:0033214,GO:0015891,GO:0055085	cytoplasm|integral component of plasma membrane|siderophore transmembrane transporter activity|ion transport|iron assimilation by chelation and transport|siderophore transport|transmembrane transport
GL21556-G	484.444	221.938	746.95	3.36558	1.75086	5.06e-32	3.59e-31	Up	16.4464	16.6151	18.145	64.9774	70.2449	60.2834
GL21566-G	667.906	250.879	1084.93	4.32453	2.11254	8.72e-23	4.61e-22	Up	8.07127	8.46987	10.2808	50.0667	35.1492	47.0127	GO:0005829,GO:0005576,GO:0005634,GO:0050660,GO:0050031,GO:0051699,GO:0008115,GO:0019477	cytosol|extracellular region|nucleus|flavin adenine dinucleotide binding|L-pipecolate oxidase activity|proline oxidase activity|sarcosine oxidase activity|L-lysine catabolic process	ko00260,ko00310,ko04146	Glycine, serine and threonine metabolism|Lysine degradation|Peroxisome
GL21568-G	53.7997	75.9399	31.6594	0.416901	-1.26222	2.91e-05	6.07e-05	Down	1.98264	1.38499	1.96084	1.00585	0.862005	0.654898
GL21574-G	1030.4	557.709	1503.09	2.69511	1.43035	4.75e-37	3.85e-36	Up	31.3757	28.8425	31.7511	92.2668	92.529	97.0418
GL21575-G	263.923	429.499	98.3464	0.228979	-2.12671	2.64e-38	2.19e-37	Down	22.0021	19.1712	18.8106	4.30878	5.36062	5.95005	GO:0031362,GO:0005783,GO:0005789,GO:0016021,GO:0008496,GO:0051692,GO:0030447,GO:0009272	anchored component of external side of plasma membrane|endoplasmic reticulum|endoplasmic reticulum membrane|integral component of membrane|mannan endo-1,6-alpha-mannosidase activity|cellular oligosaccharide catabolic process|filamentous growth|fungal-type cell wall biogenesis
GL21576-G	603.718	36.3475	1171.09	32.2193	5.00985	7.95e-174	3.3e-172	Up	3.17379	3.02136	5.16023	149.641	120.41	145.766
GL21580-G	2891.24	4523.12	1259.37	0.278428	-1.84462	4.88e-76	7.82e-75	Down	98.7136	101.437	98.079	29.0042	36.2922	28.8113	GO:0005737,GO:0005739,GO:0005524,GO:0016887,GO:0042623,GO:0031072,GO:0051787,GO:0044183,GO:0051082,GO:0034605,GO:0071470,GO:0034620,GO:0051085,GO:0042026,GO:0006986,GO:0009847	cytoplasm|mitochondrion|ATP binding|ATPase activity|ATPase activity, coupled|heat shock protein binding|misfolded protein binding|protein binding involved in protein folding|unfolded protein binding|cellular response to heat|cellular response to osmotic stress|cellular response to unfolded protein|chaperone cofactor-dependent protein refolding|protein refolding|response to unfolded protein|spore …	ko03018	RNA degradation
GL21583-G	959.528	446.648	1472.41	3.29657	1.72097	0.00390264	0.00648653	Up	26.1512	26.705	26.1176	132.227	45.5653	121.436
GL21586-G	962.527	1552.73	372.325	0.239787	-2.06017	5.65e-70	8.32e-69	Down	50.7222	53.2878	49.9749	14.0092	14.774	13.1494	GO:0005758,GO:0070469,GO:0020037,GO:0004460,GO:0046872	mitochondrial intermembrane space|respiratory chain|heme binding|L-lactate dehydrogenase (cytochrome) activity|metal ion binding	ko00620	Pyruvate metabolism
GL21587-G	582.223	199.083	965.363	4.84906	2.2777	2.48e-57	3.02e-56	Up	4.73549	4.47795	4.18248	25.5608	21.2366	27.3067	GO:0005737,GO:0010494,GO:0005829,GO:0016281,GO:0005634,GO:0048471,GO:0003729,GO:0005198,GO:0003743,GO:0002183,GO:0042273	cytoplasm|cytoplasmic stress granule|cytosol|eukaryotic translation initiation factor 4F complex|nucleus|perinuclear region of cytoplasm|mRNA binding|structural molecule activity|translation initiation factor activity|cytoplasmic translational initiation|ribosomal large subunit biogenesis	ko03013	RNA transport
GL21588-G	467.627	833.325	101.928	0.122315	-3.03133	5.95e-95	1.2e-93	Down	40.2727	37.883	36.1322	5.46021	5.31425	5.12444
GL21591-G	701.281	322.722	1079.84	3.34604	1.74245	7.15e-46	7.1e-45	Up	10.7306	10.1028	11.302	44.0343	36.1041	42.3409
GL21593-G	815.394	39.4126	1591.37	40.3773	5.33547	6.97e-98	1.45e-96	Up	1.92648	1.84157	1.59951	90.9922	67.9208	88.5797
GL21594-G	144.651	40.319	248.983	6.17534	2.62652	1.02e-15	4.04e-15	Up	3.60846	2.32849	3.09312	26.1058	16.2709	21.338	GO:0035861	site of double-strand break
GL21595-G	1180.99	372.196	1989.78	5.34606	2.41848	6.68e-91	1.27e-89	Up	37.4574	42.9978	37.6887	231.826	250.745	234.863
GL21603-G	1020.12	1583.79	456.443	0.288196	-1.79488	2.48e-56	2.98e-55	Down	50.4409	55.5683	55.7847	14.5692	20.8379	17.3891
GL21606-G	37.7756	56.1813	19.37	0.344776	-1.53627	2.31e-05	4.87e-05	Down	9.5082	12.6356	13.2398	3.83281	3.51303	6.57637			ko00561	Glycerolipid metabolism
GL21607-G	46.3155	82.5744	10.0567	0.12179	-3.03753	8.88e-17	3.71e-16	Down	6.81108	6.67193	6.64714	0.874027	0.998711	0.91051	GO:0005737,GO:0005783,GO:0005811,GO:0016020,GO:0005741,GO:0047372,GO:0009966,GO:0019433	cytoplasm|endoplasmic reticulum|lipid droplet|membrane|mitochondrial outer membrane|acylglycerol lipase activity|regulation of signal transduction|triglyceride catabolic process	ko00561	Glycerolipid metabolism
GL21609-G	373.346	595.768	150.924	0.253326	-1.98093	5.32e-42	4.79e-41	Down	21.0401	17.9241	19.5179	5.20943	5.52112	6.12357
GL21611-G	818.615	1630.58	6.64534	0.00407543	-7.93883	0	0	Down	60.0994	59.8842	62.9913	0.482605	0.0835531	0.29327
GL21612-G	484.915	933.992	35.8378	0.0383706	-4.70386	1.06e-172	4.34e-171	Down	52.1613	55.3993	55.374	2.43837	3.18239	1.43291
GL21614-G	163.255	316.038	10.4731	0.0331388	-4.91533	2.12e-83	3.69e-82	Down	16.8707	19.1712	16.7918	1.25876	0.373591	0.374657
GL21616-G	116.742	220.919	12.5647	0.056875	-4.13606	1.42e-53	1.64e-52	Down	7.8594	7.96948	9.23058	0.487546	0.379839	0.761845
GL21619-G	1662.04	2341.62	982.459	0.419564	-1.25304	1.3e-33	9.61e-33	Down	39.1062	38.3718	41.2735	18.756	19.8042	18.0053	GO:0005794,GO:0000139,GO:0016021,GO:0005524,GO:0005509,GO:0005388,GO:0015410,GO:0008553,GO:0070588,GO:0006816,GO:0006874,GO:0030026,GO:0016236,GO:0006828	Golgi apparatus|Golgi membrane|integral component of membrane|ATP binding|calcium ion binding|calcium-transporting ATPase activity|manganese-transporting ATPase activity|proton-exporting ATPase activity, phosphorylative mechanism|calcium ion transmembrane transport|calcium ion transport|cellular calcium ion homeostasis|cellular manganese ion homeostasis|macroautophagy|manganese ion transport
GL21628-G	967.943	1413.79	522.098	0.36929	-1.43717	2.04e-36	1.62e-35	Down	71.8148	76.685	77.0605	37.2794	25.3019	32.4622	GO:0016491	oxidoreductase activity
GL21633-G	1208.52	761.82	1655.21	2.17271	1.11949	4.86e-25	2.79e-24	Up	60.2192	58.6558	60.5511	149.943	139.883	153.827	GO:0005737,GO:0005829,GO:0005634,GO:0009524,GO:0051301,GO:0009793	cytoplasm|cytosol|nucleus|phragmoplast|cell division|embryo development ending in seed dormancy
GL21638-G	268.491	168.772	368.21	2.1817	1.12545	5.12e-13	1.77e-12	Up	9.20733	10.9981	11.344	26.9821	22.6731	28.7361
GL21639-G	141.587	79.7735	203.401	2.54973	1.35035	1.4e-11	4.48e-11	Up	11.1536	9.48028	8.43758	29.5644	25.4112	29.572
GL21640-G	444.459	222.233	666.685	2.99994	1.58493	3.82e-31	2.63e-30	Up	9.47375	9.27498	9.72685	33.0674	30.9623	33.1559	GO:0016021,GO:0071949,GO:0004497	integral component of membrane|FAD binding|monooxygenase activity
GL21642-G	941.556	1476.36	406.754	0.275512	-1.85981	5.67e-58	6.98e-57	Down	83.6064	83.3834	79.0464	27.2507	27.3141	22.4117
GL21646-G	1167.11	1736.35	597.861	0.34432	-1.53818	4.47e-44	4.25e-43	Down	60.1318	65.6143	67.7147	26.0281	23.0149	26.7818	GO:0005730,GO:0005634,GO:0003723,GO:0042254	nucleolus|nucleus|RNA binding|ribosome biogenesis
GL21653-G	1590.12	2687.82	492.421	0.183205	-2.44847	1.28e-110	3.08e-109	Down	129.222	128.308	129.87	27.2806	31.827	21.2607
GL21655-G	180.508	268.137	92.8785	0.346385	-1.52955	8.75e-17	3.65e-16	Down	41.7649	41.4484	41.1344	18.1224	11.5714	19.5716
GL21657-G	4372.91	2497.87	6247.95	2.50131	1.32268	3.61e-43	3.35e-42	Up	458.34	500.649	481.28	1317.11	1375.7	1401.59	GO:0022625,GO:0030687,GO:0046872,GO:0019843,GO:0003735,GO:0000448,GO:0002181	cytosolic large ribosomal subunit|preribosome, large subunit precursor|metal ion binding|rRNA binding|structural constituent of ribosome|cleavage in ITS2 between 5.8S rRNA and LSU-rRNA of tricistronic rRNA transcript (SSU-rRNA, 5.8S rRNA, LSU-rRNA)|cytoplasmic translation	ko03010	Ribosome
GL21659-G	3044.65	4101.88	1987.42	0.484515	-1.04539	6.02e-27	3.65e-26	Down	64.6964	62.5582	59.931	34.6457	35.3772	33.0572	GO:0071013,GO:0005634,GO:0071014,GO:0005686,GO:0071004,GO:0003729,GO:0000245	catalytic step 2 spliceosome|nucleus|post-mRNA release spliceosomal complex|U2 snRNP|U2-type prespliceosome|mRNA binding|spliceosomal complex assembly	ko03040	Spliceosome
GL21661-G	31.1725	12.2234	50.1217	4.10047	2.03579	6.25e-07	1.49e-06	Up	0.276298	0.242674	0.338481	1.70778	1.06962	1.22965
GL21663-G	3555.2	1799.42	5310.99	2.95151	1.56145	7.57e-06	1.66e-05	Up	41.3547	43.0743	42.2824	129.417	178.12	115.334	GO:0016021,GO:0020037,GO:0005506,GO:0004497,GO:0016705	integral component of membrane|heme binding|iron ion binding|monooxygenase activity|oxidoreductase activity, acting on paired donors, with incorporation or reduction of molecular oxygen
GL21665-G	42.9057	58.1201	27.6912	0.476448	-1.06961	0.00146306	0.0025643	Down	2.35791	2.39641	2.69699	1.74522	1.2404	1.05257
GL21672-G	2214.97	1305.84	3124.1	2.3924	1.25846	1.18e-35	9.25e-35	Up	73.256	71.4988	74.9486	198.344	202.402	196.509	GO:0030659,GO:0005789,GO:0000139,GO:0016021,GO:0008643	cytoplasmic vesicle membrane|endoplasmic reticulum membrane|Golgi membrane|integral component of membrane|carbohydrate transport
GL21673-G	11606.3	7354.1	15858.4	2.15641	1.10863	1.68e-33	1.24e-32	Up	116.874	112.068	112.453	296.524	251.484	290.747	GO:0005737,GO:0005524,GO:0009374,GO:0046872,GO:0004736,GO:0006094,GO:0006090	cytoplasm|ATP binding|biotin binding|metal ion binding|pyruvate carboxylase activity|gluconeogenesis|pyruvate metabolic process	ko00020,ko00620	Citrate cycle (TCA cycle)|Pyruvate metabolism
GL21677-G	1626.51	2219.56	1033.47	0.465617	-1.10278	1.84e-26	1.1e-25	Down	147.246	146.214	138.946	78.2439	79.6814	70.8117	GO:0003700,GO:0018580,GO:0009410	DNA-binding transcription factor activity|nitronate monooxygenase activity|response to xenobiotic stimulus	ko00910	Nitrogen metabolism
GL21678-G	79.5908	125.997	33.1847	0.263377	-1.9248	2.51e-13	8.84e-13	Down	7.05176	9.37724	8.85797	2.30034	1.79215	3.51965
GL21683-G	1532.27	169.724	2894.82	17.056	4.09221	3.26e-116	8.37e-115	Up	5.6569	4.77634	5.71031	102.066	93.1334	118.471	GO:0005576,GO:0046557,GO:0071555,GO:0000272	extracellular region|glucan endo-1,6-beta-glucosidase activity|cell wall organization|polysaccharide catabolic process
GL21684-G	1958.31	1079.09	2837.53	2.62955	1.39482	4.19e-42	3.79e-41	Up	59.6864	60.0933	62.9073	182.508	179.5	184.121
GL21688-G	1197.34	1810.84	583.846	0.322417	-1.633	1.95e-49	2.08e-48	Down	50.8991	52.4355	51.0052	18.8219	15.5525	22.4087	GO:0005615,GO:0004175,GO:0046872,GO:0004252,GO:0008240,GO:0009405,GO:0006508	extracellular space|endopeptidase activity|metal ion binding|serine-type endopeptidase activity|tripeptidyl-peptidase activity|pathogenesis|proteolysis
GL21699-G	304.259	181.473	427.044	2.35321	1.23463	3.28e-16	1.33e-15	Up	12.6139	12.4998	12.7413	30.4336	34.643	36.1441
GL21700-G	380.665	218.661	542.668	2.48177	1.31137	1.29e-20	6.27e-20	Up	6.85555	7.55231	8.53712	22.1326	18.3848	24.3482
GL21701-G	204.28	276.313	132.247	0.478613	-1.06307	4.93e-08	1.27e-07	Down	9.70856	11.4871	10.0773	6.28888	3.66677	7.1854	GO:0009507,GO:0009941,GO:0010291,GO:0020037,GO:0005506,GO:0016705,GO:0016117,GO:0016123	chloroplast|chloroplast envelope|carotene beta-ring hydroxylase activity|heme binding|iron ion binding|oxidoreductase activity, acting on paired donors, with incorporation or reduction of molecular oxygen|carotenoid biosynthetic process|xanthophyll biosynthetic process
GL21702-G	36337.3	71232	1442.66	0.020253	-5.62572	0	0	Down	1484.73	1474.65	1448.15	28.7956	43.9926	28.0794	GO:0050660,GO:0016614,GO:1900793	flavin adenine dinucleotide binding|oxidoreductase activity, acting on CH-OH group of donors|shamixanthone biosynthetic process
GL21707-G	2074.92	1321.71	2828.13	2.13975	1.09744	1.84e-27	1.14e-26	Up	163.09	174.099	158.06	391.523	393.586	420.463			ko00190,ko04145	Oxidative phosphorylation|Phagosome
GL21718-G	1701.38	2688.48	714.268	0.265677	-1.91226	1.52e-72	2.33e-71	Down	124.074	121.209	129.611	38.8312	35.5609	38.9423	GO:0005789,GO:0016021,GO:0005506,GO:0042284,GO:0000170,GO:0030148,GO:0006665	endoplasmic reticulum membrane|integral component of membrane|iron ion binding|sphingolipid delta-4 desaturase activity|sphingosine hydroxylase activity|sphingolipid biosynthetic process|sphingolipid metabolic process	ko00600	Sphingolipid metabolism
GL21724-G	4874.19	8357.83	1390.56	0.166378	-2.58747	2.8e-148	9.55e-147	Down	150.721	144.098	150.831	27.5816	31.0536	25.4674	GO:0005737,GO:0005829,GO:0000329,GO:0000164,GO:0019888,GO:0042149,GO:0007039,GO:0006109,GO:0023052	cytoplasm|cytosol|fungal-type vacuole membrane|protein phosphatase type 1 complex|protein phosphatase regulator activity|cellular response to glucose starvation|protein catabolic process in the vacuole|regulation of carbohydrate metabolic process|signaling
GL21726-G	97.1732	61.5159	132.831	2.15929	1.11056	1.71e-06	3.95e-06	Up	8.15245	8.17665	8.28434	20.0795	21.0071	19.2741
GL21734-G	460.229	272.563	647.894	2.37704	1.24917	6.39e-21	3.15e-20	Up	21.3603	25.2392	22.6046	62.8887	57.3859	67.0307			ko04144	Endocytosis
GL21737-G	312.064	195.969	428.159	2.18483	1.12752	5.04e-07	1.21e-06	Up	4.0735	3.71948	4.23503	9.19434	11.653	8.91361
GL21742-G	557.626	183.818	931.434	5.06717	2.34118	1.2e-25	7.04e-25	Up	10.331	9.93927	9.34602	53.338	64.1704	52.735
GL21743-G	179.04	96.892	261.187	2.69565	1.43063	6.27e-15	2.39e-14	Up	4.15417	4.29334	3.43038	11.7899	12.6126	12.007	GO:0030479,GO:0005884,GO:0032432,GO:0051015,GO:0030674,GO:0052735,GO:0051017,GO:0030488	actin cortical patch|actin filament|actin filament bundle|actin filament binding|protein binding, bridging|tRNA (cytosine-3-)-methyltransferase activity|actin filament bundle assembly|tRNA methylation
GL21744-G	431.484	735.123	127.846	0.173911	-2.52358	2.53e-68	3.67e-67	Down	22.9281	20.1781	20.9759	4.22026	4.74111	3.67996	GO:0016021,GO:0005886,GO:0015171,GO:0015183,GO:0005313,GO:0006865	integral component of membrane|plasma membrane|amino acid transmembrane transporter activity|L-aspartate transmembrane transporter activity|L-glutamate transmembrane transporter activity|amino acid transport
GL21751-G	1121.34	706.415	1536.26	2.17472	1.12083	1.28e-24	7.22e-24	Up	24.2889	26.9691	26.3383	63.6547	58.4352	70.0435	GO:0016787,GO:0016042	hydrolase activity|lipid catabolic process
GL21755-G	786.081	1463.02	109.146	0.0746035	-3.74461	7.06e-169	2.83e-167	Down	37.6962	35.0949	37.8347	2.14125	4.9272	2.20239	GO:0005634,GO:0046872,GO:0003676,GO:0009405,GO:0006355	nucleus|metal ion binding|nucleic acid binding|pathogenesis|regulation of transcription, DNA-templated
GL21758-G	699.929	1215.5	184.354	0.151669	-2.72101	1.44e-97	2.98e-96	Down	38.4665	40.6772	39.0163	8.46819	5.17657	6.82499	GO:0016021,GO:0020037,GO:0005506,GO:0004497,GO:0016705	integral component of membrane|heme binding|iron ion binding|monooxygenase activity|oxidoreductase activity, acting on paired donors, with incorporation or reduction of molecular oxygen
GL21759-G	246.075	156.068	336.082	2.15343	1.10664	4.99e-12	1.64e-11	Up	9.63991	10.0997	7.47129	24.5971	18.6593	23.6678
GL21768-G	99.8151	59.4781	140.152	2.35636	1.23656	8.47e-08	2.15e-07	Up	5.6906	5.7835	6.93575	14.9634	17.3859	16.8582
GL21770-G	1228.14	1838.08	618.212	0.336336	-1.57202	2.48e-46	2.48e-45	Down	113.326	114.378	116.799	53.9453	37.4046	40.7306
GL21772-G	420.061	585.026	255.097	0.436043	-1.19746	2.28e-18	1.02e-17	Down	17.7776	18.4365	20.2314	10.2313	7.57606	10.2623
GL21773-G	1168.39	1966.92	369.863	0.188042	-2.41087	6e-98	1.25e-96	Down	56.859	54.8019	57.5672	11.9968	11.3087	12.9152
GL21775-G	675.505	1039.68	311.332	0.299451	-1.73961	2.95e-45	2.89e-44	Down	65.6146	62.9551	61.2713	20.5607	22.9904	21.0097	GO:0071949,GO:0004497	FAD binding|monooxygenase activity
GL21776-G	83.0869	115.789	50.3846	0.435141	-1.20044	1.69e-06	3.9e-06	Down	24.5054	33.0171	31.5681	18.7382	10.8774	14.6402
GL21777-G	399.342	601.033	197.651	0.328852	-1.60449	1.93e-13	6.85e-13	Down	13.0674	15.6681	12.8847	4.44485	7.11927	3.88021			ko04141	Protein processing in endoplasmic reticulum
GL21781-G	1424.18	1934.66	913.69	0.472274	-1.0823	9.55e-25	5.41e-24	Down	73.1667	72.303	73.0478	38.1422	39.0324	40.1561	GO:0005737,GO:0010494,GO:0004122,GO:0004124,GO:0030170,GO:0006535,GO:0019343,GO:0070814,GO:0019346,GO:0007089	cytoplasm|cytoplasmic stress granule|cystathionine beta-synthase activity|cysteine synthase activity|pyridoxal phosphate binding|cysteine biosynthetic process from serine|cysteine biosynthetic process via cystathionine|hydrogen sulfide biosynthetic process|transsulfuration|traversing start control point of mitotic cell cycle	ko00260,ko00270	Glycine, serine and threonine metabolism|Cysteine and methionine metabolism
GL21782-G	816.188	1391.91	240.469	0.172762	-2.53314	3.13e-93	6.17e-92	Down	102.718	104.799	108.721	22.636	20.3842	19.0852
GL21786-G	2530.3	3524.26	1536.33	0.435929	-1.19784	2.16e-33	1.58e-32	Down	54.8768	55.3872	54.8903	28.6098	25.0423	28.334	GO:0051285,GO:0032153,GO:0005737,GO:0005856,GO:0000935,GO:0035838,GO:0031097,GO:0005886,GO:0008092,GO:0005096,GO:0030950,GO:0007264	cell cortex of cell tip|cell division site|cytoplasm|cytoskeleton|division septum|growing cell tip|medial cortex|plasma membrane|cytoskeletal protein binding|GTPase activator activity|establishment or maintenance of actin cytoskeleton polarity|small GTPase mediated signal transduction
GL21788-G	1155.45	1697.06	613.834	0.361704	-1.46712	1.67e-40	1.47e-39	Down	179.409	202.824	192.949	79.9285	82.397	73.9007	GO:0005758	mitochondrial intermembrane space
GL21789-G	1511.24	2065.01	957.482	0.463671	-1.10883	2.18e-26	1.3e-25	Down	59.0955	57.7174	56.5754	28.3004	35.34	27.4745	GO:0005737,GO:0019887,GO:0032093,GO:0007050,GO:0034605,GO:0000161,GO:0007232,GO:0000750,GO:0001402	cytoplasm|protein kinase regulator activity|SAM domain binding|cell cycle arrest|cellular response to heat|osmosensory signaling MAPK cascade|osmosensory signaling pathway via Sho1 osmosensor|pheromone-dependent signal transduction involved in conjugation with cellular fusion|signal transduction involved in filamentous growth
GL21791-G	2599.59	3749.62	1449.56	0.386589	-1.37113	3.72e-43	3.45e-42	Down	84.3177	81.0295	83.4766	36.7547	34.7203	37.9915	GO:0005737,GO:0005634,GO:0000978,GO:0000982,GO:0008270,GO:0006357,GO:0006351	cytoplasm|nucleus|RNA polymerase II proximal promoter sequence-specific DNA binding|transcription factor activity, RNA polymerase II proximal promoter sequence-specific DNA binding|zinc ion binding|regulation of transcription by RNA polymerase II|transcription, DNA-templated
GL21797-G	723.839	971.696	475.982	0.489847	-1.0296	3.55e-18	1.57e-17	Down	37.2227	33.9748	37.2373	20.6804	19.4463	20.2936
GL21801-G	3414.76	5688.16	1141.36	0.200656	-2.31721	7.52e-117	1.94e-115	Down	169.253	178.224	186.039	38.4149	43.3259	39.7383	GO:0000139,GO:0016021,GO:0008643,GO:0055085	Golgi membrane|integral component of membrane|carbohydrate transport|transmembrane transport
GL21802-G	384.675	108.795	660.555	6.07153	2.60206	1.84e-66	2.59e-65	Up	4.72275	5.02691	5.74473	38.0997	35.1796	33.5798	GO:0005829,GO:0005730,GO:0005634,GO:0030687,GO:0007049,GO:0042254	cytosol|nucleolus|nucleus|preribosome, large subunit precursor|cell cycle|ribosome biogenesis
GL21805-G	387.321	226.754	547.887	2.41621	1.27275	1.28e-19	5.97e-19	Up	8.73598	9.20743	10.6514	24.9736	26.6926	26.7688	GO:0005730,GO:0030687,GO:0042134,GO:0000466,GO:0000463,GO:0000027,GO:0000055,GO:0006364	nucleolus|preribosome, large subunit precursor|rRNA primary transcript binding|maturation of 5.8S rRNA from tricistronic rRNA transcript (SSU-rRNA, 5.8S rRNA, LSU-rRNA)|maturation of LSU-rRNA from tricistronic rRNA transcript (SSU-rRNA, 5.8S rRNA, LSU-rRNA)|ribosomal large subunit assembly|ribosomal large subunit export from nucleus|rRNA processing
GL21817-G	2833.7	1514.95	4152.46	2.74098	1.45469	8.85e-49	9.26e-48	Up	79.3631	85.8473	81.6483	262.034	244.526	263.357	GO:0005829,GO:0005634,GO:0004615,GO:0009298,GO:0006013,GO:0006487,GO:0045047	cytosol|nucleus|phosphomannomutase activity|GDP-mannose biosynthetic process|mannose metabolic process|protein N-linked glycosylation|protein targeting to ER	ko00051,ko00520	Fructose and mannose metabolism|Amino sugar and nucleotide sugar metabolism
GL21818-G	378.383	227.907	528.859	2.3205	1.21444	7.47e-18	3.27e-17	Up	18.6879	17.2454	21.7164	48.5592	49.1246	54.3612
GL21820-G	5073.6	2943.59	7203.61	2.44722	1.29114	1.02e-31	7.15e-31	Up	259.27	269.71	287.361	739.991	802.335	724.815	GO:0022625,GO:0046872,GO:0003735,GO:0002181	cytosolic large ribosomal subunit|metal ion binding|structural constituent of ribosome|cytoplasmic translation	ko03010	Ribosome
GL21821-G	271.815	163.606	380.025	2.32281	1.21587	2.02e-08	5.35e-08	Up	5.33164	6.03423	6.46269	18.6955	12.2442	16.3045
GL21822-G	114.301	74.375	154.226	2.07363	1.05216	0.000762516	0.00138365	Up	4.33659	3.93582	5.37583	11.6283	7.30213	13.414
GL21826-G	57.4305	12.5219	102.339	8.17281	3.03083	6.98e-20	3.31e-19	Up	1.73721	0.969333	1.18034	13.9329	9.72595	12.6566
GL21827-G	429.253	207.309	651.198	3.1412	1.65131	3.4e-22	1.76e-21	Up	39.7737	39.6926	41.7644	134.971	159.363	137.548
GL21830-G	1418.82	855.358	1982.28	2.31748	1.21256	3.46e-30	2.33e-29	Up	73.6371	77.0554	78.0609	200.8	204.206	197.3	GO:0008897,GO:0000287	holo-[acyl-carrier-protein] synthase activity|magnesium ion binding
GL21832-G	906.984	433.257	1380.71	3.18682	1.67212	7.2e-29	4.64e-28	Up	10.3569	11.4369	12.5421	42.6611	35.1752	46.837
GL21838-G	16600	10676.1	22523.9	2.10976	1.07708	3.13e-15	1.21e-14	Up	198.491	197.039	186.408	449.371	507.163	437.095	GO:0051213,GO:0020037,GO:0005506,GO:0016705,GO:0004601,GO:0042744,GO:0031408,GO:0001516,GO:0006979	dioxygenase activity|heme binding|iron ion binding|oxidoreductase activity, acting on paired donors, with incorporation or reduction of molecular oxygen|peroxidase activity|hydrogen peroxide catabolic process|oxylipin biosynthetic process|prostaglandin biosynthetic process|response to oxidative stress	ko00591	Linoleic acid metabolism
GL21847-G	3100.82	4663.75	1537.89	0.329755	-1.60054	3.48e-59	4.38e-58	Down	73.588	73.1227	71.254	26.5433	29.1565	25.9056	GO:0071521,GO:0051285,GO:1902716,GO:0032153,GO:0051286,GO:0032154,GO:0090726,GO:0005737,GO:0005829,GO:0000935,GO:0043332,GO:0072686,GO:0005634,GO:0031520,GO:0030427,GO:0005089,GO:0032488,GO:0000753,GO:0000747,GO:0000917,GO:0030010,GO:0061246,GO:0071963,GO:1902432,GO:1901891,GO:0032955,GO:0030100,GO:0060236,GO:0035023,GO:0031106	Cdc42 GTPase complex|cell cortex of cell tip|cell cortex of growing cell tip|cell division site|cell tip|cleavage furrow|cortical dynamic polarity patch|cytoplasm|cytosol|division septum|mating projection tip|mitotic spindle|nucleus|plasma membrane of cell tip|site of polarized growth|Rho guanyl-nucleotide exchange factor activity|Cdc42 protein signal transduction|cell morphogenesis involved in c…
GL21866-G	6136.84	11204.6	1069.06	0.0954121	-3.38968	3.83e-239	2.63e-237	Down	283.519	275.215	270.107	28.9384	33.3118	27.466	GO:0016021,GO:0005886,GO:0022857	integral component of membrane|plasma membrane|transmembrane transporter activity
GL21879-G	58.9751	33.6793	84.2708	2.50216	1.32317	0.000349171	0.000660152	Up	3.70656	4.12363	2.70283	10.1074	6.88288	13.2201
GL21880-G	981.379	456.692	1506.07	3.29777	1.72149	7.88e-51	8.55e-50	Up	53.0816	51.8468	54.0566	192.29	205.061	198.236	GO:0000932,GO:0005665,GO:0003899,GO:0000166,GO:0031369,GO:0031990,GO:0000288,GO:0045948,GO:0034402,GO:0006366,GO:0006367	P-body|RNA polymerase II, core complex|DNA-directed 5'-3' RNA polymerase activity|nucleotide binding|translation initiation factor binding|mRNA export from nucleus in response to heat stress|nuclear-transcribed mRNA catabolic process, deadenylation-dependent decay|positive regulation of translational initiation|recruitment of 3'-end processing factors to RNA polymerase II holoenzyme complex|trans…	ko03020	RNA polymerase
GL21884-G	821.29	1423.06	219.518	0.154258	-2.69659	1.8e-69	2.62e-68	Down	151.58	142.238	129.284	20.6938	28.0337	25.3357	GO:0005576	extracellular region
GL21889-G	4958.74	6913.78	3003.69	0.43445	-1.20274	4.28e-37	3.48e-36	Down	683.024	681.644	659.506	277.766	351.893	369.301	GO:0000786,GO:0005634,GO:0003677,GO:0046982	nucleosome|nucleus|DNA binding|protein heterodimerization activity
GL21890-G	120.159	164.877	75.4404	0.457555	-1.12798	9.12e-08	2.31e-07	Down	8.89523	9.31518	10.4182	4.66467	4.84555	5.37772
GL21904-G	2534.98	3812.63	1257.33	0.32978	-1.60042	5.44e-57	6.59e-56	Down	138.428	133.849	139.615	53.7124	47.8302	53.0902	GO:0005737,GO:0005829,GO:0005730,GO:0005634,GO:0030490	cytoplasm|cytosol|nucleolus|nucleus|maturation of SSU-rRNA
GL21911-G	1639.37	2768.49	510.253	0.184307	-2.43982	9.99e-111	2.41e-109	Down	275.263	261.667	278.169	55.5109	62.1582	52.7709
GL21914-G	192.006	118.959	265.052	2.22809	1.15581	6.69e-11	2.06e-10	Up	19.9447	20.0121	17.7597	45.7722	52.4283	47.8641
GL21922-G	8041.82	13574.6	2509.04	0.184833	-2.43571	2.86e-139	9.13e-138	Down	754.968	759.958	722.708	141.681	168.05	159.91	GO:0005829,GO:0016021,GO:0005743,GO:0005758,GO:0005746,GO:0005750,GO:0045153,GO:0020037,GO:0046872,GO:0042776,GO:0006122,GO:0006119	cytosol|integral component of membrane|mitochondrial inner membrane|mitochondrial intermembrane space|mitochondrial respiratory chain|mitochondrial respiratory chain complex III|electron transporter, transferring electrons within CoQH2-cytochrome c reductase complex activity|heme binding|metal ion binding|mitochondrial ATP synthesis coupled proton transport|mitochondrial electron transport, ubiqu…	ko00190	Oxidative phosphorylation
GL21927-G	55.5913	74.5094	36.6733	0.492197	-1.02269	0.00123441	0.00218078	Down	8.1401	9.10899	5.48729	4.38462	4.89624	3.42573	GO:0005739,GO:0070403,GO:0034979,GO:0036054,GO:0036055,GO:0008270	mitochondrion|NAD+ binding|NAD-dependent protein deacetylase activity|protein-malonyllysine demalonylase activity|protein-succinyllysine desuccinylase activity|zinc ion binding	ko00760	Nicotinate and nicotinamide metabolism
GL21928-G	294.792	187.615	401.969	2.14252	1.09931	4.33e-13	1.5e-12	Up	7.22712	7.36039	8.61205	19.2204	18.9536	18.2696
GL21933-G	1001.24	1477.5	524.983	0.355317	-1.49282	1.39e-39	1.2e-38	Down	65.3165	66.6051	75.6089	31.2449	22.9965	29.8236	GO:0032153,GO:0051286,GO:0005794,GO:0016021,GO:0015174	cell division site|cell tip|Golgi apparatus|integral component of membrane|basic amino acid transmembrane transporter activity
GL21938-G	7674.32	13970.4	1378.19	0.0986507	-3.34153	7.44e-238	5.08e-236	Down	301.649	292.92	297.185	32.3808	33.4463	34.1854
GL21940-G	30.2131	51.004	9.42217	0.184734	-2.43648	1.06e-08	2.86e-08	Down	3.44645	3.63245	2.81474	0.417693	0.650834	1.0153
GL21941-G	7390.17	10672.8	4107.56	0.384863	-1.37758	8.29e-49	8.68e-48	Down	576.848	567.413	567.741	252.865	240.746	256.051
GL21947-G	798.992	519.322	1078.66	2.07706	1.05454	1.14e-19	5.32e-19	Up	15.3475	18.7998	19.8043	41.6649	40.305	45.4192	GO:0005737,GO:0016787	cytoplasm|hydrolase activity
GL21950-G	62.7256	24.515	100.936	4.11733	2.04171	4.82e-12	1.59e-11	Up	2.72844	3.56037	3.41071	12.1877	15.3101	17.8636
GL21957-G	479.934	727.084	232.785	0.320163	-1.64312	2.75e-21	1.38e-20	Down	31.3071	30.1855	35.3075	11.1602	15.6059	8.19788	GO:0010008,GO:0006886	endosome membrane|intracellular protein transport	ko04144	Endocytosis
GL21962-G	172.078	238.176	105.98	0.444965	-1.16824	1.36e-10	4.12e-10	Down	9.87755	7.7785	9.3543	4.26894	5.36361	3.98124	GO:0030479,GO:0030136,GO:0005829,GO:0005545,GO:0030276,GO:0005546,GO:0048268,GO:0006897,GO:0006886	actin cortical patch|clathrin-coated vesicle|cytosol|1-phosphatidylinositol binding|clathrin binding|phosphatidylinositol-4,5-bisphosphate binding|clathrin coat assembly|endocytosis|intracellular protein transport
GL21967-G	224.405	97.167	351.643	3.61896	1.85558	3.1e-24	1.73e-23	Up	28.8235	27.4296	26.4462	104.086	125.244	110.338	GO:0005576,GO:0004190,GO:0006508	extracellular region|aspartic-type endopeptidase activity|proteolysis
GL21968-G	1392.6	185.604	2599.6	14.0062	3.80799	1.16e-212	6.78e-211	Up	22.6885	23.1772	19.7923	353.955	332.876	360.4
GL21975-G	563.115	856.719	269.511	0.314585	-1.66848	2.61e-38	2.17e-37	Down	42.5915	46.6186	40.2874	18.5394	14.2466	13.6096
GL21988-G	119.219	42.5985	195.84	4.59736	2.20081	1.13e-08	3.04e-08	Up	2.20953	3.31674	3.1638	13.0728	18.8902	13.162
GL21989-G	1659.8	2741.22	578.387	0.210996	-2.24471	3.99e-96	8.14e-95	Down	237.401	256.593	237.675	57.2246	65.706	52.1367
GL21992-G	1381.32	2596.8	165.843	0.0638646	-3.96884	4.19e-226	2.65e-224	Down	88.4048	90.8332	82.7628	6.69388	6.16413	6.18173	GO:0016021,GO:0020037,GO:0005506,GO:0004497,GO:0016705	integral component of membrane|heme binding|iron ion binding|monooxygenase activity|oxidoreductase activity, acting on paired donors, with incorporation or reduction of molecular oxygen
GL21993-G	1454.39	2321.89	586.888	0.252763	-1.98414	3.68e-74	5.74e-73	Down	76.5562	79.5993	79.2335	25.1457	19.8926	22.7506	GO:0020037,GO:0005506,GO:0004497,GO:0016705	heme binding|iron ion binding|monooxygenase activity|oxidoreductase activity, acting on paired donors, with incorporation or reduction of molecular oxygen
GL21994-G	7.13086	12.8988	1.36296	0.105666	-3.24242	0.000623958	0.00114582	Down	2.4804	2.09141	1.91	0	0.749446	0
GL21998-G	20.2792	7.47922	33.0792	4.42281	2.14496	2.48e-05	5.22e-05	Up	0.878119	0.925508	1.05379	5.61005	3.41127	5.41659
GL21999-G	1025.03	428.406	1621.65	3.78532	1.92042	6.56e-63	8.69e-62	Up	39.1492	41.4566	39.7513	173.427	166.133	178.778
GL22008-G	2289.92	4270.64	309.209	0.0724033	-3.7878	2.9e-244	2.11e-242	Down	134.076	141.146	133.909	10.7846	14.057	8.65862	GO:0005783,GO:0005788,GO:0010179,GO:0010178,GO:0046872,GO:0009850	endoplasmic reticulum|endoplasmic reticulum lumen|IAA-Ala conjugate hydrolase activity|IAA-amino acid conjugate hydrolase activity|metal ion binding|auxin metabolic process
GL22012-G	669.184	1123.94	214.427	0.190782	-2.39001	1.72e-77	2.8e-76	Down	27.5235	27.5471	26.6915	6.46857	5.12083	6.19514	GO:0004190	aspartic-type endopeptidase activity
GL22014-G	645.681	332.938	958.423	2.87868	1.52541	5.97e-35	4.59e-34	Up	15.1555	14.4384	16.5353	55.4009	45.7918	49.9563	GO:0016787	hydrolase activity
GL22015-G	2265.93	482.257	4049.61	8.39719	3.06991	1.72e-174	7.16e-173	Up	21.7056	21.8394	25.3026	230.159	207.426	219.79
GL22022-G	242.976	447.102	38.8486	0.0868896	-3.52467	9.69e-78	1.59e-76	Down	37.184	35.4583	36.8478	3.336	3.46536	4.02397
GL22024-G	1270.52	2254.59	286.46	0.127057	-2.97646	3.17e-143	1.04e-141	Down	260.279	277.226	283.736	40.0724	48.8126	29.0992
GL22028-G	1012.98	658.635	1367.33	2.07601	1.05381	3.33e-21	1.66e-20	Up	59.4958	63.7844	63.0593	138.815	147.358	153.483	GO:0005737,GO:0005634,GO:0046540,GO:0005682,GO:0000398	cytoplasm|nucleus|U4/U6 x U5 tri-snRNP complex|U5 snRNP|mRNA splicing, via spliceosome	ko03040	Spliceosome
GL22032-G	3657.91	1948.63	5367.19	2.75435	1.46171	4.06e-42	3.67e-41	Up	207.989	230.854	202.938	655.324	704.289	648.354	GO:0005737,GO:0005634,GO:0016925	cytoplasm|nucleus|protein sumoylation	ko03013	RNA transport
GL22034-G	1279.64	2020.52	538.75	0.266639	-1.90704	2.44e-67	3.46e-66	Down	69.1138	63.2756	71.3554	19.6959	23.3878	18.485	GO:0005834,GO:0001664,GO:0031683,GO:0005525,GO:0003924,GO:0046872,GO:0007188	heterotrimeric G-protein complex|G protein-coupled receptor binding|G-protein beta/gamma-subunit complex binding|GTP binding|GTPase activity|metal ion binding|adenylate cyclase-modulating G protein-coupled receptor signaling pathway
GL22038-G	26.7721	45.6216	7.9225	0.173657	-2.52569	6.54e-07	1.56e-06	Down	2.34475	3.22017	4.32734	1.24003	0.322027	0.403683	GO:0005576	extracellular region
GL22041-G	17.7194	28.6923	6.74658	0.235136	-2.08843	0.000133573	0.000263542	Down	1.11251	2.22785	1.51865	0.606741	0.378161	0.316033
GL22043-G	795.767	1232.19	359.348	0.291635	-1.77777	7.58e-50	8.12e-49	Down	17.0969	16.1797	16.6793	6.09021	4.42393	6.1173
GL22045-G	10531.1	2080.67	18981.6	9.12284	3.18948	1.16e-154	4.16e-153	Up	95.281	91.4797	99.0546	1084.53	885.248	999.888
GL22046-G	38.396	23.4283	53.3637	2.27774	1.18761	0.0407846	0.0589278	Up	1.88168	1.65269	2.05819	4.10491	7.10681	3.11811
GL22050-G	982.458	1316.99	647.93	0.491979	-1.02333	3.2e-20	1.53e-19	Down	33.5085	32.4216	33.2366	17.5999	20.5817	17.1535
GL22052-G	287.864	459.776	115.952	0.252192	-1.98741	6.04e-25	3.45e-24	Down	19.7903	24.1302	23.9896	9.41758	4.89138	5.23604
GL22054-G	85.8936	15.6623	156.125	9.96822	3.31734	0.0161079	0.0247399	Up	1.25928	1.91712	3.52615	15.4145	46.1342	12.7191
GL22055-G	246.844	158.184	335.504	2.12097	1.08472	2.03e-06	4.66e-06	Up	24.3788	20.6153	23.2177	53.9556	63.5958	46.3835
GL22061-G	581.282	838.403	324.161	0.386641	-1.37093	2.5e-13	8.81e-13	Down	63.5817	74.9578	70.5496	39.3233	18.3817	34.9132
GL22063-G	1857.32	136.398	3578.25	26.2338	4.71336	4.4e-28	2.78e-27	Up	4.84526	5.52534	6.13035	154.088	197.638	137.73
GL22067-G	1190.99	1611.15	770.827	0.478433	-1.06361	6.64e-23	3.52e-22	Down	21.0956	19.6326	18.8447	10.212	10.9799	11.2185
GL22068-G	2077.72	402.754	3752.68	9.31755	3.21995	8.15e-185	3.81e-183	Up	17.9617	18.1622	19.7702	215.311	186.004	191.094	GO:0005737,GO:0004161,GO:0004311,GO:0004337,GO:0046872,GO:0045337,GO:0033384	cytoplasm|dimethylallyltranstransferase activity|farnesyltranstransferase activity|geranyltranstransferase activity|metal ion binding|farnesyl diphosphate biosynthetic process|geranyl diphosphate biosynthetic process	ko00900	Terpenoid backbone biosynthesis
GL22069-G	409.879	658.518	161.241	0.244854	-2.03001	5.54e-46	5.52e-45	Down	26.1127	25.2872	23.0841	7.05978	6.40631	7.3122	GO:0016021,GO:0005886,GO:0055085	integral component of membrane|plasma membrane|transmembrane transport
GL22070-G	42.7506	71.7176	13.7836	0.192192	-2.37938	4.36e-11	1.36e-10	Down	6.18446	6.32651	7.3535	1.58723	0.82439	1.96352	GO:0005576,GO:0008810,GO:0046872,GO:0030245	extracellular region|cellulase activity|metal ion binding|cellulose catabolic process
GL22076-G	234.065	325.682	142.448	0.437385	-1.19302	3.86e-13	1.35e-12	Down	23.8169	24.5855	20.9634	10.7734	9.84189	14.009
GL22077-G	295.499	193.102	397.896	2.06054	1.04303	6.56e-12	2.14e-11	Up	10.3403	8.47101	8.78501	21.5835	22.6867	20.3481
GL22078-G	20.0833	12.2784	27.8881	2.27132	1.18353	0.0140246	0.0217434	Up	1.21756	1.86657	1.04604	4.46711	2.38287	3.89894
GL22083-G	567.478	887.446	247.511	0.278903	-1.84217	1.66e-45	1.63e-44	Down	39.7488	40.3512	43.4673	15.3169	8.18862	15.9562
GL22087-G	649.545	202.296	1096.79	5.42172	2.43875	0.0145133	0.0224619	Up	4.41016	6.11911	6.68256	23.2909	59.3624	21.7575	GO:0020037,GO:0005506,GO:0004497,GO:0016705	heme binding|iron ion binding|monooxygenase activity|oxidoreductase activity, acting on paired donors, with incorporation or reduction of molecular oxygen
GL22088-G	346.379	502.697	190.061	0.378083	-1.40322	3.26e-22	1.69e-21	Down	15.8464	15.9167	13.762	6.23803	7.55991	5.71996	GO:0020037,GO:0005506,GO:0004497,GO:0016705	heme binding|iron ion binding|monooxygenase activity|oxidoreductase activity, acting on paired donors, with incorporation or reduction of molecular oxygen
GL22092-G	859.469	1623.3	95.6351	0.0589139	-4.08525	4.71e-196	2.48e-194	Down	100.225	101.16	98.0467	6.81188	7.28211	5.92499	GO:0005829,GO:0016491	cytosol|oxidoreductase activity
GL22094-G	1019.34	64.9563	1973.73	30.3855	4.92531	4.42e-30	2.96e-29	Up	1.64364	1.81896	1.95602	58.3559	75.0518	52.8232	GO:0050660,GO:0103075,GO:0004499,GO:0050661	flavin adenine dinucleotide binding|indole-3-pyruvate monooxygenase activity|N,N-dimethylaniline monooxygenase activity|NADP binding
GL22096-G	847.941	1358.96	336.922	0.247926	-2.01202	4.95e-64	6.68e-63	Down	73.6044	74.8459	70.1259	19.1483	20.5498	21.9303
GL22104-G	1678.13	2550.76	805.505	0.31579	-1.66296	2.76e-56	3.31e-55	Down	175.738	187.087	186.615	70.4065	69.3675	57.1804
GL22107-G	570.614	146.179	995.05	6.80708	2.76704	1.95e-44	1.87e-43	Up	12.1718	12.5704	11.5801	94.7172	79.2303	108.139
GL22109-G	13192.2	1178.15	25206.2	21.3948	4.41919	9.39e-190	4.68e-188	Up	31.8152	34.0711	36.0027	827.039	863.872	783.383
GL22110-G	2846.4	3941.63	1751.16	0.444274	-1.17048	5.35e-33	3.89e-32	Down	83.6911	82.2145	77.5587	37.6134	44.9856	40.1757	GO:0005773,GO:0070290,GO:0004630,GO:0006995,GO:0016036,GO:0019375,GO:0048017,GO:0008610,GO:0006654,GO:0009395,GO:0060627,GO:0009733,GO:0048364	vacuole|N-acylphosphatidylethanolamine-specific phospholipase D activity|phospholipase D activity|cellular response to nitrogen starvation|cellular response to phosphate starvation|galactolipid biosynthetic process|inositol lipid-mediated signaling|lipid biosynthetic process|phosphatidic acid biosynthetic process|phospholipid catabolic process|regulation of vesicle-mediated transport|response to …	ko00564,ko00565,ko04144	Glycerophospholipid metabolism|Ether lipid metabolism|Endocytosis
GL22111-G	6317.08	4001.53	8632.63	2.15733	1.10925	4.54e-15	1.74e-14	Up	103.166	101.808	99.1731	281.336	207.74	259.493	GO:0005737,GO:0005829,GO:0004755,GO:0004753,GO:0009085,GO:0019878	cytoplasm|cytosol|saccharopine dehydrogenase (NADP+, L-glutamate-forming) activity|saccharopine dehydrogenase activity|lysine biosynthetic process|lysine biosynthetic process via aminoadipic acid	ko00270,ko00300,ko00310,ko00330,ko00480	Cysteine and methionine metabolism|Lysine biosynthesis|Lysine degradation|Arginine and proline metabolism|Glutathione metabolism
GL22112-G	2910.85	855.464	4966.24	5.80531	2.53737	3.71e-133	1.1e-131	Up	19.214	19.3872	20.6777	141.167	119.97	130.556	GO:0005777,GO:0052595,GO:0052594,GO:0005507,GO:0052596,GO:0008131,GO:0048038,GO:0052593,GO:0009308	peroxisome|aliphatic-amine oxidase activity|aminoacetone:oxygen oxidoreductase(deaminating) activity|copper ion binding|phenethylamine:oxygen oxidoreductase (deaminating) activity|primary amine oxidase activity|quinone binding|tryptamine:oxygen oxidoreductase (deaminating) activity|amine metabolic process	ko00260,ko00350,ko00360,ko00410,ko00950,ko00960	Glycine, serine and threonine metabolism|Tyrosine metabolism|Phenylalanine metabolism|beta-Alanine metabolism|Isoquinoline alkaloid biosynthesis|Tropane, piperidine and pyridine alkaloid biosynthesis
GL22117-G	157.855	236.947	78.762	0.332403	-1.589	2.93e-16	1.19e-15	Down	6.71917	8.5944	8.21997	3.34429	2.18047	3.40976	GO:0016021,GO:0031966,GO:0005739,GO:0015181,GO:0015185,GO:0015180,GO:0005313,GO:0015189,GO:0015812	integral component of membrane|mitochondrial membrane|mitochondrion|arginine transmembrane transporter activity|gamma-aminobutyric acid transmembrane transporter activity|L-alanine transmembrane transporter activity|L-glutamate transmembrane transporter activity|L-lysine transmembrane transporter activity|gamma-aminobutyric acid transport
GL22122-G	6.9019	11.5393	2.26449	0.196242	-2.3493	0.00959591	0.0152303	Down	1.55277	1.28588	1.04817	0.241956	0.251339	0.378084
GL22126-G	224.184	364.173	84.1952	0.231196	-2.11281	5.21e-34	3.9e-33	Down	8.5585	8.05475	8.14214	1.55993	2.2534	2.69149
GL22129-G	323.831	437.987	209.674	0.478722	-1.06274	4.97e-13	1.72e-12	Down	30.977	30.0542	30.0861	18.5724	14.9537	16.1619
GL22130-G	64.6715	111.328	18.0147	0.161816	-2.62757	4.56e-18	2.01e-17	Down	10.2753	12.9327	10.5801	1.95865	1.3564	2.94726
GL22133-G	64.4236	99.9621	28.8851	0.28896	-1.79106	3.36e-10	9.91e-10	Down	52.5096	55.3434	48.6509	16.8456	19.2487	15.209
GL22136-G	2853.43	4683.93	1022.93	0.218391	-2.19502	1.45e-103	3.22e-102	Down	337.183	337.76	356.795	79.9669	98.566	76.726
GL22139-G	10211.5	16642.8	3780.19	0.227137	-2.13837	8.48e-111	2.05e-109	Down	603.338	604.734	584.787	180.495	121.372	163.162	GO:0005737,GO:0004123,GO:0003962,GO:0047804,GO:0080146,GO:0044540,GO:0030170,GO:0071266,GO:0019344,GO:0019343,GO:0019346	cytoplasm|cystathionine gamma-lyase activity|cystathionine gamma-synthase activity|cysteine-S-conjugate beta-lyase activity|L-cysteine desulfhydrase activity|L-cystine L-cysteine-lyase (deaminating)|pyridoxal phosphate binding|'de novo' L-methionine biosynthetic process|cysteine biosynthetic process|cysteine biosynthetic process via cystathionine|transsulfuration	ko00260,ko00270,ko00450	Glycine, serine and threonine metabolism|Cysteine and methionine metabolism|Selenocompound metabolism
GL22141-G	420.303	562.064	278.543	0.495572	-1.01283	5.74e-14	2.09e-13	Down	238.082	233.463	219.438	125.215	146.1	117.122
GL22146-G	2378.01	3976.68	779.343	0.195978	-2.35123	5.4e-113	1.33e-111	Down	157.687	161.272	160.215	33.2593	39.8435	33.3877
GL22148-G	345.326	123.671	566.98	4.58457	2.19679	3.08e-07	7.53e-07	Up	12.5114	11.9693	11.7228	45.2445	60.1936	83.5492			ko00520	Amino sugar and nucleotide sugar metabolism
GL22149-G	4869.22	3214.23	6524.21	2.02979	1.02133	1.18e-07	2.96e-07	Up	255.668	280.986	267.17	577.195	709.361	562.441	GO:0022625,GO:0005739,GO:0005634,GO:0070180,GO:0003735,GO:0002181	cytosolic large ribosomal subunit|mitochondrion|nucleus|large ribosomal subunit rRNA binding|structural constituent of ribosome|cytoplasmic translation	ko03010	Ribosome
GL22150-G	3143.71	1059.95	5227.46	4.93178	2.30211	1.03e-113	2.57e-112	Up	47.1981	46.6561	45.1249	277.202	244.68	258.406	GO:0005829,GO:0005634,GO:0008106,GO:0004032,GO:0051268,GO:0051269,GO:0047018,GO:0047019,GO:0016491,GO:0016652	cytosol|nucleus|alcohol dehydrogenase (NADP+) activity|alditol:NADP+ 1-oxidoreductase activity|alpha-keto amide reductase activity|alpha-keto ester reductase activity|indole-3-acetaldehyde reductase (NADH) activity|indole-3-acetaldehyde reductase (NADPH) activity|oxidoreductase activity|oxidoreductase activity, acting on NAD(P)H, NAD(P) as acceptor
GL22151-G	256.833	165.221	348.444	2.10895	1.07653	1.29e-11	4.15e-11	Up	30.1181	23.5516	27.7148	70.2951	66.783	57.9579
GL22152-G	8095.92	4399.89	11791.9	2.68006	1.42226	4.68e-52	5.24e-51	Up	386.982	390.966	375.935	1166.82	1106.09	1247.56	GO:0030479,GO:0005938,GO:0051285,GO:0043332,GO:0031097,GO:0003785,GO:0005085,GO:0044396,GO:0030041,GO:0000755,GO:1903475,GO:1904530,GO:0030837,GO:2000812,GO:0042989	actin cortical patch|cell cortex|cell cortex of cell tip|mating projection tip|medial cortex|actin monomer binding|guanyl-nucleotide exchange factor activity|actin cortical patch organization|actin filament polymerization|cytogamy|mitotic actomyosin contractile ring assembly|negative regulation of actin filament binding|negative regulation of actin filament polymerization|regulation of barbed-end…
GL22153-G	67.251	93.0948	41.4072	0.444785	-1.16882	4.99e-05	0.000102072	Down	11.7987	18.9985	15.6586	6.97096	7.05559	9.49638
GL22154-G	94.7829	133.5	56.0658	0.419969	-1.25165	1.25e-07	3.14e-07	Down	79.6704	74.1927	67.614	50.5931	26.5866	29.1427	GO:0005829,GO:0070522,GO:0000110,GO:0005634,GO:0035861,GO:0003684,GO:0031593,GO:0003697,GO:0000014,GO:0000736,GO:0007534,GO:0007533,GO:0000710,GO:0006312,GO:0006296,GO:0070914	cytosol|ERCC4-ERCC1 complex|nucleotide-excision repair factor 1 complex|nucleus|site of double-strand break|damaged DNA binding|polyubiquitin modification-dependent protein binding|single-stranded DNA binding|single-stranded DNA endodeoxyribonuclease activity|double-strand break repair via single-strand annealing, removal of nonhomologous ends|gene conversion at mating-type locus|mating type swit…	ko03420	Nucleotide excision repair
GL22156-G	180.54	258.536	102.544	0.396634	-1.33412	1.78e-13	6.34e-13	Down	36.1057	34.3064	37.1947	15.6635	15.3411	17.5605
GL22160-G	34715.9	7365.08	62066.8	8.42717	3.07505	3.41e-220	2.09e-218	Up	978.931	1076.64	1032.99	10252.2	9297.97	10068.6
GL22166-G	554.782	36.932	1072.63	29.0435	4.86014	4.16e-39	3.52e-38	Up	19.5624	11.9368	26.4877	697.409	480.052	742.314
GL22169-G	229.44	349.205	109.675	0.314071	-1.67084	9.79e-21	4.78e-20	Down	51.2699	47.8074	46.9081	16.0422	23.8284	11.8701
GL22175-G	1547.66	2369.83	725.495	0.306139	-1.70774	7.59e-58	9.32e-57	Down	59.3277	63.3376	68.0993	21.9456	21.6882	22.7415	GO:0004040,GO:0043864	amidase activity|indoleacetamide hydrolase activity
GL22177-G	265.046	381.679	148.412	0.38884	-1.36275	1.45e-15	5.69e-15	Down	10.5178	9.33783	8.86136	4.37299	5.01925	3.26198	GO:0005773,GO:0004561,GO:0009793,GO:0008152,GO:0051781	vacuole|alpha-N-acetylglucosaminidase activity|embryo development ending in seed dormancy|metabolic process|positive regulation of cell division	ko00531	Glycosaminoglycan degradation
GL22179-G	1987.62	2779.14	1196.11	0.430387	-1.2163	6.3e-25	3.59e-24	Down	70.5431	67.2946	66.4609	31.5004	39.5401	28.5589
GL22183-G	1530.54	2678.84	382.238	0.142688	-2.80906	9.59e-138	3.02e-136	Down	166.658	163.971	160.2	24.8334	28.7308	25.9384
GL22184-G	2836.29	5038.81	633.765	0.125777	-2.99106	3.59e-175	1.51e-173	Down	192.749	191.274	195.805	29.5338	27.3797	25.9969	GO:0005737,GO:0016787,GO:0008134,GO:0001896,GO:0048315,GO:0006598,GO:0075307,GO:0010914,GO:1900376,GO:0010913,GO:0000905,GO:0030435,GO:0045461	cytoplasm|hydrolase activity|transcription factor binding|autolysis|conidium formation|polyamine catabolic process|positive regulation of conidium formation|positive regulation of sterigmatocystin biosynthetic process|regulation of secondary metabolite biosynthetic process|regulation of sterigmatocystin biosynthetic process|sporocarp development involved in asexual reproduction|sporulation result…
GL22185-G	603.71	265.549	941.87	3.54687	1.82655	5.83e-43	5.38e-42	Up	9.51937	8.47868	9.08071	34.0383	34.1808	41.134	GO:0005730,GO:0003676,GO:0006364	nucleolus|nucleic acid binding|rRNA processing
GL22186-G	2560.04	803.727	4316.35	5.37042	2.42503	1e-64	1.37e-63	Up	29.7514	29.5718	30.7379	181.134	195	172.88	GO:0005794,GO:0005887,GO:0015398,GO:0072488,GO:0001403	Golgi apparatus|integral component of plasma membrane|high-affinity secondary active ammonium transmembrane transporter activity|ammonium transmembrane transport|invasive growth in response to glucose limitation
GL22188-G	6974.11	1745.18	12203	6.99243	2.80579	4.16e-134	1.24e-132	Up	50.5551	49.2332	51.3817	377.185	411.582	412.175	GO:0005576,GO:0008061,GO:0004568,GO:0016757,GO:0006032,GO:0000272	extracellular region|chitin binding|chitinase activity|transferase activity, transferring glycosyl groups|chitin catabolic process|polysaccharide catabolic process	ko00520	Amino sugar and nucleotide sugar metabolism
GL22191-G	430.854	164.563	697.144	4.23632	2.08281	3.65e-49	3.87e-48	Up	5.14862	5.4956	5.7851	27.5787	25.7498	25.786	GO:0003993	acid phosphatase activity	ko00730,ko00740	Thiamine metabolism|Riboflavin metabolism
GL22200-G	856.919	1356.05	357.79	0.263847	-1.92223	5.06e-59	6.32e-58	Down	17.1218	16.0175	18.1091	5.67449	4.38925	5.34703	GO:0016021,GO:0016020,GO:0005524,GO:0042626,GO:0008559,GO:0009405,GO:0055085	integral component of membrane|membrane|ATP binding|ATPase activity, coupled to transmembrane movement of substances|xenobiotic transmembrane transporting ATPase activity|pathogenesis|transmembrane transport
GL22201-G	3530.52	6250.14	810.894	0.12974	-2.9463	2.73e-177	1.17e-175	Down	76.6371	76.9526	80.1374	10.95	11.653	11.8538	GO:0016021,GO:0016020,GO:0005524,GO:0042626,GO:0008559,GO:0009405,GO:0055085	integral component of membrane|membrane|ATP binding|ATPase activity, coupled to transmembrane movement of substances|xenobiotic transmembrane transporting ATPase activity|pathogenesis|transmembrane transport
GL22202-G	655.18	277.51	1032.85	3.72184	1.89602	2.21e-51	2.44e-50	Up	5.67713	5.24307	5.10397	21.9321	22.5029	23.4086	GO:0010494,GO:0005730,GO:1990904,GO:0003729,GO:0003723,GO:1990446,GO:0061158,GO:0006364	cytoplasmic stress granule|nucleolus|ribonucleoprotein complex|mRNA binding|RNA binding|U1 snRNP binding|3'-UTR-mediated mRNA destabilization|rRNA processing	ko03008	Ribosome biogenesis in eukaryotes
GL22208-G	5887.86	8059.14	3716.57	0.461162	-1.11665	1.69e-09	4.75e-09	Down	338.677	340.905	343.493	140.43	241.456	150.606
GL22209-G	329.753	185.785	473.721	2.54983	1.3504	4.39e-20	2.1e-19	Up	6.93938	8.14501	7.2039	22.5355	18.8526	23.3866
GL22210-G	10493.4	18925.2	2061.66	0.108937	-3.19843	4.99e-227	3.21e-225	Down	2204.3	2239.41	2156.7	231.208	346.036	235.778	GO:0005576,GO:0009277,GO:0005199	extracellular region|fungal-type cell wall|structural constituent of cell wall
GL22213-G	4230.77	5882.68	2578.86	0.438381	-1.18974	3.27e-27	2e-26	Down	124.664	121.694	121.199	53.428	72.4871	56.5916	GO:0032153,GO:0000324,GO:0016021,GO:0005887,GO:0005886,GO:0031520,GO:0071916,GO:0035673,GO:1904680,GO:0015333,GO:0042937,GO:0140206,GO:0035442,GO:0015031,GO:0140207	cell division site|fungal-type vacuole|integral component of membrane|integral component of plasma membrane|plasma membrane|plasma membrane of cell tip|dipeptide transmembrane transporter activity|oligopeptide transmembrane transporter activity|peptide transmembrane transporter activity|peptide:proton symporter activity|tripeptide transmembrane transporter activity|dipeptide import across plasma …
GL22214-G	10712	15478.5	5945.42	0.384108	-1.38042	2.91e-50	3.13e-49	Down	1139.09	1105.57	1083.5	470.696	514.016	467.131
GL22215-G	3660.48	972.813	6348.14	6.52555	2.7061	2.16e-06	4.96e-06	Up	110.884	102.604	109.558	524.501	1056.04	800.618	GO:0005576,GO:0009277,GO:0005199	extracellular region|fungal-type cell wall|structural constituent of cell wall
GL22224-G	1411.66	2329.74	493.574	0.211858	-2.23883	2.42e-91	4.64e-90	Down	60.9365	61.0069	63.0821	14.3181	13.9567	16.3392	GO:0046556,GO:0031222,GO:0046373	alpha-L-arabinofuranosidase activity|arabinan catabolic process|L-arabinose metabolic process	ko00520	Amino sugar and nucleotide sugar metabolism
GL22231-G	544.191	291.593	796.79	2.73254	1.45024	9.17e-17	3.82e-16	Up	8.63373	8.65109	9.70429	32.1315	22.9406	29.0166
GL22235-G	1922.17	599.115	3245.23	5.41671	2.43742	2.75e-114	6.88e-113	Up	30.4535	30.0094	29.7939	197.252	175.95	183.204	GO:0050662,GO:0016491	coenzyme binding|oxidoreductase activity
GL22236-G	768.572	1094.55	442.598	0.404367	-1.30626	2.61e-28	1.66e-27	Down	41.2556	42.4623	45.2304	20.6003	16.9263	21.8999
GL22242-G	678.649	354.47	1002.83	2.82909	1.50034	1.28e-34	9.73e-34	Up	45.6675	51.3952	41.9929	153.517	144.999	149.224
GL22247-G	91.1148	54.511	127.719	2.34299	1.22835	2.53e-06	5.78e-06	Up	5.01782	6.94131	5.37874	19.3843	13.1476	13.7791
GL22248-G	23794.6	3217.08	44372.1	13.7927	3.78583	3.41e-291	3.41e-289	Up	113.807	120.249	114.825	1855.07	1858.35	1754.83	GO:0005576,GO:0010181,GO:0042802,GO:0003955,GO:0055114	extracellular region|FMN binding|identical protein binding|NAD(P)H dehydrogenase (quinone) activity|oxidation-reduction process	ko00130	Ubiquinone and other terpenoid-quinone biosynthesis
GL22250-G	5496.78	1142.96	9850.6	8.61852	3.10744	1.78e-177	7.67e-176	Up	31.5602	34.1442	31.1508	337.652	280.962	332.691			ko00350	Tyrosine metabolism
GL22251-G	1626.55	2946.87	306.235	0.103919	-3.26647	3.58e-178	1.56e-176	Down	141.522	143.016	136.809	16.508	16.6156	16.663	GO:0005829,GO:0005634,GO:0050662,GO:0043892,GO:0016491,GO:0016616,GO:0140041	cytosol|nucleus|coenzyme binding|methylglyoxal reductase (NADPH-dependent) activity|oxidoreductase activity|oxidoreductase activity, acting on the CH-OH group of donors, NAD or NADP as acceptor|cellular detoxification of methylglyoxal
GL22258-G	5867.65	2304	9431.3	4.09344	2.03331	3.61e-98	7.55e-97	Up	47.3533	45.7356	47.8239	228.57	194.028	234.617	GO:0016567	protein ubiquitination	ko00760	Nicotinate and nicotinamide metabolism
GL22259-G	2448.07	4765.22	130.907	0.0274713	-5.18593	1.25e-271	1.1e-269	Down	509.936	532.828	472.231	18.5861	10.5418	18.5305
GL22260-G	2908.42	1005.9	4810.95	4.78272	2.25783	2.46e-108	5.77e-107	Up	56.863	53.6565	56.6691	312.918	297.944	298.422
GL22262-G	4666.13	6381.09	2951.17	0.462486	-1.11252	8.14e-32	5.72e-31	Down	108.44	105.482	101.102	53.5195	57.3052	54.7392	GO:0042645,GO:0009353,GO:0005739,GO:0045252,GO:0004591,GO:0030976,GO:0006103,GO:0006099	mitochondrial nucleoid|mitochondrial oxoglutarate dehydrogenase complex|mitochondrion|oxoglutarate dehydrogenase complex|oxoglutarate dehydrogenase (succinyl-transferring) activity|thiamine pyrophosphate binding|2-oxoglutarate metabolic process|tricarboxylic acid cycle	ko00020	Citrate cycle (TCA cycle)
GL22264-G	122.01	52.6779	191.343	3.63232	1.86089	4.95e-06	1.1e-05	Up	3.06285	3.09639	3.87251	16.6359	8.71134	16.336
GL22266-G	1074.13	2065.91	82.3588	0.0398657	-4.64871	1.37e-252	1.05e-250	Down	226.22	209.782	221.077	9.92021	6.86992	13.1851
GL22267-G	1975.18	3179.56	770.799	0.242423	-2.0444	3.56e-85	6.35e-84	Down	213.796	215.891	227.133	53.2286	68.9812	58.2268
GL22272-G	483.324	181.948	784.699	4.31276	2.10861	2.03e-53	2.35e-52	Up	4.52334	3.82918	4.97712	23.5933	19.8737	21.9535	GO:0016021,GO:0005886,GO:0015293,GO:0015204,GO:0071918	integral component of membrane|plasma membrane|symporter activity|urea transmembrane transporter activity|urea transmembrane transport
GL22276-G	1712.77	3005.7	419.831	0.139678	-2.83982	1.13e-143	3.74e-142	Down	189.121	195.052	195.525	32.9061	24.9902	34.4957	GO:0005829,GO:0005634,GO:0016811,GO:0016740,GO:0006541	cytosol|nucleus|hydrolase activity, acting on carbon-nitrogen (but not peptide) bonds, in linear amides|transferase activity|glutamine metabolic process
GL22278-G	96.995	62.6091	131.381	2.09843	1.06931	4.05e-06	9.09e-06	Up	5.28379	6.24106	5.83523	11.9241	14.1413	15.3203
GL22279-G	727.388	132.827	1321.95	9.95238	3.31504	1.32e-134	3.97e-133	Up	11.0624	10.4412	11.8761	125.256	122.443	130.015
GL22281-G	744.987	234.471	1255.5	5.35461	2.42078	3.84e-22	1.99e-21	Up	4.43539	4.37121	4.89933	31.855	21.625	30.2829	GO:0020037,GO:0030151,GO:0043546,GO:0050464,GO:0050463,GO:0042128,GO:0006809	heme binding|molybdenum ion binding|molybdopterin cofactor binding|nitrate reductase (NADPH) activity|nitrate reductase [NAD(P)H] activity|nitrate assimilation|nitric oxide biosynthetic process	ko00910	Nitrogen metabolism
GL22283-G	1277.2	1848.32	706.08	0.382012	-1.38831	6.78e-38	5.57e-37	Down	52.3657	55.5192	50.9235	22.6748	25.6342	20.5081
GL22288-G	84.8049	140.709	28.9005	0.205391	-2.28355	1.77e-18	7.95e-18	Down	17.9518	17.9182	14.9804	4.14963	4.71465	2.97195
GL22290-G	343.293	218.68	467.907	2.13969	1.0974	2.31e-12	7.72e-12	Up	13.9645	15.6238	18.1224	38.5873	42.0309	35.0715	GO:0016740,GO:1900560,GO:1900563,GO:0016114	transferase activity|austinol biosynthetic process|dehydroaustinol biosynthetic process|terpenoid biosynthetic process
GL22295-G	12828.2	18464.3	7192.12	0.389515	-1.36025	2.1e-49	2.23e-48	Down	542.534	514.946	510.219	219.178	253.769	220.081
GL22300-G	1185.56	646.69	1724.42	2.66654	1.41497	5.22e-38	4.31e-37	Up	42.8016	39.3192	45.1475	126.024	123.878	136.06
GL22305-G	27.2463	12.9002	41.5924	3.22415	1.68892	0.000191381	0.000371485	Up	0.8268	0.708029	0.488352	2.19823	1.81506	3.46434
GL22306-G	1021.16	1506.02	536.292	0.356099	-1.48965	3.86e-40	3.35e-39	Down	38.1138	36.0826	36.1762	15.2942	15.9692	13.3593	GO:0005829,GO:0005794,GO:0005634,GO:0001078,GO:0000977,GO:0003714,GO:0061630,GO:0008270,GO:0000122,GO:0070647	cytosol|Golgi apparatus|nucleus|proximal promoter DNA-binding transcription repressor activity, RNA polymerase II-specific|RNA polymerase II regulatory region sequence-specific DNA binding|transcription corepressor activity|ubiquitin protein ligase activity|zinc ion binding|negative regulation of transcription by RNA polymerase II|protein modification by small protein conjugation or removal
GL22311-G	445.656	680.884	210.427	0.30905	-1.69409	6.8e-35	5.22e-34	Down	41.1383	39.6602	44.5949	17.9488	11.1731	15.1234
GL22314-G	18.6892	10.9058	26.4727	2.4274	1.27941	0.0115272	0.01811	Up	1.47152	1.93867	0.64382	3.87891	3.33461	4.04082
GL22319-G	5743.56	161.841	11325.3	69.9777	6.12882	4.69e-13	1.63e-12	Up	4.32432	6.33013	6.27057	621.903	239.851	495.305	GO:0005576	extracellular region
GL22323-G	163.362	57.1478	269.577	4.71719	2.23793	2.1e-06	4.81e-06	Up	3.94376	4.58074	5.49336	27.2147	15.5941	32.832
GL22324-G	1808.01	216.29	3399.73	15.7184	3.97438	2.17e-14	8.04e-14	Up	31.6361	27.8104	31.4787	452.211	695.462	467.476
GL22326-G	1209.91	597.94	1821.88	3.04692	1.60735	2.03e-48	2.12e-47	Up	35.2956	36.2214	34.0752	127.527	109.714	129.355	GO:0005737,GO:0005634,GO:0004719,GO:0030091	cytoplasm|nucleus|protein-L-isoaspartate (D-aspartate) O-methyltransferase activity|protein repair
GL22335-G	58.0182	37.6528	78.3836	2.08175	1.0578	0.00267298	0.00453851	Up	1.63455	1.23685	1.93641	3.79437	4.7013	2.80978	GO:0005576,GO:0047911,GO:0004650,GO:0071555,GO:0045490	extracellular region|galacturan 1,4-alpha-galacturonidase activity|polygalacturonase activity|cell wall organization|pectin catabolic process	ko00040	Pentose and glucuronate interconversions
GL22336-G	192.945	304.924	80.9663	0.265529	-1.91306	9.34e-26	5.47e-25	Down	19.1403	19.7724	19.8986	6.01434	4.95496	6.84152	GO:0042995,GO:0033709,GO:0052677,GO:0008270,GO:0005975,GO:0055114,GO:0009405	cell projection|D-arabinitol dehydrogenase, D-ribulose forming (NADP+) activity|D-arabinitol dehydrogenase, D-xylulose forming (NADP+) activity|zinc ion binding|carbohydrate metabolic process|oxidation-reduction process|pathogenesis	ko00040	Pentose and glucuronate interconversions
[truncated: 2,824 more rows]
