# Supplementary material for: Transcriptome and metabolome analyses reveal transcription factors regulating ganoderic acid biosynthesis in Ganoderma lucidum development
Source: Front Microbiol. 2022 Aug 4;13:956421. doi: 10.3389/fmicb.2022.956421 (PMC9386254; doi:10.3389/fmicb.2022.956421)
Supplement: Supplementary file 1 [file Data_Sheet_1.ZIP › Table S3.xlsx]

## Sheet: CYM
Table S3 The metabolites in the mycelia stage
ID	m/z	Retention time (min)	Ion mode	Metabolites	Compound ID	Super Class	Class	Sub Class	level	kegg	Score	Fragmentation Score	Adducts	Formula	Mass Error (ppm)
10.86_335.2225m/z	335.223	10.8624	neg	(-)-(Z)-Tetrahydro-6-(2-pentenyl)-2H-pyran-2-one	HMDB0033700	Organoheterocyclic compounds	Lactones	Delta valerolactones			39.3	8.13	2M-H	C10H16O2	-0.796006
5.89_273.1338m/z	273.134	5.88762	neg	(-)-11-hydroxy-9,10-dihydrojasmonic acid	LMFA02020012	Lipids and lipid-like molecules	Fatty Acyls	Octadecanoids			44.6	29.1	M+FA-H	C12H20O4	-2.41914
4.96_435.1882m/z	435.188	4.96018	neg	(-)-11-hydroxy-9,10-dihydrojasmonic acid 11-beta-D-glucoside	LMFA02020206	Lipids and lipid-like molecules	Fatty Acyls	Octadecanoids			40.3	9.85	M+FA-H	C18H30O9	2.6065
9.25_323.1857m/z	323.186	9.24553	neg	(-)-11-Hydroxy-9,15,16-trioxooctadecanoic acid	HMDB0038940	Lipids and lipid-like molecules	Fatty Acyls	Fatty acids and conjugates			39.2	4.69	M-H2O-H	C18H30O6	-2.0136
3.66_370.2065m/z	370.207	3.66367	pos	(-)-11-nor-9-carboxy-Δ9-THC-d3	96632	Unclassified	Unclassified	Unclassified			37.3	0	M+Na	C21H25D3O4	-0.80966
8.76_228.1363n	209.118	8.75673	neg	(-)-12-hydroxy-9,10-dihydrojasmonic acid	LMFA02020015	Lipids and lipid-like molecules	Fatty Acyls	Octadecanoids			40.7	6.24	M-H2O-H, M-H	C12H20O4	0.623061
11.43_365.2318m/z	365.232	11.4289	neg	(-)-16alpha,17-Dihydroxy-atisan-3-one	LMPR0104150005	Lipids and lipid-like molecules	Prenol lipids	Isoprenoids			39.5	13.7	M+FA-H	C20H32O3	-4.84813
12.34_340.2853m/z	340.285	12.3409	pos	(-)-2,7-Dolabelladiene-6beta,10alpha,18-triol	LMPR0104240002	Lipids and lipid-like molecules	Prenol lipids	Isoprenoids			47.3	41.8	M+NH4	C20H34O3	2.1079
12.14_521.3130m/z	521.313	12.1387	neg	(-)-Asbestinine 2	LMPR0104210004	Lipids and lipid-like molecules	Prenol lipids	Isoprenoids			40.5	8.46	M+FA-H	C28H44O6	2.12801
3.99_306.0901m/z	306.09	3.98765	pos	(-)-Caaverine	67636	Unclassified	Unclassified	Unclassified			36.1	0	M+K	C17H17NO2	3.8914
13.40_308.2937m/z	308.294	13.3961	pos	(-)-Dilophol	LMPR0104450002	Lipids and lipid-like molecules	Prenol lipids	Isoprenoids			40.8	18.6	M+NH4	C20H34O	-3.69788
10.24_372.2742m/z	372.274	10.2364	pos	(-)-Enunicelline	LMPR0104210002	Lipids and lipid-like molecules	Prenol lipids	Isoprenoids			41.6	15.8	M+NH4	C20H34O5	-0.641324
1.33_611.1440m/z	611.144	1.33062	neg	(-)-Epigallocatechin	HMDB0038361	Phenylpropanoids and polyketides	Flavonoids	Flavans	***	C12136	36.9	0	2M-H	C15H14O7	5.43762
5.28_164.0715m/z	164.071	5.27817	neg	(-)-Epinephrine	62	Benzenoids	Phenols	Benzenediols	**	C00788	38.1	0	M-H2O-H	C9H13NO3	-1.20518
5.21_601.3021m/z	601.302	5.21183	neg	(-)-Euphomine	LMPR0104300003	Lipids and lipid-like molecules	Prenol lipids	Isoprenoids			36	4.54	M+FA-H	C32H44O8	0.580028
10.70_497.2879m/z	497.288	10.705	pos	(-)-Euphomine A	LMPR0104300002	Lipids and lipid-like molecules	Prenol lipids	Isoprenoids			41	22.9	M+H-H2O	C30H42O7	-3.64053
4.89_188.1291m/z	188.129	4.89418	neg	(-)-Hygroline	68157	Unclassified	Unclassified	Unclassified			39.2	0	M+FA-H	C8H17NO	-1.14951
5.54_359.1475m/z	359.147	5.5417	pos	(-)-Matairesinol	HMDB0035698	Lignans, neolignans and related compounds	Furanoid lignans	Tetrahydrofuran lignans	**	C10682	38.3	0	M+H	C20H22O6	-3.9693
7.31_199.1341m/z	199.134	7.31052	neg	(-)-Menthone	HMDB0035162	Lipids and lipid-like molecules	Prenol lipids	Monoterpenoids	**	C00843	40.5	5.47	M+FA-H	C10H18O	1.12569
3.93_525.1980m/z	525.198	3.93342	neg	(-)-Neplanocin A	96433	Unclassified	Unclassified	Unclassified			39	0	2M-H	C11H13N5O3	3.02233
9.98_211.1343m/z	211.134	9.98148	neg	(-)-Nopol	HMDB0030002	Lipids and lipid-like molecules	Prenol lipids	Monoterpenoids			39.2	1.16	M+FA-H	C11H18O	1.76732
5.06_241.1561m/z	241.156	5.0594	pos	(-)-Solavetivone	LMPR0103650001	Lipids and lipid-like molecules	Prenol lipids	Sesquiterpenoids			49.1	49.5	M+Na	C15H22O	-1.02757
9.30_254.1512n	255.159	9.29675	pos	(-)-trans-C75	96552	Unclassified	Unclassified	Unclassified			39.1	6.39	M+H, M+NH4	C14H22O4	-2.30144
6.70_197.1184m/z	197.118	6.70022	neg	(-)-trans-Carveol	LMPR0102090005	Lipids and lipid-like molecules	Prenol lipids	Monoterpenoids	**	C00964	39.6	0	M+FA-H	C10H16O	0.642896
5.26_337.1624m/z	337.162	5.26205	pos	(-)-trans-Carveol glucoside	HMDB0029848	Lipids and lipid-like molecules	Prenol lipids	Terpene glycosides			40.4	7.47	M+Na	C16H26O6	0.812718
10.42_197.1187m/z	197.119	10.4238	neg	(-)-trans-Isopiperitenol	LMPR0102090006	Lipids and lipid-like molecules	Prenol lipids	Isoprenoids	**	C01123	37.7	0.121	M+FA-H	C10H16O	2.23916
3.99_627.1666m/z	627.167	3.98765	pos	({1-[2-(2,4-dihydroxyphenyl)-5,7-dihydroxy-6-(3-methylbut-2-en-1-yl)-4-oxo-3,4-dihydro-2H-1-benzopyran-3-yl]-3,7-dimethylocta-2,6-dien-4-yl}oxy)sulfonic acid	HMDB0129797	Phenylpropanoids and polyketides	Flavonoids	Flavans			36.4	3.84	M+K	C30H36O10S	0.854171
11.48_571.1983m/z	571.198	11.4753	pos	({4-[2-(2,4-dihydroxyphenyl)-3-(3,7-dimethylocta-2,6-dien-1-yl)-5,7-dihydroxy-4-oxo-3,4-dihydro-2H-1-benzopyran-6-yl]-2-methylbut-2-en-1-yl}oxy)sulfonic acid	HMDB0129792	Phenylpropanoids and polyketides	Flavonoids	Flavans			38	7.35	M+H-H2O	C30H36O10S	-2.3418
2.47_659.1268m/z	659.127	2.46675	pos	({6-[5,7-dihydroxy-2-(4-hydroxyphenyl)-4-oxo-6-[3,4,5-trihydroxy-6-(hydroxymethyl)oxan-2-yl]-3,4-dihydro-2H-1-benzopyran-8-yl]-3,4,5-trihydroxyoxan-2-yl}methoxy)sulfonic acid	HMDB0126865	Phenylpropanoids and polyketides	Flavonoids	Flavonoid glycosides			39.6	14.7	M+H-H2O	C27H32O18S	-1.29686
9.83_195.1027m/z	195.103	9.82648	neg	(+)-(S)-Carvone	HMDB0004487	Lipids and lipid-like molecules	Prenol lipids	Monoterpenoids	**	C11383	37.8	0	M+FA-H	C10H14O	0.31613
2.81_409.1846m/z	409.185	2.8139	pos	(+)-abscisic acid beta-D-glucopyranosyl ester	LMPR0103050011	Lipids and lipid-like molecules	Prenol lipids	Isoprenoids			43.7	28	M+H-H2O	C21H30O9	-2.47876
9.78_205.1943m/z	205.194	9.78038	pos	(+)-beta-selinene	LMPR0103190014	Lipids and lipid-like molecules	Prenol lipids	Sesquiterpenoids	**	C09723	36.8	0	M+H	C15H24	-4.01207
12.01_303.2332m/z	303.233	12.0095	neg	(+)-cis-Isopulegone	41139	Lipids and lipid-like molecules	Prenol lipids	Isoprenoids	**	C11951	37.7	0	2M-H	C10H16O	0.90611
8.00_212.1408n	213.148	7.99518	pos	(+)-cucurbic acid	LMFA02020013	Lipids and lipid-like molecules	Fatty Acyls	Lineolic acids and derivatives			50.4	56.1	M+H-H2O, M+H	C12H20O3	-2.09994
14.84_439.3592m/z	439.359	14.84	pos	(+-)-Ethyl 3-hydroxy-2-methylbutyrate	HMDB0032256	Lipids and lipid-like molecules	Steroids and steroid derivatives	Vitamin D and derivatives			45.4	36.2	M+H-H2O	C30H48O3	4.59536
13.11_191.1044m/z	191.104	13.1116	pos	(+)-exo-5-hydroxycamphor	LMPR0102120048	Lipids and lipid-like molecules	Prenol lipids	Isoprenoids		C03448	42.4	23.9	M+Na	C10H16O2	1.09655
2.42_611.1441m/z	611.144	2.4227	neg	(+)-Gallocatechin	HMDB0038365	Phenylpropanoids and polyketides	Flavonoids	Flavans	***	C12127	36.2	0	2M-H	C15H14O7	5.70183
4.76_583.3435m/z	583.343	4.76185	neg	(+)-Isoxanthochymol	86298	Lipids and lipid-like molecules	Prenol lipids	Monoterpenoids			38.2	0	M-H2O-H	C38H50O6	0.926211
2.74_600.2639m/z	600.264	2.73823	pos	(+)-Lyoniresinol 9-glucoside	HMDB0041148	Lignans, neolignans and related compounds	Lignan glycosides	Unclassified			37.6	13.7	M+NH4	C28H38O13	-1.9825
6.87_547.2709m/z	547.271	6.86555	neg	(+)-Myristinin A	LMPK12020229	Lipids and lipid-like molecules	Polyketides	Flavonoids			38.1	5.01	M-H	C33H40O7	1.47665
7.17_180.1148n	181.121	7.17208	pos	(+)-Myrtenyl formate	91711	Lipids and lipid-like molecules	Prenol lipids	Monoterpenoids			44.3	24.2	M+H-H2O, M+H	C11H16O2	-1.33477
11.60_443.1596m/z	443.16	11.5962	neg	(+)-Plicamine	69396	Unclassified	Unclassified	Unclassified			36.6	0	M-H2O-H	C26H26N2O6	-3.51383
11.75_455.2807m/z	455.281	11.7512	neg	(+)-subersic acid	LMPR0104030011	Lipids and lipid-like molecules	Prenol lipids	Isoprenoids			38.7	7.51	M+FA-H	C27H38O3	0.859375
0.87_529.1880m/z	529.188	0.865817	neg	(+)-Tephrorin B	LMPK12140009	Lipids and lipid-like molecules	Polyketides	Flavonoids			38	5.3	M+FA-H	C30H28O6	2.41272
7.07_255.1590m/z	255.159	7.06842	pos	(+)-trans-C75	96547	Unclassified	Unclassified	Unclassified			41.5	13.2	M+H	C14H22O4	-0.438256
8.78_197.1183m/z	197.118	8.7824	neg	(+)-trans-Carveol	HMDB0059608	Lipids and lipid-like molecules	Prenol lipids	Monoterpenoids	**	C11409	37.9	0	M+FA-H	C10H16O	-0.020956
11.16_372.2736m/z	372.274	11.1564	pos	(+/-) 5-iPF2alpha-VI	LMFA03110011	Lipids and lipid-like molecules	Fatty Acyls	Eicosanoids			40.4	9.06	M+NH4	C20H34O5	-2.3283
1.29_267.1458m/z	267.146	1.29145	neg	(+/-)-3-(Ethylthio)butanol	88322	Organosulfur compounds	Thioethers	Dialkylthioethers			38.8	0	2M-H	C6H14OS	0.0262991
10.51_269.2122m/z	269.212	10.5139	neg	(+/-)-Dihydrofarnesol	HMDB0032218	Lipids and lipid-like molecules	Prenol lipids	Sesquiterpenoids			40.3	11.3	M+FA-H	C15H28O	-0.221972
11.03_388.3388m/z	388.339	11.0343	pos	(+/-)N-(2-fluro-ethyl)-2,16-dimethyl-5Z,8Z,11Z,14Z-docosatetraenoyl amine	LMFA08020068	Lipids and lipid-like molecules	Fatty Acyls	Fatty amides			38.6	12	M+H-H2O	C26H44FNO	3.38909
7.10_330.2634m/z	330.263	7.09858	pos	(±)-(E)-13-Hydroxy-10-oxo-11-octadecenoic acid	HMDB0040900	Lipids and lipid-like molecules	Fatty Acyls	Lineolic acids and derivatives			53.2	68.8	M+NH4	C18H32O4	-1.57856
13.16_247.2415m/z	247.241	13.1551	pos	(±)-(Z)-2-(5-Tetradecenyl)cyclobutanone	HMDB0037543	Organic oxygen compounds	Organooxygen compounds	Carbonyl compounds			40.7	14.1	M+H-H2O	C18H32O	-2.00553
9.25_227.1635m/z	227.163	9.25175	pos	(±)-1,4-Nonanediol diacetate	HMDB0037184	Lipids and lipid-like molecules	Fatty Acyls	Fatty alcohol esters			39.6	7.52	M+H-H2O	C13H24O4	-2.8741
15.87_271.2625m/z	271.262	15.8699	pos	(±)-11-Methylhexadecanoic acid	HMDB0040598	Lipids and lipid-like molecules	Fatty Acyls	Fatty acids and conjugates			40.3	9.76	M+H	C17H34O2	-2.56709
11.76_296.2347n	279.231	11.7629	pos	(±)12(13)-EpOME	43442	Unclassified	Unclassified	Unclassified			49.9	53	M+H-H2O, M+K, M+Na	C18H32O3	-1.43536
10.36_313.2377m/z	313.238	10.3593	neg	(±)12,13-DiHOME	45199	Unclassified	Unclassified	Unclassified			44.7	29.2	M-H	C18H34O4	-2.22916
11.15_312.2315n	293.214	11.1462	neg	(±)13-HpODE	64784	Unclassified	Unclassified	Unclassified			44.8	32.2	M-H2O-H, 2M-H, M-H	C18H32O4	4.55567
9.09_158.1533m/z	158.153	9.08793	pos	(±)-2,2,6-Trimethylcyclohexanone	HMDB0033794	Organic oxygen compounds	Organooxygen compounds	Carbonyl compounds			42.3	18	M+NH4	C9H16O	-4.26698
11.16_185.1189m/z	185.119	11.1591	neg	(±)-2,6-Dimethyl-5-heptenal	HMDB0031834	Organic oxygen compounds	Organooxygen compounds	Carbonyl compounds			37.1	0	M+FA-H	C9H16O	4.32255
0.71_114.0733m/z	114.073	0.711383	pos	(±)-2-Propylthiazolidine	94599	Organoheterocyclic compounds	Azolidines	Thiazolidines			37.3	0	M+H-H2O	C6H13NS	-1.86438
5.59_174.1253n	219.114	5.59297	neg	(±)-3-Hydroxynonanoic acid	HMDB0031513	Organic acids and derivatives	Hydroxy acids and derivatives	Medium-chain hydroxy acids and derivatives			40.7	15.2	M-H2O-H, M+FA-H	C9H18O3	-1.51905
11.35_337.2383m/z	337.238	11.3515	neg	(±)5,6-DHET	3832	Unclassified	Unclassified	Unclassified			41.2	23.6	M-H	C20H34O4	-0.423112
12.34_193.1216m/z	193.122	12.3409	pos	(±)7-epi Jasmonic Acid	36071	Unclassified	Unclassified	Unclassified			36.6	0	M+H-H2O	C12H18O3	-3.58282
10.69_311.2227m/z	311.223	10.6948	neg	(±)9-HpODE	64785	Unclassified	Unclassified	Unclassified			52.3	65.5	M-H	C18H32O4	-0.154135
0.78_292.9231m/z	292.923	0.776817	neg	(±)-Glycerol 1-monophosphate K salt (1:2)	94876	Unclassified	Unclassified	Unclassified			36.1	0	M+FA-H	C3H7K2O6P	-2.18136
10.51_211.1322m/z	211.132	10.508	pos	(±)-Jasmonic Acid	62988	Unclassified	Unclassified	Unclassified			45.7	33.9	M+H	C12H18O3	-3.28227
5.46_329.1709m/z	329.171	5.46247	neg	(±)-JWH 073 N-(3-hydroxybutyl) metabolite-d5	96588	Unclassified	Unclassified	Unclassified			37.1	0	M-H2O-H	C23H16D5NO2	0.371281
9.07_239.1288m/z	239.129	9.06505	neg	(±)-Myrtenyl acetate	HMDB0035126	Lipids and lipid-like molecules	Prenol lipids	Monoterpenoids			38.5	0	M+FA-H	C12H18O2	-0.510726
5.25_186.1133m/z	186.113	5.25165	neg	(±)-Pelletierine	HMDB0030325	Organoheterocyclic compounds	Piperidines	Unclassified	**	C06182	48.9	55.7	M+FA-H	C8H15NO	-1.78232
4.25_433.2548m/z	433.255	4.24823	neg	(±)-Propionylcarnitine	85176	Unclassified	Unclassified	Unclassified			38.4	0	2M-H	C10H19NO4	-1.81746
9.89_254.1168m/z	254.117	9.88772	pos	(±)-Tembamide	HMDB0030639	Benzenoids	Benzene and substituted derivatives	Benzoic acids and derivatives			52.8	70.8	M+H-H2O	C16H17NO3	-2.63441
10.54_279.1945m/z	279.195	10.5382	pos	(1(10)E,4a,5E)-1(10),5-Germacradiene-12-acetoxy-4,11-diol	HMDB0038798	Lipids and lipid-like molecules	Prenol lipids	Sesquiterpenoids			38.2	1.96	M+H-H2O	C17H28O4	-3.16566
13.97_443.3167m/z	443.317	13.9707	neg	(10betaH,11xi)-11-Hydroxy-13-nor-6-eremophilen-8-one	HMDB0037605	Lipids and lipid-like molecules	Prenol lipids	Sesquiterpenoids			39.1	4.78	2M-H	C14H22O2	0.121156
9.96_623.4539m/z	623.454	9.95565	neg	(10E,12Z)-(9S)-9-Hydroperoxyoctadeca-10,12-dienoic acid	HMDB0062434	Lipids and lipid-like molecules	Fatty Acyls	Lineolic acids and derivatives	**	C14827	41	11.2	2M-H	C18H32O4	1.74475
8.32_362.2529m/z	362.253	8.32033	pos	(10R,13R,16R)-d14-9-PhytoF[9R,12R]	LMFA02040072	Lipids and lipid-like molecules	Fatty Acyls	Octadecanoids			40.6	12.7	M+NH4	C18H32O6	-2.37035
6.74_343.2118m/z	343.212	6.73838	neg	(10R,13R,16R)-d14-9-PhytoF[9R,12S]	LMFA02040071	Lipids and lipid-like molecules	Fatty Acyls	Octadecanoids			42.3	19.4	M-H	C18H32O6	-2.31076
8.31_343.2121m/z	343.212	8.3091	neg	(10R,13R,16R)-d14-9-PhytoF[9S,12R]	LMFA02040070	Lipids and lipid-like molecules	Fatty Acyls	Octadecanoids			46.7	42.6	M-H	C18H32O6	-1.52192
8.67_343.2124m/z	343.212	8.66708	neg	(10R,13R,16R)-d14-9-PhytoF[9S,12S]	LMFA02040069	Lipids and lipid-like molecules	Fatty Acyls	Octadecanoids			50.5	56.1	M-H	C18H32O6	-0.571511
9.92_343.2120m/z	343.212	9.91682	neg	(10R,13R,16S)-d14-9-PhytoF[9S,12S]	LMFA02040073	Lipids and lipid-like molecules	Fatty Acyls	Octadecanoids			39.9	7.43	M-H	C18H32O6	-1.73185
9.46_284.1978n	307.189	9.46058	pos	(10S)-Juvenile hormone III diol	64605	Unclassified	Unclassified	Unclassified			40.7	15.3	M+H-H2O, M+H, M+Na	C16H28O4	-3.27693
10.22_234.1252n	235.132	10.221	pos	(10S,11S)-Pterosin C	HMDB0030763	Benzenoids	Indanes	Indanones			44.2	30.3	M+H, M+Na	C14H18O3	-1.68862
12.54_476.3698m/z	476.37	12.5358	pos	(11Z)-eicoseneoylcarnitine	LMFA07070010	Lipids and lipid-like molecules	Fatty Acyls	Fatty esters			38.5	2.51	M+Na	C27H51NO4	-2.78576
7.31_479.2633m/z	479.263	7.31052	neg	(12S,15S)-15-O-Demethyl-10,29-dideoxy-11,12-dihydro-striatin C	HMDB0033030	Lipids and lipid-like molecules	Prenol lipids	Diterpenoids			41.4	25.1	M+FA-H	C25H38O6	-4.00492
8.16_342.2995m/z	342.3	8.15667	pos	(13R,14R)-8-Labdene-13,14,15-triol	HMDB0034957	Lipids and lipid-like molecules	Prenol lipids	Diterpenoids			51.2	63.1	M+NH4	C20H36O3	-2.33518
5.84_601.3355m/z	601.336	5.83662	neg	(1alpha,3beta,20S,22R,24S,25S)-Pubescenin	HMDB0030011	Lipids and lipid-like molecules	Prenol lipids	Sesquiterpenoids			38.9	9.29	M-H2O-H	C34H52O10	-4.32543
11.66_169.1214m/z	169.121	11.6568	pos	(1beta,2beta,5beta)-p-Menth-3-ene-1,2,5-triol	HMDB0038978	Lipids and lipid-like molecules	Prenol lipids	Monoterpenoids			47.1	45.4	M+H-H2O	C10H18O3	-4.8712
8.65_175.1113m/z	175.111	8.6473	pos	(1E)-1-(4-methoxyphenyl)pent-1-en-3-ol	HMDB0132979	Phenylpropanoids and polyketides	Cinnamyl alcohols	Unclassified			43.4	21.8	M+H-H2O	C12H16O2	-2.19743
11.52_396.2029m/z	396.203	11.5203	pos	(1E,4Z,6a,8b,10a)-8-(2-Methylbutanoyloxy)-10,15-dihydroxy-3-oxo-1,4,11(13)-germacratrien-12,6-olide	HMDB0041002	Lipids and lipid-like molecules	Prenol lipids	Terpene lactones			39.9	27	M+NH4	C20H26O7	3.22596
1.28_214.1102m/z	214.11	1.27517	pos	(1H-Indol-4-yl)-Carbamic Acid tert-butyl ester	44983	Unclassified	Unclassified	Unclassified			37.1	0	M+H-H2O	C13H15N2O2	0.378268
6.43_229.1083m/z	229.108	6.4334	neg	(1'R)-Nepetalic acid	HMDB0036117	Lipids and lipid-like molecules	Prenol lipids	Monoterpenoids			49.7	50.8	M+FA-H	C10H16O3	0.694449
11.67_479.3369m/z	479.337	11.6737	neg	(1R,2R)-3-oxo-2-pentyl-cyclopentanebutanoic acid	LMFA02010017	Lipids and lipid-like molecules	Fatty Acyls	Octadecanoids			38.9	5.55	2M-H	C14H24O3	-1.80022
13.17_251.1998m/z	251.2	13.17	pos	(1R,2R)-3-oxo-2-pentyl-cyclopentanehexanoic acid	LMFA02010014	Lipids and lipid-like molecules	Fatty Acyls	Octadecanoids			51.8	64.7	M+H-H2O	C16H28O3	-2.67914
11.84_314.2680m/z	314.268	11.8387	pos	(1R,2R)-3-oxo-2-pentyl-cyclopentaneoctanoic acid	LMFA02010012	Lipids and lipid-like molecules	Fatty Acyls	Octadecanoids			49.8	56.8	M+NH4	C18H32O3	-3.20715
4.51_218.1379m/z	218.138	4.51493	pos	(1R,2R,3S,1'R)-Nepetalinic acid	HMDB0034971	Lipids and lipid-like molecules	Prenol lipids	Monoterpenoids			44.8	40.7	M+NH4	C10H16O4	-4.03078
8.91_195.1364m/z	195.136	8.90828	pos	(1R,2S,3S,4R)-p-Menthane-2,3-diol	HMDB0035723	Lipids and lipid-like molecules	Prenol lipids	Monoterpenoids			45.2	35.4	M+Na	C10H20O2	4.93013
5.68_375.1299m/z	375.13	5.68313	neg	(1RS,2RS)-Guaiacylglycerol 1-glucoside	HMDB0033300	Organic oxygen compounds	Organooxygen compounds	Carbohydrates and carbohydrate conjugates			42.3	25.1	M-H	C16H24O10	0.688774
8.54_381.2389m/z	381.239	8.54248	pos	(1S)-1-hydroxy-23-oxo-24,25,26,27-tetranorcalciol	LMST03020687	Lipids and lipid-like molecules	Sterol Lipids	Secosteroids			41.5	21	M+Na	C23H34O3	-3.16503
6.67_540.3079m/z	540.308	6.67345	pos	(1S,16R)-5,7,10,11-tetrahydroxy-8,8,10,12,16-pentamethyl-3-[1-(2-methyl-1,3-thiazol-4-yl)prop-1-en-2-yl]-17-oxa-4-azabicyclo[14.1.0]heptadec-4-en-9-one	HMDB0127526	Organoheterocyclic compounds	Azoles	Thiazoles			40.4	27.9	M+NH4	C27H42N2O6S	-4.36689
5.30_567.2759m/z	567.276	5.30448	neg	(1S,16R)-5,7,11-trihydroxy-3-[3-hydroxy-1-(2-methyl-1,3-thiazol-4-yl)prop-1-en-2-yl]-8,8,10,12,16-pentamethyl-17-oxa-4-azabicyclo[14.1.0]heptadec-4-en-9-one	HMDB0127525	Organoheterocyclic compounds	Azoles	Thiazoles			37.3	6.23	M+FA-H	C27H42N2O6S	2.58916
5.05_567.2756m/z	567.276	5.05283	neg	(1S,16R)-5,7,11-trihydroxy-3-{1-[2-(hydroxymethyl)-1,3-thiazol-4-yl]prop-1-en-2-yl}-8,8,10,12,16-pentamethyl-17-oxa-4-azabicyclo[14.1.0]heptadec-4-en-9-one	HMDB0127528	Organoheterocyclic compounds	Azoles	Thiazoles			37.6	43.9	M+FA-H	C27H42N2O6S	2.06555
4.33_567.2766m/z	567.277	4.32672	neg	(1S,16R)-5,7,11-trihydroxy-8-(hydroxymethyl)-8,10,12,16-tetramethyl-3-[1-(2-methyl-1,3-thiazol-4-yl)prop-1-en-2-yl]-17-oxa-4-azabicyclo[14.1.0]heptadec-4-en-9-one	HMDB0127530	Organoheterocyclic compounds	Azoles	Thiazoles			40.2	33.5	M+FA-H	C27H42N2O6S	3.99111
5.08_395.1914m/z	395.191	5.07917	neg	(1S,2R,4R,8S)-p-Menthane-2,8,9-triol 2-glucoside	HMDB0039977	Lipids and lipid-like molecules	Prenol lipids	Terpene glycosides			39.5	14.6	M+FA-H	C16H30O8	-2.46622
10.64_241.1793m/z	241.179	10.6445	pos	(1S,2S)-3-oxo-2-pentyl-cyclopentanebutanoic acid	LMFA02010016	Lipids and lipid-like molecules	Fatty Acyls	Octadecanoids			55.8	88.9	M+H	C14H24O3	-2.17218
10.85_268.2029n	251.2	10.8508	pos	(1S,2S)-3-oxo-2-pentyl-cyclopentanehexanoic acid	LMFA02010015	Lipids and lipid-like molecules	Fatty Acyls	Octadecanoids			45.7	34.5	M+H-H2O, M+H	C16H28O3	-3.40615
13.20_405.1527m/z	405.153	13.2003	pos	(1S,2S,4R,8S)-p-Menthane-1,2,8,9-tetrol 2-glucoside	HMDB0039975	Lipids and lipid-like molecules	Prenol lipids	Terpene glycosides			37.8	0.521	M+K	C16H30O9	1.58781
10.52_169.1214m/z	169.121	10.5232	pos	(1S,2S,4S,5R)-1,8-Epoxy-p-menthane-2,5-diol	HMDB0033010	Organoheterocyclic compounds	Oxanes	Unclassified			43.1	31.6	M+H-H2O	C10H18O3	-4.62248
9.40_195.1363m/z	195.136	9.40042	pos	(1S,3R,4R)-p-Menthane-1,3-diol	HMDB0037387	Lipids and lipid-like molecules	Prenol lipids	Monoterpenoids			42.4	17.7	M+Na	C10H20O2	4.07132
11.16_168.1143n	151.111	11.1564	pos	(1S,4R)-1-Hydroxy-2-oxolimonene	LMPR0102090042	Lipids and lipid-like molecules	Prenol lipids	Isoprenoids		C11937	50.8	67.1	M+H-H2O, M+H	C10H16O2	-4.33912
5.68_377.1452m/z	377.145	5.68185	pos	(1x,2x)-Guaiacylglycerol 2-glucoside	HMDB0033301	Organic oxygen compounds	Organooxygen compounds	Carbohydrates and carbohydrate conjugates			41.9	19.1	M+H	C16H24O10	2.60387
5.33_275.1035m/z	275.103	5.33098	neg	(1xi,3xi)-1,2,3,4-Tetrahydro-1-methyl-beta-carboline-3-carboxylic acid	HMDB0037942	Alkaloids and derivatives	Harmala alkaloids	Unclassified			40.1	3.49	M+FA-H	C13H14N2O2	-1.14611
3.93_253.1221m/z	253.122	3.92565	pos	(1Z,4Z)-1,5-bis(4-hydroxyphenyl)-1,4-pentadiene	HMDB0033317	Benzenoids	Benzene and substituted derivatives	Styrenes			38.2	0	M+H	C17H16O2	-0.815699
10.46_177.1265m/z	177.126	10.4633	pos	(2,2-Diethoxyethyl)benzene	HMDB0041610	Benzenoids	Benzene and substituted derivatives	Unclassified			42.3	21.9	M+H-H2O	C12H18O2	-4.81795
1.39_341.1473m/z	341.147	1.39477	neg	(2-{[3-(3,4-dihydroxy-5-methoxyphenyl)prop-2-enoyl]oxy}ethyl)trimethylazanium	HMDB0136315	Phenylpropanoids and polyketides	Cinnamic acids and derivatives	Hydroxycinnamic acids and derivatives			38.1	0	M+FA-H	C15H22NO5+	-2.43403
11.81_284.1731m/z	284.173	11.8082	pos	(2-{[3-(3,4-dihydroxyphenyl)prop-2-enoyl]oxy}ethyl)trimethylazanium	HMDB0136312	Phenylpropanoids and polyketides	Cinnamic acids and derivatives	Hydroxycinnamic acids and derivatives			36.9	0	M+NH4	C14H20NO4+	0.107162
13.23_622.4431n	640.477	13.2308	pos	(20R)-Ginsenoside Rh2	HMDB0039544	Lipids and lipid-like molecules	Prenol lipids	Triterpenoids			40.3	16.7	M+NH4, M+Na	C36H62O8	-2.184
13.11_332.2353n	315.232	13.1116	pos	(20S)-17,20-dihydroxypregn-4-en-3-one	LMST02030183	Lipids and lipid-like molecules	Steroids and steroid derivatives	Pregnane steroids		C04518	43.8	21.1	M+H-H2O, M+H	C21H32O3	0.451274
11.27_463.3064m/z	463.306	11.2745	neg	(20S)-1alpha,20,25-trihydroxy-24-norvitamin D3/(20S)-1alpha,20,25-trihydroxy-24-norcholecalciferol	LMST03020064	Lipids and lipid-like molecules	Sterol Lipids	Secosteroids			41	17.4	M+FA-H	C26H42O4	-0.232287
0.05_436.3413m/z	436.341	0.0470167	pos	(20S)-1α,20,25-trihydroxy-24-norvitamin D3/(20S)-1α,20,25-trihydroxy-24-norcholecalciferol	42004	Unclassified	Unclassified	Unclassified			37.7	0	M+NH4	C26H42O4	-2.00094
12.05_392.3090n	375.306	12.0526	pos	(22E, 24x)-Ergosta-4,6,8,22-tetraen-3-one	HMDB0030898	Lipids and lipid-like molecules	Steroids and steroid derivatives	Ergostane steroids			46.6	39.2	M+H-H2O, M+H	C28H40O	2.6766
13.26_471.2753m/z	471.275	13.2649	neg	(23R)-1alpha-hydroxy-25,27-didehydrovitamin D3 26,23-lactone	LMST03020600	Lipids and lipid-like molecules	Sterol Lipids	Secosteroids			39.9	10.8	M+FA-H	C27H38O4	0.198888
11.85_471.2749m/z	471.275	11.8545	neg	(23S)-1alpha-hydroxy-25,27-didehydrovitamin D3 26,23-lactone	LMST03020599	Lipids and lipid-like molecules	Sterol Lipids	Secosteroids			40.6	15.5	M+FA-H	C27H38O4	-0.731318
11.58_427.2838m/z	427.284	11.5809	pos	(23S)-1α-hydroxy-25,27-didehydrovitamin D3 26,23-lactone	42527	Unclassified	Unclassified	Unclassified			42.8	25	M+H	C27H38O4	-1.25383
11.29_467.3008m/z	467.301	11.2874	neg	(23S)-methylcholic acid	LMST04070029	Lipids and lipid-like molecules	Sterol Lipids	Bile acids and derivatives			38.5	7.55	M+FA-H	C25H42O5	-1.52222
11.67_613.3736m/z	613.374	11.6719	pos	(24E)-3beta,15alpha,22S-Triacetoxylanosta-7,9(11),24-trien-26-oic acid	90880	Lipids and lipid-like molecules	Prenol lipids	Triterpenoids			40.6	13.8	M+H	C36H52O8	0.176403
11.55_474.3564m/z	474.356	11.5506	pos	(25R)-12alpha-hydroxy-24R,26R-dimethyl-26,27-cyclo-cholest-4-en-3,6-dione	LMST01100012	Unclassified	Unclassified	Unclassified			44.3	34	M+NH4	C29H44O4	-3.03077
6.21_540.3339m/z	540.334	6.21282	pos	(25R)-1beta,3alpha,7alpha-trihydroxy-5beta-cholestan-27-oyl taurine	LMST05040006	Unclassified	Unclassified	Unclassified			41.8	24.5	M+H-H2O	C29H51NO7S	-2.48736
3.93_575.3720m/z	575.372	3.92565	pos	(25R)-3alpha,7alpha,12alpha-trihydroxy-5beta-cholestan-27-oyl taurine	LMST05040007	Unclassified	Unclassified	Unclassified			36.7	1.97	M+NH4	C29H51NO7S	-0.760377
5.22_540.3359m/z	540.336	5.22498	neg	(25R)-3alpha,7alpha-dihydroxy-5beta-cholestan-27-oyl taurine	LMST05040008	Unclassified	Unclassified	Unclassified			36.8	14.3	M-H	C29H51NO6S	-0.936677
12.19_461.3271m/z	461.327	12.1903	neg	(25R)-3beta,4beta-dihydroxycholest-5-en-26-al	HMDB0062736	Lipids and lipid-like molecules	Steroids and steroid derivatives	Bile acids, alcohols and derivatives			37.7	10.9	M+FA-H	C27H44O3	-0.3447
11.67_432.3220n	415.319	11.6719	pos	(25R)-3beta,4beta-dihydroxycholest-5-en-26-oate(1-)	HMDB0062794	Lipids and lipid-like molecules	Steroids and steroid derivatives	Bile acids, alcohols and derivatives			40.7	22.1	M+H-H2O, M+Na	C27H44O4	-4.56236
13.06_457.2966m/z	457.297	13.0633	neg	(25R)-5alpha,8alpha-epidioxy-24R,26-cyclo-cholest-6,22E-dien-3beta-ol	LMST01110018	Unclassified	Unclassified	Unclassified			40.9	15	M+FA-H	C27H40O3	1.6386
14.79_472.4128m/z	472.413	14.794	pos	(25S)-26-Hydroxy-24-methylenecycloartan-3-one	HMDB0034555	Lipids and lipid-like molecules	Steroids and steroid derivatives	Cycloartanols and derivatives			47.4	51.6	M+NH4	C31H50O2	-4.55417
13.18_502.3520m/z	502.352	13.185	pos	(25S)-3-oxo-12beta-acetoxy-cholest-1,4-dien-26-oic acid	LMST04030214	Unclassified	Unclassified	Unclassified			39.2	3.59	M+NH4	C30H44O5	-1.48281
11.93_426.3121n	427.319	11.9304	pos	(25S)-3-oxo-cholest-1,4-dien-26-oic acid	84901	Unclassified	Unclassified	Unclassified			49.9	58.6	M+H, M+NH4	C28H42O3	-3.06179
13.84_484.3377n	502.352	13.8364	pos	(25S)-5alpha-cholestan-3beta,4beta,6alpha,8beta,15alpha,16beta,26-heptol	LMST01010328	Unclassified	Unclassified	Unclassified			41	15.3	M+H-H2O, M+NH4	C27H48O7	-4.73894
9.99_483.3321m/z	483.332	9.99432	neg	(25S)-5alpha-cholestan-3beta,6alpha,7beta,8beta,15alpha,16beta,26-heptol	LMST01010327	Unclassified	Unclassified	Unclassified			36.8	8.65	M-H	C27H48O7	-1.21735
13.52_449.3276m/z	449.328	13.5177	neg	(25S)-5alpha-cholestan-3beta,6alpha,8beta,15alpha,16beat,26-hexol	LMST01010325	Unclassified	Unclassified	Unclassified			38	17.8	M-H2O-H	C27H48O6	0.816905
5.88_268.1648m/z	268.165	5.88483	pos	(2E)-N-(3-aminopropyl)-3-(4-hydroxy-3-methoxyphenyl)prop-2-enimidic acid	HMDB0139973	Phenylpropanoids and polyketides	Cinnamic acids and derivatives	Hydroxycinnamic acids and derivatives			40.4	20.2	M+NH4	C13H18N2O3	-2.95348
5.82_247.1435m/z	247.144	5.82218	pos	(2E)-N-(4-aminobutyl)-3-(4-hydroxy-3-methoxyphenyl)prop-2-enimidic acid	HMDB0139553	Phenylpropanoids and polyketides	Cinnamic acids and derivatives	Hydroxycinnamic acids and derivatives	**	C10497	38.3	0	M+H-H2O	C14H20N2O3	-2.24042
9.35_291.1962m/z	291.196	9.34818	neg	(2'E,4'Z,7'Z,8E)-Colnelenic acid	HMDB0030996	Lipids and lipid-like molecules	Fatty Acyls	Fatty acids and conjugates	**	C16320	39.2	1.72	M-H	C18H28O3	-1.19223
9.95_237.1840m/z	237.184	9.9492	pos	(2E,6E)-1-Hydroxy-2,6,10-farnesatrien-9-one	HMDB0030891	Lipids and lipid-like molecules	Prenol lipids	Sesquiterpenoids			46.8	42.1	M+H	C15H24O2	-3.75817
3.91_345.2158m/z	345.216	3.90965	pos	(2E,8E)-Piperamide-C9:2	HMDB0038645	Organoheterocyclic compounds	Benzodioxoles	Unclassified			37.5	6.58	M+NH4	C20H25NO3	-4.38306
5.54_199.0974m/z	199.097	5.54097	neg	(2-Hydroxymethyl-cyclohexyl)-acetic acid lactone	LMFA07040018	Lipids and lipid-like molecules	Fatty Acyls	Fatty esters			43.1	18.8	M+FA-H	C9H14O2	-1.4863
5.00_997.5293m/z	997.529	4.99723	pos	(2-methoxy-4-{2-[(1R,16Z,24E,26E,28Z)-1,18,30-trihydroxy-19-methoxy-15,17,21,23,29,35-hexamethyl-2,3,10,14,20-pentaoxo-11,36-dioxa-4-azatricyclo[30.3.1.0⁴,⁹]hexatriaconta-16,24,26,28-tetraen-12-yl]propyl}cyclohexyl)oxidanesulfonic acid	HMDB0127694	Phenylpropanoids and polyketides	Macrolide lactams	Unclassified			41.8	25.9	M+NH4	C50H77NO16S	-0.852806
5.13_197.1291m/z	197.129	5.13217	neg	(2R)-2-Hydroxy-2-methylbutanenitrile	72565	Organic oxygen compounds	Organooxygen compounds	Alcohols and polyols	**	C18796	38.3	0	2M-H	C5H9NO	-2.30754
7.98_171.0996m/z	171.1	7.98068	pos	(2R,3R)-heptane-1,2,3-triol	LMFA05000549	Lipids and lipid-like molecules	Fatty Acyls	Fatty alcohols			41.1	11.4	M+Na	C7H16O3	2.68961
3.33_274.0919m/z	274.092	3.33302	pos	(2R,3S)-Piscidic acid	HMDB0030809	Phenylpropanoids and polyketides	Phenylpropanoic acids	Unclassified			47.9	44.2	M+NH4	C11H12O7	-0.949427
7.22_581.2505m/z	581.251	7.22118	neg	(2R,4R)-tert-butyl 2-phenyl-4-vinylthiazolidine-3-carboxylate	65472	Unclassified	Unclassified	Unclassified			38	0	2M-H	C16H21NO2S	-1.36056
4.75_411.1875m/z	411.187	4.7487	neg	(2R,6x)-7-Methyl-3-methylene-1,2,6,7-octanetetrol 2-glucoside	HMDB0033216	Lipids and lipid-like molecules	Fatty Acyls	Fatty acyl glycosides			39.8	16.2	M+FA-H	C16H30O9	0.765436
4.87_367.1608m/z	367.161	4.86768	neg	(2S)-2-Butanol O-[b-D-Apiofuranosyl-(1->6)-b-D-glucopyranoside]	95673	Organic oxygen compounds	Organooxygen compounds	Carbohydrates and carbohydrate conjugates			37.2	0	M-H	C15H28O10	-0.339821
0.93_285.1103m/z	285.11	0.930633	neg	(2S)-2-hydrazinyl-3-(4-hydroxy-3-methoxyphenyl)-2-methylpropanoic acid	HMDB0142637	Phenylpropanoids and polyketides	Phenylpropanoic acids	Unclassified			48.8	54.6	M+FA-H	C11H16N2O4	4.45294
4.38_257.1141m/z	257.114	4.37922	neg	(2S,2'S)-Pyrosaccharopine	HMDB0038676	Organic acids and derivatives	Carboxylic acids and derivatives	Amino acids, peptides, and analogues			47.3	45.4	M-H	C11H18N2O5	-0.827014
0.87_248.1239m/z	248.124	0.86705	pos	(2S,3'S)-alpha-Amino-2-carboxy-5-oxo-1-pyrrolidinebutanoic acid	HMDB0039110	Organic acids and derivatives	Carboxylic acids and derivatives	Amino acids, peptides, and analogues			51.2	60.8	M+NH4	C9H14N2O5	-0.915908
4.05_227.1023m/z	227.102	4.04963	pos	(2S,4S)-Pinnatanine	LMFA01050445	Organic acids and derivatives	Carboxylic acids and derivatives	Amino acids, peptides, and analogues			43.4	23	M+H-H2O	C10H16N2O5	-1.47606
9.59_431.1700m/z	431.17	9.59383	neg	(2S,4S,6S)-2-[2-(4-Hydroxy-3-meyhoxyphenyl)ethyl]tetrahydro-6-(4,5-dihydroxy-3-methoxyphenyl)-2H-pyran-4-yl 4-acetate	87022	Phenylpropanoids and polyketides	Diarylheptanoids	Linear diarylheptanoids			38.3	0	M-H	C23H28O8	-2.65032
10.50_165.1285m/z	165.129	10.5009	neg	(2S,6R,8S)-2,8-Dimethyl-1,7-dioxaspiro[5.5]undecane	102857	Unclassified	Unclassified	Unclassified			37.6	0	M-H2O-H	C11H20O2	0.280246
13.11_504.3684m/z	504.368	13.1116	pos	(2xi,20beta)-2,20-Dihydroxy-3-oxo-12-ursen-28-oic acid	HMDB0036652	Lipids and lipid-like molecules	Prenol lipids	Triterpenoids			45.1	27.4	M+NH4	C30H46O5	0.0581381
13.47_554.3609n	572.395	13.4715	pos	(2xi,3xi)-2,3-Dihydroxy-12,18-ursadien-28-oic acid diacetate	HMDB0036745	Lipids and lipid-like molecules	Prenol lipids	Triterpenoids			39.5	13.1	M+NH4, M+Na	C34H50O6	0.276843
11.55_187.1319m/z	187.132	11.5506	pos	(2xi,3xi,6E)-3,7-Dimethyl-6-octene-1,2,3,8-tetrol	HMDB0033642	Lipids and lipid-like molecules	Prenol lipids	Monoterpenoids			38.6	2.5	M+H-H2O	C10H20O4	-4.8866
7.64_185.1181m/z	185.118	7.64148	neg	(2Z)-non-2-en	87541	Unclassified	Unclassified	Unclassified			38	0	M+FA-H	C9H16O	-1.64372
13.40_488.3729m/z	488.373	13.3961	pos	(3alpha,20R,24Z)-3-Hydroxy-21-oxoeupha-8,24-dien-26-oic acid	HMDB0033213	Lipids and lipid-like molecules	Fatty Acyls	Fatty alcohol esters			43	20.7	M+NH4	C30H46O4	-1.20399
5.26_755.4243m/z	755.424	5.26483	neg	(3b,16a,20R)-25-Acetoxy-3,16,20,22-tetrahydroxy-5-cucurbiten-11-one 3-glucoside	HMDB0035346	Lipids and lipid-like molecules	Steroids and steroid derivatives	Steroidal glycosides			37.5	0	M+FA-H	C38H62O12	2.75922
10.28_495.2951m/z	495.295	10.282	neg	(3b,16b,20R)-Pregn-5-ene-3,16,20-triol 3-glucoside	HMDB0041331	Lipids and lipid-like molecules	Steroids and steroid derivatives	Steroidal glycosides			37.5	6.62	M-H	C27H44O8	-2.57847
5.67_784.4468m/z	784.447	5.66618	pos	(3b,5a,25R)-3-Hydroxyspirostan-6-one 3-[2-acetylarabinosyl-(1->6)-glucoside]	95607	Lipids and lipid-like molecules	Steroids and steroid derivatives	Steroidal glycosides			37.4	0	M+NH4	C40H62O14	-1.31233
11.17_395.2431m/z	395.243	11.1718	pos	(3b,6b,8b,12a)-8,12-Epoxy-7(11)-eremophilene-6-angeloyloxy-8,12-dimethoxy-3-ol	HMDB0031964	Organoheterocyclic compounds	Naphthofurans	Unclassified			36.6	0	M+H	C22H34O6	0.759826
12.42_643.4188m/z	643.419	12.4157	pos	(3b,7b,22x)-Cucurbita-5,24-diene-3,7,23-triol 7-glucoside	HMDB0037034	Lipids and lipid-like molecules	Steroids and steroid derivatives	Cucurbitacins			37.9	12.3	M+Na	C36H60O8	1.26294
14.46_478.4233m/z	478.423	14.4577	pos	(3beta,11alpha,13beta)-3,11,13-Oleananetriol	HMDB0034521	Lipids and lipid-like molecules	Prenol lipids	Triterpenoids			37.4	6.49	M+NH4	C30H52O3	-4.64713
11.81_492.3661m/z	492.366	11.8082	pos	(3beta,17alpha,23S)-17,23-Epoxy-3,28,29-trihydroxy-27-norlanost-8-en-24-one	HMDB0035221	Lipids and lipid-like molecules	Prenol lipids	Diterpenoids			44.6	34.2	M+NH4	C29H46O5	-4.76774
15.17_474.3332n	457.33	15.1747	pos	(3beta,17alpha,23S,24S)-17,23-Epoxy-3,24,29-trihydroxy-27-norlanost-8-en-15-one	HMDB0035144	Lipids and lipid-like molecules	Prenol lipids	Triterpenoids			39.9	16.8	M+H-H2O, M+Na	C29H46O5	-2.87723
14.93_433.3077m/z	433.308	14.9322	pos	(3beta,22E,24R)-3-Hydroxyergosta-5,8,22-trien-7-one	HMDB0032106	Lipids and lipid-like molecules	Steroids and steroid derivatives	Ergostane steroids			37.6	0.477	M+Na	C28H42O2	-0.0915137
13.32_394.3234n	377.32	13.3206	pos	(3beta,22E,24R)-Ergosta-4,6,8(14),22-tetraen-3-ol	HMDB0041050	Lipids and lipid-like molecules	Steroids and steroid derivatives	Ergostane steroids			48.4	43.1	M+H-H2O, M+H	C28H42O	-0.297784
10.57_480.4033m/z	480.403	10.5683	pos	(3beta,22R,23R,24S)-3,22,23-Trihydroxystigmastan-6-one	HMDB0039713	Lipids and lipid-like molecules	Steroids and steroid derivatives	Stigmastanes and derivatives			39.1	5.93	M+NH4	C29H50O4	-3.18708
13.67_451.3178m/z	451.318	13.6691	pos	(3beta,5alpha,6alpha,22E,24R)-Ergosta-7,9(11),22-triene-3,5,6-triol	HMDB0032108	Lipids and lipid-like molecules	Steroids and steroid derivatives	Ergostane steroids			36.9	0.775	M+Na	C28H44O3	-1.03421
12.10_426.3121n	409.309	12.0976	pos	(3beta,5alpha,6alpha,7alpha,22E,24R)-5,6-Epoxyergosta-8,14,22-triene-3,7-diol	HMDB0036304	Lipids and lipid-like molecules	Steroids and steroid derivatives	Ergostane steroids			43.1	24.3	M+H-H2O, M+K	C28H42O3	-3.10157
14.70_427.3200m/z	427.32	14.7024	pos	(3beta,5alpha,6alpha,7beta,14alpha,22E,24R)-5,6-Epoxyergosta-8,22-diene-3,7,14-triol	HMDB0032691	Lipids and lipid-like molecules	Steroids and steroid derivatives	Ergostane steroids			48.3	45.3	M+H-H2O	C28H44O4	-1.54292
14.40_429.3359m/z	429.336	14.3967	pos	(3beta,5alpha,6alpha,7beta,22E,24R)-5,6-Epoxyergosta-8(14),22-diene-3,7-diol	88781	Lipids and lipid-like molecules	Steroids and steroid derivatives	Ergostane steroids			43.8	25.7	M+H	C28H44O3	-1.03919
12.57_491.3384m/z	491.338	12.5723	neg	(3beta,5alpha,6alpha,9alpha,22E,24R)-Ergosta-7,22-diene-3,5,6,9-tetrol	HMDB0032123	Lipids and lipid-like molecules	Prenol lipids	Terpene glycosides			41	9.28	M+FA-H	C28H46O4	1.40965
11.67_478.3873m/z	478.387	11.6719	pos	(3beta,5alpha,6beta,9alpha,22E,24R)-23-Methylergosta-7,22-diene-3,5,6,9-tetrol	HMDB0033634	Lipids and lipid-like molecules	Steroids and steroid derivatives	Ergostane steroids			45.5	34.9	M+NH4	C29H48O4	-3.79938
14.02_444.3219n	445.329	14.0171	pos	(3beta,5alpha,6beta,9alpha,22E,24R)-5,9-Epidioxyergosta-7,22-diene-3,6-diol	93585	Lipids and lipid-like molecules	Steroids and steroid derivatives	Ergostane steroids			45.5	34.3	M+H, M+Na	C28H44O4	-4.66754
12.88_443.3146m/z	443.315	12.884	pos	(3beta,5alpha,9alpha,14alpha,22E,24R)-3,5,9,14-Tetrahydroxyergosta-7,22-dien-6-one	HMDB0032690	Lipids and lipid-like molecules	Steroids and steroid derivatives	Ergostane steroids			49.1	53.5	M+H-H2O	C28H44O5	-2.1833
14.11_443.3146m/z	443.315	14.1074	pos	(3beta,5alpha,9alpha,22E,24R)-5,9-Epidioxy-3-hydroxyergosta-7,22-dien-6-one	88607	Lipids and lipid-like molecules	Prenol lipids	Sesquiterpenoids			49.3	54.8	M+H	C28H42O4	-2.25964
13.78_429.3349m/z	429.335	13.7754	pos	(3beta,8x,9x,15x,24x)-8,9-Epoxyergosta-5,22-diene-3,15-diol	94160	Organic acids and derivatives	Hydroxy acids and derivatives	Medium-chain hydroxy acids and derivatives			50.8	62.5	M+H	C28H44O3	-3.28592
9.78_255.1943m/z	255.194	9.78038	pos	(3beta,9beta)-7-Drimene-3,11,12-triol	HMDB0036053	Organic oxygen compounds	Organooxygen compounds	Alcohols and polyols			44.3	30.7	M+H	C15H26O3	-4.63656
1.43_276.1582m/z	276.158	1.42767	pos	(3-hydroxy-8-methyl-8-azabicyclo[3.2.1]octan-2-yl)methyl benzoate	96309	Unclassified	Unclassified	Unclassified			50.1	60.1	M+H	C16H21NO3	-4.59064
7.04_185.1175m/z	185.118	7.04335	neg	(3R)-6-Hydroxy-3-isopropenyl-heptanoate	64054	Unclassified	Unclassified	Unclassified			36.8	0	M-H	C10H18O3	-4.37747
6.05_144.1150n	125.097	6.05327	neg	(3R,5Z)-5-Octene-1,3-diol	HMDB0030368	Lipids and lipid-like molecules	Fatty Acyls	Fatty alcohols			44	24.2	M-H2O-H, M-H	C8H16O2	-0.176251
10.46_172.1091n	173.116	10.4633	pos	(3R,6S)-3-Hydroxy-1,7-dioxaspiro[5.5]undecane	LMPK09000005	Unclassified	Unclassified	Unclassified			46.5	39.1	M+H, M+NH4, M+Na, M+H-H2O	C9H16O3	-4.70949
12.76_185.1154m/z	185.115	12.7625	pos	(3R,7R)-1,3,7-Octanetriol	HMDB0033625	Lipids and lipid-like molecules	Fatty Acyls	Fatty alcohols			38.3	0	M+Na	C8H18O3	3.6198
8.59_255.1236m/z	255.124	8.58992	neg	(3R,7S)-iso-jasmonic acid	LMFA02020003	Lipids and lipid-like molecules	Fatty Acyls	Octadecanoids			38.9	4.67	M+FA-H	C12H18O3	-0.883038
4.44_385.1617m/z	385.162	4.43745	pos	(3S,4S)-3-hydroxytetradecane-1,3,4-tricarboxylic acid	LMFA01170075	Lipids and lipid-like molecules	Fatty Acyls	Fatty Acids and Conjugates		C04529	43.4	24.8	M+K	C17H30O7	-1.68505
5.22_609.3222m/z	609.322	5.22498	neg	(3S,5R,6R,6'S)-6,7-Didehydro-5,6-dihydro-3,5,6'-trihydroxy-13,14,20-trinor-3'-oxo-beta,epsilon-caroten-19',11'-olide 3-acetate	92607	Lipids and lipid-like molecules	Prenol lipids	Terpene lactones			36.7	0	M-H2O-H	C39H48O7	0.0733117
8.28_225.1475m/z	225.148	8.27583	pos	(3S,5R,6R,7E)-3,5,6-Trihydroxy-7-megastigmen-9-one	HMDB0038736	Lipids and lipid-like molecules	Prenol lipids	Sesquiterpenoids			39	7.13	M+H-H2O	C13H22O4	-4.01293
1.42_200.0562m/z	200.056	1.42027	neg	(3S,5S)-Carbapenam-3-carboxylic acid	71641	Unclassified	Unclassified	Unclassified			37.9	0	M+FA-H	C7H9NO3	-1.88387
7.84_172.1099n	343.212	7.8358	neg	(3S,6S)-3-Hydroxy-1,7-dioxaspiro[5.5]undecane	LMPK09000006	Unclassified	Unclassified	Unclassified			42.1	16.5	M-H, 2M-H	C9H16O3	-0.20266
8.25_487.2547m/z	487.255	8.246	pos	(3S,7E,9R)-4,7-Megastigmadiene-3,9-diol 9-[apiosyl-(1->6)-glucoside]	HMDB0029766	Lipids and lipid-like molecules	Fatty Acyls	Fatty acyl glycosides			39.2	15.5	M+H-H2O	C24H40O11	1.77278
10.35_209.1185m/z	209.119	10.3465	neg	(3S,7R)-iso-jasmonic acid	LMFA02020004	Lipids and lipid-like molecules	Fatty Acyls	Octadecanoids			39.3	9.86	M-H	C12H18O3	0.961457
10.33_211.1323m/z	211.132	10.3282	pos	(3S,7S)-Jasmonic acid	LMFA02020017	Lipids and lipid-like molecules	Fatty Acyls	Octadecanoids			42.6	18.4	M+H	C12H18O3	-2.7844
5.16_817.3850m/z	817.385	5.15883	neg	(3x,5x,10x)-9,10-Didehydroisohumbertiol O-[rhamnosyl-(1->4)-rhamnosyl-(1->2)-[rhamnosyl-(1->6)]-glucoside]	HMDB0040687	Organic oxygen compounds	Organooxygen compounds	Carbohydrates and carbohydrate conjugates			37	0	M-H	C39H62O18	-1.65662
10.33_109.1010m/z	109.101	10.3282	pos	(3xi,5Z)-1,5-Octadien-3-ol	HMDB0030966	Lipids and lipid-like molecules	Fatty Acyls	Fatty alcohols			56.9	93.3	M+H-H2O	C8H14O	-1.18009
14.00_267.1733m/z	267.173	14.0021	pos	(3xi,6E)-1,7-Diphenyl-6-hepten-3-ol	86754	Phenylpropanoids and polyketides	Diarylheptanoids	Linear diarylheptanoids			45.6	36.7	M+H	C19H22O	-3.73022
1.28_215.1037m/z	215.104	1.27745	neg	(3xi,6xi)-Cyclo(alanylvalyl)	HMDB0033926	Organic acids and derivatives	Carboxylic acids and derivatives	Amino acids, peptides, and analogues			44.4	24.5	M+FA-H	C8H14N2O2	0.0467624
10.62_279.2329m/z	279.233	10.6174	neg	(3Z,6Z)-3,6-Nonadien-1-ol	HMDB0030957	Lipids and lipid-like molecules	Fatty Acyls	Fatty alcohols			38	0	2M-H	C9H16O	-0.350596
10.98_183.1026m/z	183.103	10.9786	neg	(3Z,6Z)-3,6-Nonadienal	HMDB0031152	Organic oxygen compounds	Organooxygen compounds	Carbonyl compounds	**	C16323	37.9	0	M+FA-H	C9H14O	-0.774215
5.50_619.3070m/z	619.307	5.5018	neg	(4E)-7-(4-hydroxy-3-methoxyphenyl)-1-phenylhept-4-en-3-one	HMDB0138247	Phenylpropanoids and polyketides	Diarylheptanoids	Linear diarylheptanoids			37.9	16.1	2M-H	C20H22O3	0.862377
15.39_251.1789m/z	251.179	15.3888	pos	(4E,10E,12E)-nonadec-4,10,12-trien-6,8-diyn-2-one	LMFA01060217	Lipids and lipid-like molecules	Fatty Acyls	Fatty Acids and Conjugates			49.6	53.5	M+H-H2O	C19H24O	-2.09022
9.89_242.2103m/z	242.21	9.88772	pos	(4E,6E,d14:2) sphingosine	LMSP01080007	Lipids and lipid-like molecules	Sphingolipids	Sphingoid bases			40.7	13.8	M+H	C14H27NO2	-4.65579
10.34_311.2820n	312.287	10.3432	pos	(4E,8E,9Me-d19:2)sphingosine	LMSP01080012	Lipids and lipid-like molecules	Sphingolipids	Sphingoid bases			41.1	16.2	M+H-H2O, M+H	C19H37NO2	-1.46858
6.40_225.1364m/z	225.136	6.3983	pos	(4-Hydroxybenzoyl)choline	86342	Benzenoids	Benzene and substituted derivatives	Benzoic acids and derivatives			38	1.67	M+H	C12H18NO3+	2.21431
5.64_415.2326m/z	415.233	5.63503	pos	(4R,5S,7R,11x)-11,12-Dihydroxy-1(10)-spirovetiven-2-one 12-glucoside	HMDB0030895	Lipids and lipid-like molecules	Prenol lipids	Terpene glycosides			39.3	4.98	M+H	C21H34O8	-0.149318
10.15_343.2122m/z	343.212	10.1491	neg	(4R,6S)-4-Hydroxy-1,7-dioxaspiro[5.5]undecane	LMPK09000007	Unclassified	Unclassified	Unclassified			39.6	2.98	2M-H	C9H16O3	-1.21318
6.80_259.1181m/z	259.118	6.80222	neg	(4S,6S)-3,4,5,6-Tetrahydro-4-hydroxy-6-methyl-2H-pyran-2-one	HMDB0033302	Organoheterocyclic compounds	Lactones	Delta valerolactones			40.2	5.04	2M-H	C6H10O3	-2.21003
10.29_343.2121m/z	343.212	10.2948	neg	(4S,6S)-4-Hydroxy-1,7-dioxaspiro[5.5]undecane	LMPK09000008	Unclassified	Unclassified	Unclassified			39.4	0.543	2M-H	C9H16O3	-1.51699
5.49_229.1074m/z	229.107	5.4888	neg	(4S,8R)-8,9-Dihydroxy-p-menth-1(6)-en-2-one	HMDB0039052	Lipids and lipid-like molecules	Prenol lipids	Monoterpenoids			47.4	52.6	M+FA-H	C10H16O3	-3.93752
0.71_639.0826m/z	639.083	0.711383	pos	(5-{8-[5,7-dihydroxy-2-(4-hydroxyphenyl)-4-oxo-3,4-dihydro-2H-1-benzopyran-3-yl]-5,7-dihydroxy-4-oxo-3,4-dihydro-2H-1-benzopyran-2-yl}-2-hydroxyphenyl)oxidanesulfonic acid	HMDB0129218	Phenylpropanoids and polyketides	Flavonoids	Biflavonoids and polyflavonoids			36.6	0	M+H	C30H22O14S	3.65896
10.91_506.2884n	524.322	10.9123	pos	(5alpha,6beta,14alpha,20R,22R)-5,6,14,20,27-Pentahydroxy-1-oxowith-24-enolide	HMDB0033198	Lipids and lipid-like molecules	Steroids and steroid derivatives	Steroid lactones			43.8	31.9	M+NH4, M+Na	C28H42O8	0.906687
13.61_208.1456n	226.179	13.6083	pos	(5alpha,8beta,9beta)-5,9-Epoxy-3,6-megastigmadien-8-ol	HMDB0034672	Organoheterocyclic compounds	Benzopyrans	Unclassified			45.1	35.5	M+H, M+NH4, M+H-H2O	C13H20O2	-3.61493
10.66_584.4100m/z	584.41	10.6595	pos	(5b,12a), 9-anthracenylmethyl ester, 12-hydroxy- Cholan-24-oic acid	6671	Unclassified	Unclassified	Unclassified			36.7	0	M+NH4	C39H50O3	0.234673
5.16_577.2923m/z	577.292	5.15883	neg	(5b,7a,12a)-(1,3-dihydro-5-nitro-1,3-dioxo-2H-isoindol-2-yl)methyl ester	6668	Unclassified	Unclassified	Unclassified			36.9	0	M-H2O-H	C33H44N2O8	0.616748
5.00_201.1126m/z	201.113	4.99967	neg	(5R,7S)-7-Methyl-1,6-dioxaspiro[4.5]decane	LMPK09000009	Unclassified	Unclassified	Unclassified			39.9	14	M+FA-H	C9H16O2	-3.97033
10.43_388.2695m/z	388.269	10.4328	pos	(5R,8R,12R)-d10-6-IsoF[6R,9R]	LMFA03130233	Lipids and lipid-like molecules	Fatty Acyls	Eicosanoids			41	28.6	M+NH4	C20H34O6	0.356654
5.66_415.2328m/z	415.233	5.65763	neg	(5R,8R,12R)-d10-6-IsoF[6R,9S]	LMFA03130234	Lipids and lipid-like molecules	Fatty Acyls	Eicosanoids			40.6	10.1	M+FA-H	C20H34O6	-2.58607
9.51_388.2685m/z	388.268	9.50623	pos	(5R,8R,12R)-d10-6-IsoF[6S,9R]	LMFA03130235	Lipids and lipid-like molecules	Fatty Acyls	Eicosanoids			40.4	12.4	M+NH4	C20H34O6	-2.34027
6.47_155.1078m/z	155.108	6.47157	neg	(5S,7S)-7-Methyl-1,6-dioxaspiro[4.5]decane	102849	Unclassified	Unclassified	Unclassified			39.2	0	M-H	C9H16O2	0.385397
6.78_444.2595m/z	444.26	6.77672	neg	(5Z)-13-carboxytridec-5-enoylcarnitine	LMFA07070018	Lipids and lipid-like molecules	Fatty Acyls	Fatty esters			41.1	13	M+FA-H	C21H37NO6	-1.85984
7.26_257.2231m/z	257.223	7.26207	pos	(5Z,8Z)-1,5,8-Heptadecatriene	HMDB0041082	Hydrocarbons	Unsaturated hydrocarbons	Olefins			41.6	19.7	M+Na	C17H30	-3.73364
7.76_428.2660m/z	428.266	7.7593	neg	(5Z,8Z)-3-hydroxytetradecadienoylcarnitine	LMFA07070019	Lipids and lipid-like molecules	Fatty Acyls	Fatty acid esters			39.8	11.2	M+FA-H	C21H37NO5	1.64141
12.87_445.3638m/z	445.364	12.8688	pos	(5Z,9Z)-2-methoxy-hexacosadienoic acid	LMFA01080023	Lipids and lipid-like molecules	Fatty Acyls	Fatty Acids and Conjugates			40.6	12.2	M+Na	C27H50O3	-3.37603
1.26_518.1621n	519.167	1.25967	pos	(6-{[3,4-dihydroxy-2,5-bis(hydroxymethyl)oxolan-2-yl]oxy}-3,4,5-trihydroxyoxan-2-yl)methyl (2E)-3-(4-hydroxy-3-methoxyphenyl)prop-2-enoate	HMDB0125608	Phenylpropanoids and polyketides	Cinnamic acids and derivatives	Hydroxycinnamic acids and derivatives			41.2	10.7	M+H-H2O, M+H	C22H30O14	-2.75518
6.66_295.1541m/z	295.154	6.66188	neg	(6beta,8alpha)-6-Hydroxy-7(11)-eremophilen-12,8-olide	HMDB0035148	Lipids and lipid-like molecules	Prenol lipids	Terpene lactones			42.9	23.2	M+FA-H	C15H22O3	-3.86932
4.31_324.1565m/z	324.157	4.31278	pos	(6E)-Piperamide-C7:1	HMDB0038648	Organoheterocyclic compounds	Benzodioxoles	Unclassified			36.8	1.97	M+Na	C18H23NO3	-1.61298
9.72_221.1545m/z	221.155	9.723	neg	(6E,8E)-4,6,8-Megastigmatriene	HMDB0035180	Hydrocarbons	Unsaturated hydrocarbons	Branched unsaturated hydrocarbons			38.1	4.96	M+FA-H	C13H20	-1.08671
9.95_265.1795m/z	265.179	9.9492	pos	(6E,8R,10Z)-8-hydroxy-3-oxohexadecadienoic acid	HMDB0062365	Lipids and lipid-like molecules	Fatty Acyls	Fatty acids and conjugates			39.3	6.44	M+H-H2O	C16H26O4	-1.30297
11.11_187.1472m/z	187.147	11.1113	pos	(6R,7S)-6,7-Epoxy-1,3-tetradecadiyne	87933	Organoheterocyclic compounds	Epoxides	Unclassified			36.1	0	M+H-H2O	C14H20O	-4.66592
10.94_511.3260m/z	511.326	10.9399	neg	(6R,8Z)-6-Hydroxy-3-oxotetradecenoic acid	HMDB0062363	Unclassified	Unclassified	Unclassified			38.5	1.84	2M-H	C14H24O4	-3.16951
8.28_388.2685m/z	388.268	8.27583	pos	(6R,9R,12R)-d10-5-IsoF[5S,8S]	LMFA03130105	Lipids and lipid-like molecules	Fatty Acyls	Eicosanoids			47	41.9	M+NH4	C20H34O6	-2.43853
10.44_511.3254m/z	511.325	10.4369	neg	(6S,8Z)-6-Hydroxy-3-oxotetradecenoic acid	HMDB0062364	Lipids and lipid-like molecules	Fatty Acyls	Fatty acids and conjugates			36.8	4.23	2M-H	C14H24O4	-4.44577
9.25_285.1492m/z	285.149	9.24553	neg	(7E,9E,15E)-heptadeca-7,9,15-trien-11,13-diyn-4-one	LMFA01060215	Lipids and lipid-like molecules	Fatty Acyls	Fatty Acids and Conjugates			37.8	1.12	M+FA-H	C17H20O	-1.83977
3.71_600.2625m/z	600.263	3.70967	pos	(7'R)-(+)-Lyoniresinol 9'-glucoside	HMDB0038922	Lignans, neolignans and related compounds	Lignan glycosides	Unclassified			37.8	7.31	M+NH4	C28H38O13	-4.34813
9.75_313.2014m/z	313.201	9.74973	pos	(7Z)-14-hydroxy-10,13-dioxoheptadec-7-enoic acid	LMFA01050450	Lipids and lipid-like molecules	Fatty Acyls	Fatty Acids and Conjugates			46.2	39	M+H	C17H28O5	1.36229
11.20_282.2782m/z	282.278	11.2021	pos	(8Z,d18:1) sphingosine	LMSP01080008	Lipids and lipid-like molecules	Sphingolipids	Sphingoid bases			44.3	27.4	M+H-H2O	C18H37NO2	-3.03458
13.20_457.2968m/z	457.297	13.1966	neg	(9E)-Valenciaxanthin	HMDB0036848	Lipids and lipid-like molecules	Prenol lipids	Sesterterpenoids			37.1	6.33	M+FA-H	C27H40O3	2.01137
12.93_310.2730m/z	310.273	12.9297	pos	(9Me,4E,8E,10E-d19:3)sphingosine	LMSP01080014	Lipids and lipid-like molecules	Sphingolipids	Sphingoid bases			41.8	35.8	M+H	C19H35NO2	-3.34731
9.03_328.2256n	327.218	9.02672	neg	(9R,10S,12Z)-9,10-Dihydroxy-8-oxo-12-octadecenoic acid	HMDB0040611	Lipids and lipid-like molecules	Fatty Acyls	Lineolic acids and derivatives			44.6	28.3	M-H, 2M-H	C18H32O5	1.87703
9.48_325.2018m/z	325.202	9.47735	neg	(9R,12R,16R)-d14-10-PhytoF[10R,13R]	LMFA02040101	Lipids and lipid-like molecules	Fatty Acyls	Octadecanoids			48.3	46.3	M-H2O-H	C18H32O6	-0.825007
7.44_343.2119m/z	343.212	7.43767	neg	(9R,12R,16R)-d14-10-PhytoF[10R,13S]	LMFA02040102	Lipids and lipid-like molecules	Fatty Acyls	Octadecanoids			46.2	39.8	M-H	C18H32O6	-2.18785
10.60_362.2528m/z	362.253	10.5988	pos	(9R,12R,16R)-d14-10-PhytoF[10S,13R]	LMFA02040103	Lipids and lipid-like molecules	Fatty Acyls	Octadecanoids			44.9	34.8	M+NH4	C18H32O6	-2.73081
9.48_343.2134m/z	343.213	9.47735	neg	(9R,12R,16R)-d14-10-PhytoF[10S,13S]	LMFA02040104	Lipids and lipid-like molecules	Fatty Acyls	Octadecanoids			43.9	27.6	M-H	C18H32O6	2.34662
11.37_294.2197n	295.227	11.3693	pos	(9R,13R)-15,16-dihydro-12-oxo-10-phytoenoic acid	LMFA02010004	Lipids and lipid-like molecules	Fatty Acyls	Octadecanoids			50.7	56.5	M+H, M+Na, M+H-H2O	C18H30O3	0.642879
9.65_475.3045m/z	475.304	9.6455	neg	(9R,13R)-1a,1b-dihomo-jasmonic acid	LMFA02010010	Lipids and lipid-like molecules	Fatty Acyls	Octadecanoids			38.6	1.96	2M-H	C14H22O3	-4.30957
9.30_289.1786m/z	289.179	9.29675	pos	(9R,13R)-1a,1b-dinor-10,11-dihydro-12-oxo-15-phytoenoic acid	LMFA02010008	Lipids and lipid-like molecules	Fatty Acyls	Octadecanoids			41.5	18.6	M+Na	C16H26O3	4.34115
9.10_344.2198n	367.207	9.10293	pos	(9R,13R,16R)-d10-12-PhytoF[12S,15R]	LMFA02040038	Lipids and lipid-like molecules	Fatty Acyls	Octadecanoids			39.9	5.72	M+H, M+Na	C18H32O6	-0.114653
10.58_343.2122m/z	343.212	10.5784	neg	(9R,13R,16R)-d10-12-PhytoF[12S,15S]	LMFA02040037	Lipids and lipid-like molecules	Fatty Acyls	Octadecanoids			41	13.5	M-H	C18H32O6	-1.33469
8.34_397.2337m/z	397.234	8.33517	pos	(9S,10S)-10-hydroxy-9-(phosphonooxy)octadecanoic acid	45747	Lipids and lipid-like molecules	Fatty Acyls	Fatty acids and conjugates		C15989	46.9	44.5	M+H	C18H37O7P	-3.18049
10.72_315.2537m/z	315.254	10.7206	neg	(9S,10S)-9,10-dihydroxyoctadecanoic acid	LMFA02000238	Lipids and lipid-like molecules	Fatty Acyls	Fatty acids and conjugates		C15988	41.5	14.6	M-H	C18H36O4	-1.26862
10.46_277.2160m/z	277.216	10.4633	pos	(9S,13S)-15,16-dihydro-12-oxo-10-phytoenoic acid	LMFA02010005	Lipids and lipid-like molecules	Fatty Acyls	Octadecanoids			49.6	52.7	M+H-H2O	C18H30O3	-0.601263
10.91_249.1843m/z	249.184	10.9123	pos	(9S,13S)-1a,1b-dinor-10,11-dihydro-12-oxo-15-phytoenoic acid	LMFA02010009	Lipids and lipid-like molecules	Fatty Acyls	Octadecanoids			49.6	58.4	M+H-H2O	C16H26O3	-2.39575
6.45_402.2498m/z	402.25	6.44623	neg	(9Z)-3-hydroxydodecenoylcarnitine	LMFA07070024	Lipids and lipid-like molecules	Fatty Acyls	Fatty esters			40.6	14.9	M+FA-H	C19H35NO5	0.208349
9.32_289.1801m/z	289.18	9.32237	neg	(9Z,11E,13E,15Z)-4-Oxo-9,11,13,15-octadecatetraenoic acid	HMDB0031098	Lipids and lipid-like molecules	Fatty Acyls	Lineolic acids and derivatives			36.8	1.61	M-H	C18H26O3	-2.65108
11.16_333.2037m/z	333.204	11.1564	pos	(9Z,11R,12S,13S,15Z)-12,13-Epoxy-11-hydroxy-9,15-octadecadienoic acid	HMDB0033505	Lipids and lipid-like molecules	Fatty Acyls	Fatty acids and conjugates			50.2	53.7	M+Na	C18H30O4	0.119525
8.22_394.2964m/z	394.296	8.21633	pos	(9Z,12Z)-3-hydroxyhexadecadienoylcarnitine	LMFA07070026	Lipids and lipid-like molecules	Fatty Acyls	Fatty acid esters			44.4	35	M+H-H2O	C23H41NO5	3.04378
2.95_346.1615m/z	346.161	2.95265	neg	(Ac)2-L-Lys-D-Ala	65775	Unclassified	Unclassified	Unclassified			39.2	0	M+FA-H	C13H23N3O5	-1.70909
3.89_417.1973m/z	417.197	3.8941	neg	(Ac)2-L-Lys-D-Ala-D-Ala	65956	Unclassified	Unclassified	Unclassified			38.2	0	M+FA-H	C16H28N4O6	-4.82021
6.48_443.2753m/z	443.275	6.48423	neg	(all-E)-1,7,9-Heptadecatriene-11,13,15-triyne	HMDB0031260	Hydrocarbons	Unsaturated hydrocarbons	Enynes			38.2	0.655	2M-H	C17H18	2.00923
6.51_481.2861m/z	481.286	6.50563	pos	(all-E)-6'-Apo-y-caroten-6'-al	HMDB0040118	Lipids and lipid-like molecules	Prenol lipids	Triterpenoids			37.5	0.902	M+K	C32H42O	-1.4622
11.16_249.2203m/z	249.22	11.1564	pos	(all-Z)-8,11,14-Heptadecatrienal	HMDB0041333	Lipids and lipid-like molecules	Fatty Acyls	Fatty aldehydes	**	C16343	37	0	M+H	C17H28O	-4.04684
6.17_231.1232m/z	231.123	6.16758	neg	(E)-10-Hydroxy-8-decenoic acid	HMDB0039533	Organic acids and derivatives	Hydroxy acids and derivatives	Medium-chain hydroxy acids and derivatives			42.2	25.6	M+FA-H	C10H18O3	-3.06163
6.24_229.1080m/z	229.108	6.24375	neg	(E)-10-Oxo-8-decenoic acid	LMFA01030949	Lipids and lipid-like molecules	Fatty Acyls	Fatty acids and conjugates			44.9	28.9	M+FA-H	C10H16O3	-0.650938
12.93_254.2234n	237.22	12.9297	pos	(E)-11-Hexadecenoic acid	HMDB0037647	Lipids and lipid-like molecules	Fatty Acyls	Fatty acids and conjugates			46	45.6	M+H-H2O, M+H	C16H30O2	-4.5772
4.98_184.1111m/z	184.111	4.9819	pos	(E)-1-Cinnamoylpyrrolidine	HMDB0038835	Phenylpropanoids and polyketides	Cinnamic acids and derivatives	Unclassified			36.2	0	M+H-H2O	C13H15NO	-4.68474
1.37_215.1069m/z	215.107	1.36717	pos	(E)-2-(2,4-Hexadiynylidene)-1,6-dioxaspiro[4.5]dec-3-ene	HMDB0029553	Organic oxygen compounds	Organooxygen compounds	Ethers			40.3	14.6	M+H	C14H14O2	1.14324
5.79_229.1076m/z	229.108	5.78562	neg	(E)-2-Methyl-2-buten-1-ol O-beta-D-Glucopyranoside	HMDB0033064	Lipids and lipid-like molecules	Fatty Acyls	Fatty acyl glycosides			40.1	12.4	M-H2O-H	C11H20O6	-2.30424
6.43_185.1184m/z	185.118	6.4334	neg	(E)-2-nonen-1-al	75320	Unclassified	Unclassified	Unclassified			39.6	0	M+FA-H	C9H16O	0.243651
8.26_125.0973m/z	125.097	8.2581	neg	(E)-2-octenal	HMDB0013809	Organic oxygen compounds	Organooxygen compounds	Carbonyl compounds			41.3	9.73	M-H	C8H14O	1.12174
5.75_215.1285m/z	215.128	5.74728	neg	(E)-3-(Tetrahydro-5,5-dimethyl-2-furanyl)-2-buten-1-ol	HMDB0035839	Organoheterocyclic compounds	Tetrahydrofurans	Unclassified			40.5	7.41	M+FA-H	C10H18O2	-2.40298
11.73_183.1372m/z	183.137	11.7327	pos	(E)-3,7-Dimethyl-2,6-octadienyl formate	LMFA07010611	Lipids and lipid-like molecules	Fatty Acyls	Fatty alcohol esters		C12294	39.3	2.38	M+H	C11H18O2	-3.92344
9.32_157.0872m/z	157.087	9.32237	neg	(E)-4-Hepten-2-one	HMDB0031487	Organic oxygen compounds	Organooxygen compounds	Carbonyl compounds			38.2	0	M+FA-H	C7H12O	1.35261
4.48_236.0930m/z	236.093	4.48488	neg	(E)-5-(3,4,5,6-Tetrahydro-3-pyridylidenemethyl)-2-furanmethanol	HMDB0033560	Organoheterocyclic compounds	Pyridines and derivatives	Hydropyridines			49.6	52.5	M+FA-H	C11H13NO2	0.903703
6.95_226.2159m/z	226.216	6.9471	pos	(E)-6,10-Dimethyl-9-methylene-5-undecen-2-one	HMDB0035862	Organic oxygen compounds	Organooxygen compounds	Carbonyl compounds			39	0.0467	M+NH4	C14H24O	-3.09499
13.22_241.2181m/z	241.218	13.2224	neg	(E)-7-Tetradecene	HMDB0061833	Hydrocarbons	Unsaturated hydrocarbons	Unsaturated aliphatic hydrocarbons			36.2	0	M+FA-H	C14H28	3.9747
10.49_171.1028m/z	171.103	10.4881	neg	(E)-oct-6-enal	75313	Unclassified	Unclassified	Unclassified			38.9	0	M+FA-H	C8H14O	1.00177
4.39_291.1355m/z	291.136	4.39078	pos	(E)-octadeca-15,17-dien-9,11,13-triynoic acid	LMFA01031146	Lipids and lipid-like molecules	Fatty Acyls	Fatty Acids and Conjugates			37.3	22.2	M+Na	C18H20O2	-0.157356
5.93_587.3180m/z	587.318	5.92562	neg	(E,E)-1,6-bis(4-methoxyphenyl)-1,5-hexadiene	HMDB0035443	Benzenoids	Phenol ethers	Anisoles			39	0	2M-H	C20H22O2	2.161
10.22_224.2000m/z	224.2	10.221	pos	(E,E)-2,4-Decadienoic isobutylamide	LMFA08020162	Lipids and lipid-like molecules	Fatty Acyls	Fatty amides			36.7	0	M+H	C14H25NO	-4.05446
5.04_185.0814m/z	185.081	5.03933	neg	(E,E)-7-hydroxy-6-methylhepta-3,5-dienal	LMFA05000563	Lipids and lipid-like molecules	Fatty Acyls	Fatty alcohols			41.6	20.2	M+FA-H	C8H12O2	-3.80395
5.28_289.1538m/z	289.154	5.27755	pos	(E,E)-Trichostachine	HMDB0029374	Organoheterocyclic compounds	Benzodioxoles	Unclassified		C10174	40.2	19.2	M+NH4	C16H17NO3	-3.22588
1.58_130.0493m/z	130.049	1.57715	pos	(R)-(+)-2-Pyrrolidone-5-carboxylic acid	63632	Unclassified	Unclassified	Unclassified			54.4	78.8	M+H	C5H7NO3	-4.4781
7.62_127.1133m/z	127.113	7.61598	neg	(R)-1,3-Octanediol	86220	Lipids and lipid-like molecules	Fatty Acyls	Fatty alcohols			37.5	0	M-H2O-H	C8H18O2	3.10607
8.83_201.1131m/z	201.113	8.83373	neg	(R)-1,7-Dioxaspiro[5.5]undecane	102851	Unclassified	Unclassified	Unclassified			37.9	0	M+FA-H	C9H16O2	-0.632819
2.98_454.3014m/z	454.301	2.98138	pos	(R)-1-O-[b-D-Apiofuranosyl-(1->2)-b-D-glucopyranoside]-1,3-octanediol	HMDB0032798	Lipids and lipid-like molecules	Fatty Acyls	Fatty alcohols			38	0.987	M+NH4	C21H40O9	0.769298
5.11_451.2187m/z	451.219	5.10583	neg	(R)-1-O-[b-D-Glucopyranosyl-(1->6)-b-D-glucopyranoside]-1,3-octanediol	HMDB0032799	Lipids and lipid-like molecules	Fatty Acyls	Fatty acyl glycosides			42.5	25.6	M-H2O-H	C20H38O12	0.482618
4.75_289.1647m/z	289.165	4.7487	neg	(R)-1-O-b-D-glucopyranosyl-1,3-octanediol	HMDB0029362	Lipids and lipid-like molecules	Fatty Acyls	Fatty acyl glycosides			39.5	13.8	M-H2O-H	C14H28O7	-3.12229
4.58_329.0795m/z	329.079	4.57703	neg	(R)-2-Hydroxy-2H-1,4-benzoxazin-3(4H)-one	HMDB0038318	Organoheterocyclic compounds	Benzoxazines	Benzoxazinones	**	C15769	45.4	37.2	2M-H	C8H7NO3	4.75611
5.57_159.1027m/z	159.103	5.56697	neg	(R)-2-Hydroxycaprylic acid	6582	Lipids and lipid-like molecules	Fatty Acyls	Fatty acids and conjugates			45.3	28.3	M-H	C8H16O3	0.313514
12.16_310.2501n	349.236	12.158	pos	(R)-2-Hydroxysterculic acid	HMDB0031060	Lipids and lipid-like molecules	Fatty Acyls	Fatty alcohols			41.1	18.4	M+NH4, M+K	C19H34O3	-2.28261
4.75_199.1437m/z	199.144	4.74792	pos	(R)-2-Nitro-p-mentha-1,5-diene	HMDB0036090	Lipids and lipid-like molecules	Prenol lipids	Monoterpenoids			44.6	31.3	M+NH4	C10H15NO2	-2.2777
11.53_427.2857m/z	427.286	11.5317	neg	(R)-3,4-Dihydro-2-methyl-2-(4,8,12-trimethyl-3,7,11-tridecatrienyl)-2H-1-benzopyran-6-ol	HMDB0036368	Lipids and lipid-like molecules	Prenol lipids	Diterpenoids			42	16.9	M+FA-H	C26H38O2	0.831092
10.94_271.2278m/z	271.228	10.9399	neg	(R)-3-Hydroxy-hexadecanoic acid	HMDB0010734	Lipids and lipid-like molecules	Fatty Acyls	Fatty acids and conjugates			39.1	8.18	M-H	C16H32O3	-0.0767595
11.63_445.2952m/z	445.295	11.6349	neg	(R)-4-((3S,5R,8R,9S,10S,13R,14S,17R)-3-hydroxy-4,4,10,13,14-pentamethyl-7,11-dioxohexadecahydro-1H-cyclopenta[a]phenanthren-17-yl)pentanoic acid	96289	Unclassified	Unclassified	Unclassified			37.7	8.41	M-H	C27H42O5	-1.78107
7.44_255.1234m/z	255.123	7.43767	neg	(R)-8-Acetoxycarvotanacetone	HMDB0037104	Lipids and lipid-like molecules	Prenol lipids	Monoterpenoids			39.3	8.22	M+FA-H	C12H18O3	-1.75853
11.02_393.2648m/z	393.265	11.0172	neg	(R)-Butaprost (free acid)	44916	Unclassified	Unclassified	Unclassified			37	8.55	M-H	C23H38O5	0.385604
5.12_191.0840m/z	191.084	5.12173	pos	(R)-Carvotanacetone	HMDB0034974	Lipids and lipid-like molecules	Prenol lipids	Monoterpenoids			38.6	3.73	M+K	C10H16O	4.7859
7.07_183.1027m/z	183.103	7.06887	neg	(R)-Cryptone	HMDB0035929	Organic oxygen compounds	Organooxygen compounds	Carbonyl compounds			43.3	17.2	M+FA-H	C9H14O	0.0678955
4.08_344.1865m/z	344.186	4.08097	pos	(R)-Laudanidine	HMDB0030211	Organoheterocyclic compounds	Isoquinolines and derivatives	Benzylisoquinolines	**	C17592	37	0	M+H	C20H25NO4	2.39024
2.54_348.1971m/z	348.197	2.54258	pos	(R)-Mahanine	HMDB0038837	Organoheterocyclic compounds	Indoles and derivatives	Carbazoles			36.9	8.49	M+H	C23H25NO2	3.78558
9.70_587.3386m/z	587.339	9.69717	neg	(R)-Rhazinilam	HMDB0033432	Benzenoids	Unclassified	Unclassified			37.2	0.905	2M-H	C19H22N2O	-0.898974
13.28_629.1898m/z	629.19	13.2777	neg	(R)-Rutaretin 1'-(6''-sinapoylglucoside)	HMDB0039041	Phenylpropanoids and polyketides	Coumarins and derivatives	Furanocoumarins			36.8	0	M-H	C31H34O14	3.46301
2.47_210.1115m/z	210.112	2.46675	pos	(R)-Shinanolone	HMDB0030580	Benzenoids	Tetralins	Unclassified			44.7	45.2	M+NH4	C11H12O3	-4.8621
11.96_269.2126m/z	269.213	11.9578	neg	(S)-10,16-Dihydroxyhexadecanoic acid	HMDB0037798	Lipids and lipid-like molecules	Fatty Acyls	Fatty acids and conjugates	**	C08285	38.8	8.14	M-H2O-H	C16H32O4	1.17349
9.72_288.2891m/z	288.289	9.71905	pos	(S)-14-Methylhexadecanoic acid	HMDB0031067	Lipids and lipid-like molecules	Fatty Acyls	Fatty acids and conjugates			40.4	5.66	M+NH4	C17H34O2	-2.11987
2.66_201.0879m/z	201.088	2.65785	neg	(S)-2-Azetidinecarboxylic acid	HMDB0029615	Organic acids and derivatives	Carboxylic acids and derivatives	Amino acids, peptides, and analogues			41.1	9.98	2M-H	C4H7NO2	-0.712146
5.62_337.1862m/z	337.186	5.61897	neg	(S)-3-Octanol glucoside	HMDB0032958	Lipids and lipid-like molecules	Fatty Acyls	Fatty acyl glycosides			37.9	1.49	M+FA-H	C14H28O6	-1.95884
0.80_169.9885n	168.981	0.802483	neg	(S)-3-Sulfonatolactate	HMDB0060176	Organic acids and derivatives	Hydroxy acids and derivatives	Alpha hydroxy acids and derivatives	**	C11499	51.5	63.6	M-H2O-H, M-H	C3H6O6S	-0.15687
5.93_221.1184m/z	221.118	5.92562	neg	(S)-4-(4-Methylphenyl)-2-pentanone	HMDB0034177	Lipids and lipid-like molecules	Prenol lipids	Monoterpenoids			40.4	12.4	M+FA-H	C12H16O	0.221442
2.65_314.0918m/z	314.092	2.6479	pos	(S)-5'-Deoxy-5'-(methylsulfinyl)adenosine	89459	Nucleosides, nucleotides, and analogues	5'-deoxyribonucleosides	Unclassified			41.1	34.3	M+H	C11H15N5O4S	0.154769
12.45_399.2756m/z	399.276	12.4523	neg	(S)-9-Hydroxy-10-undecenoic acid	HMDB0032662	Organic acids and derivatives	Hydroxy acids and derivatives	Medium-chain hydroxy acids and derivatives			38.6	0.0433	2M-H	C11H20O3	1.02458
4.51_195.0410m/z	195.041	4.51122	neg	(S)-ACPA	69626	Unclassified	Unclassified	Unclassified			37.8	0	M-H2O-H	C8H10N2O5	-0.647961
0.90_299.1349m/z	299.135	0.904467	neg	(S)-Argpyrimidine	HMDB0037180	Organic acids and derivatives	Carboxylic acids and derivatives	Amino acids, peptides, and analogues			46.3	50.3	M+FA-H	C11H18N4O3	-4.64642
4.43_273.1081m/z	273.108	4.43222	neg	(S)-ATPA	69667	Unclassified	Unclassified	Unclassified			37.8	0	M+FA-H	C10H16N2O4	-4.84501
4.25_309.1800m/z	309.18	4.25078	pos	(S)-Edulinine	HMDB0030178	Organoheterocyclic compounds	Quinolines and derivatives	Quinolones and derivatives			37.1	21.2	M+NH4	C16H21NO4	-2.95022
5.44_311.1393m/z	311.139	5.43632	neg	(S)-HDAC-42	45513	Unclassified	Unclassified	Unclassified			42.3	15.6	M-H	C18H20N2O3	-2.6232
0.80_294.0822m/z	294.082	0.802483	neg	(S)-malyl alpha-D-glucosaminide	LMFA13010058	Lipids and lipid-like molecules	Fatty Acyls	Fatty acyl glycosides			38.9	0	M-H	C10H17NO9	-2.80188
4.10_318.0827m/z	318.083	4.10408	neg	(S)-malyl N-acetyl-alpha-D-glucosaminide	LMFA13010059	Lipids and lipid-like molecules	Fatty Acyls	Fatty acyl glycosides			42.4	23.1	M-H2O-H	C12H19NO10	-1.13034
9.25_194.1298n	195.136	9.25175	pos	(S)-Neolyratyl acetate	95883	Organic acids and derivatives	Carboxylic acids and derivatives	Carboxylic acid derivatives			39.9	8.84	M+H-H2O, M+H	C12H18O2	-4.38821
5.81_167.1059m/z	167.106	5.80652	pos	(S)-Oleuropeic acid	HMDB0036998	Lipids and lipid-like molecules	Prenol lipids	Monoterpenoids			37.7	4.07	M+H-H2O	C10H16O3	-3.91746
7.10_347.1970m/z	347.197	7.09858	pos	(S)-Reticuline	HMDB0003601	Organoheterocyclic compounds	Isoquinolines and derivatives	Benzylisoquinolines	**	C02105	43.1	22.7	M+NH4	C19H23NO4	1.55454
4.14_288.0722m/z	288.072	4.14325	neg	(S)-Succinyldihydrolipoamide	HMDB0001177	Lipids and lipid-like molecules	Fatty Acyls	Fatty acids and conjugates		C01169	40.5	20.1	M-H2O-H	C12H21NO4S2	-3.83027
11.11_208.1454n	209.153	11.1113	pos	(S,E)-Lyratol propanoate	87987	Organic acids and derivatives	Carboxylic acids and derivatives	Carboxylic acid derivatives			41.4	17.1	M+H-H2O, M+H	C13H20O2	-4.69593
0.70_243.1083m/z	243.108	0.695717	pos	(S,S)-Nt-Histidinylalanine	HMDB0040248	Organic acids and derivatives	Carboxylic acids and derivatives	Amino acids, peptides, and analogues			48.2	47	M+H	C9H14N4O4	-1.82631
9.04_194.1297n	195.137	9.04312	pos	(S,Z)-Lyratol acetate	87962	Organic acids and derivatives	Carboxylic acids and derivatives	Carboxylic acid derivatives			40.3	9.49	M+H-H2O, M+H	C12H18O2	-4.84916
9.90_299.2224m/z	299.222	9.90398	neg	(Z)-13-Hexadecenoic acid	HMDB0035877	Lipids and lipid-like molecules	Fatty Acyls	Fatty acids and conjugates	***		36.4	0	M+FA-H	C16H30O2	-1.40151
11.00_305.2455m/z	305.245	11.0036	pos	(Z)-13-Octadecenoic acid	HMDB0041480	Lipids and lipid-like molecules	Fatty Acyls	Fatty acids and conjugates			46.2	37.6	M+Na	C18H34O2	1.30979
5.98_171.1025m/z	171.103	5.97643	neg	(Z)-2-Octenal	87318	Unclassified	Unclassified	Unclassified			38.3	0	M+FA-H	C8H14O	-1.19972
14.81_409.3432m/z	409.343	14.8094	pos	(Z)-3-(henicos-14-en-1-yl)phenol	LMPK15010008	Lipids and lipid-like molecules	Polyketides	Phenolic lipids			39.4	4.99	M+Na	C27H46O	-2.38987
6.45_143.0715m/z	143.071	6.44623	neg	(Z)-3-Hexenal	HMDB0031498	Organic oxygen compounds	Organooxygen compounds	Carbonyl compounds	**	C16310	38.6	0.585	M+FA-H	C6H10O	1.33223
7.04_229.1443m/z	229.144	7.04335	neg	(Z)-3-Methyl-3-decenoic acid	HMDB0031062	Lipids and lipid-like molecules	Fatty Acyls	Fatty acids and conjugates			39	7.84	M+FA-H	C11H20O2	-1.05784
6.40_208.1093n	209.117	6.3983	pos	(Z)-3-Oxo-2-(2-pentenyl)-1-cyclopenteneacetic acid	HMDB0030197	Organic oxygen compounds	Organooxygen compounds	Carbonyl compounds			47.5	42.7	M+H-H2O, M+H	C12H16O3	-3.13405
7.31_157.0871m/z	157.087	7.31052	neg	(Z)-4-Heptenal	HMDB0031483	Organic oxygen compounds	Organooxygen compounds	Carbonyl compounds			39.5	2.87	M+FA-H	C7H12O	0.348139
13.57_439.2851m/z	439.285	13.5732	neg	(Z)-6-Tetradecene-1,3-diyne-5,8-diol	HMDB0038996	Lipids and lipid-like molecules	Fatty Acyls	Fatty alcohols			41.7	10.8	2M-H	C14H20O2	-0.645491
11.58_297.2077m/z	297.208	11.5832	neg	(Z)-7-Hexadecen-1,16-olide	HMDB0031086	Phenylpropanoids and polyketides	Macrolides and analogues	Unclassified			40	10.8	M+FA-H	C16H28O2	2.06369
12.34_265.2156m/z	265.216	12.3409	pos	(Z)-heptadec-14-en-11-ynoic acid	LMFA01031149	Lipids and lipid-like molecules	Fatty Acyls	Fatty Acids and Conjugates			50.5	62.4	M+H	C17H28O2	-2.22854
10.46_248.2131n	249.22	10.4633	pos	(Z)-heptadec-14-en-12-yn-2-one	LMFA12000375	Lipids and lipid-like molecules	Fatty Acyls	Oxygenated hydrocarbons			40	14.9	M+H-H2O, M+H	C17H28O	-3.84324
5.82_171.1024m/z	171.102	5.82378	neg	(Z)-oct-6-enal	94320	Unclassified	Unclassified	Unclassified			38.2	0	M+FA-H	C8H14O	-2.21956
8.17_200.2002m/z	200.2	8.17152	pos	(Z,Z)-3,6-Dodecadien-1-ol	LMFA05000573	Lipids and lipid-like molecules	Fatty Acyls	Fatty alcohols			47.2	53.1	M+NH4	C12H22O	-4.03262
2.57_583.2131m/z	583.213	2.56618	neg	[(16R)-5,11-dihydroxy-3-[3-hydroxy-1-(2-methyl-1,3-thiazol-4-yl)prop-1-en-2-yl]-8,8,10,12,16-pentamethyl-9-oxo-17-oxa-4-azabicyclo[14.1.0]heptadec-4-en-7-yl]oxidanesulfonic acid	HMDB0127554	Organoheterocyclic compounds	Azoles	Thiazoles			36.1	6.51	M-H2O-H	C27H42N2O9S2	-3.64118
2.68_585.2275m/z	585.227	2.67823	pos	[(16R)-5,7-dihydroxy-8,8,12,16-tetramethyl-3-[1-(2-methyl-1,3-thiazol-4-yl)prop-1-en-2-yl]-10-methylidene-9-oxo-17-oxa-4-azabicyclo[14.1.0]heptadec-4-en-11-yl]oxidanesulfonic acid	HMDB0127601	Organoheterocyclic compounds	Azoles	Thiazoles			37	9.5	M+H	C27H40N2O8S2	-4.09481
0.71_294.9681m/z	294.968	0.711383	pos	[(1-oxo-1H-isochromen-3-yl)methoxy]sulfonic acid	HMDB0128627	Phenylpropanoids and polyketides	Isocoumarins and derivatives	Unclassified			37	0	M+K	C10H8O6S	2.98276
13.20_437.0904m/z	437.09	13.2003	pos	[(4-{3-[2-(2,4-dihydroxyphenyl)-2-oxoethyl]-4,6-dihydroxy-2-methoxyphenyl}-2-methylbut-2-en-1-yl)oxy]sulfonic acid	HMDB0125476	Phenylpropanoids and polyketides	Stilbenes	Unclassified			40.3	22.9	M+H-H2O	C20H22O10S	0.814918
0.90_316.1146m/z	316.115	0.897533	pos	[[[5-methoxy-1-[4-(trifluoromethyl)phenyl]pentylidene]amino]oxy]-, (E)-Acetic acid	2950	Unclassified	Unclassified	Unclassified			36.1	0	M+H-H2O	C15H18F3NO4	-2.80318
3.68_419.0452m/z	419.045	3.6761	neg	[1-(2H-1,3-benzodioxol-5-yl)-3-(4-methoxy-1-benzofuran-5-yl)-3-oxopropoxy]sulfonic acid	HMDB0129394	Benzenoids	Benzene and substituted derivatives	Butyrophenones			37.1	0.678	M-H	C19H16O9S	2.41498
10.82_347.2219m/z	347.222	10.8211	pos	[10]-Dehydrogingerdione	86294	Phenylpropanoids and polyketides	Cinnamic acids and derivatives	Hydroxycinnamic acids and derivatives			41.9	14.3	M+H	C21H30O4	0.734778
12.70_369.1839m/z	369.184	12.702	pos	[10]-Dehydroshogaol	HMDB0033126	Phenylpropanoids and polyketides	Cinnamic acids and derivatives	Hydroxycinnamic acids and derivatives			38.9	4.82	M+K	C21H30O3	3.78022
3.33_366.2630m/z	366.263	3.33302	pos	[10]-Gingerdione	HMDB0029475	Benzenoids	Phenols	Methoxyphenols			40.1	6.6	M+NH4	C21H32O4	-2.59649
15.98_332.2351n	315.232	15.9769	pos	[10]-Shogaol	87698	Benzenoids	Phenols	Methoxyphenols			42.5	20.8	M+H-H2O, M+H	C21H32O3	-0.213677
13.17_378.2772n	379.286	13.17	pos	[12]-Gingerol	91500	Benzenoids	Phenols	Methoxyphenols			46.2	38.9	M+H-H2O, M+H	C23H38O4	0.582301
0.73_425.0136m/z	425.014	0.729217	pos	[2,6-dihydroxy-4-(3,4,5,7-tetrahydroxy-3,4-dihydro-2H-1-benzopyran-2-yl)phenyl]oxidanesulfonic acid	HMDB0136103	Phenylpropanoids and polyketides	Flavonoids	Flavans			37.6	0	M+Na	C15H14O11S	-3.20691
6.06_243.0309m/z	243.031	6.05667	pos	[2-hydroxy-5-(3-oxobutyl)phenyl]oxidanesulfonic acid	HMDB0135705	Organic acids and derivatives	Organic sulfuric acids and derivatives	Arylsulfates			39.7	5.87	M+H-H2O	C10H12O6S	-4.8497
0.79_515.1041m/z	515.104	0.789483	neg	[4-(3-oxopentyl)phenyl]oxidanesulfonic acid	HMDB0133002	Organic acids and derivatives	Organic sulfuric acids and derivatives	Arylsulfates			37.1	0	2M-H	C11H14O5S	-1.90547
1.29_479.1031m/z	479.103	1.29145	neg	[5-hydroxy-7-methoxy-2,2-dimethyl-6-(3-phenylprop-2-enoyl)-3,4-dihydro-2H-1-benzopyran-4-yl]oxidanesulfonic acid	HMDB0125833	Phenylpropanoids and polyketides	Linear 1,3-diarylpropanoids	Chalcones and dihydrochalcones			37.2	0	M+FA-H	C21H22O8S	3.1039
10.52_380.2192n	363.216	10.5232	pos	[6]-Gingerdiol 3,5-diacetate	HMDB0040568	Lipids and lipid-like molecules	Fatty Acyls	Fatty alcohol esters			40	6.18	M+H-H2O, M+H	C21H32O6	-1.74618
7.23_497.2142m/z	497.214	7.23207	pos	[6]-Gingerdiol 5-O-beta-D-glucopyranoside	HMDB0036123	Lipids and lipid-like molecules	Fatty Acyls	Fatty acyl glycosides			44.5	38.3	M+K	C23H38O9	-1.2749
10.01_307.2255m/z	307.226	10.0102	pos	[8]-Paradol	HMDB0040640	Benzenoids	Phenols	Methoxyphenols			38.3	5.27	M+H	C19H30O3	-4.01171
4.14_321.9605m/z	321.96	4.1428	pos	[Nitrilotris(methylene)]trisphosphonic acid	86514	Organic acids and derivatives	Organic phosphonic acids and derivatives	Organic phosphonic acids			37.9	0	M+Na	C3H12NO9P3	-4.19403
0.87_719.2010m/z	719.201	0.865817	neg	{[(1E)-5-oxo-1,7-diphenylhept-1-en-3-yl]oxy}sulfonic acid	HMDB0133937	Phenylpropanoids and polyketides	Diarylheptanoids	Linear diarylheptanoids			36.6	0	2M-H	C19H20O5S	2.7191
13.79_455.0827m/z	455.083	13.7897	neg	{[(2E)-2-methyl-3-phenylprop-2-en-1-yl]oxy}sulfonic acid	HMDB0133620	Benzenoids	Benzene and substituted derivatives	Unclassified			37.6	0	2M-H	C10H12O4S	-2.78329
0.71_211.0067m/z	211.007	0.711383	pos	{4-[(1E)-3-oxoprop-1-en-1-yl]phenyl}oxidanesulfonic acid	HMDB0135289	Organic acids and derivatives	Organic sulfuric acids and derivatives	Arylsulfates			37.1	0	M+H-H2O	C9H8O5S	3.05829
13.84_465.2967m/z	465.297	13.8364	pos	1-(11Z-eicosenoyl)-glycero-3-phosphate	HMDB0062305	Lipids and lipid-like molecules	Glycerophospholipids	Glycerophosphates			40.3	14.8	M+H	C23H45O7P	-1.83807
12.17_303.2306m/z	303.231	12.1732	pos	1(15),8(19)-Trinervitadiene-3alpha,5alpha,18-triol	LMPR0104400001	Lipids and lipid-like molecules	Prenol lipids	Isoprenoids			44.1	28.1	M+H-H2O	C20H32O3	-3.869
7.11_470.2482n	471.26	7.11358	pos	1-(18-mercaptooctadecanoyl)-sn-glycerol 3-phosphate	LMGP10050040	Lipids and lipid-like molecules	Glycerophospholipids	Glycerophosphates			36.1	11	M+H-H2O, M+H	C21H43O7PS	3.15567
8.07_239.1284m/z	239.128	8.06712	neg	1-(2-Furanyl)-1-octanone	HMDB0040439	Organic oxygen compounds	Organooxygen compounds	Carbonyl compounds			37.1	1.02	M+FA-H	C12H18O2	-2.3581
6.43_197.0820m/z	197.082	6.4334	neg	1-(2-Furanyl)-1-pentanone	HMDB0039801	Organic oxygen compounds	Organooxygen compounds	Carbonyl compounds			40.8	7.45	M+FA-H	C9H12O2	0.347973
9.27_497.2773n	520.266	9.26675	pos	1-(2-methoxy-13-methyl-6Z-tetradecenyl)-sn-glycero-3-phosphoserine	LMGP03060006	Lipids and lipid-like molecules	Glycerophospholipids	Glycerophosphoserines			38.5	5.27	M+Na, M+K	C22H44NO9P	3.79648
8.94_536.2981m/z	536.298	8.93828	pos	1-(2-methoxy-13-methyl-pentadecanyl)-sn-glycero-3-phosphoserine	LMGP03060009	Lipids and lipid-like molecules	Glycerophospholipids	Glycerophosphoserines			38.2	3.26	M+Na	C23H48NO9P	4.32828
6.17_494.2872m/z	494.287	6.16758	neg	1-(2-methoxy-14-methyl-pentadecanyl)-sn-glycero-3-phosphoserine	LMGP03060010	Lipids and lipid-like molecules	Glycerophospholipids	Glycerophosphoserines			40.6	17.5	M-H2O-H	C23H48NO9P	-3.15283
11.73_646.4034m/z	646.403	11.7327	pos	1-(2-methoxy-17Z-tetracosenyl)-sn-glycero-3-phosphoserine	LMGP03060025	Lipids and lipid-like molecules	Glycerophospholipids	Glycerophosphoserines			36.4	4.67	M+Na	C31H62NO9P	-3.24189
12.39_694.4315m/z	694.432	12.3878	neg	1-(2-methoxy-5Z,9Z-hexacosadienyl)-sn-glycero-3-phosphoserine	LMGP03060030	Lipids and lipid-like molecules	Glycerophospholipids	Glycerophosphoserines			42.4	24.4	M+FA-H	C33H64NO9P	2.25038
9.34_492.2722m/z	492.272	9.33537	neg	1-(2-methoxy-5Z-hexadecenyl)-sn-glycero-3-phosphoserine	LMGP03060013	Lipids and lipid-like molecules	Glycerophospholipids	Glycerophosphoserines			38.5	0.64	M-H2O-H	C23H46NO9P	-1.95296
9.17_492.2722m/z	492.272	9.1682	neg	1-(2-methoxy-6Z-hexadecenyl)-sn-glycero-3-phosphoserine	LMGP03060012	Lipids and lipid-like molecules	Glycerophospholipids	Glycerophosphoserines			38.6	0.0773	M-H2O-H	C23H46NO9P	-1.86907
9.48_497.2774n	520.267	9.47575	pos	1-(2-methoxy-6Z-pentadecenyl)-sn-glycero-3-phosphoserine	LMGP03060011	Lipids and lipid-like molecules	Glycerophospholipids	Glycerophosphoserines			38	0	M+Na, M+K	C22H44NO9P	4.01266
13.17_642.3972m/z	642.397	13.1707	neg	1-(2-methoxy-docosanyl)-sn-glycero-3-phosphoserine	LMGP03060021	Lipids and lipid-like molecules	Glycerophospholipids	Glycerophosphoserines			36.7	0.177	M+FA-H	C29H60NO9P	-2.59703
4.55_564.3450m/z	564.345	4.5461	pos	1-(2-methoxy-eicosanyl)-sn-glycero-3-phosphoethanolamine	LMGP02060023	Lipids and lipid-like molecules	Glycerophospholipids	Glycerophosphoethanolamines			36.1	5.44	M+K	C26H56NO7P	4.61018
7.09_614.3662m/z	614.366	7.09435	neg	1-(2-methoxy-eicosanyl)-sn-glycero-3-phosphoserine	LMGP03060019	Lipids and lipid-like molecules	Glycerophospholipids	Glycerophosphoserines			37.7	3.47	M+FA-H	C27H56NO9P	-2.2605
9.65_558.3042m/z	558.304	9.6455	neg	1-(2-methoxy-hexadecanyl)-sn-glycero-3-phosphoserine	LMGP03060014	Lipids and lipid-like molecules	Glycerophospholipids	Glycerophosphoserines			37.6	1.34	M+FA-H	C23H48NO9P	-1.22821
10.00_480.3450m/z	480.345	9.99503	pos	1-(2-methoxy-octadecanyl)-sn-glycero-3-phosphoethanolamine	LMGP02060021	Lipids and lipid-like molecules	Glycerophospholipids	Glycerophosphoethanolamines			42	22.8	M+H-H2O	C24H52NO7P	0.32694
10.90_540.3280m/z	540.328	10.9012	neg	1-(2-methoxy-octadecanyl)-sn-glycero-3-phosphoserine	LMGP03060017	Lipids and lipid-like molecules	Glycerophospholipids	Glycerophosphoserines			38	7.17	M-H	C25H52NO9P	-4.98624
5.09_650.3764m/z	650.376	5.09057	pos	1-(2-methoxy-tricosanyl)-sn-glycero-3-phosphoserine	LMGP03060022	Lipids and lipid-like molecules	Glycerophospholipids	Glycerophosphoserines			36.7	8.74	M+K	C30H62NO9P	-4.87736
8.90_391.1780m/z	391.178	8.89805	neg	1-(2-Thienyl)-1-heptanone	94772	Organic oxygen compounds	Organooxygen compounds	Carbonyl compounds			36.9	0	2M-H	C11H16OS	2.39602
6.75_483.2348m/z	483.235	6.7496	pos	1(3)-glyceryl-6-keto-PGF1alpha	LMFA03010187	Lipids and lipid-like molecules	Fatty Acyls	Eicosanoids			43.3	26.9	M+K	C23H40O8	-1.45597
7.80_467.2399m/z	467.24	7.80103	pos	1(3)-glyceryl-PGF2alpha	LMFA03010181	Lipids and lipid-like molecules	Fatty Acyls	Eicosanoids			40.3	16.4	M+K	C23H40O7	-1.64198
5.81_473.2750m/z	473.275	5.81112	neg	1(3)-glyceryl-PGF2α	36228	Unclassified	Unclassified	Unclassified			37.9	0	M+FA-H	C23H40O7	-1.48085
1.33_307.0598m/z	307.06	1.33062	neg	1-(3,4-dihydroxyphenyl)-3-(4-methoxy-1-benzofuran-5-yl)propane-1,3-dione	HMDB0129365	Phenylpropanoids and polyketides	Linear 1,3-diarylpropanoids	Chalcones and dihydrochalcones			38.7	4.53	M-H2O-H	C18H14O6	-4.19215
9.12_335.2565m/z	335.256	9.11777	pos	1-(3,5-Dihydroxyphenyl)-2-pentadecanone	HMDB0035283	Benzenoids	Phenols	Benzenediols			38.5	4.85	M+H	C21H34O3	-4.78544
4.13_143.1188m/z	143.119	4.13023	neg	1-(3-Aminopropyl)-4-aminobutanal	HMDB0012135	Organic oxygen compounds	Organooxygen compounds	Carbonyl compounds			38	0	M-H	C7H16N2O	-1.23488
0.87_289.0911m/z	289.091	0.86705	pos	1-(3-Carboxypropyl)-3,7-dimethylxanthine	1770	Unclassified	Unclassified	Unclassified			38.4	0	M+Na	C11H14N4O4	1.46012
5.48_375.1299m/z	375.13	5.47547	neg	1-(3-Methyl-2-butenoyl)-6-apiosylglucose	HMDB0039952	Lipids and lipid-like molecules	Fatty Acyls	Fatty acyl glycosides			45.6	38.5	M-H2O-H	C16H26O11	0.628872
2.68_414.1973m/z	414.197	2.67823	pos	1-(3-Methylbutanoyl)-6-apiosylglucose	HMDB0039953	Lipids and lipid-like molecules	Fatty Acyls	Fatty acyl glycosides			37.5	6.54	M+NH4	C16H28O11	0.899083
12.63_386.1976m/z	386.198	12.6267	pos	1-(4-hydroxy-3-methoxyphenyl)-3-(5-methoxy-2,2-dimethyl-2H-chromen-6-yl)propan-1-one	HMDB0125890	Phenylpropanoids and polyketides	Linear 1,3-diarylpropanoids	Chalcones and dihydrochalcones			39.5	7.83	M+NH4	C22H24O5	3.72747
15.16_301.1780m/z	301.178	15.1593	pos	1-(4-Hydroxy-3-methoxyphenyl)-3-decanone	HMDB0030801	Benzenoids	Phenols	Methoxyphenols		C10482	40.2	12.9	M+Na	C17H26O3	2.1893
7.89_239.1288m/z	239.129	7.8868	neg	1-(4-methoxyphenyl)pentan-3-ol	HMDB0132986	Benzenoids	Phenol ethers	Anisoles			40.1	9.33	M+FA-H	C12H18O2	-0.398728
7.95_454.0971m/z	454.097	7.95397	neg	1-(5-Phosphoribosyl)-4-(N-succinocarboxamide)-5-aminoimidazole	66260	Unclassified	Unclassified	Unclassified			38.5	0	M+FA-H	C12H20N5O9P	-2.43856
10.70_773.5692n	791.58	10.705	pos	1-(6-[3]-ladderane-hexanyl)-2-(8-[3]-ladderane-octanyl)-sn-glycerophosphocholine	LMGP01040090	Unclassified	Unclassified	Unclassified			36.5	4.8	M+H-H2O, M+NH4	C46H80NO6P	-3.99687
13.32_822.5654m/z	822.565	13.3206	pos	1-(8-[3]-ladderane-octanoyl)-2-(8-[3]-ladderane-octanyl)-sn-glycero-3-phospho-(1'-sn-glycerol)	46739	Unclassified	Unclassified	Unclassified			37.5	0	M+NH4	C46H77O9P	1.36672
14.92_814.5763m/z	814.576	14.9169	pos	1-(8-[5]-ladderane-octanoyl)-2-(8-[3]-ladderane-octanyl)-sn-glycerophosphocholine	46695	Unclassified	Unclassified	Unclassified			39.5	13.6	M+H	C48H80NO7P	2.14296
13.26_381.2033m/z	381.203	13.26	pos	1-(9Z-tetradecenoyl)-glycero-3-phosphate	HMDB0062311	Lipids and lipid-like molecules	Glycerophospholipids	Glycerophosphates			40.7	8.89	M+H	C17H33O7P	-0.889607
5.48_305.1591m/z	305.159	5.47547	neg	1-(beta-D-Glucopyranosyloxy)-3-octanone	HMDB0031315	Lipids and lipid-like molecules	Fatty Acyls	Fatty acyl glycosides			37.4	19.2	M-H	C14H26O7	-4.67294
3.74_255.0988m/z	255.099	3.73993	neg	1-(beta-D-Ribofuranosyl)-1,4-dihydronicotinamide	HMDB0011648	Organic oxygen compounds	Organooxygen compounds	Carbohydrates and carbohydrate conjugates		C15497	42.7	19	M-H	C11H16N2O5	0.786267
5.15_322.1775m/z	322.178	5.15305	pos	1-(dimethylamino)-2-methyl-3,4-diphenylbutane-1,3-diol	HMDB0144301	Phenylpropanoids and polyketides	Stilbenes	Unclassified			37.6	0.0493	M+Na	C19H25NO2	-0.79264
2.99_211.0725m/z	211.072	2.99098	neg	1-(gamma-Glutamylamino)cyclopropanecarboxylic acid	HMDB0031701	Organic acids and derivatives	Carboxylic acids and derivatives	Amino acids, peptides, and analogues			46	41.2	M-H2O-H	C9H14N2O5	0.268247
0.84_158.0689n	203.068	0.84065	neg	1-(Hydroxymethyl)-5,5-dimethyl-2,4-imidazolidinedione	HMDB0031670	Organoheterocyclic compounds	Azolidines	Imidazolidines			44	23	M-H, M+FA-H	C6H10N2O3	-1.69562
3.40_357.0737m/z	357.074	3.39663	neg	1-(Isothiocyanatomethyl)-4-methoxybenzene	88542	Benzenoids	Phenol ethers	Anisoles			37.1	0	2M-H	C9H9NOS	0.148664
2.64_186.0408m/z	186.041	2.64468	neg	1-(Malonylamino)cyclopropanecarboxylic acid	HMDB0031700	Organic acids and derivatives	Carboxylic acids and derivatives	Amino acids, peptides, and analogues			49.6	54.1	M-H	C7H9NO5	-0.146224
9.48_359.2063m/z	359.206	9.47735	neg	1-(p-Fluorophenyl) piperazine	96616	Unclassified	Unclassified	Unclassified			39	0	2M-H	C10H13FN2	2.88385
0.75_333.0593m/z	333.059	0.750983	neg	1-(sn-Glycero-3-phospho)-1D-myo-inositol	HMDB0011649	Lipids and lipid-like molecules	Glycerophospholipids	Glycerophosphoinositols		C01225	47.4	45.2	M-H	C9H19O11P	0.131048
5.55_257.1025m/z	257.103	5.55413	neg	1,1'-(Tetrahydro-6a-hydroxy-2,3a,5-trimethylfuro[2,3-d]-1,3-dioxole-2,5-diyl)bis-ethanone	HMDB0032527	Organic oxygen compounds	Organooxygen compounds	Ethers			36.8	0.0807	M-H	C12H18O6	-2.1738
11.69_269.2120m/z	269.212	11.6865	neg	1,14-Pentadecadien-3-one	LMFA12000181	Lipids and lipid-like molecules	Fatty Acyls	Oxygenated hydrocarbons			38.5	5.58	M+FA-H	C15H28O	-0.986754
15.19_289.2153m/z	289.215	15.19	pos	1,17-dihydroxy-androstan-3-one	LMST02020111	Lipids and lipid-like molecules	Sterol Lipids	Steroids			51.7	64.8	M+H-H2O	C19H30O3	-3.00153
12.75_295.2613m/z	295.261	12.7473	pos	1,17-Heptadecanediol	LMFA05000576	Lipids and lipid-like molecules	Fatty Acyls	Fatty alcohols			42.2	20.7	M+Na	C17H36O2	1.97392
10.63_326.2678m/z	326.268	10.6293	pos	1,18-Diamino-5,9,14-triazaoctadecane	HMDB0039491	Organic nitrogen compounds	Organonitrogen compounds	Amines			37.5	0.12	M+K	C15H37N5	-0.740283
1.29_373.1363m/z	373.136	1.29145	neg	1,1'-Bis(2-hydroxy-3-methylcarbazole)	HMDB0040776	Organoheterocyclic compounds	Indoles and derivatives	Carbazoles			38.3	17.4	M-H2O-H	C26H20N2O2	4.30755
11.31_189.1620m/z	189.162	11.3086	pos	1,1'-Ethylidenebis-cyclopentane	HMDB0061817	Hydrocarbons	Saturated hydrocarbons	Unclassified			38.8	6.21	M+Na	C12H22	3.65348
8.95_415.1794m/z	415.179	8.94955	neg	1,1'-Ethylidenebistryptophan	HMDB0034899	Organoheterocyclic compounds	Indoles and derivatives	Indolyl carboxylic acids and derivatives			39.4	12.5	M-H2O-H	C24H26N4O4	4.30413
4.93_381.1765m/z	381.177	4.93402	neg	1,2,10-Trihydroxydihydro-trans-linalyl oxide 7-O-beta-D-glucopyranoside	HMDB0033237	Organic oxygen compounds	Organooxygen compounds	Carbohydrates and carbohydrate conjugates			40.6	11	M-H	C16H30O10	-0.296152
11.26_342.1457n	343.153	11.2631	pos	1,2,3,4-Tetrahydro-1-[1-hydroxy-3-(4-hydroxyphenyl)-2-propenyl]-7-methoxy-2,6-naphthalenediol	HMDB0041400	Benzenoids	Tetralins	Unclassified			41.7	16.8	M+H, M+Na	C20H22O5	-2.8472
4.41_338.1347m/z	338.135	4.40572	neg	1,2,3,4-Tetrahydro-2-[(isopropylamino)methyl]-7-nitro-6-quinolinecarboxylic acid	1674	Unclassified	Unclassified	Unclassified			38.7	0	M+FA-H	C14H19N3O4	-3.55591
5.90_239.1267m/z	239.127	5.9005	pos	1,2,3,4-Tetramethoxy-5-(2-propenyl)benzene	HMDB0034046	Benzenoids	Phenol ethers	Anisoles			38.5	0	M+H	C13H18O4	-4.60063
14.82_339.2883m/z	339.288	14.8247	pos	1,2,4-Nonadecanetriol	LMFA05000577	Lipids and lipid-like molecules	Fatty Acyls	Fatty alcohols			39.9	7.15	M+Na	C19H40O3	4.13415
11.62_473.2910m/z	473.291	11.622	neg	1,25-Dihydroxy-24-oxo-16-ene-vitamin D3	LMST03020608	Lipids and lipid-like molecules	Sterol Lipids	Secosteroids			42.6	19.9	M+FA-H	C27H40O4	0.282412
15.31_429.3361m/z	429.336	15.3125	pos	1,25-Dihydroxylumisterol(3)	42614	Lipids and lipid-like molecules	Sterol Lipids	Secosteroids			50.4	55	M+H	C28H44O3	-0.547685
14.63_561.3814m/z	561.381	14.6257	pos	1,25-Dihydroxyvitamin D3 3-glycoside	LMST03020611	Lipids and lipid-like molecules	Sterol Lipids	Secosteroids			36.8	8.06	M+H-H2O	C33H54O8	4.93054
11.34_445.2962m/z	445.296	11.3388	pos	1,25-Dihydroxyvitamin D3-26,23-lactone	58013	Lipids and lipid-like molecules	Steroids and steroid derivatives	Vitamin D and derivatives			39.5	26.8	M+H	C27H40O5	2.94699
4.14_399.1422m/z	399.142	4.1428	pos	1,2-Anhydridoniveusin	HMDB0032105	Lipids and lipid-like molecules	Fatty Acyls	Fatty acid esters			40.2	13.1	M+Na	C20H24O7	2.05997
0.70_238.1357m/z	238.136	0.695717	pos	1,2-Benzisoxazole, 6-fluoro-3-(4-piperidinyl)-	2351	Unclassified	Unclassified	Unclassified			38.5	0	M+NH4	C12H13FN2O	2.8797
0.90_453.1553m/z	453.155	0.904467	neg	1,2-Dihydro-5-hydroxy-2-(1-hydroxy-1-methylethyl)-4-(isobutyryl)-6-phenylfurano[2,3-h][1]benzopyran-8-one	LMPK12100015	Unclassified	Unclassified	Unclassified			37.9	0	M+FA-H	C24H24O6	-0.416962
11.31_241.1934m/z	241.193	11.3086	pos	1,2-Dimethyl-4-(6-methyl-4-heptenyl)-1,3-cyclohexadiene	HMDB0037740	Hydrocarbons	Unsaturated hydrocarbons	Branched unsaturated hydrocarbons			45.9	38.2	M+Na	C16H26	3.4535
13.32_987.6374m/z	987.637	13.3206	pos	1,2-Dioctadecanoyl-3-(galactosyl-B-1-6-galactosyl-B-1)-glycerol	HMDB0011132	Lipids and lipid-like molecules	Glycerolipids	Glycosylglycerols			36.7	4.48	M+K	C51H96O15	-0.76045
9.55_362.2908m/z	362.291	9.55207	pos	1,2-Dioctanoyl-sn-glycerol	414	Lipids and lipid-like molecules	Glycerolipids	Diradylglycerols			39.2	0	M+NH4	C19H36O5	2.06566
6.87_224.1275m/z	224.128	6.87127	pos	1,2-Propanediol, 3-[[2-(2-methoxyphenoxy)ethyl]amino]	1573	Unclassified	Unclassified	Unclassified			38.3	0	M+H-H2O	C12H19NO4	-2.37115
14.03_903.5752m/z	903.575	14.0322	pos	1,3-(8R,9R-epoxy-octadec-13Z,15Z-dien-4,6-diynoyl)-2-(stearoyl)-sn-glycerol	LMGL03016889	Lipids and lipid-like molecules	Glycerolipids	Triradylglycerols			38.2	0	M+Na	C56H80O8	0.779088
12.42_283.1687m/z	283.169	12.4157	pos	1,3,5(10)-estratrien-17-one-3,7,8-triol	LMST02010018	Unclassified	Unclassified	Unclassified			45.2	31.1	M+H-H2O	C19H24O3	-1.8703
9.51_240.0682m/z	240.068	9.50623	pos	1,3,7-Trimethyluric Acid - 13C4,15N3 (2,4,5,6-13C4, 1,3,9-15N3)	103469	Unclassified	Unclassified	Unclassified			38.7	0	M+Na	C[13]4C[12]4H10N[15]3N[14]O3	-3.70826
10.31_412.2138m/z	412.214	10.3125	pos	1,3,8-Trihydroxy-4-methyl-2,7-diprenylxanthone	HMDB0037298	Organoheterocyclic compounds	Benzopyrans	1-benzopyrans			37.7	1.76	M+NH4	C24H26O5	4.98825
8.67_155.1079m/z	155.108	8.66708	neg	1,3-Octadiene	95410	Hydrocarbons	Unsaturated hydrocarbons	Olefins			39.2	0	M+FA-H	C8H14	1.53211
10.33_306.3149m/z	306.315	10.3282	pos	1,3Z,6Z,9Z-Heneicosatetraene	LMFA11000159	Lipids and lipid-like molecules	Fatty Acyls	Hydrocarbons			45	35.1	M+NH4	C21H36	-2.17372
3.71_257.1505m/z	257.151	3.71443	neg	1,4'-Bipiperidine-1'-carboxylic acid	HMDB0060336	Organoheterocyclic compounds	Piperidines	Piperidinecarboxylic acids and derivatives		C16836	45.2	33.1	M+FA-H	C11H20N2O2	-0.686603
2.50_265.1413m/z	265.141	2.50068	neg	1,4-Dideoxy-1,4-imino-D-ribitol	HMDB0039499	Organoheterocyclic compounds	Pyrrolidines	Unclassified			39.4	2.13	2M-H	C5H11NO3	3.0492
11.41_153.0902m/z	153.09	11.4146	pos	1,4-Ipomeadiol	HMDB0030471	Organoheterocyclic compounds	Heteroaromatic compounds	Unclassified			49.9	60.3	M+H-H2O	C9H14O3	-4.58376
13.17_379.1593m/z	379.159	13.1707	neg	1,5-Dibutyl methyl hydroxycitrate	HMDB0040461	Organic acids and derivatives	Carboxylic acids and derivatives	Tricarboxylic acids and derivatives			44.2	42.4	M+FA-H	C15H26O8	-4.89147
0.87_223.0733m/z	223.073	0.86705	pos	1,6,6-Trimethyl-2,7-dioxabicyclo[3.2.2]nonan-3-one	64049	Unclassified	Unclassified	Unclassified			38.8	0	M+K	C10H16O3	1.0809
10.42_283.1912m/z	283.191	10.4238	neg	1,6-Dioxaspiro[4.5]decane	LMPK09000003	Unclassified	Unclassified	Unclassified			38.7	3.43	2M-H	C8H14O2	-1.08294
4.26_309.1499m/z	309.15	4.26123	neg	1,7-Diphenyl-4-hepten-3-one	HMDB0031873	Phenylpropanoids and polyketides	Diarylheptanoids	Linear diarylheptanoids			36.4	0	M+FA-H	C19H20O	1.19731
14.56_266.1680n	267.173	14.5645	pos	1,7-diphenylheptan-3-one	HMDB0134611	Phenylpropanoids and polyketides	Diarylheptanoids	Linear diarylheptanoids			40.1	7.37	M+H-H2O, M+H	C19H22O	3.6595
6.61_199.1340m/z	199.134	6.61122	neg	1,8-Cineol	LMPR0102090019	Organoheterocyclic compounds	Oxanes	Unclassified	**	C09844	39.7	0.602	M+FA-H	C10H18O	0.211275
8.98_451.3284m/z	451.328	8.97538	neg	1,8-Diazacyclotetradecane-2,9-dione	66151	Hydrocarbons	Saturated hydrocarbons	Cycloalkanes			38.9	0	2M-H	C12H22N2O2	-1.20335
3.64_551.2456m/z	551.246	3.63793	neg	1-[(2,5-Dimethylphenyl)azo]-2-naphthalenol	HMDB0032889	Benzenoids	Naphthalenes	Naphthols and derivatives			38.8	0.0258	2M-H	C18H16N2O	0.558813
0.70_308.1582n	309.165	0.695717	pos	1-[(5-Amino-5-carboxypentyl)amino]-1-deoxyfructose	HMDB0034879	Organic oxygen compounds	Organooxygen compounds	Carbohydrates and carbohydrate conjugates			50.6	54.5	M+H, M+Na	C12H24N2O7	-0.431658
4.91_437.1554m/z	437.155	4.90735	neg	1-[[2-(2,3-dihydro-2-oxo-1H-indol-4-yl)ethyl]propylcarbamate] glucuronide	2369	Unclassified	Unclassified	Unclassified			38	0	M-H	C20H26N2O9	-2.65592
4.71_438.2328m/z	438.233	4.70903	neg	10,11-Dihydro-12R-hydroxy-leukotriene E4	LMFA03020042	Lipids and lipid-like molecules	Fatty Acyls	Eicosanoids			41.3	22.3	M-H2O-H	C23H39NO6S	1.84379
7.29_388.2684m/z	388.268	7.29207	pos	10,11-dihydro-20-dihydroxy-LTB4	LMFA03020043	Lipids and lipid-like molecules	Fatty Acyls	Eicosanoids			42.2	18.6	M+NH4	C20H34O6	-2.67254
7.26_404.2627m/z	404.263	7.26207	pos	10,11-dihydro-20-trihydroxy-leukotriene B4	HMDB0012503	Lipids and lipid-like molecules	Fatty Acyls	Eicosanoids			39.8	17.3	M+NH4	C20H34O7	-4.17819
9.84_313.2018m/z	313.202	9.83932	neg	10,11-Epoxy-7Z-hexadecenoic acid	LMFA01070026	Lipids and lipid-like molecules	Fatty Acyls	Fatty Acids and Conjugates			41.5	22.1	M+FA-H	C16H28O3	-0.960964
7.97_330.2632m/z	330.263	7.96602	pos	10,13-dihydroxy-9Z,12Z-octadecadienoic acid	LMFA02000357	Lipids and lipid-like molecules	Fatty Acyls	Octadecanoids			49	50.4	M+NH4	C18H32O4	-2.10828
9.46_362.3251m/z	362.325	9.46058	pos	10,20-Dihydroxyeicosanoic acid	HMDB0031923	Lipids and lipid-like molecules	Fatty Acyls	Fatty acids and conjugates			48.4	51	M+NH4	C20H40O4	-4.00223
4.22_936.4067m/z	936.407	4.22207	neg	10-DEACETYL-7-XYLOSYLTAXOL C	84944	Unclassified	Unclassified	Unclassified			40.7	17.8	M-H	C49H63NO17	4.69126
9.28_476.2978m/z	476.298	9.28175	pos	10-Deoxymethymycin	LMPK04000035	Lipids and lipid-like molecules	Polyketides	Macrolides and lactone polyketides	**	C11994	39.3	6.51	M+Na	C25H43NO6	-1.11185
10.41_341.1968m/z	341.197	10.4109	neg	10-Deoxymethynolide	LMPK04000034	Lipids and lipid-like molecules	Polyketides	Macrolides and lactone polyketides	**	C11993	43.1	17.8	M+FA-H	C17H28O4	-0.660821
6.17_250.1795m/z	250.179	6.16582	pos	10E-Pentadecen-6,8-diynoic acid	LMFA01031097	Lipids and lipid-like molecules	Fatty Acyls	Fatty Acids and Conjugates			42.3	45.8	M+NH4	C15H20O2	-2.87484
8.68_221.1886m/z	221.189	8.67747	pos	10E-Tridecen-2S-ol	LMFA05000518	Lipids and lipid-like molecules	Fatty Acyls	Fatty alcohols			48.8	51	M+Na	C13H26O	4.9392
10.78_414.3198m/z	414.32	10.7767	pos	10-F2-dihomo-IsoP	LMFA03110168	Lipids and lipid-like molecules	Fatty Acyls	Eicosanoids			49.4	56.7	M+NH4	C23H40O5	-4.06793
4.24_336.1194m/z	336.119	4.23507	neg	10H-Phenothiazin-2-amine, 10-[3-(4-morpholinyl)-1-oxopropyl]-	1350	Unclassified	Unclassified	Unclassified			37	0	M-H2O-H	C19H21N3O2S	4.95547
6.94_187.1344m/z	187.134	6.94153	neg	10-hydroxy capric acid	35414	Lipids and lipid-like molecules	Fatty Acyls	Fatty Acids and Conjugates			44.3	24.4	M-H	C10H20O3	2.25226
11.37_321.2403m/z	321.24	11.3693	pos	10-hydroxy-11E-octadecenoic acid	LMFA01050560	Lipids and lipid-like molecules	Fatty Acyls	Fatty Acids and Conjugates			38.4	5.63	M+Na	C18H34O3	1.07352
8.00_230.1742m/z	230.174	7.99518	pos	10-Hydroxy-3,7-dimethyl-2E,6E-decadienoic acid	LMFA01030787	Lipids and lipid-like molecules	Fatty Acyls	Fatty Acids and Conjugates			55.9	87.2	M+NH4	C12H20O3	-3.92468
10.12_243.1373m/z	243.137	10.1172	pos	10-Hydroxy-3-methoxy-1,3,5,7-cadinatetraen-9-one	HMDB0036456	Lipids and lipid-like molecules	Prenol lipids	Sesquiterpenoids		C09695	47	47	M+H-H2O	C16H20O3	-2.58679
6.27_315.1442m/z	315.144	6.26925	neg	10-Hydroxy-8-nor-2-fenchanone glucoside	HMDB0033643	Lipids and lipid-like molecules	Prenol lipids	Terpene glycosides			43.9	25.5	M-H	C15H24O7	-2.23932
11.61_314.2681m/z	314.268	11.6114	pos	10-hydroxy-9Z,12Z-octadecadienoic acid	LMFA02000355	Lipids and lipid-like molecules	Fatty Acyls	Octadecanoids			51.6	62.8	M+NH4	C18H32O3	-2.80679
8.07_442.1881m/z	442.188	8.06818	pos	10-Hydroxydesmethylnortriptyline glucuronide	1612	Unclassified	Unclassified	Unclassified			45.1	55.6	M+H	C24H27NO7	4.67331
4.72_451.1469m/z	451.147	4.7222	neg	10-Hydroxyloganin	LMPR0102070028	Lipids and lipid-like molecules	Prenol lipids	Isoprenoids		C11659	41.9	17.5	M+FA-H	C17H26O11	3.01308
9.39_399.1820m/z	399.182	9.38542	pos	10-Hydroxymelleolide	HMDB0038786	Lipids and lipid-like molecules	Prenol lipids	Sesquiterpenoids			36.4	10.6	M+H-H2O	C23H28O7	4.27147
6.87_267.1939m/z	267.194	6.87127	pos	10-hydroxy-tetradecanoic acid	LMFA01050173	Lipids and lipid-like molecules	Fatty Acyls	Fatty Acids and Conjugates			40.3	9.04	M+Na	C14H28O3	3.23774
6.67_273.1703m/z	273.17	6.67472	neg	10-keto tridecanoic acid	LMFA01060042	Lipids and lipid-like molecules	Fatty Acyls	Fatty Acids and Conjugates			37.9	2.18	M+FA-H	C13H24O3	-2.12573
11.67_328.2476m/z	328.248	11.6719	pos	10-Nitrooleate	44828	Unclassified	Unclassified	Unclassified			37.3	0	M+H	C18H33NO4	-2.05029
11.06_339.2175m/z	339.217	11.0561	neg	10-Oxo-11-octadecen-13-olide	HMDB0029786	Phenylpropanoids and polyketides	Macrolides and analogues	Unclassified			39.5	16.8	M+FA-H	C18H30O3	-0.770883
6.90_330.2626m/z	330.263	6.9016	pos	10-oxo-13-hydroxy-11-octadecenoic acid	LMFA02000249	Lipids and lipid-like molecules	Fatty Acyls	Octadecanoids			40.8	15.9	M+NH4	C18H32O4	-4.14591
10.12_167.1061m/z	167.106	10.1172	pos	10-Oxogeranial	64041	Unclassified	Unclassified	Unclassified			37	0	M+H	C10H14O2	-3.61874
10.61_312.2652n	330.299	10.614	pos	10-oxo-nonadecanoic acid	LMFA01060128	Lipids and lipid-like molecules	Fatty Acyls	Fatty Acids and Conjugates			38.7	4.68	M+NH4, M+Na	C19H36O3	-3.83733
10.20_343.2480m/z	343.248	10.2045	neg	10-Oxooctadecanoic acid	HMDB0030980	Lipids and lipid-like molecules	Fatty Acyls	Fatty acids and conjugates			37.9	3.24	M+FA-H	C18H34O3	-3.32418
9.50_357.2267m/z	357.227	9.50335	neg	10S,11S-epoxy-9S-hydroxy-12Z-octadecenoic acid	LMFA02000010	Lipids and lipid-like molecules	Fatty Acyls	Octadecanoids			37	5.79	M+FA-H	C18H32O4	-4.85519
11.54_314.2443n	332.278	11.5354	pos	10S-HpOME	LMFA02000059	Lipids and lipid-like molecules	Fatty Acyls	Octadecanoids			38.9	7.7	M+NH4, M+Na	C18H34O4	-4.62588
10.10_280.2391n	281.247	10.1019	pos	10Z,12Z-octadecadienoic acid	LMFA01030124	Lipids and lipid-like molecules	Fatty Acyls	Lineolic acids and derivatives			38.1	1.53	M+H-H2O, M+H	C18H32O2	-4.05098
11.75_323.2594m/z	323.259	11.7512	neg	11(R)-HEDE	36083	Unclassified	Unclassified	Unclassified			45.4	38.9	M-H	C20H36O3	0.641172
12.51_303.2305m/z	303.23	12.5059	pos	11(S)-HETE	45056	Unclassified	Unclassified	Unclassified			42.2	22.8	M+H-H2O	C20H32O3	-4.29978
10.81_313.2357m/z	313.236	10.8062	pos	11,12,13-TriHOME	LMFA02000165	Lipids and lipid-like molecules	Fatty Acyls	Octadecanoids			48.3	50.5	M+H-H2O	C18H34O5	-4.8245
8.71_362.3250m/z	362.325	8.7078	pos	11,12-dihydroxy arachidic acid	LMFA01050095	Lipids and lipid-like molecules	Fatty Acyls	Fatty Acids and Conjugates			41.6	16.4	M+NH4	C20H40O4	-4.43285
7.97_376.3052m/z	376.305	7.96602	pos	11,13-dimethoxy-12-hydroxy-9-octadecenoic acid	LMFA01080003	Lipids and lipid-like molecules	Fatty Acyls	Fatty Acids and Conjugates			40.6	6.44	M+NH4	C20H38O5	-1.65094
11.73_324.2888m/z	324.289	11.7327	pos	11,14,17-Eicosatrienoic acid	HMDB0060039	Lipids and lipid-like molecules	Fatty Acyls	Fatty acids and conjugates	**	C16522	44.4	35.4	M+NH4	C20H34O2	-2.82945
3.86_585.2312m/z	585.231	3.85508	neg	11-[(2R)-3-[2-amino-3-methyl-4-(2-methyl-1,3-thiazol-4-yl)but-3-en-1-yl]-2-methyloxiran-2-yl]-3-hydroxy-4,4,6,8-tetramethyl-5-oxo-7-(sulfooxy)undecanoic acid	HMDB0127547	Lipids and lipid-like molecules	Prenol lipids	Diterpenoids			37.9	29.6	M-H2O-H	C27H44N2O9S2	0.323354
4.72_523.2862m/z	523.286	4.7222	neg	11-[(2R,3S)-3-[2-amino-3-methyl-4-(2-methyl-1,3-thiazol-4-yl)but-3-en-1-yl]-2-methyloxiran-2-yl]-3,7-dihydroxy-4,4,6,8-tetramethyl-5-oxoundecanoic acid	HMDB0127524	Lipids and lipid-like molecules	Prenol lipids	Diterpenoids			37.5	4.09	M-H	C27H44N2O6S	2.84125
13.27_492.3676m/z	492.368	13.2748	pos	11-acetoxy-3beta,6alpha-dihydroxy-24-methyl-27-nor-9,11-seco-5alpha-cholesta-7,22E-dien-9-one.	LMST01031102	Unclassified	Unclassified	Unclassified			39.8	19	M+NH4	C29H46O5	-1.60099
13.78_494.3830m/z	494.383	13.7754	pos	11-acetoxy-3beta,6alpha-dihydroxy-9,11-seco-5alpha-cholest-7-en-9-one.	LMST01010336	Unclassified	Unclassified	Unclassified			42.1	21.3	M+NH4	C29H48O5	-2.07657
15.34_567.3658m/z	567.366	15.343	pos	11alpha-Hemiglutaryloxy-1,25-dihydroxyvitamin D3	LMST03020617	Lipids and lipid-like molecules	Sterol Lipids	Secosteroids			43.6	27.4	M+Na	C33H52O6	0.318034
5.40_202.1797m/z	202.18	5.40153	pos	11-amino-undecanoic acid	LMFA01100004	Lipids and lipid-like molecules	Steroids and steroid derivatives	Ergostane steroids			52.5	66.8	M+H	C11H23NO2	-2.40371
6.92_371.2197m/z	371.22	6.91677	pos	11b,21-Dihydroxy-5b-pregnane-3,20-dione	LMST02030188	Lipids and lipid-like molecules	Steroids and steroid derivatives	Hydroxysteroids		C05475	42.1	18.6	M+Na	C21H32O4	1.30224
3.10_377.1892m/z	377.189	3.1042	pos	11beta,17beta-Dihydroxy-9alpha-fluoro-17alpha-methyl-5alpha-androstan-3-one	70811	Unclassified	Unclassified	Unclassified			37.4	0	M+K	C20H31FO3	0.958061
12.05_304.2030n	287.2	12.0526	pos	11beta-Hydroxytestosterone	HMDB0012533	Lipids and lipid-like molecules	Steroids and steroid derivatives	Androstane steroids			45.9	35.9	M+H-H2O, M+H	C19H28O3	-2.6917
9.90_377.1962m/z	377.196	9.90398	neg	11b-Hydroxyprogesterone	HMDB0004031	Lipids and lipid-like molecules	Steroids and steroid derivatives	Pregnane steroids		C05498	36.9	4.61	M+FA-H	C20H28O4	-2.43498
15.33_436.3411m/z	436.341	15.3278	pos	11'-Carboxy-alpha-chromanol	HMDB0012515	Lipids and lipid-like molecules	Prenol lipids	Sesquiterpenoids			40.7	12.6	M+NH4	C26H42O4	-2.59003
8.53_418.2950m/z	418.295	8.52765	pos	11'-Carboxy-gamma-tocotrienol	HMDB0012518	Lipids and lipid-like molecules	Prenol lipids	Sesquiterpenoids			42.8	21	M+NH4	C25H36O4	-0.369632
3.73_403.2171m/z	403.217	3.7271	neg	11-Chloro-8E,10E-undecadien-1-ol	LMFA05000143	Lipids and lipid-like molecules	Fatty Acyls	Fatty alcohols			36.9	12.3	2M-H	C11H19ClO	-1.31327
11.73_251.2362m/z	251.236	11.7327	pos	11-Cyclohexylundecanoic acid	LMFA01140007	Lipids and lipid-like molecules	Fatty Acyls	Fatty acids and conjugates		C12100	41.9	13.8	M+H-H2O	C17H32O2	-2.63961
9.48_367.2117m/z	367.212	9.47735	neg	11-dehydro TXB2	36259	Unclassified	Unclassified	Unclassified			40.1	11.3	M-H	C20H32O6	-2.56486
10.14_339.1808m/z	339.181	10.1363	neg	11-dehydro-2,3-dinor Thromboxane B2	45640	Unclassified	Unclassified	Unclassified			36.1	1.1	M-H	C18H28O6	-1.48366
9.16_358.2214m/z	358.221	9.1626	pos	11-dehydro-2,3-dinor-TXB2	LMFA03030013	Lipids and lipid-like molecules	Fatty Acyls	Eicosanoids			36.4	2.25	M+NH4	C18H28O6	-2.91457
5.49_435.1838m/z	435.184	5.4888	neg	11-Dehydrodexamethasone	615	Unclassified	Unclassified	Unclassified			37.6	0	M+FA-H	C22H27FO5	3.34021
11.61_329.2133m/z	329.213	11.609	neg	11-deoxy-11-methylene-15-keto-PGD2	LMFA03010104	Lipids and lipid-like molecules	Fatty Acyls	Eicosanoids			39.8	15.3	M-H2O-H	C21H32O4	3.22943
12.59_331.2292m/z	331.229	12.5853	neg	11-deoxy-11-methylene-PGD2	LMFA03010103	Lipids and lipid-like molecules	Fatty Acyls	Eicosanoids			49	51.1	M-H2O-H	C21H34O4	3.9271
11.20_321.2416m/z	321.242	11.2021	pos	11-deoxy-PGE1	LMFA03010054	Lipids and lipid-like molecules	Fatty Acyls	Eicosanoids			49.8	55.9	M+H-H2O	C20H34O4	-2.53567
10.33_358.2950m/z	358.295	10.3282	pos	11-deoxy-PGF1a	LMFA03010068	Lipids and lipid-like molecules	Fatty Acyls	Eicosanoids			48.4	52.3	M+NH4	C20H36O4	-0.540142
12.73_358.2947m/z	358.295	12.7323	pos	11-deoxy-PGF1b	LMFA03010070	Lipids and lipid-like molecules	Fatty Acyls	Eicosanoids			47.6	49.2	M+NH4	C20H36O4	-1.55462
14.53_340.2607n	341.268	14.5339	pos	11-deoxy-PGF1α	36139	Unclassified	Unclassified	Unclassified			38.8	0.00404	M+H, M+Na	C20H36O4	-1.9655
10.70_358.2940m/z	358.294	10.705	pos	11-deoxy-PGF1β	36141	Unclassified	Unclassified	Unclassified			38.7	0	M+NH4	C20H36O4	-3.51319
10.57_356.2791m/z	356.279	10.5683	pos	11-deoxy-PGF2a	LMFA03010078	Lipids and lipid-like molecules	Fatty Acyls	Eicosanoids			45.2	30.4	M+NH4	C20H34O4	-1.21937
11.14_356.2793m/z	356.279	11.1413	pos	11-deoxy-PGF2beta	LMFA03010164	Lipids and lipid-like molecules	Fatty Acyls	Eicosanoids			40.4	7.9	M+NH4	C20H34O4	-0.574683
9.01_324.1509m/z	324.151	9.01312	pos	11-dimethylarsinoyl-undecanoic acid	LMFA00000037	Lipids and lipid-like molecules	Fatty Acyls	Other Fatty Acyls			39	0	M+NH4	C13H27AsO3	-1.65891
10.36_316.2838m/z	316.284	10.358	pos	11-HOME(9)	LMFA02000211	Lipids and lipid-like molecules	Fatty Acyls	Octadecanoids			41.5	14.1	M+NH4	C18H34O3	-2.9114
10.49_328.2265n	346.259	10.493	pos	11-hydroperoxy-12,13-epoxy-9-octadecenoic acid	LMFA02000106	Lipids and lipid-like molecules	Fatty Acyls	Octadecanoids			46	37.6	M+H, M+Na, M+NH4	C18H32O5	4.70967
10.00_211.1681m/z	211.168	9.99503	pos	11-Hydroxy-9-tridecenoic acid	HMDB0035881	Lipids and lipid-like molecules	Fatty Acyls	Fatty acids and conjugates			41.1	15	M+H-H2O	C13H24O3	-4.85989
10.88_289.2149m/z	289.215	10.8815	pos	11-Hydroxyandrosterone	LMST02020086	Lipids and lipid-like molecules	Steroids and steroid derivatives	Androstane steroids		C14606	43.9	35.1	M+H-H2O	C19H30O3	-4.36617
15.05_199.1684m/z	199.168	15.0532	pos	11-hydroxy-dodecanoic acid	LMFA01050165	Lipids and lipid-like molecules	Fatty Acyls	Fatty Acids and Conjugates			40.3	12.6	M+H-H2O	C12H24O3	-3.90841
13.07_488.3712m/z	488.371	13.0665	pos	11-Keto-beta-boswellic acid	LMPR0106180008	Lipids and lipid-like molecules	Prenol lipids	Triterpenoids			41.5	22.1	M+NH4	C30H46O4	-4.65168
9.30_344.2782m/z	344.278	9.29675	pos	11-methoxy-12,13-epoxy-9-octadecenoic acid	LMFA01080007	Lipids and lipid-like molecules	Fatty Acyls	Fatty Acids and Conjugates			41.5	21.3	M+NH4	C19H34O4	-3.97983
11.79_397.3066m/z	397.307	11.7898	neg	11-nitro-1-undecene	HMDB0062669	Organic 1,3-dipolar compounds	Allyl-type 1,3-dipolar organic compounds	Organic nitro compounds			39.3	4.64	2M-H	C11H21NO2	-1.36937
10.40_363.2168m/z	363.217	10.3979	neg	11-oxo-5E,8Z,12Z,14Z-Eicosatetraenoic acid	LMFA03060068	Lipids and lipid-like molecules	Fatty Acyls	Eicosanoids			40.5	14.2	M+FA-H	C20H30O3	-2.90925
5.99_479.2281m/z	479.228	5.98927	neg	11-Oxo-androsterone glucuronide	HMDB0010338	Lipids and lipid-like molecules	Glycerolipids	Diradylglycerols			37.1	2.75	M-H	C25H36O9	-1.23515
13.26_441.3707m/z	441.371	13.26	pos	11-Oxo-beta-amyrin	73441	Unclassified	Unclassified	Unclassified			43.6	34	M+H	C30H48O2	-4.51382
10.11_343.2484m/z	343.248	10.1105	neg	11-Oxooctadecanoic acid	HMDB0030981	Lipids and lipid-like molecules	Fatty Acyls	Fatty acids and conjugates			38.8	5.82	M+FA-H	C18H34O3	-1.9193
7.35_179.1063m/z	179.106	7.35207	pos	11-oxo-undeca-5,8-dienoic acid	LMFA01060220	Lipids and lipid-like molecules	Fatty Acyls	Fatty Acids and Conjugates			50.1	59.4	M+H-H2O	C11H16O3	-1.91796
5.68_241.1078m/z	241.108	5.68313	neg	11-oxo-undeca-5,9-dienoic acid	LMFA01060221	Lipids and lipid-like molecules	Fatty Acyls	Fatty Acids and Conjugates			39.1	7.26	M+FA-H	C11H16O3	-1.70538
15.01_354.3351m/z	354.335	15.0082	pos	11Z,19-Eicosadienyl acetate	LMFA07010399	Lipids and lipid-like molecules	Fatty Acyls	Fatty esters			44.6	43	M+NH4	C22H40O2	-4.62274
15.45_312.3253m/z	312.325	15.4502	pos	11Z-Eicosenal	LMFA06000248	Lipids and lipid-like molecules	Fatty Acyls	Fatty aldehydes			39.7	4.34	M+NH4	C20H38O	-2.80992
9.19_303.1956m/z	303.196	9.1926	pos	11β-hydroxyandrost-4-ene-3,17-dione	41861	Organoheterocyclic compounds	Oxazinanes	Morpholines		C07432	47.1	45.1	M+H	C19H26O3	0.467535
9.05_291.1964m/z	291.196	9.05222	neg	12(13)Ep-9-KODE	HMDB0013623	Lipids and lipid-like molecules	Fatty Acyls	Fatty acids and conjugates			40.1	5.57	M-H2O-H	C18H30O4	-0.672802
11.20_333.2064m/z	333.206	11.1972	neg	12(S)-HpEPE	36347	Unclassified	Unclassified	Unclassified			37.7	11.5	M-H	C20H30O4	-2.32355
7.97_330.2408n	348.275	7.96602	pos	12,13,15-trihydroxy-9E-octadecenoic acid	LMFA01050555	Lipids and lipid-like molecules	Fatty Acyls	Fatty Acids and Conjugates			49.2	47.7	M+NH4, M+K, M+Na, M+H-H2O	C18H34O5	0.539602
11.52_313.2390m/z	313.239	11.519	neg	12,13-DHOME	HMDB0004705	Lipids and lipid-like molecules	Fatty Acyls	Fatty acids and conjugates	***	C14829	50.2	55.6	M-H	C18H34O4	1.90568
9.08_357.2273m/z	357.227	9.07805	neg	12,13-DiHODE	HMDB0010201	Lipids and lipid-like molecules	Fatty Acyls	Lineolic acids and derivatives			38.3	8.84	M+FA-H	C18H32O4	-3.11859
9.63_362.2899m/z	362.29	9.62807	pos	12,13-dihydroxy-11-methoxy-9-octadecenoic acid	LMFA01080006	Lipids and lipid-like molecules	Fatty Acyls	Fatty Acids and Conjugates			43.7	22.6	M+NH4	C19H36O5	-0.486145
4.41_259.1293m/z	259.129	4.40645	pos	12,13-Dimethyl-5,14-dioxabicyclo[9.2.1]-tetradeca-1(13),11-dien-4-one	LMFA07040039	Lipids and lipid-like molecules	Fatty Acyls	Fatty esters			37.1	0.15	M+Na	C14H20O3	-4.86062
15.01_591.4619m/z	591.462	15.0103	neg	12,13-EpOME	HMDB0004702	Lipids and lipid-like molecules	Fatty Acyls	Fatty acids and conjugates	**	C14826	39	5.45	2M-H	C18H32O3	-1.82584
10.46_312.2298n	330.264	10.4633	pos	12,13-epoxy-11-hydroxy-9-octadecenoic acid	LMFA02000159	Lipids and lipid-like molecules	Fatty Acyls	Octadecanoids			46.8	37.9	M+NH4, M+Na	C18H32O4	-0.818823
11.87_275.1997m/z	275.2	11.8691	pos	12,13S-EOT	LMFA02000053	Lipids and lipid-like molecules	Fatty Acyls	Octadecanoids	**	C04672	38.3	0	M+H-H2O	C18H28O3	-2.98683
12.39_275.1997m/z	275.2	12.3857	pos	12,13S-epoxy-9Z,11,15Z-octadecatrienoic acid	35871	Unclassified	Unclassified	Unclassified			36.9	0	M+H-H2O	C18H28O3	-3.09643
10.67_331.1899m/z	331.19	10.6747	pos	12,20-Dioxo-leukotriene B4	HMDB0060094	Lipids and lipid-like molecules	Fatty Acyls	Eicosanoids			39.2	3.97	M+H-H2O	C20H28O5	-1.35045
0.89_693.2570m/z	693.257	0.891467	neg	124-1	63786	Unclassified	Unclassified	Unclassified			36.2	0	M-H2O-H	C37H44O14	2.49802
6.26_643.3811m/z	643.381	6.25642	neg	12alpha-Fluoro-11beta,17beta-dihydroxyandrost-4-en-3-one	70654	Unclassified	Unclassified	Unclassified			38.4	0	2M-H	C19H27FO3	-0.789862
5.88_216.1954m/z	216.195	5.88483	pos	12-amino-dodecanoic acid	LMFA01100005	Lipids and lipid-like molecules	Fatty Acyls	Fatty Acids and Conjugates			49.5	58.8	M+H	C12H25NO2	-2.0322
12.46_300.2885m/z	300.288	12.4607	pos	12-amino-octadecanoic acid	LMFA01100008	Lipids and lipid-like molecules	Fatty Acyls	Fatty Acids and Conjugates			46.4	45.4	M+H	C18H37NO2	-4.16892
7.65_391.2620m/z	391.262	7.65205	pos	12'-Apo-b-carotene-3,12'-diol	HMDB0036054	Lipids and lipid-like molecules	Prenol lipids	Diterpenoids			38.7	0.856	M+Na	C25H36O2	3.34118
15.47_383.2941m/z	383.294	15.4655	pos	12beta-hydroxy-24-norcholesta-1,4,22E-trien-3-one	LMST01010311	Unclassified	Unclassified	Unclassified			41.5	26.6	M+H	C26H38O2	-0.811985
5.28_445.2377m/z	445.238	5.27817	neg	12-cys-9-nitro-octadecenoic acid	LMFA01120011	Lipids and lipid-like molecules	Fatty Acyls	Fatty Acids and Conjugates			38	13.9	M-H	C21H38N2O6S	-0.0930837
11.18_337.2387m/z	337.239	11.1845	neg	12-epi Leukotriene B3	45638	Unclassified	Unclassified	Unclassified			41.5	21	M-H	C20H34O4	0.669823
4.47_385.2548m/z	385.255	4.47172	neg	12-epi Leukotriene B4-d4	103461	Unclassified	Unclassified	Unclassified			37.1	0	M+FA-H	C20H28D4O4	4.16351
11.09_473.2900m/z	473.29	11.0947	neg	12-epi-Scalaradial	73421	Unclassified	Unclassified	Unclassified			36	0	M+FA-H	C27H40O4	-2.10793
8.35_372.2741m/z	372.274	8.34998	pos	12-F2t-IsoP	LMFA03110042	Lipids and lipid-like molecules	Fatty Acyls	Eicosanoids			40.1	5.65	M+NH4	C20H34O5	-0.95585
9.25_355.2113m/z	355.211	9.24553	neg	12-HpOTrE	LMFA02000109	Lipids and lipid-like molecules	Fatty Acyls	Octadecanoids			42.2	20.3	M+FA-H	C18H30O4	-4.26979
7.36_489.2691m/z	489.269	7.3615	neg	12-Hydroxy-13-O-D-glucuronoside-octadec-9Z-enoate	HMDB0060118	Lipids and lipid-like molecules	Saccharolipids	Unclassified			40	18.8	M-H	C24H42O10	-2.96479
11.22_423.2734m/z	423.273	11.2231	neg	12-hydroxy-3Z,6Z-dodecadienoic acid	LMFA01050171	Lipids and lipid-like molecules	Fatty Acyls	Fatty Acids and Conjugates			37.5	2.07	2M-H	C12H20O3	-4.27149
9.78_281.2108m/z	281.211	9.78038	pos	12-hydroxy-5,8,10-heptadecatrienoic acid	LMFA01050195	Lipids and lipid-like molecules	Fatty Acyls	Fatty acids and conjugates		C20388	39.3	0.616	M+H	C17H28O3	-1.31374
8.77_327.2183m/z	327.218	8.76957	neg	12-hydroxy-8E,10E-heptadecadienoic acid	LMFA01050194	Lipids and lipid-like molecules	Fatty Acyls	Fatty Acids and Conjugates			51.8	65.3	M+FA-H	C17H30O3	1.9775
7.04_199.1686m/z	199.169	7.03808	pos	12-Hydroxydodecanoic acid	HMDB0002059	Organic acids and derivatives	Hydroxy acids and derivatives	Medium-chain hydroxy acids and derivatives		C08317	46	56.7	M+H-H2O	C12H24O3	-3.19544
9.39_331.2477m/z	331.248	9.38703	neg	12-hydroxyheptadecanoic acid	HMDB0061663	Lipids and lipid-like molecules	Fatty Acyls	Fatty acids and conjugates			37.5	8.01	M+FA-H	C17H34O3	-4.58528
9.10_209.1166m/z	209.117	9.10293	pos	12-hydroxyjasmonic acid	LMFA02020011	Lipids and lipid-like molecules	Fatty Acyls	Octadecanoids			42.6	21.3	M+H-H2O	C12H18O4	-2.59983
10.75_275.2002m/z	275.2	10.748	pos	12-Keto-9Z,13Z,15Z-octadecatrienoic acid	LMFA02000310	Lipids and lipid-like molecules	Fatty Acyls	Octadecanoids			46.2	42.3	M+H-H2O	C18H28O3	-1.10712
12.30_429.3019m/z	429.302	12.2957	pos	12-Ketoporrigenin	HMDB0031079	Lipids and lipid-like molecules	Prenol lipids	Triterpenoids			38.3	15.1	M+H-H2O	C27H42O5	4.33332
11.69_489.2856m/z	489.286	11.6865	neg	12-O-acetyl-16-O-deacetyl-16-epi-scalarobutenolide	LMPR0105060004	Lipids and lipid-like molecules	Prenol lipids	Isoprenoids			39	14.8	M+FA-H	C27H40O5	-0.287341
7.22_489.2691m/z	489.269	7.22118	neg	12-O-D-Glucuronoside-13-hydroxyoctadec-9Z-enoate	HMDB0060119	Lipids and lipid-like molecules	Saccharolipids	Unclassified			39.3	11.7	M-H	C24H42O10	-2.88617
12.75_643.4197m/z	643.42	12.7473	pos	12-O-Palmitoyl-16-hydroxyphorbol 13-acetate	67469	Unclassified	Unclassified	Unclassified			37	0	M+H-H2O	C38H60O9	-1.12673
10.46_323.1860m/z	323.186	10.4626	neg	12-oxo-14,18-dihydroxy-9Z,13E,15Z-octadecatrienoic acid	LMFA02000269	Lipids and lipid-like molecules	Fatty Acyls	Octadecanoids			39	14.7	M-H	C18H28O5	-1.17788
8.98_264.1724n	265.179	8.98312	pos	12-Oxo-2,3-dinor-10,15-phytodienoic acid	HMDB0032090	Lipids and lipid-like molecules	Fatty Acyls	Eicosanoids			45.2	32.4	M+H-H2O, M+H	C16H24O3	-0.722534
6.01_208.1091n	209.117	6.00983	pos	12-oxo-5E,8E,10Z-dodecatrienoic acid	LMFA01060095	Lipids and lipid-like molecules	Fatty Acyls	Fatty Acids and Conjugates			45.5	33.8	M+H-H2O, M+H	C12H16O3	-3.90724
11.55_301.1783m/z	301.178	11.5506	pos	12-oxo-5E,8E,10Z-heptadecatrienoic acid	LMFA01060111	Lipids and lipid-like molecules	Fatty Acyls	Fatty Acids and Conjugates			43.7	29.6	M+Na	C17H26O3	3.2146
6.12_257.1385m/z	257.138	6.1166	neg	12-oxo-9Z-dodecenoic acid	LMFA01060167	Lipids and lipid-like molecules	Fatty Acyls	Fatty Acids and Conjugates			38.2	9.02	M+FA-H	C12H20O3	-4.47511
3.30_680.2615m/z	680.262	3.30303	pos	12-Oxo-c-LTB3	HMDB0060154	Lipids and lipid-like molecules	Fatty Acyls	Eicosanoids			37.2	8.57	M+K	C30H47N3O10S	0.271791
10.58_292.2030n	293.211	10.5837	pos	12-oxo-PDA	LMFA02010001	Lipids and lipid-like molecules	Fatty Acyls	Octadecanoids			47.9	45.1	M+H-H2O, M+H	C18H28O3	-2.78544
6.55_393.1930m/z	393.193	6.5479	neg	12-oxo-Resolvin E1	LMFA03140010	Lipids and lipid-like molecules	Fatty Acyls	Eicosanoids			37.1	3.45	M+FA-H	C20H28O5	3.27828
11.76_297.2421m/z	297.242	11.7629	pos	12R,13S-epoxy-9Z-octadecenoic acid	35872	Unclassified	Unclassified	Unclassified			51.7	60.9	M+H	C18H32O3	-1.1391
12.13_298.2497n	281.246	12.1277	pos	12R-HOME(13Z)	LMFA02000085	Lipids and lipid-like molecules	Fatty Acyls	Octadecanoids			39	5.56	M+H-H2O, M+H	C18H34O3	-3.75687
12.27_321.2401m/z	321.24	12.2652	pos	12S-HOME(13Z)	LMFA02000086	Lipids and lipid-like molecules	Fatty Acyls	Octadecanoids			43.5	21.7	M+Na	C18H34O3	0.270544
10.50_282.2190n	327.218	10.5009	neg	12S-hydroxy-16-heptadecynoic acid	LMFA01050146	Lipids and lipid-like molecules	Fatty Acyls	Fatty Acids and Conjugates			45	30.3	M-H, M+FA-H	C17H30O3	-1.59736
7.64_283.1897m/z	283.19	7.63705	pos	12-trans-Hydroxy juvenile hormone III	64604	Unclassified	Unclassified	Unclassified			40.8	10.7	M+H	C16H26O4	-2.38162
4.87_401.2831m/z	401.283	4.87308	pos	12Z,15Z,18Z-Tetracosatrienoic acid	LMFA01031049	Lipids and lipid-like molecules	Fatty Acyls	Fatty Acids and Conjugates			37.5	1.32	M+K	C24H42O2	4.14358
10.94_257.1894m/z	257.189	10.9428	pos	12Z-Octadecen-7,9-diynoic acid	LMFA01031100	Lipids and lipid-like molecules	Fatty Acyls	Fatty Acids and Conjugates			47.7	44.3	M+H-H2O	C18H26O2	-2.00392
9.19_382.3300m/z	382.33	9.1926	pos	13-(3-methyl-5-pentylfuran-2-yl)-tridecanoic acid	LMFA01150014	Lipids and lipid-like molecules	Fatty Acyls	Fatty Acids and Conjugates			38	3.65	M+NH4	C23H40O3	-4.25702
13.94_499.3637m/z	499.364	13.9449	neg	13-(beta-D-glucosyloxy)docosanoic acid	LMFA13010054	Lipids and lipid-like molecules	Fatty Acyls	Fatty acyl glycosides			38.8	0.433	M-H2O-H	C28H54O8	-0.554197
11.74_295.2288m/z	295.229	11.7382	neg	13(S)-HODE	45667	Unclassified	Unclassified	Unclassified			44.7	29.7	M-H	C18H32O3	3.20105
13.35_311.2568m/z	311.257	13.3508	pos	13(S)-HODE methyl ester	45152	Unclassified	Unclassified	Unclassified			44.2	28.8	M+H	C19H34O3	-4.19822
10.15_312.2308n	311.224	10.1531	neg	13(S)-HpODE	36036	Lipids and lipid-like molecules	Fatty Acyls	Lineolic acids and derivatives	**	C04717	51.8	64.7	M-H, 2M-H	C18H32O4	2.42069
15.77_309.2070m/z	309.207	15.7681	neg	13(S)-HpOTrE	36052	Unclassified	Unclassified	Unclassified			45.4	35.1	M-H	C18H30O4	-0.553028
13.96_711.5068m/z	711.507	13.9579	neg	13,14-Dihydro PGE1	HMDB0002689	Lipids and lipid-like molecules	Fatty Acyls	Eicosanoids			38.1	0.93	2M-H	C20H36O5	2.18196
9.88_355.2479m/z	355.248	9.87815	neg	13,14-dihydro-15(R)-Prostaglandin E1	45575	Unclassified	Unclassified	Unclassified			36.5	5.21	M-H	C20H36O5	-3.12948
10.01_353.2332m/z	353.233	10.0071	neg	13,14-dihydro-15-keto-PGE1	36194	Lipids and lipid-like molecules	Fatty Acyls	Eicosanoids			38.7	15	M-H	C20H34O5	-0.529455
9.84_374.2896m/z	374.29	9.84188	pos	13,14-dihydro-15-keto-PGF1alpha	LMFA03010168	Lipids and lipid-like molecules	Fatty Acyls	Eicosanoids			40.7	12.1	M+NH4	C20H36O5	-1.28358
9.84_299.1847m/z	299.185	9.84188	pos	13,14-dihydro-15-keto-tetranor PGE2	941	Unclassified	Unclassified	Unclassified			39.4	2.43	M+H	C16H26O5	-1.9431
4.60_779.4395m/z	779.44	4.60337	neg	13,14-dihydro-16,16-difluoro Prostaglandin D2	45569	Unclassified	Unclassified	Unclassified			36.9	0	2M-H	C20H32F2O5	4.16658
10.04_388.2697m/z	388.27	10.0404	pos	13,14-dihydro-6,15-diketo-PGF1alpha	LMFA03010013	Lipids and lipid-like molecules	Fatty Acyls	Eicosanoids			40.4	18.4	M+NH4	C20H34O6	0.81334
10.51_374.2894m/z	374.289	10.508	pos	13,14-dihydro-PGF2alpha	LMFA03010079	Lipids and lipid-like molecules	Fatty Acyls	Eicosanoids			39.4	5.62	M+NH4	C20H36O5	-2.06607
12.66_352.3200m/z	352.32	12.6567	pos	13,16,19-docosatrienoic acid	LMFA01030407	Lipids and lipid-like molecules	Fatty Acyls	Fatty acids and conjugates			47.8	46.3	M+NH4	C22H38O2	-2.88118
13.18_354.3360m/z	354.336	13.185	pos	13,16-docosadienoic acid	LMFA01030132	Lipids and lipid-like molecules	Fatty Acyls	Fatty Acids and Conjugates			41.9	22.9	M+NH4	C22H40O2	-2.07413
6.63_230.2110m/z	230.211	6.62795	pos	13-amino-tridecanoic acid	LMFA01100006	Lipids and lipid-like molecules	Fatty Acyls	Fatty Acids and Conjugates			42.9	21.1	M+H	C13H27NO2	-2.11025
13.88_464.3720m/z	464.372	13.8816	pos	13'-Carboxy-gamma-tocopherol	HMDB0012557	Lipids and lipid-like molecules	Prenol lipids	Quinone and hydroquinone lipids			43.1	25.5	M+NH4	C28H46O4	-3.1202
11.22_441.2989m/z	441.299	11.2174	pos	13'-Carboxy-gamma-tocotrienol	HMDB0012558	Lipids and lipid-like molecules	Prenol lipids	Quinone and hydroquinone lipids			46.9	46.5	M+H	C28H40O4	-2.37841
0.79_517.2167m/z	517.217	0.792383	pos	13-Deoxycarminomycin	63799	Unclassified	Unclassified	Unclassified			36.3	0	M+NH4	C26H29NO9	-2.75058
1.37_315.1306m/z	315.131	1.36928	neg	13-dimethylarsinoyl-tridecanoic acid	LMFA00000034	Lipids and lipid-like molecules	Fatty Acyls	Other Fatty Acyls			38.4	0	M-H2O-H	C15H31AsO3	-1.30861
10.58_257.1892m/z	257.189	10.5837	pos	13E-octadecene-9,11-diynoic acid	35210	Unclassified	Unclassified	Unclassified			38.3	0	M+H-H2O	C18H26O2	-2.81527
10.80_291.1967m/z	291.197	10.7979	neg	13-epi-12-oxo Phytodienoic Acid	45401	Unclassified	Unclassified	Unclassified			42.1	16.3	M-H	C18H28O3	0.445736
9.81_270.2787m/z	270.279	9.81122	pos	13-Heptadecyn-1-ol	HMDB0013813	Lipids and lipid-like molecules	Fatty Acyls	Fatty alcohols			48.2	47.1	M+NH4	C17H32O	-1.81426
10.57_339.2174m/z	339.217	10.5656	neg	13-HOTE	HMDB0010203	Lipids and lipid-like molecules	Fatty Acyls	Lineolic acids and derivatives			37.8	8.6	M+FA-H	C18H30O3	-1.05253
12.98_321.2412m/z	321.241	12.9751	pos	13-HpOME(14E)	LMFA02000098	Lipids and lipid-like molecules	Fatty Acyls	Octadecanoids			46.5	39.4	M+Na	C18H34O3	3.82993
10.52_328.2470m/z	328.247	10.5232	pos	13-HpOTrE	LMFA02000110	Lipids and lipid-like molecules	Fatty Acyls	Octadecanoids			42.7	37	M+NH4	C18H30O4	-4.10997
10.63_360.2746m/z	360.275	10.6293	pos	13-Hydroxy-9-methoxy-10-oxo-11-octadecenoic acid	HMDB0040901	Lipids and lipid-like molecules	Fatty Acyls	Lineolic acids and derivatives			43.6	22.4	M+NH4	C19H34O5	0.35932
11.19_360.2746m/z	360.275	11.1869	pos	13-hydroxy-9-methoxy-10-oxooctadec-11-enoic acid	LMFA02000288	Lipids and lipid-like molecules	Fatty Acyls	Octadecanoids			40.7	7.65	M+NH4	C19H34O5	0.480277
10.69_432.3592n	450.393	10.6897	pos	13'-Hydroxy-gamma-tocopherol	HMDB0012561	Lipids and lipid-like molecules	Prenol lipids	Quinone and hydroquinone lipids			40.1	9.14	M+NH4, M+K	C28H48O3	-2.57674
14.03_426.3126n	427.32	14.0322	pos	13'-Hydroxy-gamma-tocotrienol	HMDB0012562	Lipids and lipid-like molecules	Prenol lipids	Quinone and hydroquinone lipids			41.5	13.1	M+H, M+K, M+Na, M+H-H2O	C28H42O3	-1.90824
11.00_323.2565m/z	323.256	11.0036	pos	13-hydroxyoctadecanoic acid	HMDB0061662	Lipids and lipid-like molecules	Fatty Acyls	Fatty acids and conjugates			40.5	16.6	M+Na	C18H36O3	2.68542
10.94_275.1999m/z	275.2	10.9428	pos	13-keto-9Z,11E,15Z-octadecatrienoic acid	LMFA02000028	Lipids and lipid-like molecules	Fatty Acyls	Octadecanoids			43.9	24.6	M+H-H2O	C18H28O3	-2.29116
8.85_207.1371m/z	207.137	8.84845	pos	13-Oxo-9,11-tridecadienoic acid	HMDB0034564	Lipids and lipid-like molecules	Fatty Acyls	Fatty acids and conjugates			44.6	41.2	M+H-H2O	C13H20O3	-3.67963
5.11_382.1280m/z	382.128	5.10583	neg	13-Oxocryptopine	HMDB0032878	Alkaloids and derivatives	Protopine alkaloids	Unclassified			47.1	62.5	M-H	C21H21NO6	-4.30089
14.85_587.4329m/z	587.433	14.852	neg	13-OxoODE	LMFA02000252	Lipids and lipid-like molecules	Fatty Acyls	Lineolic acids and derivatives		C14765	39.4	3.69	2M-H	C18H30O3	2.02144
9.53_343.2486m/z	343.249	9.52918	neg	13R-HOME(11E)	LMFA02000093	Lipids and lipid-like molecules	Fatty Acyls	Octadecanoids			42.9	16.2	M+FA-H	C18H34O3	-1.2469
10.88_314.2677m/z	314.268	10.8815	pos	13S-HODE	LMFA02000228	Lipids and lipid-like molecules	Fatty Acyls	Lineolic acids and derivatives		C14762	38.6	11.3	M+NH4	C18H32O3	-4.18118
9.90_321.2407m/z	321.241	9.90305	pos	13S-HOME(11E)	LMFA02000094	Lipids and lipid-like molecules	Fatty Acyls	Octadecanoids			37.2	2.88	M+Na	C18H34O3	2.21634
7.54_311.2225m/z	311.222	7.53948	neg	13S-HpODE	LMFA02000034	Lipids and lipid-like molecules	Fatty Acyls	Octadecanoids	**	C04717	39.8	16	M-H	C18H32O4	-1.03366
11.14_328.2478m/z	328.248	11.1413	pos	13S-HpOTrE	LMFA02000052	Lipids and lipid-like molecules	Fatty Acyls	Octadecanoids			45.7	33.7	M+NH4	C18H30O4	-1.335
9.09_293.2109m/z	293.211	9.08793	pos	13S-HpOTrE(gamma)	LMFA02000112	Lipids and lipid-like molecules	Fatty Acyls	Octadecanoids			45.7	33.3	M+H-H2O	C18H30O4	-0.618578
12.27_354.3352m/z	354.335	12.2652	pos	13Z,16Z-docosadienoic acid	HMDB0062219	Lipids and lipid-like molecules	Fatty Acyls	Fatty acids and conjugates	**	C16533	44.9	39.5	M+NH4	C22H40O2	-4.24773
11.69_275.1996m/z	275.2	11.6871	pos	13Z-octadecene-9,11-diynoic acid	35211	Unclassified	Unclassified	Unclassified			37.3	0	M+H	C18H26O2	-3.32424
10.18_363.2172m/z	363.217	10.1788	neg	14(15)-EpETE	LMFA03000003	Lipids and lipid-like molecules	Fatty Acyls	Fatty acids and conjugates			42.2	16	M+FA-H	C20H30O3	-1.57146
11.82_333.2069m/z	333.207	11.8157	neg	14,15-dehydro-LTB4	36248	Lipids and lipid-like molecules	Fatty Acyls	Eicosanoids			37.6	9.33	M-H	C20H30O4	-0.739392
7.22_559.2694m/z	559.269	7.22118	neg	14,15-HxA3-D(11S)	LMFA03090009	Lipids and lipid-like molecules	Fatty Acyls	Eicosanoids			41.7	9.98	M+FA-H	C25H42N2O7S	-0.0686767
4.38_495.2518m/z	495.252	4.37922	neg	14,15-LTD4	LMFA03020032	Lipids and lipid-like molecules	Fatty Acyls	Eicosanoids			36.7	11	M-H	C25H40N2O6S	-3.25957
10.45_511.2669m/z	511.267	10.4478	pos	14alpha-Hydroxyixocarpanolide	HMDB0034334	Lipids and lipid-like molecules	Steroids and steroid derivatives	Steroid lactones			37.6	7.44	M+Na	C28H40O7	0.502462
11.48_382.2713n	400.305	11.4753	pos	14-F2-dihomo-IsoP	LMFA03110169	Lipids and lipid-like molecules	Fatty Acyls	Eicosanoids			51	63.5	M+H, M+NH4	C22H38O5	-1.69314
2.90_395.1992m/z	395.199	2.90488	pos	14-HDoHE	HMDB0060044	Lipids and lipid-like molecules	Fatty Acyls	Lineolic acids and derivatives			37.3	31.2	M+K	C23H32O3	2.48258
6.37_260.2217m/z	260.222	6.36763	pos	14-hydroxy-12-tetradecenoic acid	LMFA01050178	Lipids and lipid-like molecules	Fatty Acyls	Fatty Acids and Conjugates			50.8	58.1	M+NH4	C14H26O3	-1.21782
10.33_225.1841m/z	225.184	10.3282	pos	14-hydroxy-12Z-tetradecenoic acid	LMFA01050179	Lipids and lipid-like molecules	Fatty Acyls	Fatty Acids and Conjugates			39.6	7.42	M+H-H2O	C14H26O3	-3.38138
10.46_225.1842m/z	225.184	10.4633	pos	14-hydroxy-5Z-tetradecenoic acid	LMFA01050181	Lipids and lipid-like molecules	Fatty Acyls	Fatty Acids and Conjugates			39.9	12.7	M+H-H2O	C14H26O3	-3.09213
6.65_301.2014m/z	301.201	6.64922	neg	14-keto pentadecanoic acid	LMFA01060049	Lipids and lipid-like molecules	Fatty Acyls	Fatty Acids and Conjugates			38.9	5.48	M+FA-H	C15H28O3	-2.51385
15.45_293.2460m/z	293.246	15.4502	pos	14-methyl palmitic acid	4290	Unclassified	Unclassified	Unclassified			38.5	0	M+Na	C17H34O2	3.26437
14.24_291.2300m/z	291.23	14.2444	pos	14-methyl-8E-hexadecenoic acid	LMFA01020204	Lipids and lipid-like molecules	Fatty Acyls	Fatty Acids and Conjugates			38.6	5.28	M+Na	C17H32O2	2.14514
11.87_299.2598m/z	299.26	11.8673	neg	14-methyl-8-hexadecen-1-ol	LMFA05000034	Lipids and lipid-like molecules	Fatty Acyls	Fatty alcohols			38.1	3.5	M+FA-H	C17H34O	2.471
9.39_551.2843m/z	551.284	9.38703	neg	14-O-(alpha-L-rhamnopyranosyl)-7S,14R-dihydroxy-7,9,13,17-tetramethyl-2E,4E,8E,10E,12E,16E-octadecahexaenoic acid	LMFA13030009	Lipids and lipid-like molecules	Fatty Acyls	Fatty acyl glycosides			40.1	17.3	M+FA-H	C28H42O8	-3.62923
11.82_269.2125m/z	269.213	11.8157	neg	14-Pentadecen-2-one	LMFA12000182	Lipids and lipid-like molecules	Fatty Acyls	Oxygenated hydrocarbons			37.8	4.36	M+FA-H	C15H28O	1.38017
9.68_283.1911m/z	283.191	9.68417	neg	14-pentadecynoic acid	LMFA01030582	Lipids and lipid-like molecules	Fatty Acyls	Fatty Acids and Conjugates			36.7	1.18	M+FA-H	C15H26O2	-1.57803
8.74_339.2166m/z	339.217	8.74407	neg	15(16)-EpODE	HMDB0010206	Lipids and lipid-like molecules	Fatty Acyls	Fatty acids and conjugates			41	16.9	M+FA-H	C18H30O3	-3.84493
10.20_347.2216m/z	347.222	10.2045	neg	15(R)-15-methyl Prostaglandin A2	45405	Unclassified	Unclassified	Unclassified			38.8	12.7	M-H	C21H32O4	-3.48239
7.53_371.2215m/z	371.222	7.53222	pos	15(R)-17-phenyl trinor PGF2α	45710	Unclassified	Unclassified	Unclassified			39.7	9.51	M+H-H2O	C23H32O5	-0.441651
12.63_378.3007m/z	378.301	12.6267	pos	15(S)-15-methyl PGF2α ethyl amide	64689	Unclassified	Unclassified	Unclassified			38.1	8.92	M+H-H2O	C23H41NO4	1.088
9.33_338.2678m/z	338.268	9.32675	pos	15(S)-HETE	HMDB0003876	Lipids and lipid-like molecules	Fatty Acyls	Eicosanoids	**	C04742	40.1	12.5	M+NH4	C20H32O3	-3.51608
10.99_339.2538m/z	339.254	10.9914	neg	15(S)-HpEDE	35361	Unclassified	Unclassified	Unclassified			42.6	32	M-H	C20H36O4	-0.724834
9.46_330.2632m/z	330.263	9.46058	pos	15,16-DiHODE	HMDB0010208	Lipids and lipid-like molecules	Fatty Acyls	Lineolic acids and derivatives			43.3	24.7	M+NH4	C18H32O4	-2.22799
10.93_310.2136n	311.221	10.9276	pos	15,16-EpODE	LMFA02000030	Lipids and lipid-like molecules	Fatty Acyls	Octadecanoids			50.5	59.7	M+NH4, M+Na, M+H	C18H30O4	-2.70532
5.25_631.4006m/z	631.401	5.25165	neg	15-deoxy-delta-12,14-PGJ2	LMFA03010021	Lipids and lipid-like molecules	Fatty Acyls	Eicosanoids	**	C14717	40.3	6.94	2M-H	C20H28O3	0.359143
10.86_639.4477m/z	639.448	10.8624	neg	15-deoxy-δ-12,14-PGJ2-d4	36224	Unclassified	Unclassified	Unclassified			38.7	0	2M-H	C20H24D4O3	-4.4953
7.44_345.1771m/z	345.177	7.44222	pos	15-dimethylarsinoyl pentadecanoic acid	LMFA00000027	Lipids and lipid-like molecules	Fatty Acyls	Other Fatty Acyls			37.9	0	M+H-H2O	C17H35AsO3	0.412811
15.45_356.3506m/z	356.351	15.4502	pos	15-docosenoic acid	LMFA01030401	Lipids and lipid-like molecules	Fatty Acyls	Fatty Acids and Conjugates			43.3	36.8	M+NH4	C22H42O2	-4.93992
13.58_438.2994m/z	438.299	13.5776	pos	15-HETE-DA	LMFA08020151	Lipids and lipid-like molecules	Fatty Acyls	Fatty amides			42.9	24.1	M+H-H2O	C28H41NO4	-1.97072
4.13_472.2386m/z	472.239	4.13023	neg	15-HETE-T	LMFA08020149	Lipids and lipid-like molecules	Fatty Acyls	Fatty amides			36.2	5.5	M+FA-H	C22H37NO5S	2.71763
5.22_500.3033m/z	500.303	5.22498	neg	15-HETE-VA	LMFA08020152	Lipids and lipid-like molecules	Fatty Acyls	Fatty amides			38.3	9.66	M+FA-H	C28H41NO4	3.29764
9.33_323.2573m/z	323.257	9.32675	pos	15-HETrE	LMFA03050026	Lipids and lipid-like molecules	Fatty Acyls	Eicosanoids			39.8	12.6	M+H	C20H34O3	-2.54715
11.25_351.2881m/z	351.288	11.2479	pos	15-hydroxyicosanoic acid	HMDB0061665	Lipids and lipid-like molecules	Fatty Acyls	Fatty acids and conjugates			38.4	0.84	M+Na	C20H40O3	3.51086
3.89_509.2016m/z	509.202	3.8941	neg	15-Hydroxynorandrostene-3,17-dione glucuronide	HMDB0010353	Lipids and lipid-like molecules	Steroids and steroid derivatives	Steroidal glycosides	**	C03033	38.6	11.2	M+FA-H	C24H32O9	-2.56016
8.32_625.2620m/z	625.262	8.32177	neg	15-Lipoxygenase Inhibitor 1	45267	Unclassified	Unclassified	Unclassified			37.4	0	2M-H	C16H19N5S	-4.74782
12.66_291.2303m/z	291.23	12.6567	pos	15-methyl-11-Hexadecenoic acid	LMFA01020406	Lipids and lipid-like molecules	Fatty Acyls	Fatty Acids and Conjugates			39.6	8.96	M+Na	C17H32O2	3.08116
10.97_368.2575n	369.265	10.973	pos	15-methyl-15(S)-PGE1	36127	Unclassified	Unclassified	Unclassified			42.4	46.7	M+H, M+Na	C21H36O5	3.30265
9.57_365.2317m/z	365.232	9.568	neg	15-methyl-15R-PGE2	LMFA03010063	Lipids and lipid-like molecules	Fatty Acyls	Eicosanoids			36.3	4.62	M-H	C21H34O5	-4.43007
7.53_367.2464m/z	367.246	7.53222	pos	15-methyl-15S-PGD2	LMFA03010050	Lipids and lipid-like molecules	Fatty Acyls	Eicosanoids			41.3	19.6	M+H	C21H34O5	-4.15375
11.97_349.2384m/z	349.238	11.9707	neg	15-methyl-15S-PGE1	LMFA03010056	Lipids and lipid-like molecules	Fatty Acyls	Eicosanoids			39.2	14.7	M-H2O-H	C21H36O5	-0.0885523
7.76_351.2518m/z	351.252	7.75637	pos	15-methyl-15S-PGF2alpha	LMFA03010080	Lipids and lipid-like molecules	Fatty Acyls	Eicosanoids			37.8	8.04	M+H-H2O	C21H36O5	-3.1845
10.08_315.2537m/z	315.254	10.0846	neg	15-Methylpalmitate	HMDB0061709	Lipids and lipid-like molecules	Fatty Acyls	Fatty acids and conjugates			40.2	7.18	M+FA-H	C17H34O2	-1.31779
5.38_539.3175m/z	539.318	5.38365	neg	15-Octadecene-9,11,13-triynoic acid	HMDB0032673	Lipids and lipid-like molecules	Fatty Acyls	Fatty acids and conjugates			36.7	35.2	2M-H	C18H22O2	1.56347
12.10_322.2493n	323.257	12.0976	pos	15-OxoEDE	45658	Unclassified	Unclassified	Unclassified			40.8	16.2	M+H-H2O, M+H	C20H34O3	-4.58959
11.93_336.2891m/z	336.289	11.9304	pos	15-Phenylpentadecanoic acid	LMFA01140030	Lipids and lipid-like molecules	Fatty Acyls	Fatty Acids and Conjugates			36.9	7.34	M+NH4	C21H34O2	-1.77899
10.67_367.2466m/z	367.247	10.6747	pos	15R-PGE2 methyl ester	LMFA03010095	Lipids and lipid-like molecules	Fatty Acyls	Eicosanoids			38.6	4.36	M+H	C21H34O5	-3.49063
5.51_447.2147m/z	447.215	5.51053	pos	15R-PGE2 methyl ester, 15-acetate	LMFA03010201	Lipids and lipid-like molecules	Fatty Acyls	Eicosanoids			39.5	11.3	M+K	C23H36O6	0.920663
10.00_358.2952m/z	358.295	9.99503	pos	15S-HpEDE	LMFA01040030	Lipids and lipid-like molecules	Fatty Acyls	Fatty Acids and Conjugates			40.2	3.35	M+NH4	C20H36O4	0.143991
9.93_393.1883m/z	393.188	9.92982	neg	16(R)-AFP 07 (free acid)	96476	Unclassified	Unclassified	Unclassified			36.1	0	M-H2O-H	C22H30F2O5	0.110625
7.80_398.2895m/z	398.29	7.80103	pos	16,16-dimethyl-PGD2	LMFA03010052	Lipids and lipid-like molecules	Fatty Acyls	Eicosanoids			41.8	18.2	M+NH4	C22H36O5	-1.49658
11.04_381.2646m/z	381.265	11.0431	neg	16,16-dimethyl-PGE1	36128	Lipids and lipid-like molecules	Fatty Acyls	Eicosanoids			41.4	24	M-H	C22H38O5	-0.137669
10.85_381.2634m/z	381.263	10.8508	pos	16,16-dimethyl-PGE2	36136	Lipids and lipid-like molecules	Fatty Acyls	Eicosanoids			45.1	34.5	M+H	C22H36O5	-0.513566
10.33_367.1560m/z	367.156	10.3282	pos	16alpha-hydroxydehydroepiandrosterone 3-sulfate	HMDB0062611	Lipids and lipid-like molecules	Steroids and steroid derivatives	Sulfated steroids			38.7	6.56	M+H-H2O	C19H28O6S	-3.45742
11.11_520.3616m/z	520.362	11.1113	pos	16alpha-hydroxygypsogenic acidid	LMPR0106150017	Lipids and lipid-like molecules	Prenol lipids	Isoprenoids			48.7	54.9	M+NH4	C30H46O6	-3.30044
9.08_307.1911m/z	307.191	9.07805	neg	16-B1-PhytoP	LMFA02030004	Lipids and lipid-like molecules	Fatty Acyls	Octadecanoids			40.2	6.58	M-H	C18H28O4	-1.33677
14.03_486.3573m/z	486.357	14.0322	pos	16beta-16-Hydroxy-3-oxo-1,12-oleanadien-28-oic acid	HMDB0040711	Lipids and lipid-like molecules	Prenol lipids	Triterpenoids			49.5	54.7	M+NH4	C30H44O4	-1.03861
10.24_309.2054m/z	309.205	10.2364	pos	16-D1c-PhytoP	LMFA02030037	Lipids and lipid-like molecules	Fatty Acyls	Octadecanoids			48.5	51.8	M+H-H2O	C18H30O5	-1.89659
11.17_309.2058m/z	309.206	11.1718	pos	16-D1t-PhytoP	LMFA02030035	Lipids and lipid-like molecules	Fatty Acyls	Octadecanoids			55.7	84.9	M+H-H2O	C18H30O5	-0.655509
12.62_459.3121m/z	459.312	12.624	neg	16-Dehydroepicalcitriol	LMST03020639	Lipids and lipid-like molecules	Sterol Lipids	Secosteroids			46	36.9	M+FA-H	C27H42O3	1.15342
7.68_465.2260m/z	465.226	7.68315	neg	16-DEOXOMEXICANOLIDE 16-METHYL ETHER	43679	Unclassified	Unclassified	Unclassified			36.8	0	M-H2O-H	C28H36O7	-4.77258
3.21_373.1729m/z	373.173	3.20665	neg	16-dimethylarsinoyl-9Z-hexadecenoic acid	LMFA00000032	Lipids and lipid-like molecules	Fatty Acyls	Other Fatty Acyls			40.5	10.3	M-H	C18H35AsO3	-0.229784
9.94_325.2023m/z	325.202	9.94265	neg	16-E1t-PhytoP	LMFA02030051	Lipids and lipid-like molecules	Fatty Acyls	Octadecanoids			52.4	66.7	M-H	C18H30O5	0.631852
10.28_344.2430m/z	344.243	10.2822	pos	16-epi-16-D1c-PhytoP	LMFA02030038	Lipids and lipid-like molecules	Fatty Acyls	Octadecanoids			47.3	44.9	M+NH4	C18H30O5	-0.582744
9.95_344.2431m/z	344.243	9.9492	pos	16-epi-16-D1t-PhytoP	LMFA02030036	Lipids and lipid-like molecules	Fatty Acyls	Octadecanoids			50.1	65.3	M+NH4	C18H30O5	-0.253583
12.36_655.4446m/z	655.445	12.362	neg	16-epi-16-F1t-PhytoP	LMFA02030020	Lipids and lipid-like molecules	Fatty Acyls	Octadecanoids			39.2	4.35	2M-H	C18H32O5	2.94368
9.22_291.1948m/z	291.195	9.22177	pos	16-epi-16-J1-PhytoP	LMFA02030068	Lipids and lipid-like molecules	Fatty Acyls	Octadecanoids			48	56.4	M+H-H2O	C18H28O4	-2.0313
11.75_655.4436m/z	655.444	11.7512	neg	16-F1c-PhytoP	LMFA02030021	Lipids and lipid-like molecules	Fatty Acyls	Octadecanoids			39.2	4.46	2M-H	C18H32O5	1.46173
10.52_311.2213m/z	311.221	10.5232	pos	16-F1-PhytoP	LMFA02030001	Lipids and lipid-like molecules	Fatty Acyls	Octadecanoids			54.5	77.1	M+H-H2O	C18H32O5	-1.22016
8.26_327.2175m/z	327.218	8.2581	neg	16-F1t-PhytoP	LMFA02030019	Lipids and lipid-like molecules	Fatty Acyls	Octadecanoids			45.8	36.8	M-H	C18H32O5	-0.521087
13.37_291.2306m/z	291.231	13.3658	pos	16-heptadecenoic acid	LMFA01030284	Lipids and lipid-like molecules	Fatty Acyls	Fatty Acids and Conjugates			42.2	19.1	M+Na	C17H32O2	4.34985
10.73_619.4220m/z	619.422	10.7334	neg	16-HpOTrE	LMFA02000111	Lipids and lipid-like molecules	Fatty Acyls	Octadecanoids			38.9	3.61	2M-H	C18H30O4	0.663375
10.97_255.2305m/z	255.231	10.973	pos	16-Hydroxy hexadecanoic acid	HMDB0006294	Lipids and lipid-like molecules	Fatty Acyls	Fatty acids and conjugates	**	C18218	56.4	94.1	M+H-H2O	C16H32O3	-4.86025
12.08_300.1719n	301.179	12.0827	pos	16-Hydroxy-4-carboxyretinoic acid derivative	2287	Unclassified	Unclassified	Unclassified			47.6	45.6	M+H-H2O, M+H	C19H24O3	-2.18096
11.17_253.2152m/z	253.215	11.1718	pos	16-hydroxy-9E-hexadecenoic acid	LMFA01050192	Lipids and lipid-like molecules	Fatty Acyls	Fatty Acids and Conjugates			42.7	21.9	M+H-H2O	C16H30O3	-3.79132
7.27_315.2171m/z	315.217	7.27218	neg	16-hydroxy-9Z-hexadecenoic acid	LMFA01050193	Lipids and lipid-like molecules	Fatty Acyls	Fatty Acids and Conjugates			42.6	19.2	M+FA-H	C16H30O3	-2.23967
10.99_308.1984n	309.206	10.9883	pos	16-J1-PhytoP	LMFA02030067	Lipids and lipid-like molecules	Fatty Acyls	Octadecanoids			48.3	46.4	M+H, M+Na, M+H-H2O	C18H28O4	-1.08122
11.52_328.2481m/z	328.248	11.5203	pos	16-L1-PhytoP	LMFA02030027	Lipids and lipid-like molecules	Fatty Acyls	Octadecanoids			54.4	84	M+NH4	C18H30O4	-0.347394
11.78_310.2728m/z	310.273	11.7781	pos	16-methyl-octadeca-5Z,9Z,12Z-trienoic acid	LMFA01020405	Lipids and lipid-like molecules	Fatty Acyls	Fatty Acids and Conjugates			51.3	73.4	M+NH4	C19H32O2	-4.40234
15.28_287.2003m/z	287.2	15.282	pos	16-Oxoandrostenediol	HMDB0000322	Lipids and lipid-like molecules	Steroids and steroid derivatives	Androstane steroids			46.2	36.5	M+H-H2O	C19H28O3	-0.897074
12.48_329.2337m/z	329.234	12.4781	neg	16-oxo-heptadecanoic acid	LMFA01060107	Lipids and lipid-like molecules	Fatty Acyls	Fatty Acids and Conjugates			38	6.27	M+FA-H	C17H32O3	1.06922
4.70_488.2636m/z	488.264	4.6957	neg	16-phenoxy tetranor PGF2α cyclopropyl methyl amide	45296	Unclassified	Unclassified	Unclassified			36.4	0	M+FA-H	C26H37NO5	-3.95752
11.10_433.2580m/z	433.258	11.0958	pos	16-phenoxy tetranor PGF2α isopropyl ester	64691	Unclassified	Unclassified	Unclassified			36	0	M+H	C25H36O6	-1.04282
6.24_442.1984m/z	442.198	6.24415	pos	16-phenoxy tetranor PGF2α methyl amide	64705	Unclassified	Unclassified	Unclassified			38.4	0	M+K	C23H33NO5	-1.67788
11.81_429.3007m/z	429.301	11.8082	pos	17(20)-Dehydrocryptogenin	LMST01010342	Unclassified	Unclassified	Unclassified			39.8	17.9	M+H	C27H40O4	1.77308
11.26_305.2100m/z	305.21	11.2631	pos	17beta,19-dihydroxyandrost-4-en-3-one	LMST02020070	Lipids and lipid-like molecules	Steroids and steroid derivatives	Androstane steroids	**	C05294	37.8	6.81	M+H	C19H28O3	-3.70037
13.32_289.2152m/z	289.215	13.3206	pos	17beta-Hydroxy-2alpha-methylestr-4-en-3-one	70735	Unclassified	Unclassified	Unclassified			52	74.6	M+H	C19H28O2	-3.45795
11.24_445.2955m/z	445.296	11.2359	neg	17beta-Hydroxy-5alpha-androstan-3-one cyclohexanecarboxylate	70759	Unclassified	Unclassified	Unclassified			36	0	M+FA-H	C26H40O3	-1.034
4.72_421.2060m/z	421.206	4.7222	neg	17beta-Hydroxy-7alpha-mercaptoandrost-4-en-3-one 7-propionate	70472	Unclassified	Unclassified	Unclassified			36	0	M+FA-H	C22H32O3S	1.67438
3.52_433.1928m/z	433.193	3.52312	neg	17-dimethylarsinoyl-9Z-heptadecenoic acid	LMFA00000031	Lipids and lipid-like molecules	Fatty Acyls	Other Fatty Acyls			39.5	7.59	M+FA-H	C19H37AsO3	-3.30397
12.34_298.2502n	281.247	12.3409	pos	17-HOME(9Z)	LMFA02000180	Lipids and lipid-like molecules	Fatty Acyls	Octadecanoids			45.6	32.8	M+H-H2O, M+H	C18H34O3	-2.12701
9.40_318.3006m/z	318.301	9.40042	pos	17-hydroxy stearic acid	LMFA02000135	Lipids and lipid-like molecules	Fatty Acyls	Octadecanoids			50.3	54.5	M+NH4	C18H36O3	1.01462
13.78_305.2109m/z	305.211	13.7754	pos	17-hydroxy-1-oxo-2,3-seco-androstan-3-oic acid	LMST02020113	Lipids and lipid-like molecules	Sterol Lipids	Steroids			44.6	29	M+H-H2O	C19H30O4	-0.823841
13.64_309.2407m/z	309.241	13.6386	pos	17-hydroxy-heptadecanoic acid	LMFA01050053	Lipids and lipid-like molecules	Fatty Acyls	Fatty Acids and Conjugates			49.2	51.8	M+Na	C17H34O3	2.34713
8.56_339.2166m/z	339.217	8.56442	neg	17-Hydroxylinolenic acid	HMDB0011108	Lipids and lipid-like molecules	Fatty Acyls	Lineolic acids and derivatives	**	C16346	42.1	20.7	M+FA-H	C18H30O3	-3.67759
7.98_294.2193n	295.227	7.98068	pos	17-hydroxy-linolenic acid	LMFA02000239	Lipids and lipid-like molecules	Fatty Acyls	Octadecanoids			55.5	80.5	M+H-H2O, M+H	C18H30O3	-0.502341
9.51_430.2251m/z	430.225	9.50623	pos	17-Hydroxypregnenolone sulfate	HMDB0000416	Lipids and lipid-like molecules	Steroids and steroid derivatives	Sulfated steroids			39.4	11.9	M+NH4	C21H32O6S	-1.56115
11.51_473.2894m/z	473.289	11.5053	pos	17-Ketostypolhydroperoxide	65402	Unclassified	Unclassified	Unclassified			44.8	39	M+H	C28H40O6	-0.696265
13.17_280.2415n	279.234	13.1707	neg	17-Octadecynoic Acid	35229	Lipids and lipid-like molecules	Fatty Acyls	Fatty Acids and Conjugates			43.2	22.3	M-H, 2M-H, M+FA-H	C18H32O2	4.44008
0.87_815.7094m/z	815.709	0.865817	neg	17-oxo-20Z-hexacosenoic acid	74787	Lipids and lipid-like molecules	Fatty Acyls	Fatty Acids and Conjugates			36.3	0	2M-H	C26H48O3	-4.91214
11.25_316.2838m/z	316.284	11.2479	pos	17-oxo-octadecanoic acid	LMFA02000261	Lipids and lipid-like molecules	Fatty Acyls	Octadecanoids			41.1	20.8	M+NH4	C18H34O3	-2.69902
9.54_485.2310m/z	485.231	9.5369	pos	17-phenoxy trinor Prostaglandin F2α isopropyl ester	45293	Unclassified	Unclassified	Unclassified			37.8	0	M+K	C26H38O6	2.34689
10.10_364.3202m/z	364.32	10.1019	pos	17-phenyl heptadecanoic acid	LMFA01140069	Lipids and lipid-like molecules	Fatty Acyls	Fatty Acids and Conjugates			55.1	89.1	M+NH4	C23H38O2	-2.28714
5.26_775.4440m/z	775.444	5.26483	neg	17-phenyl trinor PGF2α	36152	Unclassified	Unclassified	Unclassified			37.9	0	2M-H	C23H32O5	1.67216
11.18_442.2974m/z	442.297	11.1845	neg	17-phenyl trinor PGF2α diethyl amide	45717	Unclassified	Unclassified	Unclassified			37	0	M-H	C27H41NO4	2.54513
7.14_371.2209m/z	371.221	7.14258	pos	17-phenyl trinor-13,14-dihydro Prostaglandin A2	45409	Unclassified	Unclassified	Unclassified			47.2	43.3	M+H	C23H30O4	-2.09385
5.08_995.5159m/z	995.516	5.07917	neg	17-trifluoromethylphenyl trinor PGF2α isopropyl ester	64687	Unclassified	Unclassified	Unclassified			37.4	0	2M-H	C27H37F3O5	4.58929
13.40_459.3114m/z	459.311	13.3977	neg	18-(3-Hydroxy-3-methylbutyl)-20-methyl-9,10-secopregna-5,7,10(19),20-tetraene-1,3-diol	LMST03020625	Lipids and lipid-like molecules	Sterol Lipids	Secosteroids			37.1	9.7	M+FA-H	C27H42O3	-0.563468
15.31_472.2897m/z	472.29	15.3125	pos	18-acetoxy-PGF2alpha-11-acetate	LMFA03010098	Lipids and lipid-like molecules	Fatty Acyls	Eicosanoids			42.9	24.9	M+NH4	C24H38O8	-1.76484
5.82_477.2448m/z	477.245	5.82218	pos	18-acetoxy-PGF2α-11-acetate	36162	Unclassified	Unclassified	Unclassified			37.8	0	M+Na	C24H38O8	-2.50312
10.45_424.1776m/z	424.178	10.4478	pos	18-Carboxy-dinor-LTE4	HMDB0012607	Organic acids and derivatives	Carboxylic acids and derivatives	Amino acids, peptides, and analogues			42	22.2	M+H-H2O	C21H31NO7S	-2.72276
10.37_337.2340m/z	337.234	10.373	pos	18-hydroxy-9R,10S-epoxy-stearic acid	LMFA02000003	Lipids and lipid-like molecules	Fatty Acyls	Octadecanoids			41.8	14.4	M+Na	C18H34O4	-2.91901
9.72_359.2431m/z	359.243	9.723	neg	18-hydroxy-9S,10R-epoxy-stearic acid	LMFA02000004	Lipids and lipid-like molecules	Fatty Acyls	Octadecanoids			41.1	15	M+FA-H	C18H34O4	-2.69588
14.37_317.2447m/z	317.245	14.366	pos	18-nonadecynoic acid	LMFA01030503	Lipids and lipid-like molecules	Fatty Acyls	Fatty Acids and Conjugates			38.9	4.95	M+Na	C19H34O2	-1.44017
3.03_376.1897n	421.182	3.02915	neg	18-Oxocortisol	HMDB0000332	Lipids and lipid-like molecules	Steroids and steroid derivatives	Hydroxysteroids			42.5	24.6	M-H, M+FA-H, M-H2O-H	C21H28O6	3.00024
14.72_335.2569m/z	335.257	14.7177	pos	18-oxo-nonadecanoic acid	LMFA01060129	Lipids and lipid-like molecules	Fatty Acyls	Fatty Acids and Conjugates			40.3	15	M+Na	C19H36O3	3.84097
10.41_467.3002m/z	467.3	10.4109	neg	19-(3-methyl-butanoyloxy)-villanovane-13alpha,17-diol	LMPR0104150003	Lipids and lipid-like molecules	Prenol lipids	Isoprenoids			36.1	6.73	M+FA-H	C25H42O5	-2.87321
11.95_790.5224m/z	790.522	11.9457	pos	19'-Hexanoyloxyfucoxanthin	LMPR01070056	Lipids and lipid-like molecules	Prenol lipids	Isoprenoids			38.6	15.7	M+NH4	C48H68O8	-3.63845
9.36_343.2483m/z	343.248	9.3612	neg	19-HOME(9Z)	LMFA02000181	Lipids and lipid-like molecules	Fatty Acyls	Octadecanoids			47.3	39.6	M+FA-H	C18H34O3	-2.2471
14.09_299.2006m/z	299.201	14.0922	pos	19-Hydroky-all-trans-retinoic acid	41519	Unclassified	Unclassified	Unclassified			36.9	0	M+H-H2O	C20H28O3	0.0841934
0.87_379.0832m/z	379.083	0.865817	neg	19-Hydroxy-8-O-methyltetrangulol	63758	Unclassified	Unclassified	Unclassified			38.4	0	M+FA-H	C20H14O5	2.59109
10.66_347.1859m/z	347.186	10.6559	neg	19-hydroxyandrost-4-ene-3,17-dione	LMST02020067	Lipids and lipid-like molecules	Steroids and steroid derivatives	Androstane steroids	**	C05290	41.1	16.1	M+FA-H	C19H26O3	-1.77749
10.58_337.2727m/z	337.273	10.5837	pos	19-hydroxy-nonadecanoic acid	LMFA01050072	Lipids and lipid-like molecules	Fatty Acyls	Fatty Acids and Conjugates			40.2	7.81	M+Na	C19H38O3	4.49069
7.27_413.2165m/z	413.216	7.27218	neg	19-Hydroxy-PGE2	HMDB0001908	Lipids and lipid-like molecules	Fatty Acyls	Eicosanoids			41.2	21.8	M+FA-H	C20H32O6	-4.38687
12.27_445.2964m/z	445.296	12.2715	neg	19-Nor-14,20-bisepi-23-yne-1,25 dihydroxyvitamin D3	LMST03020645	Lipids and lipid-like molecules	Sterol Lipids	Secosteroids			44.5	27.7	M+FA-H	C26H40O3	1.14632
12.96_401.3043m/z	401.304	12.96	pos	19-Nor-14-epi-23-yne-1,25 dihydroxyvitamin D3	42575	Lipids and lipid-like molecules	Sterol Lipids	Secosteroids			39.6	9.42	M+H	C26H40O3	-1.71522
11.34_321.2073m/z	321.207	11.3387	neg	19-norandrosterone	LMST02010042	Lipids and lipid-like molecules	Steroids and steroid derivatives	Estrane steroids			43.5	23.9	M+FA-H	C18H28O2	0.600268
12.28_344.3146m/z	344.315	12.2805	pos	19-oxo-eicosanoic acid	LMFA01060132	Lipids and lipid-like molecules	Fatty Acyls	Fatty Acids and Conjugates			47.3	47.4	M+NH4	C20H38O3	-4.19026
4.89_603.3687m/z	603.369	4.89418	neg	19-Oxotestosterone	HMDB0003959	Lipids and lipid-like molecules	Steroids and steroid derivatives	Androstane steroids	**	C05295	37.7	0	2M-H	C19H26O3	-0.683891
12.13_417.2505m/z	417.25	12.1257	neg	19R-hydroxy-PGF1alpha	LMFA03010038	Lipids and lipid-like molecules	Fatty Acyls	Eicosanoids			36.5	0.39	M+FA-H	C20H36O6	2.8582
9.45_369.2272m/z	369.227	9.45152	neg	19R-hydroxy-PGF2alpha	LMFA03010042	Lipids and lipid-like molecules	Fatty Acyls	Eicosanoids			36	3.24	M-H	C20H34O6	-2.78093
8.05_398.2895m/z	398.29	8.05335	pos	1a,1b-dihomo-PGE2	LMFA03010155	Lipids and lipid-like molecules	Fatty Acyls	Eicosanoids			39.9	11	M+NH4	C22H36O5	-1.53716
12.99_444.3253n	489.323	12.9913	neg	1-a,24R,25-Trihydroxyvitamin D2	HMDB0006227	Lipids and lipid-like molecules	Steroids and steroid derivatives	Vitamin D and derivatives			40.9	10.6	M+FA-H, 2M-H, M-H, M-H2O-H	C28H44O4	2.91918
10.64_349.2353m/z	349.235	10.6445	pos	1-Acetoxy-2-hydroxy-16-heptadecen-4-one	LMFA05000594	Lipids and lipid-like molecules	Fatty Acyls	Fatty alcohols			40.4	15.7	M+Na	C19H34O4	1.02021
5.03_282.1338m/z	282.134	5.02823	pos	1'-Acetoxyeugenol acetate	68319	Benzenoids	Phenol esters	Unclassified			39.2	0	M+NH4	C14H16O5	0.825754
14.03_472.3774m/z	472.377	14.0322	pos	1alpha,24-Dihydroxy-22-ene-24-cyclopropylvitamin D3	LMST03020638	Lipids and lipid-like molecules	Sterol Lipids	Secosteroids			47	77.3	M+NH4	C30H46O3	-2.50381
11.54_461.2913m/z	461.291	11.5445	neg	1alpha,25-Dihydroxy-16-ene-19-nor-24-oxovitamin D3	LMST03020609	Lipids and lipid-like molecules	Sterol Lipids	Secosteroids			37.1	6.37	M+FA-H	C26H40O4	1.02542
4.02_543.3445m/z	543.344	4.01863	pos	1alpha,25-Dihydroxy-2-[3'-(methoxymethoxy)propylidene]-19-norvitamin D3	LMST03020685	Lipids and lipid-like molecules	Sterol Lipids	Secosteroids			38.1	2.7	M+K	C31H52O5	-0.278633
0.81_102.0542m/z	102.054	0.8072	pos	1-Aminocyclopropanecarboxylic acid	HMDB0036458	Organic acids and derivatives	Carboxylic acids and derivatives	Amino acids, peptides, and analogues	***	C01234	53.6	77	M+H	C4H7NO2	-7.29024
2.70_157.0772m/z	157.077	2.69702	neg	1-Benzylimidazole	63058	Unclassified	Unclassified	Unclassified			39.6	0	M-H	C10H10N2	0.465472
10.81_211.1322m/z	211.132	10.8062	pos	1-Benzyloxy-1-(2-methoxyethoxy)ethane	92104	Benzenoids	Benzene and substituted derivatives	Unclassified			45	32.2	M+H	C12H18O3	-3.36474
9.93_356.2424m/z	356.242	9.93388	pos	1beta,3beta,5alpha,6beta-tetrahydroxyandrostan-17-one	LMST02020108	Unclassified	Unclassified	Unclassified			38.4	25.6	M+NH4	C19H30O5	-2.10925
10.59_663.2775m/z	663.277	10.5914	neg	1-Dehydro-9-fluoro-11-oxotestololactone	70857	Unclassified	Unclassified	Unclassified			38.9	0	2M-H	C19H21FO4	-0.0611415
1.29_273.0368m/z	273.037	1.29145	neg	1-Deoxy-D-altro-heptulose 7-phosphate	66168	Unclassified	Unclassified	Unclassified			38.5	0	M-H	C7H15O9P	-4.63506
4.26_331.1614m/z	331.161	4.26123	neg	1-Deoxy-D-glucitol	HMDB0041500	Organic oxygen compounds	Organooxygen compounds	Carbohydrates and carbohydrate conjugates			45.1	34.7	2M-H	C6H14O5	1.246
5.55_449.2043m/z	449.204	5.55413	neg	1-dimethylarsinoyl-(2Z,5Z, 8Z,11Z,14Z,17Z)-heneicosahexaene	LMFA11000714	Lipids and lipid-like molecules	Fatty Acyls	Hydrocarbons			37.6	0	M+FA-H	C23H37AsO	0.102248
6.81_361.2434m/z	361.243	6.8106	pos	1-dimethylarsinoyl-heptadecane	LMFA11000716	Lipids and lipid-like molecules	Fatty Acyls	Hydrocarbons			37.2	0	M+H	C19H41AsO	-3.29296
3.95_355.2335m/z	355.234	3.94675	neg	1-dimethylarsinoyl-octadecane	LMFA11000718	Lipids and lipid-like molecules	Fatty Acyls	Hydrocarbons			36.8	4.57	M-H2O-H	C20H43AsO	-4.34994
5.13_663.4058m/z	663.406	5.13217	neg	1-dimethylarsinoyl-pentadecane	LMFA11000715	Lipids and lipid-like molecules	Fatty Acyls	Hydrocarbons			36.2	0	2M-H	C17H37AsO	1.52518
11.23_326.3779m/z	326.378	11.2328	pos	1-Docosene	LMFA11000312	Hydrocarbons	Unsaturated hydrocarbons	Unsaturated aliphatic hydrocarbons			37.4	0.519	M+NH4	C22H44	-0.587291
8.41_455.2584m/z	455.258	8.41015	pos	1-Epidactimicin	71976	Unclassified	Unclassified	Unclassified			39	0	M+Na	C18H36N6O6	-1.12826
0.75_154.1332m/z	154.133	0.747383	pos	1-Ethylcarbamyl-4-methylpiperazine	2006	Unclassified	Unclassified	Unclassified			38.9	0	M+H-H2O	C8H17N3O	-3.98486
9.32_609.2670m/z	609.267	9.32237	neg	1H-1,2,4-Triazole-1-propanoic acid, 3-ethyl-4,5-dihydro-5-oxo-4-(2-phenoxyethyl)-	1476	Unclassified	Unclassified	Unclassified			38.1	0	2M-H	C15H19N3O4	-1.30468
4.06_366.1297m/z	366.13	4.06475	neg	1H-1,2,4-Triazole-1-propanoic acid, 4,5-dihydro-3-(1-hydroxyethyl)-5-oxo-4-(2-phenoxyethyl)-	1477	Unclassified	Unclassified	Unclassified			38.8	0	M+FA-H	C15H19N3O5	-2.93285
13.08_407.2554m/z	407.255	13.0816	pos	1-heptadecanoyl-glycero-3-phosphate	HMDB0062318	Lipids and lipid-like molecules	Glycerophospholipids	Glycerophosphates			40.5	10	M+H-H2O	C20H41O7P	-0.740841
6.31_468.3046m/z	468.305	6.30597	pos	1-Heptadecanoylglycerophosphoethanolamine	HMDB0061691	Lipids and lipid-like molecules	Glycerophospholipids	Glycerophosphoethanolamines	***		42.9	27.1	M+H	C22H46NO7P	-8.37427
13.11_423.2519m/z	423.252	13.1149	neg	1-heptadecanoyl-sn-glycerol 3-phosphate	24082	Unclassified	Unclassified	Unclassified			37.9	0.237	M-H	C20H41O7P	0.474155
4.33_377.1812m/z	377.181	4.32672	neg	1-Hexanol arabinosylglucoside	HMDB0031689	Lipids and lipid-like molecules	Fatty Acyls	Fatty acyl glycosides			37.8	0	M-H2O-H	C17H32O10	-1.27056
2.18_219.0778m/z	219.078	2.17922	neg	1H-Indole-3-acetamide	HMDB0029739	Organoheterocyclic compounds	Indoles and derivatives	Indoles	**	C02693	46.6	44.1	M+FA-H	C10H10N2O	1.65784
6.12_144.0459m/z	144.046	6.1166	neg	1H-Indole-3-carboxaldehyde	HMDB0029737	Organoheterocyclic compounds	Indoles and derivatives	Indoles	***	C08493	57.4	91.2	M-H	C9H7NO	2.67651
3.88_192.0647m/z	192.065	3.87865	pos	1H-Indole-4-acetic acid, 2,3-dihydro-2-oxo-	2373	Unclassified	Unclassified	Unclassified			45.6	42.5	M+H	C10H9NO3	-4.50171
5.50_203.1282m/z	203.128	5.5018	neg	1-Hydroxy-3-nonanone	HMDB0037143	Lipids and lipid-like molecules	Fatty Acyls	Fatty alcohols			41.8	23.7	M+FA-H	C9H18O2	-4.19877
11.29_235.1686m/z	235.169	11.2936	pos	1-Hydroxyepiacorone	HMDB0030918	Organic oxygen compounds	Organooxygen compounds	Carbonyl compounds			44	26.6	M+H-H2O	C15H24O3	-2.63748
9.72_377.1939m/z	377.194	9.723	neg	1-hydroxyhexanoylglycine	HMDB0094718	Organic acids and derivatives	Carboxylic acids and derivatives	Amino acids, peptides, and analogues			39.2	3.86	2M-H	C8H15NO4	2.40929
0.90_335.0632m/z	335.063	0.897533	pos	1-iodo-2-methylundecane	HMDB0062727	Organohalogen compounds	Organoiodides	Unclassified			38.9	0	M+K	C12H25I	-0.280628
5.21_353.1164m/z	353.116	5.21183	neg	1-Isothiocyanato-3-phenylpropane	HMDB0038444	Benzenoids	Benzene and substituted derivatives	Unclassified			36.1	0	2M-H	C10H11NS	3.63058
11.70_355.2834m/z	355.283	11.7022	pos	1-Linoleoyl Glycerol	45151	Unclassified	Unclassified	Unclassified			37.8	13.3	M+H	C21H38O4	-2.37359
6.84_503.2426m/z	503.243	6.8402	neg	1-Lyso-2-arachidonoyl-phosphatidate	HMDB0012496	Lipids and lipid-like molecules	Glycerophospholipids	Glycerophosphates			37.2	1.62	M+FA-H	C23H39O7P	2.38242
6.92_274.1646m/z	274.165	6.91677	pos	1-Methoxy-1-(2,4,5-trimethoxyphenyl)-2-propanol	HMDB0031772	Benzenoids	Benzene and substituted derivatives	Phenylpropanes			42.1	16.5	M+NH4	C13H20O5	-1.24073
5.14_169.0752m/z	169.075	5.1374	pos	1-Methoxy-1H-indole-3-acetonitrile	HMDB0040973	Organoheterocyclic compounds	Indoles and derivatives	Indoles			44.1	28	M+H-H2O	C11H10N2O	-4.66961
1.29_477.1047m/z	477.105	1.29145	neg	1-Methyl-4-nitro-5-(S-Gluctathionyl) Imidazole	1199	Unclassified	Unclassified	Unclassified			37.9	0	M+FA-H	C14H20N6O8S	0.271807
8.46_447.2054m/z	447.205	8.46225	neg	1-Methyl-6-phenyl-1H-imidazo[4,5-b]pyridin-2-amine	HMDB0041008	Organoheterocyclic compounds	Pyridines and derivatives	Phenylpyridines		C16038	39.3	0	2M-H	C13H12N4	0.675825
13.79_285.1840m/z	285.184	13.7906	pos	1-Methylestra-1,3,5(10),6-tetraene-3,17beta-diol	70732	Unclassified	Unclassified	Unclassified			42.5	24.3	M+H	C19H24O2	-3.16813
3.41_166.0716m/z	166.072	3.40802	pos	1-Methylguanine	3778	Organoheterocyclic compounds	Imidazopyrimidines	Purines and purine derivatives		C04152	49.3	53.5	M+H	C6H7N5O	-4.45392
2.77_298.1150m/z	298.115	2.76857	pos	1-Methylguanosine	HMDB0001563	Nucleosides, nucleotides, and analogues	Purine nucleosides	Unclassified		C04545	44.6	27.1	M+H	C11H15N5O5	1.41399
4.63_499.2216m/z	499.222	4.62987	neg	1-methyl-N-(9-methyl-9-azabicyclo[3.3.1]non-3-yl)-7-(sulfooxy)-, endo- glucuronide	3146	Unclassified	Unclassified	Unclassified			37.6	0	M-H2O-H	C25H34N4O8	3.49113
6.06_155.1057m/z	155.106	6.05667	pos	1-Methylnicotinamide	HMDB0000699	Organoheterocyclic compounds	Pyridines and derivatives	Pyridinecarboxylic acids and derivatives	**	C02918	40.1	6.03	M+NH4	C7H9N2O+	2.91504
11.87_291.2298m/z	291.23	11.8691	pos	1-methylpropyl-tridecanolide	LMFA07040053	Lipids and lipid-like molecules	Fatty Acyls	Fatty esters			39.6	8.19	M+Na	C17H32O2	1.33913
3.99_157.0521n	175.086	3.98765	pos	1-Nitrosonaphthalene	70322	Benzenoids	Naphthalenes	Unclassified		C14788	39.3	4.7	M+H, M+NH4	C10H7NO	-4.33084
4.56_349.2135m/z	349.213	4.56143	pos	1-NM-PP1	45538	Unclassified	Unclassified	Unclassified			36	0	M+NH4	C20H21N5	-0.109163
9.12_380.3157m/z	380.316	9.11777	pos	1-O-(1E,3E,5E,7E,9E-eicosapentenyl)-sn-glycerol	LMGL01020040	Lipids and lipid-like molecules	Glycerolipids	Monoradylglycerols			43.3	21	M+NH4	C23H38O3	-0.577528
10.10_362.3259m/z	362.326	10.1019	pos	1-O-(2-methoxy-4-hexadecenyl)-sn-glycerol	LMGL01020038	Lipids and lipid-like molecules	Glycerolipids	Monoradylglycerols			38.6	8.52	M+NH4	C20H40O4	-1.61282
13.59_364.3404m/z	364.34	13.593	pos	1-O-(2-methoxy-hexadecyl)-sn-glycerol	LMGL01020037	Lipids and lipid-like molecules	Glycerolipids	Monoradylglycerols			37	0.875	M+NH4	C20H42O4	-4.89294
11.88_353.2671m/z	353.267	11.8844	pos	1-O-(2R-hydroxy-4Z-hexadecenyl)-sn-glycerol	LMGL01020055	Lipids and lipid-like molecules	Glycerolipids	Monoradylglycerols			43.5	30.4	M+Na	C19H38O4	2.57369
12.54_333.2986m/z	333.299	12.5358	pos	1-O-(2R-hydroxy-hexadecyl)-sn-glycerol	LMGL01020063	Lipids and lipid-like molecules	Glycerolipids	Monoradylglycerols			37.2	0.202	M+H	C19H40O4	-4.10267
13.49_392.3716m/z	392.372	13.4866	pos	1-O-(2R-hydroxy-nonadecyl)-sn-glycerol	LMGL01020065	Lipids and lipid-like molecules	Glycerolipids	Monoradylglycerols			36.8	0.433	M+NH4	C22H46O4	-4.9248
11.37_336.3102m/z	336.31	11.3693	pos	1-O-(2R-hydroxy-pentadecyl)-sn-glycerol	LMGL01020062	Lipids and lipid-like molecules	Glycerolipids	Monoradylglycerols			39.3	11.1	M+NH4	C18H38O4	-2.01335
11.81_327.2512m/z	327.251	11.8082	pos	1-O-(2R-hydroxy-tetradecyl)-sn-glycerol	LMGL01020061	Lipids and lipid-like molecules	Glycerolipids	Monoradylglycerols			37.2	0	M+Na	C17H36O4	2.02587
13.27_401.3037m/z	401.304	13.2748	pos	1-O-(2R-methoxy-4Z,7Z,10Z,13Z,16Z,19Z-docosahexaenyl)-sn-glycerol	LMGL01020044	Lipids and lipid-like molecules	Glycerolipids	Monoradylglycerols			43.9	30.5	M+H-H2O	C26H42O4	-3.11381
7.53_378.2133m/z	378.213	7.53222	pos	1-O-(8R-hydroxy-8-methyl-3Z,9-decadienoyl)-beta-D-glucopyranose	LMFA13010039	Lipids and lipid-like molecules	Fatty Acyls	Fatty acyl glycosides			44.2	74.6	M+NH4	C17H28O8	2.91826
13.01_425.3037m/z	425.304	13.0055	pos	1-Octadecyl Lysophosphatidic Acid	45219	Unclassified	Unclassified	Unclassified			46.7	43.8	M+H	C21H45O6P	2.52934
4.88_403.1967m/z	403.197	4.88102	neg	1-Octen-3-ol-3-o-beta-D-xylopyranosyl(1->6)-beta-D-glucopyranoside	71817	Unclassified	Unclassified	Unclassified			36.7	0	M-H2O-H	C19H34O10	-1.65145
4.64_440.2472m/z	440.247	4.63893	pos	1-Octen-3-yl primeveroside	LMFA13010064	Lipids and lipid-like molecules	Fatty Acyls	Fatty acyl glycosides			37.7	8.94	M+NH4	C19H34O10	-4.33972
12.36_436.2581n	437.265	12.3559	pos	1-Oleoyl Lysophosphatidic Acid (sodium salt)	5432	Unclassified	Unclassified	Unclassified			55	83.2	M+H, M+Na, M+NH4, M+H-H2O	C21H41O7P	-2.15525
12.00_397.2970m/z	397.297	11.9965	neg	1-Oleoyl-2-acetyl-sn-glycerol	424	Unclassified	Unclassified	Unclassified			36.4	0	M-H	C23H42O5	2.54214
11.13_523.2917n	524.299	11.1265	pos	1-Oleoylglycerophosphoserine	HMDB0061694	Lipids and lipid-like molecules	Glycerophospholipids	Glycerophosphoserines	***		52.2	66.5	M+H, M+Na	C24H46NO9P	1.31071
1.29_405.0481m/z	405.048	1.29145	neg	1-O-p-Coumaroyl-(b-D-glucose 6-O-sulfate)	95596	Phenylpropanoids and polyketides	Cinnamic acids and derivatives	Hydroxycinnamic acids and derivatives			37.3	0	M-H	C15H18O11S	-3.88892
0.83_386.1223n	385.114	0.827983	neg	1-O-Sinapoylglucose	HMDB0041175	Phenylpropanoids and polyketides	Cinnamic acids and derivatives	Hydroxycinnamic acids and derivatives			42.8	22.6	M-H2O-H, M-H	C17H22O10	2.63659
12.25_409.2370m/z	409.237	12.2456	neg	1-Palmitoyl Lysophosphatidic Acid	5316	Unclassified	Unclassified	Unclassified			38	13.1	M-H	C19H39O7P	2.25649
11.74_648.3885m/z	648.388	11.7382	neg	1-Palmitoyl-2-(5-hydroxy-8-oxo-6-octenoyl)-sn-glycero-3-phosphatidylcholine	69738	Unclassified	Unclassified	Unclassified			37.3	0	M-H	C32H60NO10P	0.44229
12.00_477.3217m/z	477.322	11.9965	neg	1-palmitoylglycerophosphocholine	HMDB0062541	Lipids and lipid-like molecules	Glycerophospholipids	Glycerophosphocholines	**	C04230	38	5.83	M-H2O-H	C24H51NO7P+	-1.65371
3.76_137.0452m/z	137.045	3.75583	pos	1-Pentanesulfenothioic acid	HMDB0031160	Organosulfur compounds	Sulfenyl compounds	Unclassified			37.9	0	M+H	C5H12S2	-1.17609
14.79_666.5207m/z	666.521	14.794	pos	1-tetradecanyl-2-(8-[3]-ladderane-octanyl)-sn-glycerophosphoethanolamine	LMGP02040015	Unclassified	Unclassified	Unclassified			42.8	44.4	M+H-H2O	C39H74NO6P	-1.97378
13.84_680.4980m/z	680.498	13.8364	pos	1-tetrahexanoyl-2-(8-[3]-ladderane-octanyl)-sn-glycerophosphoethanolamine	LMGP02080005	Unclassified	Unclassified	Unclassified			37	13.2	M+H-H2O	C39H72NO7P	-4.78863
15.51_428.3283n	429.336	15.5115	pos	1α,25-dihydroxyvitamin D2	41917	Unclassified	Unclassified	Unclassified			45.7	39.2	M+H, M+Na	C28H44O3	-1.81994
12.34_195.1362m/z	195.136	12.3409	pos	1α,3α,4β-p-menthane-3,8-diol	53310	Unclassified	Unclassified	Unclassified			37.7	0	M+Na	C10H20O2	3.82354
6.95_517.2234m/z	517.223	6.95437	neg	2-(2,4-dihydroxy-5-methoxyphenyl)-3-(3,7-dimethylocta-2,6-dien-1-yl)-5-hydroxy-8,8-dimethyl-4H,8H-pyrano[3,2-g]chromen-4-one	HMDB0129853	Phenylpropanoids and polyketides	Flavonoids	Flavones			41.9	26	M-H	C31H34O7	0.490145
9.93_487.2472m/z	487.247	9.93388	pos	2-(2,4-dihydroxy-5-methoxyphenyl)-3-(3,7-dimethylocta-2,6-dien-1-yl)-7-hydroxy-8-(3-methylbut-2-en-1-yl)-4H-chromen-4-one	HMDB0129710	Phenylpropanoids and polyketides	Flavonoids	Flavones			43	25.8	M+H-H2O	C31H36O6	-1.48027
10.24_194.0829m/z	194.083	10.2431	neg	2-(2,6-dihydroxy-3,4-dimethoxycyclohexylidene)acetonitrile	HMDB0125517	Organic oxygen compounds	Organooxygen compounds	Alcohols and polyols			40.5	17.6	M-H2O-H	C10H15NO4	2.99287
1.29_387.0349m/z	387.035	1.29145	neg	2-(2H-1,3-benzodioxol-5-yl)-2-oxoacetic acid	HMDB0129377	Organoheterocyclic compounds	Benzodioxoles	Unclassified			37.4	0	2M-H	C9H6O5	-2.23991
2.48_283.1304m/z	283.13	2.48192	pos	2-(2-hydroxy-4-methylpent-3-en-1-yl)-2-methyl-2H-chromen-8-ol	HMDB0134730	Organoheterocyclic compounds	Benzopyrans	1-benzopyrans			38.4	8.96	M+Na	C16H20O3	-0.261647
6.05_287.0207m/z	287.021	6.05327	neg	2-(3,4-Dihydroxybenzoyloxy)-4,6-dihydroxybenzoate	HMDB0059651	Phenylpropanoids and polyketides	Depsides and depsidones	Unclassified		C04524	41.8	29.3	M-H2O-H	C14H10O8	3.15878
5.37_280.1551m/z	280.155	5.37065	neg	2-(3-carboxy-3-(trimethylammonio)propyl)-L-histidine	HMDB0059617	Organic acids and derivatives	Carboxylic acids and derivatives	Amino acids, peptides, and analogues			46.7	43.2	M-H2O-H	C13H23N4O4+	3.48226
0.74_255.1097m/z	255.11	0.737817	neg	2-(3-Carboxy-3-aminopropyl)-L-histidine	HMDB0011655	Organic acids and derivatives	Carboxylic acids and derivatives	Amino acids, peptides, and analogues		C04441	44.9	28.2	M-H	C10H16N4O4	-0.770676
9.16_223.0629m/z	223.063	9.1626	pos	2-(3'-Methylthio)propylmalic acid	64493	Unclassified	Unclassified	Unclassified			37.1	0.026	M+H	C8H14O5S	-2.62974
5.29_296.1852m/z	296.185	5.29305	pos	2-(4-hydroxy-3-methylbut-2-en-1-yl)-4-(3-methylbut-2-en-1-yl)benzene-1,3,5-triol	HMDB0133045	Benzenoids	Phenols	Benzenetriols and derivatives			46.3	45.6	M+NH4	C16H22O4	-1.71728
5.53_291.1371m/z	291.137	5.52603	pos	2-(4-Methyl-3-pentenyl)anthraquinone	95366	Benzenoids	Anthracenes	Anthraquinones			38	13.8	M+H	C20H18O2	-2.96247
8.82_481.2199m/z	481.22	8.8209	neg	2-(4-Methyl-5-thiazolyl)ethyl hexanoate	HMDB0032421	Organoheterocyclic compounds	Azoles	Thiazoles			38.3	0	2M-H	C12H19NO2S	-0.270172
4.42_397.1255m/z	397.125	4.41888	neg	2-(4-Methyl-5-thiazolyl)ethyl propionate	88448	Organoheterocyclic compounds	Azoles	Thiazoles			38.1	0	2M-H	C9H13NO2S	-1.65552
12.08_425.3040m/z	425.304	12.0827	pos	2-(5-((3Z,13Z)-eicosa-3,13-dien-1-yl)furan-2-yl)-ethanoic acid	LMFA01150034	Lipids and lipid-like molecules	Fatty Acyls	Fatty Acids and Conjugates			46.9	43.1	M+Na	C26H42O3	3.43405
12.98_307.2283m/z	307.228	12.9784	neg	2-(5,8-Tetradecadienyl)cyclobutanone	HMDB0037519	Organic oxygen compounds	Organooxygen compounds	Carbonyl compounds			39.8	4.19	M+FA-H	C18H30O	1.58046
3.20_389.2442m/z	389.244	3.1962	pos	2-(5-hexadecylfuran-2-yl)-acetic acid	LMFA01150044	Lipids and lipid-like molecules	Fatty Acyls	Fatty Acids and Conjugates			37.5	8.02	M+K	C22H38O3	-2.96026
5.36_226.1086m/z	226.109	5.35748	neg	2-(5-Methyl-2-furanyl)-3-piperidinol	HMDB0039838	Organic nitrogen compounds	Organonitrogen compounds	Amines			47.2	47.4	M+FA-H	C10H15NO2	0.438739
0.70_296.1533m/z	296.153	0.695717	pos	2-(7'-Methylthio)heptylmalic acid	64508	Unclassified	Unclassified	Unclassified			38.1	0	M+NH4	C12H22O5S	2.36133
13.22_547.3894m/z	547.389	13.2158	pos	2-(8-[3]-ladderane-octanyl)-sn-glycero-3-phosphocholine	LMGP01060026	Unclassified	Unclassified	Unclassified			36.1	0	M+NH4	C28H52NO6P	4.38489
12.00_409.2954m/z	409.295	11.9965	neg	2-(8-[3]-ladderane-octanyl)-sn-glycerol	LMGL01020026	Unclassified	Unclassified	Unclassified			37	9.6	M+FA-H	C23H40O3	-1.63556
5.85_667.4009m/z	667.401	5.8535	pos	2-(9R-(15Z-docosenoyloxy)-3-methyl-2Z-decenoyloxy)-ethanesulfonic acid	LMFA07020002	Lipids and lipid-like molecules	Fatty Acyls	Fatty esters			37.6	0	M+K	C35H64O7S	0.670719
1.29_232.0471m/z	232.047	1.29145	neg	2-(Acetamidomethylene)succinate	63871	Unclassified	Unclassified	Unclassified			37.2	0	M+FA-H	C7H9NO5	4.35279
0.76_334.0658n	335.073	0.762383	pos	2-(alpha-D-Galactosyl)-sn-glycerol 3-phosphate	66232	Unclassified	Unclassified	Unclassified			40.2	6.78	M+H, M+K	C9H19O11P	-2.11331
2.59_360.1399m/z	360.14	2.59235	neg	2-(Arabinosylamino)-3-(glucosylamino)propanenitrile	HMDB0039505	Organic oxygen compounds	Organooxygen compounds	Carbohydrates and carbohydrate conjugates			44	32	M-H2O-H	C14H25N3O9	-3.49447
8.76_178.9932m/z	178.993	8.75673	neg	2-(Fluoromethoxy)-1,1,3,3,3-pentafluoro-1-propene (Compound A)	2424	Unclassified	Unclassified	Unclassified			38.5	0	M-H	C4H2F6O	-2.67296
1.28_314.0736m/z	314.074	1.27517	pos	2-(Formamido)-N1-(5-phospho-D-ribosyl)acetamidine	3442	Organic oxygen compounds	Organooxygen compounds	Carbohydrates and carbohydrate conjugates	**	C04640	38.1	0	M+H	C8H16N3O8P	-3.80248
14.47_623.9539m/z	623.954	14.4731	pos	2-(N-Ethyl-perfluorooctane sulfanamido) acetic acid	HMDB0061741	Organohalogen compounds	Alkyl halides	Alkyl fluorides			36.3	0	M+K	C12H8F17NO4S	0.751206
7.20_213.1131m/z	213.113	7.19585	neg	2,2'-(3-methylcyclohexane-1,1-diyl)diacetic acid	96295	Unclassified	Unclassified	Unclassified			51.5	60.2	M-H	C11H18O4	-0.387903
8.38_238.1195n	239.127	8.37983	pos	2,2,4,4,-Tetramethyl-6-(1-oxopropyl)-1,3,5-cyclohexanetrione	HMDB0033191	Lipids and lipid-like molecules	Prenol lipids	Monoterpenoids			38.8	1.66	M+H, M+Na	C13H18O4	-4.17064
9.45_599.2658m/z	599.266	9.45152	neg	2,2,4-Trimethyl-6-(1-oxo-3-phenylpropyl)-1,3,5-cyclohexanetrione	LMPK12120594	Unclassified	Unclassified	Unclassified			37	2.19	2M-H	C18H20O4	1.29006
6.40_180.1146n	181.122	6.3983	pos	2,2,7,7-Tetramethyl-1,6-dioxaspiro[4.4]nona-3,8-diene	HMDB0030007	Organic oxygen compounds	Organooxygen compounds	Ethers			40.9	8.84	M+H-H2O, M+H	C11H16O2	-2.37006
14.49_431.3155m/z	431.316	14.4882	pos	2,22-Dideoxy-3-dehydroecdysone	64607	Unclassified	Unclassified	Unclassified			41.5	16.1	M+H	C27H42O4	-0.113033
1.65_384.2170m/z	384.217	1.65132	pos	2,2-Dimethyl-3-(4-methoxyphenyl)-4-propyl-2H-1-benzopyran-7-ol acetate	70547	Unclassified	Unclassified	Unclassified			37	0	M+NH4	C23H26O4	0.152285
1.29_169.0619m/z	169.062	1.29145	neg	2,3,4-Trihydroxybenzylhydrazide	1291	Unclassified	Unclassified	Unclassified			39.7	0	M-H	C7H10N2O3	0.284681
0.70_286.1609n	331.147	0.69715	neg	2,3,4-Trioxycyclopentanone	69403	Unclassified	Unclassified	Unclassified			36.8	0	M-H, M+FA-H	C14H26O4Si	3.00399
2.32_477.1821m/z	477.182	2.31903	neg	2,3-bis (4-Hydroxyphenyl) Propionitrile	45149	Unclassified	Unclassified	Unclassified			38.6	0	2M-H	C15H13NO2	0.253464
13.82_717.5219m/z	717.522	13.8211	pos	2,3-Bis-O-(geranylgeranyl)glycerol 1-phosphate	66230	Unclassified	Unclassified	Unclassified			37.4	10.1	M+H	C43H73O6P	0.209061
4.10_383.1559m/z	383.156	4.10408	neg	2,3-Butanediol apiosylglucoside	HMDB0033063	Organic oxygen compounds	Organooxygen compounds	Carbohydrates and carbohydrate conjugates			43.6	27.3	M-H	C15H28O11	0.128744
0.90_253.1288m/z	253.129	0.897533	pos	2,3-Butanediol glucoside	95284	Organic oxygen compounds	Organooxygen compounds	Carbohydrates and carbohydrate conjugates			48.3	56.4	M+H	C10H20O7	2.4364
8.39_359.2060m/z	359.206	8.39483	pos	2,3-di-0-hexanoyl-alpha-glucopyranose	LMSL05000001	Unclassified	Unclassified	Unclassified			40.9	10.7	M+H-H2O	C18H32O8	-1.0662
8.69_305.0814m/z	305.081	8.69292	neg	2,3-Dihydro-2,3-dihydroxy-4-(4-hydroxyphenyl)-1H-phenalen-1-one	HMDB0032848	Benzenoids	Naphthalenes	Phenylnaphthalenes			39	9.9	M-H	C19H14O4	-1.60965
5.15_224.0926m/z	224.093	5.14567	neg	2,3-Dihydro-5-(3-hydroxypropanoyl)-1H-pyrrolizine	HMDB0040021	Organoheterocyclic compounds	Pyrrolizines	Unclassified			40	9.17	M+FA-H	C10H13NO2	-1.34008
8.83_251.0925m/z	251.093	8.83373	neg	2,3-Dihydro-6-methoxy-2,2-dimethyl-4H-1-benzopyran-4-one	HMDB0041410	Organoheterocyclic compounds	Benzopyrans	1-benzopyrans			45.8	34.3	M+FA-H	C12H14O3	0.114882
2.50_121.0638m/z	121.064	2.49708	pos	2,3-Dihydrobenzofuran	HMDB0013815	Organoheterocyclic compounds	Coumarans	Unclassified	***		46.3	44.5	M+H	C8H8O	-8.04916
11.03_471.2738m/z	471.274	11.0343	pos	2,3-Dihydrowithanolide E	HMDB0034057	Lipids and lipid-like molecules	Steroids and steroid derivatives	Steroid lactones			40.6	17.2	M+H-H2O	C28H40O7	-0.690387
4.09_539.2455m/z	539.246	4.0909	neg	2,3-dimethoxy-4-[(2E)-3-phenylprop-2-en-1-yl]phenol	HMDB0130347	Phenylpropanoids and polyketides	Linear 1,3-diarylpropanoids	Cinnamylphenols			36.8	4.92	2M-H	C17H18O3	2.94933
6.43_169.0867m/z	169.087	6.4334	neg	2,3-Dimethyl-2-cyclohexen-1-one	HMDB0031414	Organic oxygen compounds	Organooxygen compounds	Carbonyl compounds			37.7	0	M+FA-H	C8H12O	-2.57702
4.26_429.1531m/z	429.153	4.26123	neg	2,3-dinor Fluprostenol	45699	Unclassified	Unclassified	Unclassified			40.4	5.91	M-H	C21H25F3O6	0.131069
8.54_342.2035n	343.211	8.54248	pos	2,3-dinor, 6-keto-PGF1α	36156	Lipids and lipid-like molecules	Fatty Acyls	Eicosanoids			48	47.9	M+H, M+Na, M+H-H2O	C18H30O6	-2.04156
8.34_343.2106m/z	343.211	8.33517	pos	2,3-Dinor-6-keto-prostaglandin F1 a	58112	Lipids and lipid-like molecules	Fatty Acyls	Eicosanoids			43.3	25	M+H	C18H30O6	-2.62795
9.70_327.2161m/z	327.216	9.70373	pos	2,3-dinor-PGE1	36216	Lipids and lipid-like molecules	Fatty Acyls	Eicosanoids			48.4	48.8	M+H	C18H30O5	-1.52831
9.84_360.2734m/z	360.273	9.84188	pos	2,3-Dinor-TXB1	LMFA03030012	Lipids and lipid-like molecules	Fatty Acyls	Eicosanoids			39.4	5.14	M+NH4	C19H34O5	-3.09709
6.49_365.1921m/z	365.192	6.4903	pos	2,3-Dinor-TXB2	LMFA03030003	Lipids and lipid-like molecules	Fatty Acyls	Eicosanoids			39.5	5.41	M+Na	C18H30O6	-4.01977
10.15_484.3766m/z	484.377	10.1479	pos	2,3-epoxyphylloquinone	LMPR02030031	Lipids and lipid-like molecules	Prenol lipids	Quinone and hydroquinone lipids	**	C05849	37.2	0	M+NH4	C31H46O3	-4.01968
9.93_227.1284m/z	227.128	9.92982	neg	2,3-Hexanedione	HMDB0031491	Organic oxygen compounds	Organooxygen compounds	Carbonyl compounds			38.3	0.815	2M-H	C6H10O2	-2.20242
11.76_459.2767m/z	459.277	11.764	neg	2,3-Secoporrigenin	HMDB0030909	Organoheterocyclic compounds	Naphthofurans	Unclassified			40.7	17.4	M-H	C27H40O6	3.18398
13.75_334.3091m/z	334.309	13.7451	pos	2,4,12-Octadecatrienoic acid isobutylamide	88135	Lipids and lipid-like molecules	Fatty Acyls	Fatty amides			38.2	3.15	M+H	C22H39NO	-4.12685
9.70_171.1028m/z	171.103	9.69717	neg	2,4,4-Trimethylcyclopentanone	HMDB0031197	Organic oxygen compounds	Organooxygen compounds	Carbonyl compounds			39.7	0.798	M+FA-H	C8H14O	1.28832
9.80_349.1409m/z	349.141	9.79572	pos	2',4',6'-Trihydroxy-3'-prenyldihydrochalcone	LMPK12120482	Unclassified	Unclassified	Unclassified			39.7	7.87	M+Na	C20H22O4	-0.297757
4.46_469.1114m/z	469.111	4.45838	neg	2,4,6-trimethyl-3,5-dinitrobenzonitrile	34473	Unclassified	Unclassified	Unclassified			37.6	0	2M-H	C10H9N3O4	0.0787772
11.02_362.3409m/z	362.341	11.019	pos	2,4,8-Eicosatrienoic acid isobutylamide	HMDB0030385	Organic acids and derivatives	Carboximidic acids and derivatives	Carboximidic acids			39.4	8.16	M+H	C24H43NO	-2.37553
0.68_291.1205m/z	291.121	0.684333	neg	2,4-Bis(acetamido)-2,4,6-trideoxy-beta-L-altropyranose	73461	Unclassified	Unclassified	Unclassified			37.9	0	M+FA-H	C10H18N2O5	2.98991
0.93_333.1304m/z	333.13	0.930633	neg	2,4-Diamino-6-nitrotoluene	HMDB0060362	Benzenoids	Benzene and substituted derivatives	Nitrobenzenes		C16396	36.2	10.5	2M-H	C7H9N3O2	-3.77498
5.89_289.1224m/z	289.122	5.88762	neg	2',4'-Dihydroxy-3'-(1,1-dimethyl-2-propenyl)chalcone	LMPK12120008	Unclassified	Unclassified	Unclassified			37.8	0.395	M-H2O-H	C20H20O3	-3.16207
7.83_336.1429m/z	336.143	7.83087	pos	2,4-DIHYDROXY-3,4-DIMETHOXY-4'-ETHOXYBENZOPHENONE	43597	Unclassified	Unclassified	Unclassified			36	0	M+NH4	C17H18O6	-3.93702
7.95_365.2098m/z	365.21	7.95397	neg	2,4-Dimethyl-5-pentylthiazole	94624	Organoheterocyclic compounds	Azoles	Thiazoles			37.5	0	2M-H	C10H17NS	2.06759
13.23_221.2246m/z	221.225	13.2308	pos	2,4-Dimethyldodecane	HMDB0040376	Hydrocarbons	Saturated hydrocarbons	Alkanes			36.4	0	M+Na	C14H30	3.03936
2.84_142.0509m/z	142.051	2.83783	neg	2,4-Dimethyloxazole	88867	Organoheterocyclic compounds	Azoles	Oxazoles			38.6	0	M+FA-H	C5H7NO	-0.735943
1.29_181.0260m/z	181.026	1.29145	neg	2,4-Dinitrotoluene	68765	Unclassified	Unclassified	Unclassified			38.6	0	M-H	C7H6N2O4	2.95243
2.07_223.0632m/z	223.063	2.06995	pos	2,4'-Diphenyldiamine	73114	Unclassified	Unclassified	Unclassified			38.6	0	M+K	C12H12N2	-0.238291
12.99_407.2957m/z	407.296	12.9913	neg	2,4-Di-tert-butylphenol	HMDB0013816	Benzenoids	Benzene and substituted derivatives	Phenylpropanes			37.1	0	2M-H	C14H20O	0.321401
7.64_169.0869m/z	169.087	7.64148	neg	2,4-octadienal	LMFA06000034	Organic oxygen compounds	Organooxygen compounds	Carbonyl compounds			40.8	8.4	M+FA-H	C8H12O	-1.34158
4.84_593.2570m/z	593.257	4.84135	neg	2,5-Dibenzyl-3-hydroxy-6-methoxypyrazine	95926	Organoheterocyclic compounds	Diazines	Pyrazines			36.9	0	M-H2O-H	C38H36N4O4	1.96284
5.17_199.1435m/z	199.144	5.16872	pos	2,5-Dimethyl-4-(1-pyrrolidinyl)-3(2H)-furanone	HMDB0039784	Organoheterocyclic compounds	Dihydrofurans	Furanones			41.3	12.7	M+NH4	C10H15NO2	-3.24347
5.03_201.0765m/z	201.077	5.02617	neg	2,5-Dimethyl-4-ethoxy-3(2H)-furanone	HMDB0032232	Organoheterocyclic compounds	Dihydrofurans	Furanones			40.2	12.3	M+FA-H	C8H12O3	-1.97052
0.83_129.0192m/z	129.019	0.827983	neg	2,5-Dioxopentanoate	HMDB0060365	Organic acids and derivatives	Keto acids and derivatives	Short-chain keto acids and derivatives	**	C00433	39.4	3.23	M-H	C5H6O4	-1.26545
6.29_171.1026m/z	171.103	6.29442	neg	2,5-Octadien-1-ol	HMDB0040146	Lipids and lipid-like molecules	Fatty Acyls	Fatty alcohols			41.2	13.1	M+FA-H	C8H14O	-0.795241
7.88_302.2312m/z	302.231	7.87587	pos	2,6 dimethylheptanoyl carnitine	58391	Lipids and lipid-like molecules	Fatty Acyls	Fatty acid esters			37.9	0.0279	M+H	C16H31NO4	-4.67779
12.34_241.1924m/z	241.192	12.3409	pos	2,6,10-Trimethyl-(E,E)-2,6,10,12-tridecatetraene	97740	Lipids and lipid-like molecules	Fatty Acyls	Hydrocarbons			36.5	0	M+Na	C16H26	-1.0542
13.12_297.2437m/z	297.244	13.1188	neg	2,6,8,12-Tetramethyl-2,4-tridecadien-1-ol	LMFA05000170	Lipids and lipid-like molecules	Fatty Acyls	Fatty alcohols			38.4	9.77	M+FA-H	C17H32O	0.541303
0.63_155.0697m/z	155.07	0.634233	pos	2,6-DIHYDROXY-4-METHOXYTOLUENE	44513	Unclassified	Unclassified	Unclassified			37.4	0	M+H	C8H10O3	-3.44321
0.82_154.0145m/z	154.014	0.81515	neg	2,6-Dihydroxynicotinate	63880	Unclassified	Unclassified	Unclassified			39.2	0	M-H	C6H5NO4	-0.774065
3.99_255.0982m/z	255.098	3.98592	neg	2,6-Dihydroxypseudooxynicotine	63883	Unclassified	Unclassified	Unclassified			38.4	0	M+FA-H	C10H14N2O3	-2.28243
6.14_239.1286m/z	239.129	6.14208	neg	2,6-Diisopropylhydroquinone	2156	Unclassified	Unclassified	Unclassified			37.5	0	M+FA-H	C12H18O2	-1.5643
6.42_197.1181m/z	197.118	6.42073	neg	2,6-Dimethyl-2,3R-epoxyocta-5E,7-diene	LMPR0102010025	Unclassified	Unclassified	Unclassified			37.5	0	M+FA-H	C10H16O	-1.58448
6.80_169.1234m/z	169.123	6.80222	neg	2,6-Dimethyl-2,4-heptadiene	HMDB0031415	Hydrocarbons	Unsaturated hydrocarbons	Branched unsaturated hydrocarbons			38.7	0	M+FA-H	C9H16	-0.268573
11.93_443.3150m/z	443.315	11.932	neg	2,6-Di-tert-butyl-1,4-benzenediol	HMDB0040178	Benzenoids	Benzene and substituted derivatives	Phenylpropanes			37.6	6.95	2M-H	C14H22O2	-3.76282
11.25_185.1186m/z	185.119	11.2487	neg	2,6-Nonadien-1-ol	HMDB0031262	Lipids and lipid-like molecules	Fatty Acyls	Fatty alcohols			37.6	0	M+FA-H	C9H16O	1.92555
12.62_463.3062m/z	463.306	12.624	neg	2,6-Pipecoloxylidide	HMDB0060725	Organic acids and derivatives	Carboxylic acids and derivatives	Amino acids, peptides, and analogues			37.5	0.243	2M-H	C14H20N2O	-3.51974
4.18_272.0775m/z	272.077	4.18273	neg	2,7-Anhydro-alpha-N-acetylneuraminic acid	66198	Unclassified	Unclassified	Unclassified			39	0	M-H2O-H	C11H17NO8	-0.335345
2.48_363.1575m/z	363.157	2.48192	pos	2',7-Dihydroxy-4'-methoxy-8-prenylflavan	HMDB0036399	Phenylpropanoids and polyketides	Flavonoids	Flavans			42	27.4	M+Na	C21H24O4	2.35497
2.50_318.0607m/z	318.061	2.50068	neg	2,8-Dihydroxyquinoline-beta-D-glucuronide	HMDB0011658	Organic oxygen compounds	Organooxygen compounds	Carbohydrates and carbohydrate conjugates			40.2	9.44	M-H2O-H	C15H15NO8	-3.74125
12.04_313.2165m/z	313.217	12.0372	pos	2-[2-(4-Hydroxy-3-methoxyphenyl)ethyl]-5-octylfuran	HMDB0040928	Lipids and lipid-like molecules	Fatty Acyls	Fatty acids and conjugates			43.5	27.7	M+H-H2O	C21H30O3	0.915956
8.86_252.0991n	235.096	8.86345	pos	2-[2,4-dihydroxy-3-(3-methylbut-2-en-1-yl)phenyl]-2-hydroxyacetic acid	HMDB0137142	Benzenoids	Phenols	Benzenediols			42.9	20.6	M+H-H2O, M+H	C13H16O5	-2.63318
5.95_257.1380m/z	257.138	5.94717	pos	2-[4-(3-Hydroxypropyl)-2-methoxyphenoxy]-1,3-propanediol	HMDB0040352	Benzenoids	Phenol ethers	Anisoles			45.5	31.3	M+H	C13H20O5	-1.28339
5.31_222.0757m/z	222.076	5.30855	pos	2-{[(3,5-dimethoxyphenyl)(hydroxy)methylidene]amino}acetic acid	HMDB0131468	Benzenoids	Benzene and substituted derivatives	Benzoic acids and derivatives			43.6	21.9	M+H-H2O	C11H13NO5	-1.6765
10.63_573.2134m/z	573.213	10.6293	pos	2-{2,6-dihydroxy-4-[6-hydroxy-7-(3-methylbut-2-en-1-yl)-1-benzofuran-2-yl]phenyl}-6-(2,4-dihydroxyphenyl)-4-(hydroxymethyl)cyclohex-3-ene-1-carboxylic acid	HMDB0126150	Phenylpropanoids and polyketides	2-arylbenzofuran flavonoids	Unclassified			36.8	0	M+H	C33H32O9	2.53219
0.84_389.1746m/z	389.175	0.84065	neg	2-{4-[(1E)-1,2-diphenylbut-1-en-1-yl]phenoxy}ethan-1-ol	HMDB0142450	Phenylpropanoids and polyketides	Stilbenes	Unclassified			36.4	0	M+FA-H	C24H24O2	-3.56051
13.32_413.3393m/z	413.339	13.3206	pos	20(17->12beta)-abeo-1alpha,25-dihydroxy-24-dihomo-21-norvitamin D3	LMST03020636	Lipids and lipid-like molecules	Sterol Lipids	Secosteroids			46.8	41.8	M+H-H2O	C28H46O3	-4.98155
3.03_389.1686m/z	389.169	3.02755	pos	20,21,21-Trifluoro-3-methoxy-19-nor-17alpha-pregna-1,3,5(10),20-tetraen-17-ol	70813	Unclassified	Unclassified	Unclassified			37.2	0	M+Na	C21H25F3O2	-3.58611
4.20_541.3036m/z	541.304	4.1959	neg	20,26-dihydroxyecdysone	LMST01010184	Lipids and lipid-like molecules	Sterol Lipids	Sterols			39.1	9.79	M+FA-H	C27H44O8	3.55042
0.73_893.6614m/z	893.661	0.729217	pos	20:1-Glc-Campesterol	103419	Lipids and lipid-like molecules	Sterol Lipids	Sterols			36.2	0	M+K	C54H94O7	-2.00202
12.48_393.3008m/z	393.301	12.4781	neg	20:3(5Z,9Z,17Z)(11Me,15Me,19Me)	LMPR0103010020	Lipids and lipid-like molecules	Prenol lipids	Isoprenoids			36.3	3.49	M+FA-H	C23H40O2	-0.666885
12.75_333.2070m/z	333.207	12.7476	neg	20-carboxy Arachidonic Acid	35986	Unclassified	Unclassified	Unclassified			44	26.7	M-H	C20H30O4	-0.321728
5.12_492.2019m/z	492.202	5.12173	pos	20-COOH-leukotriene E4	HMDB0012634	Organic acids and derivatives	Carboxylic acids and derivatives	Amino acids, peptides, and analogues			41.8	32.1	M+Na	C23H35NO7S	-1.63544
0.75_349.2296m/z	349.23	0.747383	pos	20-Dihydrodydrogesterone	HMDB0060729	Phenylpropanoids and polyketides	Phenylpropanoic acids	Unclassified			38	1.17	M+K	C23H34	1.34718
13.23_303.2307m/z	303.231	13.2308	pos	20-HETE	LMFA03060009	Lipids and lipid-like molecules	Fatty Acyls	Fatty acids and conjugates	**	C14748	43.3	38.2	M+H-H2O	C20H32O3	-3.53341
11.66_479.3021m/z	479.302	11.6607	neg	20-hydroxyecdysone	LMST01010209	Lipids and lipid-like molecules	Sterol Lipids	Sterols		C02633	36.5	3.91	M-H	C27H44O7	1.35104
7.25_560.2763n	561.284	7.24707	pos	20-hydroxyecdysone 22-phosphate	LMST01010185	Lipids and lipid-like molecules	Sterol Lipids	Sterols			41.8	16.2	M+H, M+Na	C27H45O10P	2.21971
9.13_415.2326m/z	415.233	9.1297	neg	20-Hydroxy-PGF2a	HMDB0004049	Lipids and lipid-like molecules	Fatty Acyls	Eicosanoids			39	4.5	M+FA-H	C20H34O6	-3.217
5.78_436.2137m/z	436.214	5.77552	pos	20-Oxo-leukotriene E4	LMFA03020065	Lipids and lipid-like molecules	Fatty Acyls	Fatty acyl thioesters			41.3	29.2	M+H-H2O	C23H35NO6S	-3.34465
15.81_407.3292m/z	407.329	15.8086	pos	20-Tetracosene-1,18-diol	HMDB0040887	Lipids and lipid-like molecules	Fatty Acyls	Fatty alcohols			40.8	23.9	M+K	C24H48O2	1.58946
4.31_391.2073m/z	391.207	4.31278	pos	20-trifluoro-LTB4	36250	Lipids and lipid-like molecules	Fatty Acyls	Eicosanoids			40.8	50.5	M+H	C20H29F3O4	-4.41702
8.14_383.2057m/z	383.206	8.14328	neg	20-Trihydroxy-leukotriene-B4	LMFA03020066	Lipids and lipid-like molecules	Fatty Acyls	Eicosanoids			37.8	8.63	M-H	C20H32O7	-4.8131
5.17_435.1896m/z	435.19	5.172	neg	21-dimethylarsinoyl-(7Z, 10Z,13Z,16Z,19Z)-heneicosapentaenoic acid	LMFA00000028	Lipids and lipid-like molecules	Fatty Acyls	Other Fatty Acyls			43.2	20.3	M-H	C23H37AsO3	2.33931
15.05_352.2844m/z	352.284	15.0532	pos	21-hydroxyallopregnanolone	LMST02030132	Lipids and lipid-like molecules	Sterol Lipids	Steroids			37.3	3.62	M+NH4	C21H34O3	-0.606708
15.19_476.4077m/z	476.408	15.19	pos	22alpha-Hydroxyerythrodiol	HMDB0034549	Lipids and lipid-like molecules	Prenol lipids	Triterpenoids			41	12.6	M+NH4	C30H50O3	-4.68307
5.53_627.3629m/z	627.363	5.52603	pos	22-Angeloyltheasapogenol A	HMDB0032831	Lipids and lipid-like molecules	Prenol lipids	Triterpenoids			36.9	9.7	M+K	C35H56O7	-4.93761
11.49_520.3622m/z	520.362	11.4903	pos	22-Deoxocucurbitacin D	HMDB0034705	Lipids and lipid-like molecules	Steroids and steroid derivatives	Cucurbitacins			46.7	42.2	M+NH4	C30H46O6	-2.17276
7.10_519.2730m/z	519.273	7.09858	pos	22-deoxy-20,21-dihydroxyecdysone	LMST01010186	Lipids and lipid-like molecules	Sterol Lipids	Sterols			37	3.35	M+K	C27H44O7	2.37524
4.25_895.3805m/z	895.38	4.24823	neg	22-dimethylarsinoyl-(5Z,8Z, 11Z,14Z,17Z,20Z)-docosahexaenoic acid	LMFA00000029	Lipids and lipid-like molecules	Fatty Acyls	Other Fatty Acyls			37.3	0	2M-H	C24H37AsO3	-4.45901
11.49_386.3618m/z	386.362	11.4903	pos	22-oxo-tricosanoic acid	LMFA01060145	Lipids and lipid-like molecules	Fatty Acyls	Fatty Acids and Conjugates			45.1	33.6	M+NH4	C23H44O3	-2.99052
9.75_474.3396m/z	474.34	9.74973	pos	24,24-Difluoro-1,25,26-trihydroxyvitamin D3	LMST03020647	Lipids and lipid-like molecules	Sterol Lipids	Secosteroids			38.7	9.56	M+NH4	C26H42F2O4	1.53744
11.69_482.3798m/z	482.38	11.6871	pos	24,24-Difluoro-25-hydroxy-26,27-dimethylvitamin D3	LMST03020676	Lipids and lipid-like molecules	Sterol Lipids	Secosteroids			36.5	0.294	M+NH4	C29H46F2O2	-1.25375
13.82_341.2465m/z	341.246	13.8211	pos	24,25,26,27-Tetranor-23-oxo-hydroxyvitamin D3	HMDB0060114	Lipids and lipid-like molecules	Steroids and steroid derivatives	Vitamin D and derivatives			43.3	35.3	M+H-H2O	C23H34O3	-2.9289
12.01_519.2971m/z	519.297	12.0095	neg	24,25-Diacetylvulgaroside	HMDB0041366	Lipids and lipid-like molecules	Prenol lipids	Sesterterpenoids			38.3	3.04	M-H	C29H44O8	1.37061
13.76_458.3616m/z	458.362	13.7603	pos	24a,24b-Dihomo-9,10-secocholesta-5,7,10(19),24a-tetraen-1alpha,3,25-triol	LMST03020623	Lipids and lipid-like molecules	Sterol Lipids	Secosteroids			52.8	77.3	M+NH4	C29H44O3	-2.95324
8.65_498.3775m/z	498.378	8.6473	pos	24-Epibrassinolide	HMDB0041130	Lipids and lipid-like molecules	Steroids and steroid derivatives	Steroid lactones			37.6	2.81	M+NH4	C28H48O6	-2.86104
9.06_502.3505m/z	502.35	9.05812	pos	24-Hydroxyglabrolide	HMDB0035256	Lipids and lipid-like molecules	Prenol lipids	Triterpenoids			41.5	28.6	M+NH4	C30H44O5	-4.5823
11.45_402.3930m/z	402.393	11.4451	pos	24-hydroxy-tetracosanoic acid	LMFA01050213	Lipids and lipid-like molecules	Fatty Acyls	Fatty Acids and Conjugates			38.4	8.15	M+NH4	C24H48O3	-3.08695
10.13_450.3930m/z	450.393	10.1325	pos	24-methylene-5alpha-cholestan-3alpha,12alpha,16alpha-triol	LMST01031089	Unclassified	Unclassified	Unclassified			42.7	22.2	M+NH4	C28H48O3	-2.60254
12.14_345.2776m/z	345.278	12.1429	pos	24-Nor-5beta-chol-22-ene-3alpha,7alpha,12alpha-triol	LMST04060012	Unclassified	Unclassified	Unclassified			39.1	7.55	M+H-H2O	C23H38O3	-3.22661
8.82_414.3196m/z	414.32	8.81845	pos	24-Nor-5beta-cholane-3alpha,7alpha,12alpha,22,23-pentol	LMST04060001	Unclassified	Unclassified	Unclassified			39.4	8.68	M+NH4	C23H40O5	-4.46202
9.30_398.3256m/z	398.326	9.29675	pos	24-Nor-5beta-cholane-3alpha,7alpha,12alpha,23-tetrol	LMST04060003	Unclassified	Unclassified	Unclassified			39.4	8.36	M+NH4	C23H40O4	-2.35596
11.40_363.2876m/z	363.288	11.3998	pos	24-Nor-5β-chol-22-ene-3α,7α,12α-triol	43158	Unclassified	Unclassified	Unclassified			47.9	57.8	M+H	C23H38O3	-4.90402
12.54_365.3057m/z	365.306	12.5358	pos	24-Nor-5β-cholane-3α,6α,23-triol	4123	Unclassified	Unclassified	Unclassified			38.8	0	M+H	C23H40O3	1.91136
11.35_396.2893n	397.296	11.3539	pos	24-Nor-5β-cholane-3α,7α,12α,22,23-pentol	43152	Unclassified	Unclassified	Unclassified			49.8	68.8	M+H-H2O, M+Na, M+H	C23H40O5	4.40895
12.14_380.2924n	381.3	12.1429	pos	24-Nor-5β-cholane-3α,7α,12α,23-tetrol	43154	Unclassified	Unclassified	Unclassified			50.7	58.2	M+H, M+Na, M+H-H2O	C23H40O4	-0.554061
12.69_483.3066m/z	483.307	12.6868	pos	24-Nor-9,11-seco-11-acetoxy-3,6-dihydroxycholest-7,22-dien-9-one	LMST03020680	Lipids and lipid-like molecules	Sterol Lipids	Secosteroids			44.2	34.2	M+Na	C28H44O5	-3.35656
12.78_401.3054m/z	401.305	12.7777	pos	24-northornasterol A	LMST01010320	Lipids and lipid-like molecules	Sterol Lipids	Sterols			39.6	30.3	M+H-H2O	C26H42O4	0.869657
11.84_475.3066m/z	475.307	11.8415	neg	24-Oxo-1alpha,25-dihydroxyvitamin D3	HMDB0060128	Lipids and lipid-like molecules	Steroids and steroid derivatives	Vitamin D and derivatives			42.7	17.9	M+FA-H	C27H42O4	0.301229
13.31_592.4575m/z	592.457	13.3053	pos	24Z-ethylidene-cholest-5-en-3beta-ol 3-O-beta-D-glucopyranoside	84135	Unclassified	Unclassified	Unclassified			37.7	0	M+NH4	C35H58O6	0.551279
6.47_749.3409m/z	749.341	6.47157	neg	25-Acetyl-6,7-didehydrofevicordin F 3-glucoside	HMDB0036338	Lipids and lipid-like molecules	Steroids and steroid derivatives	Steroidal glycosides			37.9	9.71	M+FA-H	C37H52O13	2.64757
10.91_493.3162m/z	493.316	10.9141	neg	25-deoxyecdysone	LMST01010187	Lipids and lipid-like molecules	Sterol Lipids	Sterols			38.2	18.4	M+FA-H	C27H44O5	-1.99171
14.08_401.3400m/z	401.34	14.0772	pos	25-Hydroxytachysterol3	HMDB0006722	Lipids and lipid-like molecules	Steroids and steroid derivatives	Vitamin D and derivatives			39.2	8.97	M+H	C27H44O2	-3.57823
13.32_453.2991m/z	453.299	13.3206	pos	25-Hydroxyvitamin D3-26,23-lactol	HMDB0060127	Lipids and lipid-like molecules	Steroids and steroid derivatives	Vitamin D and derivatives			41.5	27.8	M+Na	C27H42O4	3.7333
11.55_429.2997m/z	429.3	11.5506	pos	25-Hydroxyvitamin D3-26,23-lactone	HMDB0060126	Lipids and lipid-like molecules	Steroids and steroid derivatives	Vitamin D and derivatives			49.4	50.9	M+H	C27H40O4	-0.650273
4.50_843.3925m/z	843.392	4.49943	pos	25-O-Deacetylrifabutin	2305	Unclassified	Unclassified	Unclassified			37.3	0	M+K	C44H60N4O10	-2.04657
5.26_881.3934m/z	881.393	5.26205	pos	26-(2-Glucosyl-6-acetylglucosyl]-1,3,11,22-tetrahydroxyergosta-5,24-dien-26-oate	HMDB0040406	Lipids and lipid-like molecules	Fatty Acyls	Fatty acid esters			37.5	2.39	M+K	C42H66O17	0.273125
15.11_440.3634n	441.371	15.1133	pos	26,27-Dihomo-1α-hydroxyvitamin D2	41937	Unclassified	Unclassified	Unclassified			50	62.6	M+H, M+Na	C30H48O2	-4.67517
15.25_387.3246m/z	387.325	15.2513	pos	26:5(8Z,11Z,14Z,17Z,20Z)	LMFA01030845	Lipids and lipid-like molecules	Fatty Acyls	Fatty Acids and Conjugates			41.4	23	M+H	C26H42O2	-2.94863
9.54_407.2912m/z	407.291	9.5369	pos	26:6(8Z,11Z,14Z,17Z,20Z,23Z)	LMFA01030838	Lipids and lipid-like molecules	Fatty Acyls	Fatty Acids and Conjugates			42.6	32.4	M+Na	C26H40O2	-2.22646
5.62_683.3622m/z	683.362	5.61897	neg	26-Glucosyl-1,3,11,22-tetrahydroxyergosta-5,24-dien-26-oate	HMDB0040405	Lipids and lipid-like molecules	Steroids and steroid derivatives	Bile acids, alcohols and derivatives			37	1.79	M+FA-H	C34H54O11	-4.13829
5.76_500.3428m/z	500.343	5.75985	pos	26-hydroxycholesterol 3-sulfate	LMST05020013	Lipids and lipid-like molecules	Sterol Lipids	Steroid conjugates			37.2	3.6	M+NH4	C27H46O5S	4.93073
13.98_481.3535m/z	481.353	13.9837	neg	27-Deoxy-5b-cyprinol	HMDB0001231	Lipids and lipid-like molecules	Steroids and steroid derivatives	Bile acids, alcohols and derivatives	**	C05446	40.2	4.05	M+FA-H	C27H48O4	0.0558989
13.14_425.3381m/z	425.338	13.1406	pos	27-Hydroxycholesterol	6487	Lipids and lipid-like molecules	Steroids and steroid derivatives	Bile acids, alcohols and derivatives		C06340	44.4	32.1	M+Na	C27H46O2	-2.22799
11.47_447.3118m/z	447.312	11.4674	neg	27-nor-22R-hydroxy-5alpha-cholestan-3,6-dione	LMST01010334	Unclassified	Unclassified	Unclassified			36.3	7.39	M+FA-H	C26H42O3	0.459246
10.41_497.3111m/z	497.311	10.4109	neg	27-nor-24S-methylcholestan-3beta,4beta,5alpha,6alpha,7beta,8beta,14alpha,15alpha,24-nonol	84028	Lipids and lipid-like molecules	Sterol Lipids	Sterols			37.3	0	M-H2O-H	C27H48O9	-1.82263
9.72_461.3223m/z	461.322	9.71905	pos	27-Nor-5b-cholestane-3a,7a,12a,24,25-pentol	HMDB0002126	Lipids and lipid-like molecules	Steroids and steroid derivatives	Bile acids, alcohols and derivatives			47.2	46.8	M+Na	C26H46O5	-3.32653
10.58_453.3217m/z	453.322	10.5784	neg	27-Norcholestanehexol	LMST04020029	Lipids and lipid-like molecules	Steroids and steroid derivatives	Bile acids, alcohols and derivatives			38.3	15.3	M-H	C26H46O6	-1.08975
13.46_438.3328n	439.355	13.4563	pos	27-Nor-cholestane-pentol	LMST01010213	Lipids and lipid-like molecules	Sterol Lipids	Sterols			39.3	13	M+H-H2O, M+H	C26H46O5	-3.86284
6.95_815.4211m/z	815.421	6.9471	pos	27-O-demethylrifabutin	HMDB0061043	Benzenoids	Benzene and substituted derivatives	Unclassified			42.3	29.9	M+H-H2O	C45H60N4O11	-1.81552
12.61_411.3239m/z	411.324	12.6115	pos	28:7(n-6)	96770	Lipids and lipid-like molecules	Fatty Acyls	Fatty Acids and Conjugates			51	62.1	M+H	C28H42O2	-4.52815
9.06_512.3933m/z	512.393	9.05812	pos	28-Homobrassinolide	HMDB0030423	Lipids and lipid-like molecules	Steroids and steroid derivatives	Steroid lactones			38.5	2.5	M+NH4	C29H50O6	-2.56195
15.72_455.3857m/z	455.386	15.7181	pos	29:3(5Z,9Z,23Z)	LMFA01030904	Lipids and lipid-like molecules	Fatty Acyls	Fatty Acids and Conjugates			41.1	10.9	M+Na	C29H52O2	-0.484656
5.26_983.5034m/z	983.503	5.26483	neg	29-demethylgeodisterol-O-sulfite	LMST01031091	Lipids and lipid-like molecules	Sterol Lipids	Sterols			37	0	2M-H	C27H40O6S	1.58269
15.98_441.3012m/z	441.301	15.9769	pos	2-Acetoxy-3-geranylgeranyl-1,4-dihydroxybenzene	HMDB0040748	Lipids and lipid-like molecules	Prenol lipids	Diterpenoids			36.5	13	M+H	C28H40O4	2.86726
4.05_182.0803m/z	182.08	4.04963	pos	2-Acetyl-1,5,6,7-tetrahydro-6-hydroxy-7-(hydroxymethyl)-4H-azepine-4-one	HMDB0035177	Organoheterocyclic compounds	Azepines	Unclassified			36.9	0	M+H-H2O	C9H13NO4	-4.45455
5.82_182.0820m/z	182.082	5.82378	neg	2-Acetyl-1-ethylpyrrole	HMDB0029759	Organic oxygen compounds	Organooxygen compounds	Carbonyl compounds			38.5	3.31	M+FA-H	C8H11NO	-1.71888
5.70_281.1878m/z	281.188	5.69752	pos	2-Acetyl-3,5,5,6,8,8-hexamethyl-5,6,7,8- tetrahydronaphthalene	HMDB0061860	Benzenoids	Tetralins	Unclassified			39.4	0.0788	M+Na	C18H26O	1.02145
14.63_365.3049m/z	365.305	14.6257	pos	2-AG ether	64848	Lipids and lipid-like molecules	Endocannabinoids	Unclassified			36.6	6.08	M+H	C23H40O3	-0.282205
9.55_367.2440m/z	367.244	9.55207	pos	2alpha,3alpha-(Difluoromethylene)-5alpha-androstan-17beta-ol acetate	70795	Unclassified	Unclassified	Unclassified			38.1	2.83	M+H	C22H32F2O2	-0.980866
13.82_447.2869m/z	447.287	13.8211	pos	2alpha-Fluoro-19-nor-22-oxa-1alpha,25-dihydroxyvitamin D3	LMST03020616	Lipids and lipid-like molecules	Sterol Lipids	Secosteroids			37.7	0.754	M+Na	C25H41FO4	-2.7323
15.87_336.3246m/z	336.325	15.8699	pos	2-amino-14,16-dimethyloctadecan-3-ol	53931	Unclassified	Unclassified	Unclassified			38.7	0	M+Na	C20H43NO	2.82991
1.29_172.0616m/z	172.062	1.29145	neg	2-amino-2,3,7-trideoxy-D-lyxo-hept-6-ulosonic acid	LMFA01050473	Lipids and lipid-like molecules	Fatty Acyls	Fatty Acids and Conjugates			45.8	36.6	M-H2O-H	C7H13NO5	0.244478
3.79_173.1279m/z	173.128	3.78715	pos	2-Amino-2-Norbornanecarboxylic acid	44702	Unclassified	Unclassified	Unclassified			37.4	0	M+NH4	C8H13NO2	-3.48814
1.31_550.2174m/z	550.217	1.30667	pos	2-amino-4-({1-[(carboxymethyl)-C-hydroxycarbonimidoyl]-2-[(2,3-dihydroxy-2-pentyl-1-phenylpropyl)sulfanyl]ethyl}-C-hydroxycarbonimidoyl)butanoic acid	HMDB0126538	Organic acids and derivatives	Carboxylic acids and derivatives	Amino acids, peptides, and analogues			37.4	13.2	M+Na	C24H37N3O8S	-3.70696
10.45_452.1499m/z	452.15	10.4498	neg	2-amino-4-({1-[(carboxymethyl)-C-hydroxycarbonimidoyl]-2-[(2-methyl-3-oxo-1-phenylpropyl)sulfanyl]ethyl}-C-hydroxycarbonimidoyl)butanoic acid	HMDB0133618	Organic acids and derivatives	Carboxylic acids and derivatives	Amino acids, peptides, and analogues			36.4	2.38	M-H	C20H27N3O7S	0.558586
1.34_452.1340m/z	452.134	1.3436	neg	2-amino-4-({1-[(carboxymethyl)-C-hydroxycarbonimidoyl]-2-[(3-hydroxy-3-methyl-1-oxobutan-2-yl)sulfanyl]ethyl}-C-hydroxycarbonimidoyl)butanoic acid	HMDB0129422	Organic acids and derivatives	Carboxylic acids and derivatives	Amino acids, peptides, and analogues			44.6	33.2	M+FA-H	C15H25N3O8S	-1.16178
15.40_599.2025m/z	599.202	15.4041	pos	2-amino-4-({1-[(carboxymethyl)-C-hydroxycarbonimidoyl]-2-{[2-(3,5-dihydroxyphenyl)-2-hydroxy-1-(3-hydroxy-4-methoxyphenyl)ethyl]sulfanyl}ethyl}-C-hydroxycarbonimidoyl)butanoic acid	HMDB0134609	Organic acids and derivatives	Carboxylic acids and derivatives	Amino acids, peptides, and analogues			36.8	0.0208	M+NH4	C25H31N3O11S	1.27493
3.69_712.2202m/z	712.22	3.68893	neg	2-amino-4-({1-[(carboxymethyl)-C-hydroxycarbonimidoyl]-2-{[5,10-dihydroxy-8,8-dimethyl-6-(2-methylpropanoyl)-2-oxo-4-phenyl-2H,8H,9H,10H-pyrano[2,3-h]chromen-9-yl]sulfanyl}ethyl}-C-hydroxycarbonimidoyl)butanoic acid	HMDB0126107	Organic acids and derivatives	Carboxylic acids and derivatives	Amino acids, peptides, and analogues			38.2	3.26	M-H	C34H39N3O12S	2.81606
3.80_714.2340m/z	714.234	3.80282	pos	2-amino-4-({1-[(carboxymethyl)-C-hydroxycarbonimidoyl]-2-{[5,9-dihydroxy-8,8-dimethyl-6-(2-methylpropanoyl)-2-oxo-4-phenyl-2H,8H,9H,10H-pyrano[2,3-h]chromen-10-yl]sulfanyl}ethyl}-C-hydroxycarbonimidoyl)butanoic acid	HMDB0126106	Organic acids and derivatives	Carboxylic acids and derivatives	Amino acids, peptides, and analogues			45.2	41.8	M+H	C34H39N3O12S	1.73897
1.29_574.1345m/z	574.135	1.29145	neg	2-amino-4-[(2-{[1-carboxy-2-(6,7-dimethoxy-2H-1,3-benzodioxol-5-yl)-2-hydroxyethyl]sulfanyl}-1-[(carboxymethyl)-C-hydroxycarbonimidoyl]ethyl)-C-hydroxycarbonimidoyl]butanoic acid	HMDB0128723	Organic acids and derivatives	Carboxylic acids and derivatives	Amino acids, peptides, and analogues			37.7	0.344	M-H	C22H29N3O13S	-0.550403
4.39_210.0768m/z	210.077	4.39255	neg	2-amino-4'-hydroxy-Propiophenone	2018	Unclassified	Unclassified	Unclassified			37.4	0	M+FA-H	C9H11NO2	-2.26392
4.00_307.1348m/z	307.135	4.00313	pos	2-Amino-4-oxo-6-(1,2,3-Trihydroxypropyl)-diquinoid-7,8-dihydroxypterin	6004	Unclassified	Unclassified	Unclassified			38.6	0	M+NH4	C9H15N5O6	-4.30802
1.29_312.0584m/z	312.058	1.29145	neg	2-Amino-4-oxo-6-(1,2-dioxoprolyl)-7,8-dihydroxypteridine	6226	Unclassified	Unclassified	Unclassified			38.5	0	M+FA-H	C9H9N5O5	-0.71049
4.03_233.1485m/z	233.149	4.03413	pos	2-amino-8-oxo-9,10-epoxy-decanoic acid	LMFA01060176	Lipids and lipid-like molecules	Fatty Acyls	Fatty Acids and Conjugates		C12027	43.6	30.1	M+NH4	C10H17NO4	-4.93591
0.90_186.0408m/z	186.041	0.904467	neg	2-Aminomuconic acid semialdehyde	HMDB0001280	Organic acids and derivatives	Carboxylic acids and derivatives	Amino acids, peptides, and analogues	**	C03824	38.5	0	M+FA-H	C6H7NO3	0.0778464
12.08_282.2781m/z	282.278	12.0827	pos	2-amino-octadecanoic acid	LMFA01100009	Lipids and lipid-like molecules	Fatty Acyls	Fatty Acids and Conjugates			43	21.5	M+H-H2O	C18H37NO2	-3.64318
3.78_385.1717m/z	385.172	3.77827	neg	2-Anthramine	70045	Unclassified	Unclassified	Unclassified			38.7	0	2M-H	C14H11N	1.79976
1.28_175.0857n	158.082	1.27517	pos	2-Benzimidazolylguanidine	68668	Unclassified	Unclassified	Unclassified			36.1	0	M+H-H2O, M+H	C8H9N5	-0.58512
13.38_446.3397n	491.338	13.3849	neg	2beta-methoxy-1alpha,25-dihydroxyvitamin D3	LMST03020603	Lipids and lipid-like molecules	Sterol Lipids	Secosteroids			36.8	6.17	M-H, M+FA-H	C28H46O4	0.285501
10.16_684.4482m/z	684.448	10.1625	pos	2-carboxy-2-amino-3-O-(13'-methyltetradecanoyl)-4-hydroxy-17-methyloctadec-5-ene-1-sulfonic acid	LMSP01080042	Unclassified	Unclassified	Unclassified			39.5	17.3	M+Na	C35H67NO8S	0.3926
9.84_242.1515n	241.145	9.83932	neg	2-Carboxy-4-dodecanolide	HMDB0030987	Organoheterocyclic compounds	Lactones	Gamma butyrolactones			38.2	0.931	M-H2O-H, M-H	C13H22O4	-1.14645
7.43_213.1130m/z	213.113	7.425	neg	2-Carboxy-5,7-dimethyl-4-octanolide	HMDB0030986	Organoheterocyclic compounds	Lactones	Gamma butyrolactones			41.8	18	M-H	C11H18O4	-0.9555
10.03_322.9936m/z	322.994	10.033	neg	2-C-Methyl-D-erythritol 2,4-cyclodiphosphate	64016	Unclassified	Unclassified	Unclassified			38.7	0	M+FA-H	C5H12O9P2	-0.880452
0.80_215.0336m/z	215.034	0.802483	neg	2-C-Methyl-D-erythritol 4-phosphate	64013	Unclassified	Unclassified	Unclassified			38.3	0	M-H	C5H13O7P	4.41731
4.96_318.1094m/z	318.109	4.96018	neg	2-cyano-N,N-diethyl-3-(4-hydroxy-3-methoxy-5-nitrophenyl)prop-2-enamide	HMDB0142237	Phenylpropanoids and polyketides	Cinnamic acids and derivatives	Hydroxycinnamic acids and derivatives			38.6	0	M-H	C15H17N3O5	-0.547506
13.17_191.1786m/z	191.179	13.17	pos	2-Cyclotetradecen-1-one	HMDB0039884	Organic oxygen compounds	Organooxygen compounds	Carbonyl compounds			47.1	45.8	M+H-H2O	C14H24O	-4.0906
10.27_191.1785m/z	191.179	10.267	pos	2-Decylfuran	HMDB0032215	Organoheterocyclic compounds	Heteroaromatic compounds	Unclassified			44.9	35.1	M+H-H2O	C14H24O	-4.34581
0.96_292.1028m/z	292.103	0.958533	pos	2-Deoxy-2,3-dehydro-N-acetylneuraminic acid	66213	Unclassified	Unclassified	Unclassified			42.2	27	M+H	C11H17NO8	0.321398
11.84_487.3066m/z	487.307	11.8415	neg	2-deoxy-20-hydroxy-5alpha-ecdysone 3-acetate	LMST01010191	Lipids and lipid-like molecules	Sterol Lipids	Sterols			39.4	9.53	M-H2O-H	C29H46O7	0.167678
12.82_562.3152m/z	562.315	12.8233	pos	2-deoxy-20-hydroxyecdysone 22-phosphate	LMST01010181	Lipids and lipid-like molecules	Sterol Lipids	Sterols			41.4	22	M+NH4	C27H45O9P	2.35638
12.83_509.3478m/z	509.348	12.8289	neg	2-Deoxybrassinolide	HMDB0041135	Lipids and lipid-like molecules	Steroids and steroid derivatives	Steroid lactones			36.3	7.54	M+FA-H	C28H48O5	-1.20537
8.26_292.9839m/z	292.984	8.2581	neg	2-Deoxy-D-ribose 1,5-bisphosphate	66127	Unclassified	Unclassified	Unclassified			38.3	0	M-H	C5H12O10P2	2.14961
4.24_528.2870n	527.242	4.23507	neg	2-deoxyecdysone 22-phosphate	LMST01010183	Lipids and lipid-like molecules	Sterol Lipids	Sterols			39.1	22.7	M-H2O-H, M-H	C27H45O8P	3.44793
0.90_348.0697m/z	348.07	0.897533	pos	2'-Deoxyguanosine 5'-monophosphate	HMDB0001044	Nucleosides, nucleotides, and analogues	Purine nucleotides	Purine deoxyribonucleotides	**	C00362	37.4	0	M+H	C10H14N5O7P	-2.04551
4.58_304.1281n	303.119	4.57703	neg	2'-Deoxymugineic acid	HMDB0033909	Organic acids and derivatives	Carboxylic acids and derivatives	Amino acids, peptides, and analogues			42.5	22.1	M-H2O-H, M-H	C12H20N2O7	3.52001
6.03_291.1415m/z	291.141	6.0276	neg	2-Deoxystreptidine	65800	Unclassified	Unclassified	Unclassified			37	0	M+FA-H	C8H18N6O3	-3.19653
9.96_333.2044m/z	333.204	9.95565	neg	2-Dimethylamino-5,6-dimethylpyrimidin-4-ol	68685	Unclassified	Unclassified	Unclassified			39.2	0	2M-H	C8H13N3O	-0.00714974
12.27_325.1858m/z	325.186	12.2715	neg	2-Dodecylbenzenesulfonic acid	HMDB0031031	Benzenoids	Benzene and substituted derivatives	Benzenesulfonic acids and derivatives			40.9	17.3	M-H	C18H30O3S	4.57029
2.87_357.2229m/z	357.223	2.87455	pos	2E,4E,6E,8E,10E,12E,14E,16E,18E,20E,22E.24E,26E-hexacosadodecaenal	LMFA06000269	Lipids and lipid-like molecules	Fatty Acyls	Fatty aldehydes			37.7	5.53	M+H	C26H28O	4.4912
5.81_210.1480m/z	210.148	5.80652	pos	2E,4E,8Z,10E-dodecatetraenoic acid	LMFA01030240	Lipids and lipid-like molecules	Fatty Acyls	Fatty Acids and Conjugates			47	43.5	M+NH4	C12H16O2	-4.29027
10.67_213.1133m/z	213.113	10.6689	neg	2E,7-Octadienyl acetate	LMFA07010187	Lipids and lipid-like molecules	Fatty Acyls	Fatty esters			39.1	6.97	M+FA-H	C10H16O2	0.615191
6.50_245.1026m/z	245.103	6.49707	neg	2E-Decenedioic acid	LMFA01170032	Lipids and lipid-like molecules	Fatty Acyls	Fatty Acids and Conjugates			40.5	16.5	M+FA-H	C10H16O4	-2.12531
10.49_156.1156n	137.098	10.4881	neg	2-Ethyl-1,6-dioxaspiro[4.4]nonane	LMPK09000014	Unclassified	Unclassified	Unclassified			37.3	0	M-H2O-H, M-H	C9H16O2	3.48224
13.23_184.1456n	185.153	13.2308	pos	2-Ethyl-1,7-dioxaspiro[5.5]undecane	LMPK09000020	Unclassified	Unclassified	Unclassified			36.9	0	M+H-H2O, M+H	C11H20O2	-4.04293
4.93_188.0749m/z	188.075	4.93402	neg	2-Ethyl-2,5-dihydro-4,5-dimethylthiazole	92144	Organoheterocyclic compounds	Azolines	Thiazolines			38.5	0	M+FA-H	C7H13NS	-1.22649
7.13_199.0974m/z	199.097	7.13252	neg	2-Ethylacrylic acid	HMDB0001862	Lipids and lipid-like molecules	Fatty Acyls	Fatty acids and conjugates			38.7	0.388	2M-H	C5H8O2	-0.949698
6.74_250.1444m/z	250.144	6.73838	neg	2-Ethylethcathinone	96614	Unclassified	Unclassified	Unclassified			36.7	0	M+FA-H	C13H19NO	-2.51667
5.26_247.1182m/z	247.118	5.26483	neg	2-Ethylsuberic acid	HMDB0059708	Lipids and lipid-like molecules	Fatty Acyls	Fatty acids and conjugates			47.5	43.7	M+FA-H	C10H18O4	-2.37354
0.82_279.0472m/z	279.047	0.81515	neg	2-Fluorobenzoate	65752	Unclassified	Unclassified	Unclassified			39.2	0	2M-H	C7H5FO2	-0.846706
6.60_210.1251n	211.132	6.59745	pos	2-furan-octanoic acid	LMFA01150037	Lipids and lipid-like molecules	Fatty Acyls	Fatty Acids and Conjugates			45.7	32.7	M+H-H2O, M+H	C12H18O3	-2.22494
9.16_462.3047m/z	462.305	9.1626	pos	2-glyceryl-6-keto-PGF1alpha	LMFA03010188	Lipids and lipid-like molecules	Fatty Acyls	Eicosanoids			38.5	2.8	M+NH4	C23H40O8	-3.27022
9.27_465.2241m/z	465.224	9.26675	pos	2-glyceryl-PGE2	LMFA03010185	Lipids and lipid-like molecules	Fatty Acyls	Eicosanoids			45	31.4	M+K	C23H38O7	-1.81787
10.03_446.3093m/z	446.309	10.0252	pos	2-glyceryl-PGF2alpha	LMFA03010182	Lipids and lipid-like molecules	Fatty Acyls	Eicosanoids			39.6	11.2	M+NH4	C23H40O7	-4.50378
8.41_473.2751m/z	473.275	8.41127	neg	2-glyceryl-PGF2α	36229	Unclassified	Unclassified	Unclassified			36.1	0	M+FA-H	C23H40O7	-1.2129
0.82_275.0522m/z	275.052	0.8217	pos	2H-1-Benzopyran-2-one, 6-(1,2-dihydroxyethyl)-7-hydroxy-8-methoxy-	1212	Unclassified	Unclassified	Unclassified			36.9	0	M+Na	C12H12O6	-1.53658
13.67_313.2383m/z	313.238	13.6659	neg	2-heptadecylenic acid	LMFA01030059	Lipids and lipid-like molecules	Fatty Acyls	Fatty Acids and Conjugates			38	6.67	M+FA-H	C17H32O2	-0.650038
5.22_230.1033m/z	230.103	5.22498	neg	2-Hepteneoylglycine	HMDB0094728	Organic acids and derivatives	Carboxylic acids and derivatives	Amino acids, peptides, and analogues			49.1	48.7	M+FA-H	C9H15NO3	-0.725378
4.17_251.1584m/z	251.158	4.17347	pos	2-Heptylbenzothiazole	94574	Organoheterocyclic compounds	Benzothiazoles	Unclassified			37	0	M+NH4	C14H19NS	3.05504
4.09_321.1816m/z	321.182	4.0909	neg	2H-Indol-2-one, 4-[2-(dipropylamino)ethyl]-1,3-dihydro-7-hydroxy-	2363	Unclassified	Unclassified	Unclassified			37.9	0	M+FA-H	C16H24N2O2	-1.46879
5.79_201.1134m/z	201.113	5.78562	neg	2-Hydroxy-2,6,6-trimethylcyclohexanone	HMDB0037023	Organic oxygen compounds	Organooxygen compounds	Carbonyl compounds			44.6	24.7	M+FA-H	C9H16O2	1.26104
15.50_470.4181m/z	470.418	15.4961	pos	2-Hydroxy-24-keto-octacosanolide	LMFA07040063	Lipids and lipid-like molecules	Fatty Acyls	Fatty esters			38.1	9.98	M+NH4	C28H52O4	-4.97136
10.42_251.1272m/z	251.127	10.418	pos	2-hydroxy-3-[4-hydroxy-3-(3-methylbut-2-en-1-yl)phenyl]propanoic acid	HMDB0133182	Phenylpropanoids and polyketides	Phenylpropanoic acids	Unclassified			47.2	41.8	M+H	C14H18O4	-2.49922
0.67_118.0640n	157.034	0.665383	pos	2-Hydroxy-3-methylbutyric acid	HMDB0000407	Lipids and lipid-like molecules	Fatty Acyls	Fatty acids and conjugates	***		36.4	0	M+NH4, M+K	C5H10O3	8.72783
10.63_309.2410m/z	309.241	10.6293	pos	2-hydroxy-3-methylhexadecanoic acid	LMFA01050368	Lipids and lipid-like molecules	Fatty Acyls	Fatty Acids and Conjugates			37.4	22.2	M+Na	C17H34O3	3.45256
3.52_224.0561m/z	224.056	3.52312	neg	2-Hydroxy-4,7-dimethoxy-2H-1,4-benzoxazin-3(4H)-one	HMDB0037264	Organoheterocyclic compounds	Benzoxazines	Benzoxazinones			43.3	28.9	M-H	C10H11NO5	-1.49152
3.69_168.0302m/z	168.03	3.68893	neg	2-Hydroxy-4-imino-2,5-cyclohexadienone	HMDB0031713	Organic nitrogen compounds	Organonitrogen compounds	Quinonimines			50.9	61.6	M+FA-H	C6H5NO2	-0.16547
2.53_367.0946m/z	367.095	2.52742	pos	2-Hydroxy-7,8-dehydrograndiflorone	LMPK12120415	Lipids and lipid-like molecules	Polyketides	Flavonoids			39.9	8.35	M+K	C19H20O5	1.13382
5.16_249.0974m/z	249.097	5.15883	neg	2-hydroxy-7-methyl-Octanedioic acid	LMFA01170136	Lipids and lipid-like molecules	Fatty Acyls	Fatty Acids and Conjugates			40.3	15.1	M+FA-H	C9H16O5	-2.80318
13.37_328.2840m/z	328.284	13.3658	pos	2-hydroxy-8-(2-octylcycloprop-1-en-1-yl)octanoic acid;	LMFA01140051	Lipids and lipid-like molecules	Fatty Acyls	Fatty Acids and Conjugates			42.6	20.8	M+NH4	C19H34O3	-1.9455
11.92_317.2088m/z	317.209	11.9151	pos	2-hydroxy-9Z,12Z,15Z-octadecatrienoic acid	35571	Unclassified	Unclassified	Unclassified			37.8	0	M+Na	C18H30O3	0.384283
10.45_219.1734m/z	219.173	10.4478	pos	2-Hydroxyacorenone	HMDB0030916	Organic oxygen compounds	Organooxygen compounds	Carbonyl compounds			46.1	41.1	M+H-H2O	C15H24O2	-4.11996
2.55_151.0497n	150.042	2.55302	neg	2-Hydroxyadenine	HMDB0000403	Organoheterocyclic compounds	Imidazopyrimidines	Purines and purine derivatives			43.2	19	M-H, 2M-H	C5H5N5O	2.11764
2.48_164.0469n	182.081	2.48192	pos	2-Hydroxycinnamic acid	HMDB0002641	Phenylpropanoids and polyketides	Cinnamic acids and derivatives	Hydroxycinnamic acids and derivatives	***	C01772	58.4	96.3	M+H, M+NH4, M+H-H2O	C9H8O3	-2.49562
5.60_218.1152n	219.121	5.60402	pos	2-Hydroxydecanedioic acid	HMDB0000424	Organic acids and derivatives	Hydroxy acids and derivatives	Medium-chain hydroxy acids and derivatives			50.9	59.7	M+H-H2O, M+H, M+NH4	C10H18O5	-1.11316
4.89_439.1862m/z	439.186	4.89418	neg	2-Hydroxy-desipramine glucuronide	HMDB0060716	Organoheterocyclic compounds	Benzazepines	Dibenzazepines			38.6	4.7	M-H2O-H	C24H30N2O7	-2.74063
9.49_289.1793m/z	289.179	9.4909	pos	2-hydroxyestradiol	LMST02010027	Lipids and lipid-like molecules	Steroids and steroid derivatives	Estrane steroids		C05301	41.5	17.2	M+H	C18H24O3	-1.84327
0.89_106.9901m/z	106.99	0.891467	neg	2-Hydroxyethylphosphonate	63584	Unclassified	Unclassified	Unclassified			38.9	0	M-H2O-H	C2H7O4P	-2.15134
3.91_272.1241m/z	272.124	3.90965	pos	2-Hydroxyfelbamate	HMDB0060670	Lipids and lipid-like molecules	Glycerolipids	Unclassified		C16582	43.8	21.1	M+NH4	C11H14N2O5	-0.0971075
9.39_309.2412m/z	309.241	9.38542	pos	2-hydroxy-heptadecanoic acid	LMFA01050052	Lipids and lipid-like molecules	Fatty Acyls	Fatty Acids and Conjugates			39.7	6.4	M+Na	C17H34O3	4.03424
12.53_271.2292m/z	271.229	12.5336	neg	2-hydroxyhexadecanoic acid	34495	Lipids and lipid-like molecules	Fatty Acyls	Fatty acids and conjugates			50.8	61.7	M-H	C16H32O3	4.8462
8.05_416.3374m/z	416.337	8.05335	pos	2-Hydroxyhexadecanoylcarnitine	LMFA07070113	Unclassified	Unclassified	Unclassified			45	27.6	M+H	C23H45NO5	0.911765
9.54_360.2738m/z	360.274	9.5369	pos	2-Hydroxylauroylcarnitine	LMFA07070032	Lipids and lipid-like molecules	Fatty Acyls	Fatty acid esters			38.5	0.141	M+H	C19H37NO5	-1.6956
0.90_311.1319m/z	311.132	0.897533	pos	2-hydroxymethylolanzapine	HMDB0060987	Benzenoids	Benzene and substituted derivatives	Benzenesulfonamides			36.3	0	M+H-H2O	C17H20N4OS	-1.77639
4.34_213.1590m/z	213.159	4.34378	pos	2-hydroxymexiletine	HMDB0060953	Benzenoids	Phenol ethers	Unclassified			39.3	3.32	M+NH4	C11H17NO2	-3.92002
11.51_388.3043m/z	388.304	11.5053	pos	2-Hydroxymyristoylcarnitine	LMFA07070033	Lipids and lipid-like molecules	Fatty Acyls	Fatty acid esters			37.5	0.328	M+H	C21H41NO5	-3.68366
12.31_297.2444m/z	297.244	12.3103	neg	2-Hydroxyoleic acid	LMFA01050540	Lipids and lipid-like molecules	Fatty Acyls	Fatty Acids and Conjugates			41.4	14.3	M-H	C18H34O3	2.90024
0.88_185.0223m/z	185.022	0.878817	neg	2-Hydroxypropylphosphonate	63585	Unclassified	Unclassified	Unclassified			38.7	0	M+FA-H	C3H9O4P	1.8247
15.40_409.3096m/z	409.31	15.4041	pos	2-hydroxy-tricosanoic acid	LMFA01050212	Lipids and lipid-like molecules	Fatty Acyls	Fatty Acids and Conjugates			43.4	25.7	M+K	C23H46O3	4.59683
5.93_160.0403m/z	160.04	5.92562	neg	2-Indolecarboxylic acid	6593	Organoheterocyclic compounds	Indoles and derivatives	Indolecarboxylic acids and derivatives			57.8	93.7	M-H	C9H7NO2	-0.379512
7.43_169.1232m/z	169.123	7.425	neg	2-Isopropyl-1,4-hexadiene	92592	Hydrocarbons	Unsaturated hydrocarbons	Branched unsaturated hydrocarbons			37.8	0	M+FA-H	C9H16	-1.47134
4.84_197.1275m/z	197.128	4.84192	pos	2-Isopropyl-3,5-dimethoxy-6-methylpyrazine	HMDB0029741	Organoheterocyclic compounds	Diazines	Pyrazines			40.7	13.6	M+H	C10H16N2O2	-4.73729
8.26_169.0873m/z	169.087	8.2581	neg	2-Isopropyl-5-methylfuran	HMDB0033238	Organoheterocyclic compounds	Heteroaromatic compounds	Unclassified			49.6	52.3	M+FA-H	C8H12O	2.6409
0.88_253.0906m/z	253.091	0.8822	pos	2-Keto-3-deoxyoctonate (KDO)	4143	Unclassified	Unclassified	Unclassified			43.5	31.1	M+H	C9H16O8	-4.59095
1.29_232.0832m/z	232.083	1.29145	neg	2-Keto-6-acetamidocaproate	HMDB0012150	Organic acids and derivatives	Keto acids and derivatives	Medium-chain keto acids and derivatives	**	C05548	36.2	0	M+FA-H	C8H13NO4	2.73237
10.77_564.3312m/z	564.331	10.7721	neg	2-linoleoyl-sn-glycero-3-phosphocholine	HMDB0062711	Lipids and lipid-like molecules	Glycerophospholipids	Glycerophosphocholines			48.1	45.8	M+FA-H	C26H50NO7P	0.958389
9.39_365.1415m/z	365.142	9.38542	pos	2-Methoxyestradiol-17beta 3-sulfate	LMST05020007	Lipids and lipid-like molecules	Sterol Lipids	Steroid conjugates		C08359	52.7	73.2	M+H-H2O	C19H26O6S	-0.539826
8.28_383.1530m/z	383.153	8.27583	pos	2-Methoxyestradiol-17β 3-sulfate	43187	Unclassified	Unclassified	Unclassified			41.6	26.4	M+H	C19H26O6S	1.75978
13.01_300.1719n	301.178	13.0055	pos	2-Methoxyestrone	HMDB0000010	Lipids and lipid-like molecules	Steroids and steroid derivatives	Estrane steroids		C05299	44	26.1	M+H-H2O, M+H	C19H24O3	-2.19429
3.89_194.1167m/z	194.117	3.89415	pos	2-Methoxymethcathinone	96737	Unclassified	Unclassified	Unclassified			44.5	34.2	M+H	C11H15NO2	-4.51249
9.67_378.9989m/z	378.999	9.67133	neg	2-Methyl-1,4-naphthalenediol bis(dihydrogen phosphate)	HMDB0032721	Benzenoids	Naphthalenes	Unclassified			38.4	0	M+FA-H	C11H12O8P2	-0.0607442
5.55_201.1132m/z	201.113	5.55413	neg	2-Methyl-1,6-dioxaspiro[4.5]decane	LMPK09000011	Unclassified	Unclassified	Unclassified			43	17.3	M+FA-H	C9H16O2	-0.173469
6.72_268.0616m/z	268.062	6.71895	pos	2-Methyl-1-nitroanthraquinone	72983	Unclassified	Unclassified	Unclassified			36.1	3.56	M+H	C15H9NO4	4.51758
8.90_298.0003m/z	298	8.89805	neg	2-Methyl-4-amino-5-hydroxymethylpyrimidine diphosphate	3426	Unclassified	Unclassified	Unclassified			37.9	0	M-H	C6H11N3O7P2	1.11477
4.17_403.2160m/z	403.216	4.1694	neg	2-Methylacetophenone	HMDB0032386	Organic oxygen compounds	Organooxygen compounds	Carbonyl compounds			39	10.1	M-H2O-H	C20H38O7S	0.066639
0.94_263.1064m/z	263.106	0.943483	neg	2-Methylcumarone	HMDB0059847	Organoheterocyclic compounds	Benzofurans	Unclassified			38.5	2.66	2M-H	C9H8O	-4.99331
9.55_227.1635m/z	227.164	9.55207	pos	2-methyl-dodecanedioic acid	LMFA01170010	Lipids and lipid-like molecules	Fatty Acyls	Fatty Acids and Conjugates			41.1	12.1	M+H-H2O	C13H24O4	-2.63598
3.41_298.1142m/z	298.114	3.40802	pos	2-Methylguanosine	HMDB0005862	Nucleosides, nucleotides, and analogues	Purine nucleosides	Unclassified	***		52.9	82.3	M+H	C11H15N5O5	-1.34474
8.49_345.2280m/z	345.228	8.48775	neg	2-methyl-hexadecanedioic acid	LMFA01170023	Lipids and lipid-like molecules	Fatty Acyls	Fatty Acids and Conjugates			44.9	27.2	M+FA-H	C17H32O4	-0.85252
5.49_192.0665m/z	192.067	5.4888	neg	2-Methylhippuric acid	24085	Benzenoids	Benzene and substituted derivatives	Benzoic acids and derivatives		C01586	47.4	47.1	M-H	C10H11NO3	-0.563234
3.91_398.1376m/z	398.138	3.90708	neg	2-N,6-N-Bis(2,3-dihydroxybenzoyl)-L-lysine amide	66404	Unclassified	Unclassified	Unclassified			37.3	0	M-H2O-H	C20H23N3O7	4.41534
3.04_348.1762m/z	348.176	3.04288	pos	2'-N-Acetylparomamine	71791	Unclassified	Unclassified	Unclassified			38.9	0	M+H-H2O	C14H27N3O8	-1.00562
10.88_431.2210m/z	431.221	10.8754	neg	2-Naphthalenepropanol, 6-hydroxy-a-methyl-	1369	Unclassified	Unclassified	Unclassified			37.9	0	2M-H	C14H16O2	-4.17093
10.31_185.1177m/z	185.118	10.3078	neg	2-Nonenal	HMDB0031269	Organic oxygen compounds	Organooxygen compounds	Carbonyl compounds			37.1	0	M+FA-H	C9H16O	-4.34675
8.82_155.1078m/z	155.108	8.8209	neg	2-Nonenoic acid	HMDB0031271	Lipids and lipid-like molecules	Fatty Acyls	Fatty acids and conjugates			39.8	4.32	M-H	C9H16O2	0.296588
5.12_196.1330m/z	196.133	5.12173	pos	2-nonenoylglycine	HMDB0094807	Organic acids and derivatives	Carboxylic acids and derivatives	Amino acids, peptides, and analogues			46.6	35.8	M+H-H2O	C11H19NO3	-0.938615
10.91_422.3609m/z	422.361	10.9123	pos	2-Nor-1,3-seco-1alpha,25-dihydroxyvitamin D3	LMST03020679	Lipids and lipid-like molecules	Sterol Lipids	Secosteroids			36.2	0.775	M+NH4	C26H44O3	-4.80482
5.11_203.0921m/z	203.092	5.10583	neg	2-n-Propyl-4-oxopentanoic acid	HMDB0060683	Organic acids and derivatives	Keto acids and derivatives	Gamma-keto acids and derivatives		C16655	41.4	13.8	M+FA-H	C8H14O3	-2.28083
5.48_481.2297m/z	481.23	5.47953	pos	2-O-(beta-D-galactopyranosyl-(1->6)-beta-D-galactopyranosyl) 2S-hydroxynonanoic acid	LMFA13010046	Lipids and lipid-like molecules	Fatty Acyls	Fatty acyl glycosides			41.1	25.5	M+H-H2O	C21H38O13	3.55194
14.06_555.2998m/z	555.3	14.0622	pos	2-O-(beta-D-galactopyranosyl-(1->6)-beta-D-galactopyranosyl) 2S-hydroxytridecanoic acid	LMFA13010048	Lipids and lipid-like molecules	Fatty Acyls	Fatty acyl glycosides			36.1	0	M+H	C25H46O13	-2.33591
0.88_847.2942m/z	847.294	0.8822	pos	2-O-b-D-Xylopyranosyl-L-arabinose	93500	Organic oxygen compounds	Organooxygen compounds	Carbohydrates and carbohydrate conjugates			37.9	0	M+H	C30H54O27	2.02177
5.08_283.0825m/z	283.082	5.07917	neg	2-O-Benzoyl-D-glucose	HMDB0034618	Organic oxygen compounds	Organooxygen compounds	Carbohydrates and carbohydrate conjugates			45.2	33.5	M-H	C13H16O7	0.50797
5.72_171.0662m/z	171.066	5.72147	neg	2-Octenedioic acid	HMDB0000341	Lipids and lipid-like molecules	Fatty Acyls	Fatty acids and conjugates			43.3	25	M-H	C8H12O4	-0.707516
5.62_187.0972m/z	187.097	5.61897	neg	2-Octenoic acid	HMDB0000392	Lipids and lipid-like molecules	Fatty Acyls	Fatty acids and conjugates			41.7	15.2	M+FA-H	C8H14O2	-2.42381
5.30_244.1190m/z	244.119	5.30448	neg	2-octenoylglycine	HMDB0094801	Organic acids and derivatives	Carboxylic acids and derivatives	Amino acids, peptides, and analogues			43.6	23.5	M+FA-H	C10H17NO3	-0.405331
3.38_282.1195m/z	282.119	3.37802	pos	2'-O-Methyladenosine	58235	Nucleosides, nucleotides, and analogues	Purine nucleosides	Unclassified		C04779	47.4	65	M+H	C11H15N5O4	-0.737103
2.99_355.1618m/z	355.162	2.99098	neg	2-O-Methyl-L-fucose	HMDB0033789	Organic oxygen compounds	Organooxygen compounds	Carbohydrates and carbohydrate conjugates			40.8	14.5	2M-H	C7H14O5	2.31328
5.11_319.1336m/z	319.134	5.10583	neg	2'-O-Methylphaseollinisoflavan	HMDB0034412	Phenylpropanoids and polyketides	Isoflavonoids	O-methylated isoflavonoids			40.3	24.1	M-H2O-H	C21H22O4	-1.03067
4.14_407.1572m/z	407.157	4.14325	neg	2-Oxo-8-methylthiooctanoic acid	64503	Unclassified	Unclassified	Unclassified			38.5	0	2M-H	C9H16O3S	1.04076
10.73_265.2171m/z	265.217	10.7334	neg	2-oxo-heptadecanoic acid	LMFA01060108	Lipids and lipid-like molecules	Fatty Acyls	Fatty Acids and Conjugates			36.4	0.491	M-H2O-H	C17H32O3	-0.735045
9.89_335.2564m/z	335.256	9.88772	pos	2-oxo-nonadecanoic acid	LMFA01060130	Lipids and lipid-like molecules	Fatty Acyls	Fatty Acids and Conjugates			37	2.21	M+Na	C19H36O3	2.48921
13.99_407.2939m/z	407.294	13.9871	pos	2-oxo-tricosanoic acid	LMFA01060144	Lipids and lipid-like molecules	Fatty Acyls	Fatty Acids and Conjugates			37.9	9.36	M+K	C23H44O3	4.56202
11.34_271.2280m/z	271.228	11.3387	neg	2-Pentadecanone	HMDB0031081	Organic oxygen compounds	Organooxygen compounds	Carbonyl compounds			37.3	1.72	M+FA-H	C15H30O	0.739796
11.12_269.2124m/z	269.212	11.1206	neg	2-Pentadecenal	265104	Unclassified	Unclassified	Unclassified			37.2	0	M+FA-H	C15H28O	0.840679
10.49_183.1025m/z	183.103	10.4881	neg	2-Pentylfuran	HMDB0013824	Organoheterocyclic compounds	Heteroaromatic compounds	Unclassified			38.2	0.211	M+FA-H	C9H14O	-0.868558
11.40_163.0745m/z	163.074	11.3998	pos	2-Phenyl-1,3-dioxolane-4-methanol	HMDB0031240	Benzenoids	Benzene and substituted derivatives	Unclassified			47.7	46.1	M+H-H2O	C10H12O3	-4.79824
2.48_135.0677n	136.075	2.48192	pos	2-Phenylacetamide	HMDB0010715	Benzenoids	Benzene and substituted derivatives	Phenylacetamides	***	C02505	55.5	84.4	M+H-H2O, M+H	C8H9NO	-5.24792
5.53_715.2703m/z	715.27	5.52813	neg	2-Phenylaminoadenosine	HMDB0001069	Nucleosides, nucleotides, and analogues	Purine nucleosides	Unclassified			39.3	4.85	2M-H	C16H18N6O4	-0.45756
5.62_208.0978m/z	208.098	5.61897	neg	2-Phenylbutyramide	2085	Unclassified	Unclassified	Unclassified			38.6	0	M+FA-H	C10H13NO	-0.792311
9.27_207.1373m/z	207.137	9.26675	pos	2-Phenylethyl 3-methylbutanoate	90377	Lipids and lipid-like molecules	Fatty Acyls	Fatty acid esters			42	27.1	M+H	C13H18O2	-3.06048
9.61_267.1222m/z	267.122	9.6129	pos	2-Phenylethyl beta-D-glucopyranoside	HMDB0029819	Organic oxygen compounds	Organooxygen compounds	Carbohydrates and carbohydrate conjugates			42.9	19.3	M+H-H2O	C14H20O6	-1.81752
8.28_181.1215m/z	181.121	8.27583	pos	2-Phenylpropionaldehyde dimethyl acetal	HMDB0032468	Benzenoids	Benzene and substituted derivatives	Unclassified			41.5	16.6	M+H	C11H16O2	-4.59637
9.16_304.1671n	305.174	9.1626	pos	2-Polyprenyl-3-methyl-5-hydroxy-6-methoxy-1,4-benzoquinone	HMDB0060352	Lipids and lipid-like molecules	Prenol lipids	Quinone and hydroquinone lipids	**	C17562	39.8	6.93	M+H-H2O, M+H	C18H24O4	-1.1262
8.82_289.1796m/z	289.18	8.81845	pos	2-Polyprenyl-3-methyl-6-methoxy-1,4-benzoquinone	HMDB0060353	Lipids and lipid-like molecules	Prenol lipids	Quinone and hydroquinone lipids	**	C17561	38.7	0	M+H	C18H24O3	-0.654365
6.89_547.3039m/z	547.304	6.89087	neg	2-Polyprenyl-6-methoxy-1,4-benzoquinone	HMDB0060354	Lipids and lipid-like molecules	Prenol lipids	Quinone and hydroquinone lipids	**	C17560	37.9	0	2M-H	C17H22O3	-4.79757
5.75_257.1496m/z	257.15	5.74728	neg	2-Pyrrolidineacetic acid	HMDB0029444	Organoheterocyclic compounds	Pyrrolidines	Unclassified			39.3	3.91	2M-H	C6H11NO2	-4.04549
4.17_703.4218m/z	703.422	4.1694	neg	2-Pyrrolidinone, 1-ethyl-4-[2-[(2-hydroxyethyl)amino]ethyl]-3,3-diphenyl- (7CI,8CI,9CI)	2448	Unclassified	Unclassified	Unclassified			37.2	0	2M-H	C22H28N2O2	-1.51069
6.78_373.1889m/z	373.189	6.77995	pos	2-Pyrrolidinone, 4-(2-morpholinoethyl)-3,3-diphenyl-	2439	Unclassified	Unclassified	Unclassified			36.9	0	M+Na	C22H26N2O2	0.84465
1.32_169.0600m/z	169.06	1.3215	pos	2-Pyrroloylglycine	HMDB0059778	Organic acids and derivatives	Carboxylic acids and derivatives	Amino acids, peptides, and analogues			37.3	0.968	M+H	C7H8N2O3	-4.83903
9.58_344.2428m/z	344.243	9.58257	pos	2R-HpOTrE	LMFA02000031	Lipids and lipid-like molecules	Fatty Acyls	Octadecanoids			44.4	50.2	M+NH4	C18H30O5	-1.04449
0.96_116.0719m/z	116.072	0.956467	neg	2S-amino-pentanoic acid	LMFA01100041	Lipids and lipid-like molecules	Fatty Acyls	Fatty Acids and Conjugates		C01826	39.7	3.8	M-H	C5H11NO2	1.53842
4.84_316.0716n	361.069	4.84135	neg	2-S-cysteinyl-DOPA	HMDB0062734	Organic acids and derivatives	Carboxylic acids and derivatives	Amino acids, peptides, and analogues			37.4	3.89	M-H, M+FA-H	C12H16N2O6S	-4.20731
1.52_364.0810m/z	364.081	1.52193	neg	2-S-glutathionyl acetate	HMDB0062198	Organic acids and derivatives	Carboxylic acids and derivatives	Amino acids, peptides, and analogues		C14862	44.5	37.4	M-H	C12H19N3O8S	-2.7563
8.32_359.2065m/z	359.207	8.32177	neg	2S-hydroxy-3-(10Z-tetradecenoyloxy)-propanoic acid	LMFA07010692	Lipids and lipid-like molecules	Fatty Acyls	Fatty esters			42.4	20.5	M+FA-H	C17H30O5	-3.20996
11.25_318.2992m/z	318.299	11.2479	pos	2S-hydroxy-octadecanoic acid	35641	Unclassified	Unclassified	Unclassified			37.9	0	M+NH4	C18H36O3	-3.56304
12.02_257.2121m/z	257.212	12.0223	neg	2-Tetradecanone	HMDB0030924	Organic oxygen compounds	Organooxygen compounds	Carbonyl compounds			40.5	15.9	M+FA-H	C14H28O	-0.371814
13.90_284.2935m/z	284.293	13.8966	pos	2-Tetradecylcyclobutanone	HMDB0037517	Organic oxygen compounds	Organooxygen compounds	Carbonyl compounds			37.5	4.52	M+NH4	C18H34O	-4.90829
9.16_297.2079m/z	297.208	9.1626	pos	2-Undecyl-4(1H)-quinolinone N-oxide	88891	Organoheterocyclic compounds	Quinolines and derivatives	Quinolones and derivatives			37.5	0	M+H-H2O	C20H28NO2	-2.63467
8.79_228.1361n	211.133	8.78847	pos	2Z-Dodecenedioic acid	LMFA01170033	Lipids and lipid-like molecules	Fatty Acyls	Fatty Acids and Conjugates			49.8	51.6	M+H-H2O, M+H	C12H20O4	-0.445566
13.81_425.3042m/z	425.304	13.8058	pos	2α-Fluoro-19-nor-22-oxa-1α,25-dihydroxyvitamin D3	42542	Unclassified	Unclassified	Unclassified			48.8	58.3	M+H	C25H41FO4	-4.67282
11.73_491.3372m/z	491.337	11.7254	neg	2β-methoxy-1α,25-dihydroxyvitamin D3	42531	Unclassified	Unclassified	Unclassified			37.8	0	M+FA-H	C28H46O4	-1.3578
12.59_409.2972m/z	409.297	12.5853	neg	3-​Methyl-​5-​pentyl-2-​furantridecanoic acid	HMDB0061648	Lipids and lipid-like molecules	Fatty Acyls	Fatty acids and conjugates			38.1	8.29	M+FA-H	C23H40O3	3.42397
11.98_348.3255m/z	348.325	11.9761	pos	3-(10-Heptadecenyl)phenol	HMDB0038525	Benzenoids	Phenols	1-hydroxy-4-unsubstituted benzenoids			36.9	1.12	M+NH4	C23H38O	-1.89716
4.41_246.0964m/z	246.096	4.40645	pos	3-(2,4,5-trihydroxy-3-methoxyphenyl)propanoic acid	HMDB0125596	Lipids and lipid-like molecules	Prenol lipids	Quinone and hydroquinone lipids			40.5	18	M+NH4	C10H12O6	-3.38858
5.30_121.0293m/z	121.029	5.30448	neg	3-(2-Furanyl)-2-propenal	HMDB0032918	Organoheterocyclic compounds	Heteroaromatic compounds	Unclassified			52.6	70.9	M-H	C7H6O2	-1.68691
14.05_339.2885m/z	339.289	14.0473	pos	3-(2-Heptenyloxy)-2-hydroxypropyl undecanoate	HMDB0034031	Lipids and lipid-like molecules	Glycerolipids	Diradylglycerols			39.3	6.46	M+H-H2O	C21H40O4	-2.39703
1.26_299.0913m/z	299.091	1.26478	neg	3-(3,4-dihydroxy-2-methoxyphenyl)-1-(4-hydroxy-3-methoxyphenyl)propan-1-one	HMDB0126067	Phenylpropanoids and polyketides	Linear 1,3-diarylpropanoids	Chalcones and dihydrochalcones			36.8	2.05	M-H2O-H	C17H18O6	-3.69688
4.14_396.1415m/z	396.141	4.1428	pos	3-(3,4-dimethoxyphenyl)-N-[2-(1-hydroxy-3-methoxy-4-oxocyclohexa-2,5-dien-1-yl)ethyl]prop-2-enimidic acid	HMDB0135474	Benzenoids	Benzene and substituted derivatives	Methoxybenzenes			39.1	7.27	M+Na	C20H23NO6	-0.698731
4.10_414.1295m/z	414.13	4.09647	pos	3-(3,4-dimethoxyphenyl)-N-[2-(1-hydroxy-3-methoxy-4-oxocyclohexa-2,5-dien-1-yl)ethyl]propanimidic acid	HMDB0135484	Benzenoids	Benzene and substituted derivatives	Methoxybenzenes			39.8	13.7	M+K	C20H25NO6	-4.84247
15.34_298.1169m/z	298.117	15.343	pos	3-(3-amino-4,5-dihydroxyphenyl)-2-cyano-N,N-diethylprop-2-enamide	HMDB0142223	Phenylpropanoids and polyketides	Cinnamic acids and derivatives	Hydroxycinnamic acids and derivatives			43.4	26.2	M+Na	C14H17N3O3	2.40552
9.39_440.1851m/z	440.185	9.38542	pos	3-(3-hydroxyphenyl)-4-[(E)-2-(4-hydroxyphenyl)ethenyl]-2-phenyl-2,3-dihydro-1-benzofuran-6-ol	HMDB0129158	Phenylpropanoids and polyketides	2-arylbenzofuran flavonoids	Unclassified			37.7	0	M+NH4	C28H22O4	-1.24056
4.17_281.1494m/z	281.149	4.17347	pos	3-(4-hydroxy-3-methoxyphenyl)-N-(4-oxobutyl)prop-2-enimidic acid	HMDB0139920	Phenylpropanoids and polyketides	Cinnamic acids and derivatives	Hydroxycinnamic acids and derivatives			39.3	18.2	M+NH4	C14H17NO4	-0.716429
10.75_281.2115m/z	281.212	10.7464	neg	3-(5,6,6-Trimethylbicyclo[2.2.1]hept-1-yl)cyclohexanol	HMDB0031851	Lipids and lipid-like molecules	Prenol lipids	Monoterpenoids			38.3	11.4	M+FA-H	C16H28O	-2.95276
4.64_319.1343m/z	319.134	4.63893	pos	3-(7-hydroxy-5-methoxy-2,2-dimethyl-2H-chromen-6-yl)-1-phenylprop-2-en-1-one	HMDB0125853	Phenylpropanoids and polyketides	Linear 1,3-diarylpropanoids	Chalcones and dihydrochalcones			40	15.7	M+H-H2O	C21H20O4	4.22771
13.22_467.3134m/z	467.313	13.2158	pos	3-(Acetyloxy)-2-hydroxypropyl icosanoate	HMDB0059928	Lipids and lipid-like molecules	Glycerolipids	Diradylglycerols			41.3	42.3	M+K	C25H48O5	0.138291
11.70_418.3520m/z	418.352	11.7022	pos	3-(Acetyloxy)-2-hydroxypropyl octadecanoate	HMDB0059929	Lipids and lipid-like molecules	Glycerolipids	Diradylglycerols			38.6	1.63	M+NH4	C23H44O5	-1.81649
5.03_596.0183m/z	596.018	5.02823	pos	3-(ADP)-2-phosphoglycerate	66021	Unclassified	Unclassified	Unclassified			36.1	0	M+H	C13H20N5O16P3	-1.30549
9.72_185.1178m/z	185.118	9.723	neg	3,10-dihydroxydecanoic acid	LMFA01050429	Lipids and lipid-like molecules	Fatty Acyls	Fatty Acids and Conjugates			37.5	1.65	M-H2O-H	C10H20O4	-2.54386
9.80_269.1746m/z	269.175	9.79572	pos	3,11,12-Trihydroxy-1(10)-spirovetiven-2-one	HMDB0038154	Lipids and lipid-like molecules	Prenol lipids	Sesquiterpenoids			41	11.2	M+H	C15H24O4	-0.591537
6.49_327.1938m/z	327.194	6.4903	pos	3,12-dihydroxy palmitic acid	LMFA01050083	Lipids and lipid-like molecules	Fatty Acyls	Fatty Acids and Conjugates			41.2	15.3	M+K	C16H32O4	1.97239
7.88_249.1482m/z	249.148	7.87587	pos	3,14-Dihydroxy-11,13-dihydrocostunolide	HMDB0035647	Lipids and lipid-like molecules	Prenol lipids	Terpene lactones			48	43.9	M+H-H2O	C15H22O4	-1.28776
0.85_495.2356m/z	495.236	0.851533	pos	3,16-DIDEOXYMEXICANOLIDE-3β-DIOL	43636	Unclassified	Unclassified	Unclassified			38.9	0	M+Na	C27H36O7	0.528599
13.18_333.1690m/z	333.169	13.185	pos	3,17-dihydroxy-5,9-dioxo-4,5-9,10-diseco-androsta-1(10),2-dien-4-oic acid	LMST02020117	Lipids and lipid-like molecules	Sterol Lipids	Steroids			42.3	30.2	M+H-H2O	C19H26O6	-1.78419
13.50_285.1840m/z	285.184	13.5018	pos	3,17-dihydroxy-9,10-seco-androsta-1,3,5(10)-triene-9-one	LMST02020115	Lipids and lipid-like molecules	Sterol Lipids	Steroids			41.8	18.8	M+H-H2O	C19H26O3	-2.99422
11.73_283.1689m/z	283.169	11.7327	pos	3,17-dioxoandrost-4-en-19-al	LMST02020083	Lipids and lipid-like molecules	Sterol Lipids	Steroids	**	C05297	38.5	0	M+H-H2O	C19H24O3	-1.26055
0.96_371.2400m/z	371.24	0.956467	neg	3,3-Difluoro-17-methyl-5alpha-androstan-17beta-ol	70630	Unclassified	Unclassified	Unclassified			38.6	0	M+FA-H	C20H32F2O	-0.940271
2.66_152.0563m/z	152.056	2.66307	pos	3,3-Dimethyl-1,2-dithiolane	HMDB0038974	Organoheterocyclic compounds	Dithiolanes	1,2-dithiolanes			43.1	25	M+NH4	C5H10S2	0.455835
9.13_223.0279m/z	223.028	9.1297	neg	3,3'-Thiobispropanoic acid	HMDB0031162	Organic acids and derivatives	Carboxylic acids and derivatives	Dicarboxylic acids and derivatives			38.1	0.764	M+FA-H	C6H10O4S	-1.36581
14.18_301.1785m/z	301.178	14.1834	pos	3,4,17-trihydroxy-9,10-seco-androsta-1,3,5(10)-triene-9-one	LMST02020116	Lipids and lipid-like molecules	Sterol Lipids	Steroids			48.9	55	M+H-H2O	C19H26O4	-4.30197
6.92_388.1761m/z	388.176	6.91677	pos	3,4,5,6-Tetramethoxyfurano[2,3-h]flavan	LMPK12020219	Unclassified	Unclassified	Unclassified			36.6	0	M+NH4	C21H22O6	1.83935
0.76_431.0289m/z	431.029	0.763817	neg	3,4,5-trihydroxy-6-({3-[3-methoxy-4-(sulfooxy)phenyl]prop-2-enoyl}oxy)oxane-2-carboxylic acid	HMDB0128060	Phenylpropanoids and polyketides	Tannins	Hydrolyzable tannins			47.4	46.3	M-H2O-H	C16H18O13S	-0.249014
0.94_475.1300m/z	475.13	0.943483	neg	3,4,5-trihydroxy-6-(2-hydroxyethoxy)oxane-2-carboxylic acid	HMDB0131294	Organic oxygen compounds	Organooxygen compounds	Carbohydrates and carbohydrate conjugates			40.5	9.62	2M-H	C8H14O8	-0.89473
8.05_457.0994m/z	457.099	8.05445	neg	3,4,5-trihydroxy-6-[(2,4,5-trihydroxy-6-{[hydroxy(4-oxocyclohexa-2,5-dien-1-ylidene)methoxy]methyl}oxan-3-yl)oxy]oxane-2-carboxylic acid	HMDB0125181	Organic oxygen compounds	Organooxygen compounds	Carbohydrates and carbohydrate conjugates			36.1	0	M-H2O-H	C19H24O14	1.38773
2.57_417.1552m/z	417.155	2.56618	neg	3,4,5-trihydroxy-6-[1-(4-methoxyphenyl)-3-phenylpropoxy]oxane-2-carboxylic acid	HMDB0135640	Lipids and lipid-like molecules	Fatty Acyls	Fatty acyl glycosides			42.2	18.4	M-H	C22H26O8	-0.588468
4.07_699.3171m/z	699.317	4.06547	pos	3,4,5-trihydroxy-6-{[(16R)-5,6,7-trihydroxy-8,8,10,12,16-pentamethyl-3-[1-(2-methyl-1,3-thiazol-4-yl)prop-1-en-2-yl]-9-oxo-17-oxa-4-azabicyclo[14.1.0]heptadec-4-en-11-yl]oxy}oxane-2-carboxylic acid	HMDB0127608	Organic oxygen compounds	Organooxygen compounds	Carbohydrates and carbohydrate conjugates			39.7	27	M+H	C33H50N2O12S	1.91536
4.19_358.1116m/z	358.112	4.18897	pos	3,4,5-trihydroxy-6-{[(2E)-3-(3-hydroxyphenyl)prop-2-enoyl]oxy}oxane-2-carboxylic acid	HMDB0124974	Phenylpropanoids and polyketides	Cinnamic acids and derivatives	Hydroxycinnamic acids and derivatives			38.8	7.57	M+NH4	C15H16O9	-4.89153
1.33_405.1174m/z	405.117	1.33062	neg	3,4,5-trihydroxy-6-{[4-(7-methoxy-2-oxo-2H-chromen-6-yl)butan-2-yl]oxy}oxane-2-carboxylic acid	HMDB0128984	Phenylpropanoids and polyketides	Coumarins and derivatives	Unclassified			41.6	18	M-H2O-H	C20H24O10	-3.96504
3.82_148.0514n	166.086	3.8185	pos	3,4-Dihydro-2H-1-benzopyran-2-one	HMDB0036626	Phenylpropanoids and polyketides	3,4-dihydrocoumarins	Unclassified	***	C02274	50.9	63.4	M+H, M+NH4, M+H-H2O	C9H8O2	-7.20675
5.03_329.1498m/z	329.15	5.02823	pos	3,4-dihydroxy-1-methyl-4,5-diphenylpiperidine-2,6-dione	HMDB0134801	Phenylpropanoids and polyketides	Stilbenes	Unclassified			40.8	7.89	M+NH4	C18H17NO4	0.71263
4.56_324.1818m/z	324.182	4.56143	pos	3,4-dihydroxy-2-(4-hydroxy-3,7-dimethylocta-2,6-dien-1-yl)benzoic acid	HMDB0134974	Benzenoids	Benzene and substituted derivatives	Benzoic acids and derivatives			37.3	6.35	M+NH4	C17H22O5	3.95333
1.46_187.1069m/z	187.107	1.45767	pos	3,4-Dihydroxy-2-hydroxymethyl-1-pyrrolidinepropanamide	HMDB0039948	Organoheterocyclic compounds	Pyrrolidines	N-alkylpyrrolidines			48	49.5	M+H-H2O	C8H16N2O4	-4.24866
10.88_325.2336m/z	325.234	10.8815	pos	3,4-dihydroxy-4-methylhexadecanoic acid	LMFA01050488	Lipids and lipid-like molecules	Fatty Acyls	Fatty Acids and Conjugates			43.4	23.5	M+Na	C17H34O4	-4.26048
11.64_299.1632m/z	299.163	11.6416	pos	3,4-dihydroxy-9,10-secoandrosta-1,3,5(10)-triene-9,17-dione	LMST02020062	Unclassified	Unclassified	Unclassified			40.6	17.4	M+H-H2O	C19H24O4	-3.04354
3.17_200.0913m/z	200.091	3.16553	pos	3,4-Dihydroxyhydrocinnamic acid	HMDB0000423	Phenylpropanoids and polyketides	Phenylpropanoic acids	Unclassified	**	C10447	48.5	48.6	M+NH4	C9H10O4	-2.42244
6.60_426.2050m/z	426.205	6.59745	pos	3,4-Dihydroxy-tamoxifen	HMDB0061087	Phenylpropanoids and polyketides	Stilbenes	Unclassified			36.4	0	M+Na	C26H29NO3	2.67327
4.95_300.1808m/z	300.181	4.95073	pos	3,4-dimethyl-5-carboxyethyl-2-furanhexanoic acid	LMFA01150061	Lipids and lipid-like molecules	Fatty Acyls	Fatty Acids and Conjugates			43	35.9	M+NH4	C15H22O5	1.00288
9.24_286.1641m/z	286.164	9.23677	pos	3,4-dimethyl-5-carboxyethyl-2-furanpentanoic acid	LMFA01150055	Lipids and lipid-like molecules	Fatty Acyls	Fatty Acids and Conjugates			36.9	3.31	M+NH4	C14H20O5	-2.90655
2.60_375.2301m/z	375.23	2.60292	pos	3,4-Dimethyl-5-pentyl-2-furandecanoic acid	HMDB0112067	Lipids and lipid-like molecules	Fatty Acyls	Fatty acids and conjugates			38	5.83	M+K	C21H36O3	1.39228
11.84_409.2955m/z	409.296	11.8415	neg	3,4-Dimethyl-5-pentyl-2-furandodecanoic acid	HMDB0112077	Lipids and lipid-like molecules	Fatty Acyls	Fatty acids and conjugates			37.6	8.85	M+FA-H	C23H40O3	-1.10125
14.05_429.3340m/z	429.334	14.0473	pos	3,4-Dimethyl-5-pentyl-2-furanpentadecanoic acid	HMDB0112081	Lipids and lipid-like molecules	Fatty Acyls	Fatty acids and conjugates			39.1	0	M+Na	C26H46O3	0.122718
8.81_311.1865m/z	311.186	8.80807	neg	3,4-Dimethyl-5-pentyl-2-furanpentanoic acid	HMDB0112085	Lipids and lipid-like molecules	Fatty Acyls	Fatty acids and conjugates			39.6	8.58	M+FA-H	C16H26O3	0.330176
10.22_475.3049m/z	475.305	10.2173	neg	3,4-Dimethyl-5-pentyl-2-furanpropanoic acid	HMDB0112083	Lipids and lipid-like molecules	Fatty Acyls	Fatty acids and conjugates			38.8	2.32	2M-H	C14H22O3	-3.38707
12.16_395.2810m/z	395.281	12.1645	neg	3,4-Dimethyl-5-pentyl-2-furanundecanoic acid	HMDB0031126	Lipids and lipid-like molecules	Fatty Acyls	Fatty acids and conjugates			40.7	12.7	M+FA-H	C22H38O3	2.06095
5.62_227.1745m/z	227.175	5.61952	pos	3,4-DMMA	96606	Unclassified	Unclassified	Unclassified			38.7	0	M+NH4	C12H19NO2	-4.26181
6.03_257.1026m/z	257.103	6.0276	neg	3,4-Methyleneazelaic acid	HMDB0059744	Lipids and lipid-like molecules	Fatty Acyls	Fatty acids and conjugates			38.8	6.63	M+FA-H	C11H16O4	-1.97464
4.90_247.1205n	265.154	4.90408	pos	3',4'-Methylenedioxy-alpha-pyrrolidinopropiophenone	85053	Unclassified	Unclassified	Unclassified			39.8	1.43	M+H, M+NH4	C14H17NO3	-1.23038
2.86_287.0348m/z	287.035	2.86333	neg	3',4'-Methylenedioxyfurano[2'',3'':6,7]aurone	LMPK12130007	Unclassified	Unclassified	Unclassified			41.7	27.8	M-H2O-H	C18H10O5	-0.449494
9.93_209.1165m/z	209.117	9.93388	pos	3,4-Methylenesebacic acid	HMDB0059729	Lipids and lipid-like molecules	Fatty Acyls	Fatty acids and conjugates			45.6	44.5	M+H-H2O	C12H18O4	-3.03672
5.03_589.7946m/z	589.795	5.02823	pos	3,5,3'-Triiodothyronamine (Triam)	1007	Unclassified	Unclassified	Unclassified			38.5	0	M+H-H2O	C14H12I3NO2	-3.9187
6.05_429.1199m/z	429.12	6.05327	neg	3,5,7-Trihydroxy-6-methoxy-4'-prenyloxyflavone	LMPK12112852	Unclassified	Unclassified	Unclassified			41.9	23	M+FA-H	C21H20O7	2.13315
15.05_469.3307m/z	469.331	15.0532	pos	3,5,9-Trihydroxyergost-7-en-6-one	HMDB0032875	Lipids and lipid-like molecules	Steroids and steroid derivatives	Ergostane steroids			43.3	33	M+Na	C28H46O4	4.17213
9.93_309.1711m/z	309.171	9.92982	neg	3,5-Bis(1,1-dimethylethyl)-4-hydroxy-benzoic acid ethyl ester	HMDB0061935	Benzenoids	Benzene and substituted derivatives	Benzoic acids and derivatives			39.6	1.51	M+FA-H	C16H24O3	1.21533
9.26_432.3118m/z	432.312	9.25837	neg	3,5-Didecanoylpyridine	HMDB0035515	Organic oxygen compounds	Organooxygen compounds	Carbonyl compounds			40	2.63	M+FA-H	C25H41NO2	-0.319644
13.82_411.3247m/z	411.325	13.8211	pos	3,5-Dihydroxyergosta-7,22-dien-6-one	HMDB0031953	Lipids and lipid-like molecules	Steroids and steroid derivatives	Ergostane steroids			53.9	74	M+H-H2O	C28H44O3	-2.38045
4.26_365.0983m/z	365.098	4.26123	neg	3,5-Dihydroxy-phenylglycine	63854	Unclassified	Unclassified	Unclassified			37.9	0	2M-H	C8H9NO4	-1.96016
6.10_250.9945m/z	250.995	6.10377	neg	3,5-Dinitro-4-hydroxyphenylpyruvate	66154	Unclassified	Unclassified	Unclassified			37.7	0	M-H2O-H	C9H6N2O8	-0.129311
15.01_198.9991m/z	198.999	15.0066	neg	3,5-DINITROCATECHOL (OR-486)	44188	Unclassified	Unclassified	Unclassified			37.6	0	M-H	C6H4N2O6	-2.98122
6.05_195.0047m/z	195.005	6.05327	neg	3,5-Dinitroguaiacol	71560	Unclassified	Unclassified	Unclassified			38.1	0	M-H2O-H	C7H6N2O6	-0.312959
5.58_226.9946m/z	226.995	5.58013	neg	3,5-Dinitrosalicylic acid	68986	Unclassified	Unclassified	Unclassified			38	0	M-H	C7H4N2O7	0.217006
0.71_332.0992n	333.106	0.711383	pos	3,5-Pyridinedicarboxylic acid, 1,4-dihydro-2,6-dimethyl-4-(3-nitrophenyl)-, monomethyl ester	1509	Unclassified	Unclassified	Unclassified			36.6	0	M+H, M+K	C16H16N2O6	-4.95232
10.50_265.2172m/z	265.217	10.5009	neg	3,6,9-Hexadecatriene	97768	Lipids and lipid-like molecules	Fatty Acyls	Hydrocarbons			36.7	0	M+FA-H	C16H28	-0.565995
0.71_465.0136m/z	465.014	0.711383	pos	3,6-dihydroxy-2-[3-methoxy-4-(sulfooxy)phenyl]-7-(sulfinooxy)-3,4-dihydro-2H-1-benzopyran-5-olate	HMDB0127823	Phenylpropanoids and polyketides	Flavonoids	Flavans			36.3	0	M+H	C16H16O12S2	-4.36067
13.50_381.3142m/z	381.314	13.5018	pos	3,7,11,15,19-Pentamethyleicosa-2E,6E,10E,14E,18-pentaen-1-ol	LMFA05000218	Lipids and lipid-like molecules	Fatty Acyls	Fatty alcohols			39.5	23.5	M+Na	C25H42O	3.88244
12.11_269.2126m/z	269.213	12.1128	neg	3,7,11-Trimethyl-6E,10-dodecadien-1-ol	LMFA05000145	Lipids and lipid-like molecules	Fatty Acyls	Fatty alcohols			38.1	1.9	M+FA-H	C15H28O	1.91912
4.28_401.2327m/z	401.233	4.2818	pos	3,7,12-Trioxo-5beta-chol-1-en-24-oic Acid	LMST04010362	Unclassified	Unclassified	Unclassified			39.1	1.96	M+H	C24H32O5	1.1469
6.29_299.1486m/z	299.149	6.29063	pos	3,7,8,15-Scirpenetetrol	HMDB0037560	Lipids and lipid-like molecules	Prenol lipids	Sesquiterpenoids			37.5	0.937	M+H	C15H22O6	-1.03779
1.28_411.1409m/z	411.141	1.27517	pos	3,7,8,15-tetrahydroxy-16,17-dimethoxytricyclo[12.3.1.1²,⁶]nonadeca-1(17),2,4,6(19),14(18),15-hexaen-9-one	HMDB0133709	Phenylpropanoids and polyketides	Diarylheptanoids	Cyclic diarylheptanoids			43.1	25.8	M+Na	C21H24O7	-1.26728
7.17_226.1200n	209.117	7.17208	pos	3,7-Dimethyl-2E,6E-decadien-1,10-dioic acid	LMFA01170130	Unclassified	Unclassified	Unclassified			45.6	33.3	M+H-H2O, M+H, M+Na	C12H18O4	-2.14372
10.59_213.1131m/z	213.113	10.5914	neg	3,7-Dimethyl-2E,6-octadienoic acid	45790	Unclassified	Unclassified	Unclassified			37.6	0	M+FA-H	C10H16O2	-0.920686
10.43_201.1113m/z	201.111	10.4328	pos	3,7-Dimethyl-2E-octene-1,8-dioic acid	96876	Unclassified	Unclassified	Unclassified			38.2	0	M+H	C10H16O4	-4.04493
12.59_475.3067m/z	475.307	12.5853	neg	3,7-Dioxo-5alpha-cholestan-26-oic acid	LMST04030133	Unclassified	Unclassified	Unclassified			40.7	14.7	M+FA-H	C27H42O4	0.525683
11.11_237.1843m/z	237.184	11.1113	pos	3,7-EPOXYCARYOPHYLLAN-6-ONE	44494	Unclassified	Unclassified	Unclassified			38	0	M+H	C15H24O2	-2.43911
0.80_297.0394m/z	297.039	0.802483	neg	3,8-Dihydroxy-9-methoxycoumestan	HMDB0030562	Phenylpropanoids and polyketides	Isoflavonoids	Coumestans			40.9	14.5	M-H	C16H10O6	-3.57524
6.28_213.0553m/z	213.055	6.28175	neg	3-[(1E)-but-1-en-1-yl]-5,6-dihydroxy-1H-isochromen-1-one	HMDB0130045	Phenylpropanoids and polyketides	Isocoumarins and derivatives	Unclassified			38.3	7.54	M-H2O-H	C13H12O4	-1.74888
2.94_387.1527m/z	387.153	2.93982	neg	3-[(2-Mercapto-1-methylpropyl)thio]-2-butanol	HMDB0037295	Organooxygen compounds	Alcohols and polyols	Secondary alcohols			37.3	1.16	2M-H	C8H18OS2	0.463065
3.91_371.2650m/z	371.265	3.90708	neg	3-[(3-Methylbutyl)nitrosoamino]-2-butanone	89363	Organic nitrogen compounds	Organonitrogen compounds	Organic nitroso compounds			38.7	0	2M-H	C9H18N2O2	-3.77295
10.27_281.1379m/z	281.138	10.267	pos	3-[(4-Carboxy-4-methylpentyl)oxy]-4-methylbenzoic acid (Gemfibrozil M3)	3027	Unclassified	Unclassified	Unclassified			36.4	0	M+H	C15H20O5	-1.45412
13.67_301.1784m/z	301.178	13.6691	pos	3-[2-(3,7-dimethylocta-2,6-dien-1-yl)-3,4-dihydroxyphenyl]propanoic acid	HMDB0134951	Phenylpropanoids and polyketides	Phenylpropanoic acids	Unclassified			46.1	40.4	M+H-H2O	C19H26O4	-4.50908
12.58_335.1841m/z	335.184	12.5814	pos	3-[3,4-dihydroxy-2-(4-hydroxy-3,7-dimethylocta-2,6-dien-1-yl)phenyl]propanoic acid	HMDB0134962	Phenylpropanoids and polyketides	Phenylpropanoic acids	Unclassified			44.9	38.5	M+H	C19H26O5	-3.63512
5.95_916.4772m/z	916.477	5.94717	pos	3-10-Luteinizing hormone-releasing factor	3138	Unclassified	Unclassified	Unclassified			37	0	M+H-H2O	C44H63N13O10	-1.69134
14.33_589.4485m/z	589.448	14.3272	neg	31-hydroxy-32,35-anhydrobacteriohopanetetrol	LMPR04000027	Lipids and lipid-like molecules	Prenol lipids	Hopanoids			39.2	6.94	M+FA-H	C35H60O4	2.02217
14.96_546.4858m/z	546.486	14.9627	pos	32,35-anhydrobacteriohopaneterol	LMPR04000022	Lipids and lipid-like molecules	Prenol lipids	Hopanoids			40.3	11	M+NH4	C35H60O3	-4.21858
15.50_546.4865m/z	546.486	15.4961	pos	35-aminobacteriohopane-32,33,34-triol	LMPR04000005	Lipids and lipid-like molecules	Prenol lipids	Hopanoids			39.1	16	M+H	C35H63NO3	-2.92473
9.28_305.2101m/z	305.21	9.28175	pos	3a,16a-Dihydroxyandrostenone	LMST02020090	Lipids and lipid-like molecules	Steroids and steroid derivatives	Androstane steroids			42.1	21.6	M+H	C19H28O3	-3.24657
10.90_349.2020m/z	349.202	10.9012	neg	3a,16b-Dihydroxyandrostenone	HMDB0000309	Lipids and lipid-like molecules	Steroids and steroid derivatives	Androstane steroids			37.7	8	M+FA-H	C19H28O3	-0.077688
10.46_434.3390n	417.336	10.4633	pos	3a,7a,12a-Trihydroxy-5b-cholestan-26-al	HMDB0003533	Lipids and lipid-like molecules	Steroids and steroid derivatives	Bile acids, alcohols and derivatives	**	C01301	36.5	0	M+H-H2O, M+H	C27H46O4	-1.31555
10.31_394.2949m/z	394.295	10.3125	pos	3-Acetyl-5alpha-androstane-3beta,17beta-diol 3-acetate	70647	Unclassified	Unclassified	Unclassified			36	0	M+NH4	C23H36O4	-0.712
4.84_721.2967m/z	721.297	4.84135	neg	3-Acetylnerbowdine	67035	Unclassified	Unclassified	Unclassified			36.1	0	2M-H	C19H23NO6	-1.50976
3.41_215.1401m/z	215.14	3.40928	neg	3-Acrylamidopropyl trimethylammonium	34500	Unclassified	Unclassified	Unclassified			39.8	0	M+FA-H	C9H18N2O	-0.160771
13.64_415.3195m/z	415.319	13.6386	pos	3alpha,12alpha-Dihydroxy-5beta-cholest-24-en-26-oic acid	LMST04030143	Unclassified	Unclassified	Unclassified			42.5	32.2	M+H-H2O	C27H44O4	-2.75718
2.53_185.0915m/z	185.091	2.52742	pos	3alpha,4,5,7alpha-Tetrahydro-5-hydroxy-1H-isoindole-1,3(2H)-dione	HMDB0034887	Organoheterocyclic compounds	Isoindoles and derivatives	Isoindolines			40	5.7	M+NH4	C8H9NO3	-3.50997
10.35_509.3111m/z	509.311	10.3465	neg	3alpha,6alpha,7alpha,12alpha-Tetrahydroxy-5beta-cholest-24-en-26-oic acid	LMST04030128	Unclassified	Unclassified	Unclassified			36.1	2	M+FA-H	C27H44O6	-2.00336
12.28_465.3228m/z	465.323	12.2845	neg	3alpha,7alpha,12alpha,22-Tetrahydroxy-5beta-cholestan-26-oic acid	LMST04030043	Unclassified	Unclassified	Unclassified			41.7	16.6	M-H	C27H46O6	1.31499
12.51_447.3120m/z	447.312	12.5078	neg	3alpha,7alpha,12alpha,23-Tetrahydroxy-5beta-cholestan-26-oic acid	LMST04030045	Unclassified	Unclassified	Unclassified			41.1	12.2	M-H2O-H	C27H46O6	0.8395
13.31_498.3795m/z	498.38	13.3053	pos	3alpha,7alpha,12alpha,24-tetrahydroxy-24-methyl-5beta-cholestan-26-oic acid	LMST04040001	Unclassified	Unclassified	Unclassified			40.7	11.3	M+NH4	C28H48O6	1.22803
13.29_484.3639m/z	484.364	13.29	pos	3alpha,7alpha,12alpha,24-Tetrahydroxy-5alpha-cholestan-26-oic acid	LMST04030044	Unclassified	Unclassified	Unclassified			38.5	1.95	M+NH4	C27H46O6	1.37064
11.62_507.3328m/z	507.333	11.622	neg	3alpha,7alpha,12alpha-Trihydroxy-24-methyl-5beta-cholest-23-en-26-oic acid	LMST04040005	Unclassified	Unclassified	Unclassified			45.6	31.6	M+FA-H	C28H46O5	0.162782
12.55_509.3473m/z	509.347	12.5465	neg	3alpha,7alpha,12alpha-Trihydroxy-24-methyl-5beta-Cholestan-26-oic acid	LMST04040002	Unclassified	Unclassified	Unclassified			37.5	11	M+FA-H	C28H48O5	-2.38286
10.04_396.3091m/z	396.309	10.0404	pos	3alpha,7alpha,12alpha-Trihydroxy-24-nor-5beta-cholan-23-al	LMST04060002	Unclassified	Unclassified	Unclassified			46.3	52.3	M+NH4	C23H38O4	-4.7116
9.66_507.3314m/z	507.331	9.65833	neg	3alpha,7alpha,12alpha-trihydroxy-27a,27b-dihomo-5beta-cholestane-26,27b-dioic acid	84919	Lipids and lipid-like molecules	Sterol Lipids	Bile acids and derivatives			36	0	M-H	C29H48O7	-2.66666
12.35_437.2907m/z	437.291	12.349	neg	3alpha,7alpha,12alpha-Trihydroxy-5alpha-cholan-24-al	LMST04010308	Unclassified	Unclassified	Unclassified			37.3	1.29	M+FA-H	C24H40O4	-0.405626
5.40_473.2579m/z	473.258	5.39698	neg	3alpha,7alpha,12alpha-trihydroxy-5alpha-cholan-24-yl sulfate	57971	Lipids and lipid-like molecules	Sterol Lipids	Steroid conjugates		C16259	38.2	0	M-H	C24H42O7S	0.0191619
11.52_457.2937m/z	457.294	11.5203	pos	3alpha,7alpha,12alpha-Trihydroxy-5beta-23E-cholestan-26-oic acid	LMST04030199	Lipids and lipid-like molecules	Sterol Lipids	Bile acids and derivatives			44.8	35.2	M+Na	C26H42O5	2.93548
12.49_429.3014m/z	429.301	12.4948	neg	3alpha,7alpha,12alpha-Trihydroxy-5beta-24E-cholesten-26-oic acid	LMST04030064	Unclassified	Unclassified	Unclassified			41.3	15.3	M-H2O-H	C27H44O5	0.88213
12.33_466.3282n	484.362	12.3259	pos	3alpha,7alpha,16alpha,22S-Tetrahydroxy-5beta-cholestan-26-oic acid	LMST04030208	Lipids and lipid-like molecules	Sterol Lipids	Bile acids and derivatives			37.3	16.3	M+NH4, M+Na	C27H46O6	-2.62978
12.45_477.3227m/z	477.323	12.4523	neg	3alpha,7alpha-Dihydroxy-5beta-cholest-23-en-26-oic acid	LMST04030060	Unclassified	Unclassified	Unclassified			40.3	11.9	M+FA-H	C27H44O4	1.22039
10.78_477.3211m/z	477.321	10.7849	neg	3alpha,7alpha-Dihydroxy-5beta-cholest-24-en-26-oic acid	LMST04030059	Unclassified	Unclassified	Unclassified			36.3	4.3	M+FA-H	C27H44O4	-2.34348
12.98_509.3633m/z	509.363	12.9751	pos	3alpha-Acetomethoxy-11alpha-oxo-12-ursen-24-oic acid	HMDB0036673	Lipids and lipid-like molecules	Prenol lipids	Triterpenoids			36.8	8.12	M+H-H2O	C33H50O5	1.53099
6.98_270.1698m/z	270.17	6.97743	pos	3alpha-Hydroxyoreadone	HMDB0036047	Organoheterocyclic compounds	Naphthofurans	Unclassified			39.5	3.04	M+NH4	C14H20O4	-0.804582
4.45_186.0553m/z	186.055	4.44538	neg	3-amino-2-naphthoic acid	34509	Unclassified	Unclassified	Unclassified			53.8	80.7	M-H	C11H9NO2	-3.96599
2.44_286.1040m/z	286.104	2.4357	neg	3'-Amino-3'-deoxythimidine	HMDB0060750	Nucleosides, nucleotides, and analogues	Pyrimidine nucleosides	Pyrimidine 2',3'-dideoxyribonucleosides			45.8	43.9	M+FA-H	C10H15N3O4	-2.10246
0.80_118.0509m/z	118.051	0.802483	neg	3-Aminopropionaldehyde	HMDB0001106	Organic oxygen compounds	Organooxygen compounds	Carbonyl compounds	**	C05665	39.6	0	M+FA-H	C3H7NO	-1.23379
9.96_367.1558m/z	367.156	9.96472	pos	3b,16a-Dihydroxyandrostenone sulfate	HMDB0000386	Lipids and lipid-like molecules	Steroids and steroid derivatives	Sulfated steroids			44.4	40.3	M+H-H2O	C19H28O6S	-4.00221
9.87_502.3870m/z	502.387	9.87255	pos	3b,18b-3-Methoxy-11-oxo-12-oleanen-30-oic acid	HMDB0034516	Lipids and lipid-like molecules	Prenol lipids	Triterpenoids			38	7.16	M+NH4	C31H48O4	-4.23239
12.79_443.3477m/z	443.348	12.7928	pos	3b,5a,6b-Cholestanetriol	HMDB0003990	Lipids and lipid-like molecules	Glycerophospholipids	Glycerophosphoethanolamines			45.2	39.2	M+Na	C27H48O3	-4.53782
9.16_430.2348n	431.242	9.1626	pos	3b,6b-Diangeloyloxy-7(11)-eremophilen-12,8b-olide	HMDB0040990	Lipids and lipid-like molecules	Prenol lipids	Terpene lactones			38	2.12	M+H, M+Na	C25H34O6	-1.72788
5.72_555.3486m/z	555.349	5.72147	neg	3-Benzoyloxy-6-oxo-12-ursen-28-oic acid	HMDB0032840	Lipids and lipid-like molecules	Prenol lipids	Triterpenoids			37.8	3.3	M-H2O-H	C37H50O5	1.05083
10.63_456.3317m/z	456.332	10.6293	pos	3beta-(3-methyl-butanoyloxy)-villanovane-13alpha,17-diol	LMPR0104150002	Lipids and lipid-like molecules	Prenol lipids	Isoprenoids			44.9	45.4	M+NH4	C25H42O6	-0.559885
14.38_417.3348m/z	417.335	14.3814	pos	3beta,12alpha-Dihydroxy-5beta-cholestan-26-oic acid	LMST04030055	Unclassified	Unclassified	Unclassified			44.7	47	M+H-H2O	C27H46O4	-3.41331
14.95_556.3759n	557.383	14.9475	pos	3beta,15alpha-Diacetoxylanosta-8,24-dien-26-oic acid	HMDB0036442	Lipids and lipid-like molecules	Prenol lipids	Triterpenoids			38.8	2.4	M+H, M+Na	C34H52O6	-0.911323
12.04_366.2634m/z	366.263	12.0372	pos	3beta,15beta,17alpha-Trihydroxy-pregnenone	LMST02030140	Lipids and lipid-like molecules	Sterol Lipids	Steroids			37.6	14.4	M+NH4	C21H32O4	-1.4653
11.21_461.3269m/z	461.327	11.2102	neg	3beta,23S,25-dihydroxyvitamin D3	LMST03020689	Unclassified	Unclassified	Unclassified			36.8	7.34	M+FA-H	C27H44O3	-0.924702
10.44_475.3052m/z	475.305	10.4369	neg	3beta,5alpha,9alpha-trihydroxycholesta-7,14-dien-6-one	LMST01010261	Unclassified	Unclassified	Unclassified			37.7	16.6	M+FA-H	C27H42O4	-3.04938
12.61_287.1996m/z	287.2	12.6115	pos	3beta,6alpha-dihydroxy-5alpha-androst-9(11)-en-17-one	LMST02020109	Unclassified	Unclassified	Unclassified			48.5	49	M+H-H2O	C19H28O3	-3.08325
14.70_441.3707m/z	441.371	14.7024	pos	3beta-3-Hydroxy-18-lupen-21-one	90655	Lipids and lipid-like molecules	Prenol lipids	Triterpenoids			39	28.3	M+H	C30H48O2	-4.48358
8.22_297.2067m/z	297.207	8.21633	pos	3beta-Acetoxy-4-oplopanone	LMPR0103350001	Lipids and lipid-like molecules	Prenol lipids	Isoprenoids			37.6	0.211	M+H	C17H28O4	2.35043
12.76_367.2957m/z	367.296	12.7625	pos	3beta-Cyclopentyl-5alpha-androstan-17beta-ol	70478	Unclassified	Unclassified	Unclassified			38.3	0	M+Na	C24H40O	-4.0717
14.38_462.3935m/z	462.393	14.3814	pos	3-beta-Hydroxy-4-beta-methyl-5-alpha-cholest-7-ene-4-alpha-carboxylate	HMDB0011662	Lipids and lipid-like molecules	Steroids and steroid derivatives	Cholestane steroids		C04840	39	2.41	M+NH4	C29H48O3	-1.54863
3.93_288.1945m/z	288.195	3.92565	pos	3beta-hydroxy-estra-5,7,9-trien-17-one	LMST02010020	Unclassified	Unclassified	Unclassified			41.1	16	M+NH4	C18H22O2	-4.65748
0.82_113.0245m/z	113.024	0.81515	neg	3-Butyn-1-al	66349	Organic oxygen compounds	Organooxygen compounds	Carbonyl compounds	**	C06145	39.5	0	M+FA-H	C4H4O	1.12586
3.92_115.0399m/z	115.04	3.92025	neg	3-Butyn-1-ol	66350	Unclassified	Unclassified	Unclassified			38.5	0	M+FA-H	C4H6O	-2.65097
6.52_217.1077m/z	217.108	6.52257	neg	3-caproyl propionic acid	LMFA01060023	Lipids and lipid-like molecules	Fatty Acyls	Fatty Acids and Conjugates			38.6	5.92	M+FA-H	C9H16O3	-2.64235
5.46_274.1290m/z	274.129	5.46403	pos	3-carboxy-4-methyl-5-(1-hydroxypropyl)-2-furanpropionic acid	LMFA01150060	Lipids and lipid-like molecules	Fatty Acyls	Fatty Acids and Conjugates			49.4	63	M+NH4	C12H16O6	2.04802
0.81_307.1156m/z	307.116	0.8072	pos	3-carboxy-4-methyl-5-(4-hydroxypentyl)-2-furanpropanoic acid	LMFA01150068	Lipids and lipid-like molecules	Fatty Acyls	Fatty Acids and Conjugates			38.1	0	M+Na	C14H20O6	1.33015
6.32_286.1644m/z	286.164	6.3213	pos	3-carboxy-4-methyl-5-pentyl-2-furanpropanoic acid	HMDB0061643	Lipids and lipid-like molecules	Fatty Acyls	Fatty acids and conjugates			46.7	47	M+NH4	C14H20O5	-2.03406
7.63_239.0902m/z	239.09	7.62865	neg	3-Carboxy-4-methyl-5-propyl-2-furanpropionic acid	HMDB0061112	Lipids and lipid-like molecules	Fatty Acyls	Fatty acids and conjugates	***		38.6	16.8	M-H	C12H16O5	-9.58178
10.88_330.3360m/z	330.336	10.8815	pos	3D,7D,11D-Phytanic acid	LMPR0104010036	Lipids and lipid-like molecules	Prenol lipids	Diterpenoids			44.2	27.5	M+NH4	C20H40O2	-2.22525
12.66_461.2929m/z	461.293	12.6628	neg	3-dehydroecdysone	LMST01010172	Lipids and lipid-like molecules	Sterol Lipids	Sterols		C02513	37.5	9.25	M-H	C27H42O6	4.48606
10.15_282.2784m/z	282.278	10.1479	pos	3-Dehydrosphinganine	HMDB0001480	Organic oxygen compounds	Organooxygen compounds	Carbonyl compounds	**	C02934	42.5	18	M+H-H2O	C18H37NO2	-2.48549
4.96_465.2263m/z	465.226	4.96018	neg	3-DEOXO-3β-HYDROXYMEXICANOLIDE 16-ENOL ETHER	43689	Unclassified	Unclassified	Unclassified			36.1	0	M-H2O-H	C28H36O7	-4.0752
0.87_535.1504m/z	535.15	0.865817	neg	3-Deoxy-D-glycero-D-galacto-2-nonulosonic acid	HMDB0000425	Organic oxygen compounds	Organooxygen compounds	Carbohydrates and carbohydrate conjugates			38.4	0	2M-H	C9H16O9	-2.29446
2.83_267.0970n	266.09	2.82517	neg	3-Deoxyguanosine	4149	Unclassified	Unclassified	Unclassified			54.8	77.1	M-H, 2M-H	C10H13N5O4	0.749232
0.70_259.0787m/z	259.079	0.69715	neg	3'-dihydroxyflurbiprofen	2927	Unclassified	Unclassified	Unclassified			38.4	0	M-H	C15H13FO3	4.05877
13.79_326.3041m/z	326.304	13.7906	pos	3E,13E-Octadecadienyl acetate	LMFA07010384	Lipids and lipid-like molecules	Fatty Acyls	Fatty esters			48.6	52.7	M+NH4	C20H36O2	-4.21695
14.24_441.3703m/z	441.37	14.2444	pos	3-epi-6-deoxocathasterone	LMST01031120	Lipids and lipid-like molecules	Sterol Lipids	Sterols			41.6	35.3	M+Na	C28H50O2	-0.0911939
10.82_503.2654m/z	503.265	10.8238	neg	3-Ethyl-1,2-cyclopentanedione	87503	Organic oxygen compounds	Organooxygen compounds	Carbonyl compounds			36.8	0	2M-H	C14H20O4	0.741559
7.17_185.0817m/z	185.082	7.17052	neg	3-Ethyl-2-hydroxy-4-methyl-2-cyclopenten-1-one	HMDB0036176	Organic oxygen compounds	Organooxygen compounds	Carbonyl compounds			42.9	24.2	M+FA-H	C8H12O2	-1.79173
13.94_250.1448m/z	250.145	13.9449	neg	3-Ethylethcathinone	96613	Unclassified	Unclassified	Unclassified			37.2	0	M+FA-H	C13H19NO	-0.15475
3.29_278.1235m/z	278.124	3.28787	pos	3-Furanmethanol glucoside	HMDB0032924	Organic oxygen compounds	Organooxygen compounds	Carbohydrates and carbohydrate conjugates			45.5	42.2	M+NH4	C11H16O7	0.437171
5.46_336.1556m/z	336.156	5.46247	neg	3H-1,2,4-Triazol-3-one, 5-ethyl-2,4-dihydro-2-(3-hydroxypropyl)-4-(2-phenoxyethyl)-	1478	Unclassified	Unclassified	Unclassified			37.9	0	M+FA-H	C15H21N3O3	-2.99822
5.87_157.0870m/z	157.087	5.87478	neg	3-Hepten-2-one	LMFA12000103	Organic oxygen compounds	Organooxygen compounds	Carbonyl compounds			40.7	5.39	M+FA-H	C7H12O	-0.504894
12.88_237.1841m/z	237.184	12.884	pos	3-Hydroxy-1,10-bisaboladien-9-one	HMDB0034722	Lipids and lipid-like molecules	Prenol lipids	Sesquiterpenoids			39.9	9.09	M+H	C15H24O2	-3.32064
12.55_347.2936m/z	347.294	12.551	pos	3-Hydroxy-1-phenyl-1-heptadecanone	90941	Lipids and lipid-like molecules	Fatty Acyls	Fatty alcohols			44.6	29.6	M+H	C23H38O2	-2.34908
9.27_201.1478m/z	201.148	9.26675	pos	3-Hydroxy-2,8-dimethyl-1,7-dioxaspiro[5.5]undecane	LMPK09000029	Unclassified	Unclassified	Unclassified			45.5	37.3	M+H	C11H20O3	-3.40906
5.18_274.1286m/z	274.129	5.18438	pos	3-hydroxy-3-(3,4,5-trimethoxyphenyl)propanoic acid	HMDB0141328	Phenylpropanoids and polyketides	Phenylpropanoic acids	Unclassified			43.2	30	M+NH4	C12H16O6	0.309076
9.61_487.1017m/z	487.102	9.6129	pos	3'-Hydroxy-3,5,6,7,8,4',5'-heptamethoxyflavone	LMPK12113368	Unclassified	Unclassified	Unclassified			37	0.502	M+K	C22H24O10	3.55671
0.75_929.1919m/z	929.192	0.747383	pos	3-Hydroxy-3-methylglutaryl-CoA	HMDB0001375	Lipids and lipid-like molecules	Fatty Acyls	Fatty acyl thioesters	**	C00356	37.3	0	M+NH4	C27H44N7O20P3S	0.714338
6.62_188.9977m/z	188.998	6.6239	neg	3-Hydroxy-4-aminopyridine sulfate	HMDB0061120	Organic acids and derivatives	Organic sulfuric acids and derivatives	Arylsulfates			37.5	0	M-H	C5H6N2O4S	0.807896
10.86_291.1596m/z	291.16	10.8624	neg	3-Hydroxy-6,8-dimethoxy-7(11)-eremophilen-12,8-olide	HMDB0040756	Lipids and lipid-like molecules	Prenol lipids	Terpene lactones			39.7	17.1	M-H2O-H	C17H26O5	-1.84044
0.89_290.0939m/z	290.094	0.891467	neg	3-Hydroxy-7-acetylaminonitrazepam	1564	Unclassified	Unclassified	Unclassified			37.2	0	M-H2O-H	C17H15N3O3	1.42904
5.20_248.1498m/z	248.15	5.20007	pos	3-hydroxybutyrylcarnitine	LMFA07070037	Lipids and lipid-like molecules	Fatty Acyls	Fatty acid esters			39.8	6.07	M+H	C11H21NO5	2.20236
6.27_169.1228m/z	169.123	6.26925	neg	3-Hydroxycapric acid	HMDB0002203	Organic acids and derivatives	Hydroxy acids and derivatives	Medium-chain hydroxy acids and derivatives			37.2	0.752	M-H2O-H	C10H20O3	-3.091
7.02_302.1953m/z	302.195	7.02292	pos	3-hydroxy-cis-5-octenoylcarnitine	LMFA07070038	Lipids and lipid-like molecules	Fatty Acyls	Fatty esters			46.2	39.1	M+H	C15H27NO5	-3.03407
5.84_332.2422m/z	332.242	5.83783	pos	3-hydroxydecanoyl carnitine	HMDB0061636	Lipids and lipid-like molecules	Fatty Acyls	Fatty acid esters			48.5	49.2	M+H	C17H33NO5	-2.91603
6.04_246.1468n	229.144	6.041	pos	3-Hydroxydodecanedioic acid	HMDB0000413	Organic acids and derivatives	Hydroxy acids and derivatives	Medium-chain hydroxy acids and derivatives			50.4	53.1	M+H-H2O, M+H	C12H22O5	0.415061
6.44_229.1427m/z	229.143	6.4443	pos	3-hydroxy-dodecanedioic acid	LMFA01170089	Lipids and lipid-like molecules	Fatty Acyls	Fatty Acids and Conjugates			43.8	25.1	M+H-H2O	C12H22O5	-3.029
11.51_360.2737m/z	360.274	11.5053	pos	3-hydroxydodecanoyl carnitine	HMDB0061638	Lipids and lipid-like molecules	Fatty Acyls	Fatty acid esters			38.1	0.242	M+H	C19H37NO5	-1.95916
11.39_358.2597m/z	358.26	11.3904	neg	3-hydroxydodecanoylcarnitine	LMFA07070039	Lipids and lipid-like molecules	Fatty Acyls	Fatty esters			37.3	6.96	M-H	C19H37NO5	-0.503395
10.78_472.3980m/z	472.398	10.7767	pos	3-hydroxyeicosanoylcarnitine	LMFA07070040	Lipids and lipid-like molecules	Fatty Acyls	Fatty esters			40.1	14.8	M+H	C27H53NO5	-3.43028
11.73_271.2282m/z	271.228	11.7254	neg	3-hydroxy-hexadecanoic acid	35554	Lipids and lipid-like molecules	Fatty Acyls	Fatty Acids and Conjugates			47.7	52.3	M-H	C16H32O3	1.32234
11.93_416.3348m/z	416.335	11.9304	pos	3-hydroxyhexadecanoyl carnitine	HMDB0061642	Lipids and lipid-like molecules	Fatty Acyls	Fatty acid esters	***		40.6	19.6	M+H	C23H45NO5	-5.47375
7.17_272.1849m/z	272.185	7.17208	pos	3-hydroxyhexanoyl carnitine	HMDB0061633	Lipids and lipid-like molecules	Fatty Acyls	Fatty acid esters			37.8	6.61	M+H-H2O	C14H27NO5	-2.63893
5.15_251.1033m/z	251.103	5.14567	neg	3'-Hydroxyhexobarbital	HMDB0013940	Organoheterocyclic compounds	Diazines	Pyrimidines and pyrimidine derivatives			41.6	16.3	M-H	C12H16N2O4	-1.68281
5.34_252.1107n	253.118	5.33955	pos	3-Hydroxyhexobarbital	65899	Unclassified	Unclassified	Unclassified			38.9	1.1	M+H-H2O, M+H	C12H16N2O4	-1.0864
4.52_191.0921m/z	191.092	4.52422	neg	3-Hydroxyisoheptanoic acid	HMDB0002207	Organic acids and derivatives	Hydroxy acids and derivatives	Medium-chain hydroxy acids and derivatives			41	16.3	M+FA-H	C7H14O3	-2.67452
8.87_523.3242m/z	523.324	8.87238	neg	3-Hydroxyisovalerylcarnitine	HMDB0061189	Lipids and lipid-like molecules	Fatty Acyls	Fatty acid esters			40.9	9.33	2M-H	C12H24NO5+	1.15851
10.27_457.3619m/z	457.362	10.267	pos	3-hydroxylinoleoylcarnitine	LMFA07070042	Lipids and lipid-like molecules	Fatty Acyls	Fatty esters			38.4	1.56	M+NH4	C25H45NO5	-3.81231
5.81_295.1291m/z	295.129	5.81112	neg	3-Hydroxymelatonin	HMDB0060742	Organoheterocyclic compounds	Indoles and derivatives	Indolines			39.5	10.2	M+FA-H	C13H18N2O3	-3.44389
5.59_449.2390m/z	449.239	5.59297	neg	3'-Hydroxyminoxidil	1318	Unclassified	Unclassified	Unclassified			38.9	0	2M-H	C9H15N5O2	2.5439
12.37_443.2664m/z	443.266	12.3748	neg	3-Hydroxymonoethylglycylxylidide (3-Hydroxy-MEGX)	1002	Unclassified	Unclassified	Unclassified			39.4	0	2M-H	C12H18N2O2	0.057531
0.85_187.1433m/z	187.143	0.851533	pos	3-Hydroxy-N6,N6,N6-trimethyl-L-lysine	6234	Organic acids and derivatives	Carboxylic acids and derivatives	Amino acids, peptides, and analogues	**	C01259	38.8	0	M+H-H2O	C9H20N2O3	-3.82337
9.30_300.2160m/z	300.216	9.29675	pos	3-hydroxynonanoyl carnitine	HMDB0061635	Lipids and lipid-like molecules	Fatty Acyls	Fatty acid esters			39.8	6.81	M+H-H2O	C16H31NO5	-2.80239
6.73_159.1027m/z	159.103	6.72572	neg	3-Hydroxyoctanoic acid	HMDB0001954	Organic acids and derivatives	Hydroxy acids and derivatives	Medium-chain hydroxy acids and derivatives			47.7	43.8	M-H	C8H16O3	-0.0566289
3.33_304.2108m/z	304.211	3.33302	pos	3-hydroxyoctanoyl carnitine	HMDB0061634	Lipids and lipid-like molecules	Fatty Acyls	Fatty acid esters			39.8	6.68	M+H	C15H29NO5	-3.56741
15.19_309.2408m/z	309.241	15.19	pos	3-hydroxypalmitic acid methyl ester	LMFA01050427	Lipids and lipid-like molecules	Fatty Acyls	Fatty Acids and Conjugates			47.8	46.7	M+Na	C17H34O3	2.88267
14.79_309.2404m/z	309.24	14.794	pos	3-Hydroxy-palmitic acid methyl ester	69244	Unclassified	Unclassified	Unclassified			38.1	0	M+Na	C17H34O3	1.44267
10.31_396.3088m/z	396.309	10.3125	pos	3-hydroxypalmitoleoylcarnitine	LMFA07070044	Lipids and lipid-like molecules	Fatty Acyls	Fatty esters			42.1	26.4	M+H-H2O	C23H43NO5	-4.88804
10.57_384.3096m/z	384.31	10.5683	pos	3-hydroxypentadecanoyl carnitine	HMDB0061641	Lipids and lipid-like molecules	Fatty Acyls	Fatty acid esters			37.4	1.62	M+H-H2O	C22H43NO5	-3.16732
10.81_337.2722m/z	337.272	10.8062	pos	3-hydroxypristanic acid	HMDB0061651	Lipids and lipid-like molecules	Prenol lipids	Diterpenoids			36.8	0	M+Na	C19H38O3	2.93258
5.34_217.1073m/z	217.107	5.34415	neg	3-hydroxy-sebacic acid	LMFA01170092	Organic acids and derivatives	Hydroxy acids and derivatives	Medium-chain hydroxy acids and derivatives			43.5	33.6	M-H	C10H18O5	-4.08818
6.70_297.1677m/z	297.168	6.70378	pos	3-Hydroxytetradecanedioic acid	HMDB0000394	Lipids and lipid-like molecules	Fatty Acyls	Fatty acids and conjugates			38.2	0.0993	M+Na	C14H26O5	1.52535
10.84_388.3049m/z	388.305	10.8358	pos	3-hydroxytetradecanoyl carnitine	HMDB0061640	Lipids and lipid-like molecules	Fatty Acyls	Fatty acid esters			37.4	0.169	M+H	C21H41NO5	-2.14012
10.24_388.3043m/z	388.304	10.2364	pos	3-hydroxytetradecanoylcarnitine	LMFA07070045	Lipids and lipid-like molecules	Fatty Acyls	Fatty esters			36.8	0.186	M+H	C21H41NO5	-3.82286
8.86_356.2784m/z	356.278	8.86345	pos	3-hydroxytridecanoyl carnitine	HMDB0061639	Lipids and lipid-like molecules	Fatty Acyls	Fatty acid esters			38.1	0	M+H-H2O	C20H39NO5	-2.9264
12.63_548.3578m/z	548.358	12.6267	pos	3-keto Fusidic acid	HMDB0060745	Lipids and lipid-like molecules	Steroids and steroid derivatives	Oxosteroids			41.3	22.8	M+NH4	C31H46O7	-0.683045
15.98_379.3349m/z	379.335	15.9769	pos	3-Keto-4-methylzymosterol	HMDB0006838	Lipids and lipid-like molecules	Steroids and steroid derivatives	Cholestane steroids	**	C15816	38.1	25.5	M+H-H2O	C28H44O	-2.47823
2.74_161.0436m/z	161.044	2.73823	pos	3-Keto-b-D-galactose	HMDB0001385	Organic oxygen compounds	Organooxygen compounds	Carbohydrates and carbohydrate conjugates		C05394	39	7.78	M+H-H2O	C6H10O6	-4.50685
10.15_297.2657n	298.273	10.1479	pos	3-ketosphingosine	43208	Lipids and lipid-like molecules	Sphingolipids	Sphingoid bases			40.8	11	M+H-H2O, M+H	C18H35NO2	-3.46923
10.25_430.3147m/z	430.315	10.2517	pos	3-methoxy Limaprost	45111	Unclassified	Unclassified	Unclassified			38.1	0	M+NH4	C23H40O6	-4.02907
9.77_409.2564m/z	409.256	9.76505	pos	3-methoxy Prostaglandin F1α	45613	Unclassified	Unclassified	Unclassified			36.4	0	M+Na	C21H38O6	0.964789
13.32_268.1825n	251.179	13.3206	pos	3-Methoxyestra-1,3,5(10),16-tetraene	70600	Unclassified	Unclassified	Unclassified			37.3	0.143	M+H-H2O, M+H	C19H24O	-0.935079
12.49_299.2370m/z	299.237	12.4909	pos	3-Methyl-19-nor-17alpha-pregna-1,3,5(10)-trien-17-ol	70609	Unclassified	Unclassified	Unclassified			37.9	0	M+H	C21H30O	0.324329
0.79_104.1066m/z	104.107	0.792383	pos	3-Methyl-3-buten-1-ol	HMDB0030126	Organic oxygen compounds	Organooxygen compounds	Alcohols and polyols			44	25.3	M+NH4	C5H10O	-3.98846
2.78_398.2017m/z	398.202	2.78373	pos	3-Methyl-3-butenyl apiosyl-(1->6)-glucoside	HMDB0031954	Lipids and lipid-like molecules	Fatty Acyls	Fatty acyl glycosides			42.9	31.2	M+NH4	C16H28O10	-0.983241
9.67_186.1846m/z	186.185	9.67307	pos	3-Methyl-3E-decen-2-one	LMFA12000023	Unclassified	Unclassified	Unclassified			41.9	17.4	M+NH4	C11H20O	-4.07836
13.61_337.2726m/z	337.273	13.6083	pos	3-Methyl-5-pentyl-2-furanundecanoic acid	HMDB0031005	Lipids and lipid-like molecules	Fatty Acyls	Fatty acids and conjugates			44.5	39.9	M+H	C21H36O3	-3.39703
11.00_280.2034n	281.211	11.0036	pos	3-Methyl-5-propyl-2-furannonanoic acid	HMDB0094642	Lipids and lipid-like molecules	Fatty Acyls	Fatty acids and conjugates			37.9	1.3	M+H-H2O, M+H	C17H28O3	-1.64861
10.27_353.2324m/z	353.232	10.269	neg	3-Methyl-5-propyl-2-furanundecanoic acid	HMDB0061646	Lipids and lipid-like molecules	Fatty Acyls	Fatty acids and conjugates			38.7	13.5	M+FA-H	C19H32O3	-2.9456
5.72_199.0972m/z	199.097	5.72147	neg	3-Methylbutyrolactone	HMDB0002167	Organoheterocyclic compounds	Lactones	Gamma butyrolactones			39.1	0.299	2M-H	C5H8O2	-2.02195
5.82_313.1224m/z	313.122	5.82378	neg	3-METHYLCHOLANTHRENE	44182	Unclassified	Unclassified	Unclassified			37	0	M+FA-H	C21H16	-3.60256
0.75_170.0571m/z	170.057	0.750983	neg	3-Methylcytosine	HMDB0011601	Organoheterocyclic compounds	Diazines	Pyrimidines and pyrimidine derivatives			47.4	41.3	M+FA-H	C5H7N3O	-0.434483
4.55_144.0453m/z	144.045	4.55053	neg	3-Methyldioxyindole	HMDB0004186	Organoheterocyclic compounds	Indoles and derivatives	Indolines	**	C05834	39.1	5.75	M-H2O-H	C9H9NO2	-0.999604
6.04_227.1649m/z	227.165	6.041	pos	3-methyl-dodecanedioic acid	LMFA01170011	Lipids and lipid-like molecules	Fatty Acyls	Fatty Acids and Conjugates			40	7.45	M+H-H2O	C13H24O4	2.96033
4.62_307.1871m/z	307.187	4.62327	pos	3-Methylglutarylcarnitine	5536	Lipids and lipid-like molecules	Fatty Acyls	Fatty acid esters			38.6	0	M+NH4	C13H23NO6	2.66379
6.56_345.2277m/z	345.228	6.56057	neg	3-methyl-hexadecanedioic acid	LMFA01170024	Lipids and lipid-like molecules	Fatty Acyls	Fatty Acids and Conjugates			44.7	26.9	M+FA-H	C17H32O4	-1.76751
5.88_290.2313m/z	290.231	5.88483	pos	3-methyl-tetradecanedioic acid	LMFA01170019	Lipids and lipid-like molecules	Fatty Acyls	Fatty Acids and Conjugates			37.3	2.1	M+NH4	C15H28O4	-4.84063
4.59_374.2263m/z	374.226	4.59227	pos	3-Methylthiofentanyl	HMDB0061718	Benzenoids	Benzene and substituted derivatives	Anilides			37.2	0.343	M+NH4	C21H28N2OS	0.689921
2.68_352.1855m/z	352.185	2.67823	pos	3'-N'-Acetylfusarochromanone	HMDB0037499	Organoheterocyclic compounds	Benzopyrans	1-benzopyrans			37.9	0.665	M+NH4	C17H22N2O5	-3.66003
4.55_141.0091m/z	141.009	4.5461	pos	3-Nitrosothiazolidine	68860	Unclassified	Unclassified	Unclassified			37.9	0	M+Na	C3H6N2OS	-2.14333
5.58_258.1346m/z	258.135	5.58013	neg	3-nonenoylglycine	HMDB0094808	Organic acids and derivatives	Carboxylic acids and derivatives	Amino acids, peptides, and analogues			38.1	0	M+FA-H	C11H19NO3	-0.598323
12.02_637.4334m/z	637.433	12.0223	neg	3-O-(2-O-(2E-decenoyl)-alpha-L-rhamnopyranosyl)-3-hydroxydecanoic acid	LMFA13030004	Lipids and lipid-like molecules	Fatty Acyls	Fatty acyl glycosides			37.2	0.441	M-H2O-H	C36H64O10	1.97385
5.26_453.1990m/z	453.199	5.26483	neg	3-O-(alpha-L-arabinopyranosyl-(1->6)-beta-D-glucopyranosyl) butyl 3S-hydroxybutanoate	LMFA03120060	Lipids and lipid-like molecules	Fatty Acyls	Acyltrehaloses			37.7	0	M-H	C19H34O12	2.70032
10.85_460.2708m/z	460.271	10.8508	pos	3-O-Acetylepisamarcandin	HMDB0031958	Phenylpropanoids and polyketides	Coumarins and derivatives	Unclassified			39.5	10.9	M+NH4	C26H34O6	3.22452
0.89_846.2862n	845.279	0.891467	neg	3-O-alpha-L-Arabinopyranosyl-L-arabinose	93484	Organic oxygen compounds	Organooxygen compounds	Carbohydrates and carbohydrate conjugates			38	0	M-H, M+FA-H	C30H54O27	1.10765
6.64_505.3360m/z	505.336	6.64312	pos	3-O-alpha-L-rhamnopyranosyl-3-hydroxydecanoyl-3-hydroxydecanoic acid	LMFA13030001	Lipids and lipid-like molecules	Fatty Acyls	Fatty acyl glycosides			38.4	2.87	M+H	C26H48O9	-2.19889
13.46_636.4280m/z	636.428	13.4563	pos	3-O-cis-Coumaroylmaslinic acid	HMDB0034539	Lipids and lipid-like molecules	Prenol lipids	Triterpenoids			36.2	0.138	M+NH4	C39H54O6	3.46903
0.83_413.1098m/z	413.11	0.827983	neg	3-O-Feruloylquinic acid	87130	Organic oxygen compounds	Organooxygen compounds	Alcohols and polyols		C02572	36.8	0	M+FA-H	C17H20O9	2.34132
3.66_298.1143m/z	298.114	3.66367	pos	3'-O-Methylguanosine	58349	Nucleosides, nucleotides, and analogues	Purine nucleosides	Unclassified			50.5	59.5	M+H	C11H15N5O5	-1.10489
5.28_229.1185m/z	229.118	5.27755	pos	3-O-Methyl-L-DOPA	967	Unclassified	Unclassified	Unclassified			38.9	0	M+NH4	C10H13NO4	0.809325
4.30_431.1688m/z	431.169	4.29728	pos	3-O-Methylniveusin A	HMDB0039084	Lipids and lipid-like molecules	Prenol lipids	Terpene lactones			46.7	42.5	M+Na	C21H28O8	2.75523
8.65_603.3323m/z	603.332	8.65407	neg	3-O-Protocatechuoylceanothic acid	HMDB0029625	Lipids and lipid-like molecules	Prenol lipids	Triterpenoids			38.3	0.113	M-H2O-H	C37H50O8	-0.720948
4.34_601.3886m/z	601.389	4.34378	pos	3-O-p-trans-Coumaroylalphitolic acid	HMDB0036299	Lipids and lipid-like molecules	Prenol lipids	Triterpenoids			36.1	0	M+H-H2O	C39H54O6	-0.194806
12.61_303.1946m/z	303.195	12.6115	pos	3-oxo-13,17-secoandrost-4-ene-17,13α-lactone	41856	Unclassified	Unclassified	Unclassified			37	0	M+H	C19H26O3	-2.7301
9.44_391.1753m/z	391.175	9.43868	neg	3-Oxo-6b-angeloyloxy-7(11)-eremophilen-12,8a-olide	HMDB0032896	Lipids and lipid-like molecules	Prenol lipids	Terpene lactones			39.6	4.07	M+FA-H	C20H26O5	-2.69592
0.81_253.1179m/z	253.118	0.8072	pos	3-Oxo-carbofuran	88703	Organoheterocyclic compounds	Benzofurans	Unclassified			38.8	0	M+NH4	C12H13NO4	-1.71292
5.82_231.1237m/z	231.124	5.82378	neg	3-Oxodecanoic acid	HMDB0010724	Organic acids and derivatives	Keto acids and derivatives	Medium-chain keto acids and derivatives			46	31.6	M+FA-H	C10H18O3	-0.543314
5.32_278.1734m/z	278.173	5.32405	pos	3-Oxodecanoic acid glycerides	94393	Unclassified	Unclassified	Unclassified			36.3	0	M+H	C13H25O6-	3.48565
14.53_349.2724m/z	349.272	14.5339	pos	3-oxo-eicosanoic acid	LMFA01060134	Lipids and lipid-like molecules	Fatty Acyls	Fatty Acids and Conjugates			44.4	36.3	M+Na	C20H38O3	3.40745
15.73_433.3651m/z	433.365	15.7331	pos	3-oxohexacosanoic acid	LMFA01060181	Lipids and lipid-like molecules	Fatty Acyls	Fatty Acids and Conjugates			46.7	36.3	M+Na	C26H50O3	-0.256907
5.53_344.2539m/z	344.254	5.52603	pos	3-Oxohexadecanoic acid glycerides	94396	Unclassified	Unclassified	Unclassified			38.2	0	M+H-H2O	C19H37O6-	-4.98057
4.74_130.0628n	175.061	4.73537	neg	3-Oxohexanoic acid	HMDB0010717	Organic acids and derivatives	Keto acids and derivatives	Medium-chain keto acids and derivatives		C02122	51.5	62.4	M+FA-H, 2M-H	C6H10O3	-1.77957
13.53_335.2570m/z	335.257	13.5321	pos	3-oxo-nonadecanoic acid	LMFA01060131	Lipids and lipid-like molecules	Fatty Acyls	Fatty Acids and Conjugates			45.7	37.4	M+Na	C19H36O3	4.18029
5.24_217.1077m/z	217.108	5.23848	neg	3-oxo-nonanoic acid	LMFA01060158	Lipids and lipid-like molecules	Fatty Acyls	Fatty Acids and Conjugates			42.4	22.3	M+FA-H	C9H16O3	-2.40597
4.88_203.0921m/z	203.092	4.88102	neg	3-Oxooctanoic acid	HMDB0010721	Organic acids and derivatives	Keto acids and derivatives	Medium-chain keto acids and derivatives			44.8	34.2	M+FA-H	C8H14O3	-2.40173
0.91_241.1177m/z	241.118	0.9137	pos	3'-Oxopentobarbitone	1763	Unclassified	Unclassified	Unclassified			36.9	0	M+H	C11H16N2O4	-2.43001
15.07_225.1838m/z	225.184	15.068	pos	3-oxo-tetradecanoic acid	74737	Lipids and lipid-like molecules	Fatty Acyls	Fatty acids and conjugates			36.8	0	M+H-H2O	C14H26O3	-4.41969
13.53_407.2922m/z	407.292	13.5321	pos	3-oxo-tricosanoic acid	LMFA01060146	Lipids and lipid-like molecules	Fatty Acyls	Fatty Acids and Conjugates			40	22	M+K	C23H44O3	-0.0340186
5.66_157.0864m/z	157.086	5.65763	neg	3-Oxovalproic acid	HMDB0060685	Organic acids and derivatives	Keto acids and derivatives	Short-chain keto acids and derivatives		C16652	41.5	20.9	M-H	C8H14O3	-3.8867
9.93_269.2118m/z	269.212	9.92982	neg	3-Pentadecenal	HMDB0040377	Lipids and lipid-like molecules	Fatty Acyls	Fatty aldehydes			36.7	0.823	M+FA-H	C15H28O	-1.78533
6.05_123.0811m/z	123.081	6.05327	neg	3-Pentenoic acid, 2-propyl-	2993	Unclassified	Unclassified	Unclassified			37.6	0	M-H2O-H	C8H14O2	-2.86404
2.89_225.1228m/z	225.123	2.88972	pos	3-Phenylpropionylglycine	HMDB0002042	Organic oxygen compounds	Organooxygen compounds	Carbonyl compounds			40.5	11.7	M+NH4	C11H13NO3	-2.56409
4.62_185.1642m/z	185.164	4.62327	pos	3-PINANONE OXIME	44479	Unclassified	Unclassified	Unclassified			36.9	0	M+NH4	C10H17NO	-3.92691
0.88_384.1469m/z	384.147	0.878817	neg	3-Piperidinemethanol, 4-(4-fluorophenyl)-, (3S,4R)-glucuronide	1717	Unclassified	Unclassified	Unclassified			38.1	0	M-H	C18H24FNO7	1.23035
9.28_304.1670n	287.164	9.28175	pos	3-Polyprenyl-4-hydroxy-5-methoxybenzoate	HMDB0060379	Benzenoids	Benzene and substituted derivatives	Benzoic acids and derivatives	**	C17559	39.1	0.946	M+H-H2O, M+H	C18H24O4	-1.41833
0.88_138.0543m/z	138.054	0.8822	pos	3-Pyridylacetic acid	HMDB0001538	Organoheterocyclic compounds	Pyridines and derivatives	Unclassified			43.6	25.9	M+H	C7H7NO2	-4.88283
12.11_233.2255m/z	233.226	12.1126	pos	3R,4S-epoxy-6Z,9Z-heptadecadiene	LMFA12000273	Lipids and lipid-like molecules	Fatty Acyls	Oxygenated hydrocarbons			41.9	17	M+H-H2O	C17H30O	-3.32522
11.87_233.2255m/z	233.226	11.8691	pos	3S,4R-epoxy-6Z,9Z-heptadecadiene	LMFA12000274	Lipids and lipid-like molecules	Fatty Acyls	Oxygenated hydrocarbons			40.3	9.93	M+H-H2O	C17H30O	-3.48139
9.84_247.2043m/z	247.204	9.84188	pos	3S,7,11-Trimethyl-6E,10-dodecadien-1-ol	LMFA05000152	Lipids and lipid-like molecules	Fatty Acyls	Fatty alcohols			36.4	0	M+Na	C15H28O	4.60985
0.78_651.2427m/z	651.243	0.776883	pos	3'-Sialyllactose	3628	Organic oxygen compounds	Organooxygen compounds	Carbohydrates and carbohydrate conjugates			36.9	0	M+NH4	C23H39NO19	-4.3952
9.89_476.2674m/z	476.267	9.88772	pos	3-Sulfodeoxycholic acid	HMDB0002504	Lipids and lipid-like molecules	Sphingolipids	Ceramides			40.9	18.2	M+NH4	C23H38O7S	-0.645629
11.11_181.1219m/z	181.122	11.1113	pos	3-tert-Butyl-5-methylcatechol	66083	Unclassified	Unclassified	Unclassified			38.1	0	M+H	C11H16O2	-2.02438
0.80_209.9692n	208.962	0.802483	neg	3-thiodimethylarsenopropanoic acid	LMFA00000040	Lipids and lipid-like molecules	Fatty Acyls	Other Fatty Acyls			37.5	0	M-H2O-H, M-H	C5H11AsO2S	-1.81547
13.01_294.2782m/z	294.278	13.0055	pos	3-tridecylphenol	LMPK15010003	Lipids and lipid-like molecules	Polyketides	Phenolic lipids			38.9	11	M+NH4	C19H32O	-3.55564
11.06_284.2940m/z	284.294	11.065	pos	3Z,13Z-octadecadien-1-ol	LMFA05000047	Lipids and lipid-like molecules	Fatty Acyls	Fatty alcohols			43.3	26.9	M+NH4	C18H34O	-2.9705
13.44_365.3179m/z	365.318	13.4411	pos	3Z,6Z,9Z,12Z,15Z-Pentacosapentaene	LMFA11000179	Lipids and lipid-like molecules	Fatty Acyls	Hydrocarbons			44.9	32.8	M+Na	C25H42	-0.0597457
12.13_379.2866m/z	379.287	12.1257	neg	3Z,9Z,15Z-docosatrienoic acid	LMFA01030409	Lipids and lipid-like molecules	Fatty Acyls	Fatty Acids and Conjugates			43.2	23.1	M+FA-H	C22H38O2	3.51806
5.50_211.1329m/z	211.133	5.49503	pos	3Z-dodecenedioic acid	LMFA01170137	Lipids and lipid-like molecules	Fatty Acyls	Fatty Acids and Conjugates			49.1	48.7	M+H-H2O	C12H20O4	-0.0729035
6.84_187.0974m/z	187.097	6.8402	neg	3Z-Hexenyl acetate	LMFA07010181	Organic acids and derivatives	Carboxylic acids and derivatives	Carboxylic acid derivatives	**	C19757	40	10.7	M+FA-H	C8H14O2	-1.40351
12.22_463.3396m/z	463.34	12.2192	pos	3α,7α,12α-Trihydroxy-24-methyl-5β-cholest-23-en-26-oic acid	43150	Unclassified	Unclassified	Unclassified			40	17.9	M+H	C28H46O5	-4.6952
11.35_507.3322m/z	507.332	11.3515	neg	3α,7α,12α-trihydroxy-27-carboxymethyl-5β-cholestan-26-oic acid	43164	Unclassified	Unclassified	Unclassified			38.1	0	M-H	C29H48O7	-0.942838
12.54_430.3077n	431.315	12.5358	pos	3β-Hydroxy-5α,6α-epoxy-9-oxo-9,10-seco-5-cholest-7-en-11-al	41683	Unclassified	Unclassified	Unclassified			48.8	49	M+H, M+Na	C27H42O4	-1.31333
10.66_320.1851m/z	320.185	10.6595	pos	4-(1-hydroxy-3-phenylpropyl)-5-methoxy-2,6-dimethylbenzene-1,3-diol	HMDB0126616	Phenylpropanoids and polyketides	Linear 1,3-diarylpropanoids	Cinnamylphenols			39.3	3.94	M+NH4	C18H22O4	-1.83343
13.32_394.1101m/z	394.11	13.3206	pos	4-(2-amino-3-hydroxyphenyl)-4-oxobutanoic acid O-glucoside	HMDB0062374	Organic oxygen compounds	Organooxygen compounds	Carbohydrates and carbohydrate conjugates			38.2	0.015	M+Na	C16H21NO9	-2.00686
1.44_225.0866m/z	225.087	1.44267	pos	4-(2-Aminophenyl)-2,4-dioxobutanoic acid	HMDB0000978	Organic oxygen compounds	Organooxygen compounds	Carbonyl compounds	**	C01252	37.3	0	M+NH4	C10H9NO4	-1.77674
1.16_329.1909m/z	329.191	1.15535	pos	4-(3,5-Diphenylcyclohexyl)phenol	69933	Unclassified	Unclassified	Unclassified			39.3	5.35	M+H	C24H24O	2.81267
6.70_241.1085m/z	241.108	6.70022	neg	4-(3-hydroxybutyl)-2-methoxyphenol	HMDB0135672	Benzenoids	Phenols	Methoxyphenols			47.1	39.8	M+FA-H	C11H16O3	1.73197
4.47_162.0561m/z	162.056	4.47172	neg	4-(3-Pyridyl)-3-butenoic acid	HMDB0001424	Organoheterocyclic compounds	Pyridines and derivatives	Unclassified			48.2	47	M-H	C9H9NO2	0.0022915
0.85_591.1887m/z	591.189	0.851533	pos	4-(4-Hydroxyphenyl)-2-butanone O-[2-galloyl-6-cinnamoylglucoside]	93897	Organic oxygen compounds	Organooxygen compounds	Carbohydrates and carbohydrate conjugates			37.8	0	M+H-H2O	C32H32O12	4.25587
13.84_397.2151m/z	397.215	13.8364	pos	4(5)-EpDPE methyl ester	62962	Unclassified	Unclassified	Unclassified			37.6	0	M+K	C23H34O3	3.16823
0.82_506.0358n	529.025	0.8217	pos	4-(6-carboxy-2,3,4-trihydroxyphenoxy)-4',5,5',6,6'-pentahydroxy-[1,1'-biphenyl]-2,2'-dicarboxylic acid	HMDB0136072	Phenylpropanoids and polyketides	Tannins	Hydrolyzable tannins			36.8	0	M+Na, M+K	C21H14O15	4.96742
6.01_180.1144n	181.121	6.00983	pos	4-(Butoxymethyl)phenol	HMDB0039957	Benzenoids	Benzene and substituted derivatives	Benzylethers			42.6	19.1	M+H-H2O, M+H	C11H16O2	-3.2457
4.01_213.0880m/z	213.088	4.01208	neg	4-(Glutamylamino) butanoate	HMDB0012161	Organic acids and derivatives	Carboxylic acids and derivatives	Amino acids, peptides, and analogues	**	C15767	49.1	51.9	M-H2O-H	C9H16N2O5	-0.460032
4.03_197.0931m/z	197.093	4.02508	neg	4-(Hydroxylamino)-N,N-dimethylaniline	73291	Unclassified	Unclassified	Unclassified			39	0	M+FA-H	C8H12N2O	-0.197045
8.79_153.0900m/z	153.09	8.78847	pos	4-(Hydroxymethyl)benzenediazonium(1+)	HMDB0032593	Benzenoids	Benzene and substituted derivatives	Benzyl alcohols			43.9	83.2	M+NH4	C7H7N2O+	2.75443
5.16_417.2248m/z	417.225	5.15883	neg	4-(Methylnitrosamino)-1-(3-pyridyl)-1-butanol	73239	Organoheterocyclic compounds	Pyridines and derivatives	Unclassified		C19574	38.4	0	2M-H	C10H15N3O2	-1.90073
3.96_366.1298m/z	366.13	3.95975	neg	4-(Methylnitrosamino)-1-(3-pyridyl)-1-butanol glucuronide	HMDB0060383	Organic acids and derivatives	Carboxylic acids and derivatives	Amino acids, peptides, and analogues		C19605	48.7	56.8	M-H2O-H	C16H23N3O8	-2.14054
1.30_188.0925m/z	188.092	1.30495	neg	4-(Trimethylammonio)but-2-enoate	66118	Unclassified	Unclassified	Unclassified			38.5	0	M+FA-H	C7H13NO2	-2.55845
7.02_207.1025m/z	207.102	7.01787	neg	4,10-undecadiynal	LMFA06000070	Lipids and lipid-like molecules	Fatty Acyls	Fatty aldehydes			38.1	0.807	M+FA-H	C11H14O	-1.05929
11.63_535.3276m/z	535.328	11.6349	neg	4,11,13,15-Tetrahydroridentin B	HMDB0036150	Lipids and lipid-like molecules	Prenol lipids	Terpene lactones			39.1	0.357	2M-H	C15H24O4	-0.0527786
2.46_383.1155m/z	383.116	2.4617	neg	4,2'-Dihydroxychalcone 4-glucoside	LMPK12120190	Unclassified	Unclassified	Unclassified			38.2	7.93	M-H2O-H	C21H22O8	4.72294
2.80_720.3043m/z	720.304	2.79873	pos	4,4''-bis(N-feruloyl)serotonin	HMDB0041433	Organoheterocyclic compounds	Indoles and derivatives	Tryptamines and derivatives			38.7	14.8	M+NH4	C40H38N4O8	2.09127
12.17_385.3255m/z	385.326	12.1732	pos	4,4'-Diaponeurosporene	LMPR01070132	Lipids and lipid-like molecules	Prenol lipids	Isoprenoids			39.6	6.13	M+H-H2O	C30H42	0.445917
4.70_356.2397m/z	356.24	4.70142	pos	4,4-Difluoro-17beta-hydroxy-17alpha-methyl-androst-5-en-3-one	70412	Unclassified	Unclassified	Unclassified			36.1	0	M+NH4	C20H28F2O2	0.413589
10.15_379.2099m/z	379.21	10.1531	neg	4,4-Difluoro-17beta-hydroxyandrost-5-en-3-one propionate	70604	Unclassified	Unclassified	Unclassified			38.1	0	M-H	C22H30F2O3	2.27253
9.03_395.2043m/z	395.204	9.02672	neg	4,4-Difluoropregn-5-ene-3,20-dione	70642	Unclassified	Unclassified	Unclassified			38.7	0	M+FA-H	C21H28F2O2	1.09121
4.44_244.1339m/z	244.134	4.43745	pos	4,4'-dihydroxy-alpha-methylstilbene	LMPK13090004	Lipids and lipid-like molecules	Polyketides	Aromatic polyketides	**	C13632	37.3	0	M+NH4	C15H14O2	3.12919
14.17_407.3328m/z	407.333	14.1681	pos	4,4'-Methylenebis(2,6-di-tert-butylphenol)	69941	Unclassified	Unclassified	Unclassified			37.4	0	M+H-H2O	C29H44O2	4.54059
10.37_260.2134n	261.22	10.373	pos	4,5-(methanoxyethano)isolongifol-4-ene	LMPR0103500012	Lipids and lipid-like molecules	Prenol lipids	Isoprenoids			38.3	0.335	M+H-H2O, M+H	C18H28O	-2.50804
0.75_223.0736m/z	223.074	0.747383	pos	4,5-Dihydro-5,5-dimethyl-4-(3-oxobutyl)furan-2(3H)-one	64050	Unclassified	Unclassified	Unclassified			38.6	0	M+K	C10H16O3	2.46285
4.81_479.2124m/z	479.212	4.81468	neg	4,5-Dihydro-drospirenone-3-sulfate	HMDB0061126	Organoheterocyclic compounds	Lactones	Gamma butyrolactones			39.2	21.8	M+FA-H	C24H34O5S	3.46319
9.30_244.1898m/z	244.19	9.29675	pos	4,5-Dihydrovomifoliol	HMDB0040615	Lipids and lipid-like molecules	Prenol lipids	Sesquiterpenoids			45	39.4	M+NH4	C13H22O3	-4.24823
8.65_399.2512m/z	399.251	8.6473	pos	4,5-epoxy-17R-HDHA	75237	Lipids and lipid-like molecules	Fatty Acyls	Docosanoids			43.8	30.8	M+H	C25H34O4	-4.37391
6.98_352.2464m/z	352.246	6.97743	pos	4,8 dimethylnonanoyl carnitine	LMFA07070046	Lipids and lipid-like molecules	Fatty Acyls	Fatty acid esters			37.5	2.86	M+Na	C18H35NO4	1.81088
11.13_265.2176m/z	265.218	11.1334	neg	4,8,12-Trimethyl-1,3E,7E,11-tridecatetraene	LMFA11000047	Lipids and lipid-like molecules	Prenol lipids	Sesquiterpenoids		C20700	39.2	0	M+FA-H	C16H28	1.12217
8.71_239.1283m/z	239.128	8.70573	neg	4,8-Dimethyl-4E,8E-decadien-10-olide	LMFA07040024	Lipids and lipid-like molecules	Fatty Acyls	Fatty esters			37	0.835	M+FA-H	C12H18O2	-2.80461
1.31_417.2307n	400.227	1.30667	pos	4-[(1E)-1-{4-[2-(dimethylamino)ethoxy]phenyl}-2-phenylbut-1-en-1-yl]-2-methoxyphenol	HMDB0142532	Phenylpropanoids and polyketides	Stilbenes	Unclassified			39.6	13.7	M+H-H2O, M+K	C27H31NO3	0.682716
14.81_301.1782m/z	301.178	14.8094	pos	4-[(4E)-3-hydroxydec-4-en-1-yl]-2-methoxyphenol	HMDB0137260	Benzenoids	Phenols	Methoxyphenols			45.4	44.3	M+Na	C17H26O3	2.95103
1.62_419.1293m/z	419.129	1.62325	neg	4-[(E)-2-[6-hydroxy-3-(3-hydroxyphenyl)-2-phenyl-2,3-dihydro-1-benzofuran-4-yl]ethenyl]benzene-1,3-diol	HMDB0129195	Phenylpropanoids and polyketides	2-arylbenzofuran flavonoids	Unclassified			38.5	7.39	M-H2O-H	C28H22O5	1.02266
12.61_268.1820n	251.179	12.6115	pos	4-[1-Ethyl-2-(4-methylphenyl)butyl]phenol	70702	Unclassified	Unclassified	Unclassified			41.3	14.3	M+H-H2O, M+H	C19H24O	-2.607
6.90_264.1948m/z	264.195	6.9016	pos	4-[5]-ladderane-butanoic acid	LMFA01140011	Lipids and lipid-like molecules	Fatty Acyls	Fatty Acids and Conjugates			40.9	34.3	M+NH4	C16H22O2	-4.2312
15.27_465.3330m/z	465.333	15.2667	pos	4a-Carboxy-4b-methyl-5a-cholesta-8,24-dien-3b-ol	HMDB0001181	Lipids and lipid-like molecules	Prenol lipids	Triterpenoids	**	C15808	36.9	0	M+Na	C29H46O3	-1.99462
1.37_210.0874m/z	210.087	1.36717	pos	4-Acetamido-2-amino-6-nitrotoluene	HMDB0060384	Benzenoids	Benzene and substituted derivatives	Anilides		C16420	37.7	0	M+H	C9H11N3O3	0.388732
9.18_289.1803m/z	289.18	9.18103	neg	4-Acetyl-6-tert-butyl-1,1-dimethylindane	87985	Benzenoids	Indanes	Unclassified			37	0	M+FA-H	C17H24O	-2.43361
10.51_463.3324m/z	463.332	10.508	pos	4alpha,14alpha-dimethyl-24-methylene-cholest-7,9(11)-dien-3beta-ol	LMST01030107	Unclassified	Unclassified	Unclassified			40.9	17.5	M+K	C30H48O	-3.0603
10.10_237.1839m/z	237.184	10.1019	pos	4alpha,5alpha-Epoxy-11-eudesmen-3a-ol	HMDB0035301	Lipids and lipid-like molecules	Prenol lipids	Sesquiterpenoids			48	48.3	M+H	C15H24O2	-4.2807
14.23_431.3529m/z	431.353	14.2291	pos	4alpha-carboxy-5alpha-cholesta-8-en-3beta-ol	LMST01010228	Lipids and lipid-like molecules	Steroids and steroid derivatives	Cholestane steroids			43.7	25.6	M+H	C28H46O3	2.19007
10.52_467.3283m/z	467.328	10.5232	pos	4alpha-formyl-4beta-methyl-5alpha-cholesta-8-en-3beta-ol	LMST01010230	Lipids and lipid-like molecules	Prenol lipids	Triterpenoids			38.4	1.99	M+K	C29H48O2	-0.670405
15.47_425.3740m/z	425.374	15.4655	pos	4alpha-methyl-5alpha-cholestan-3beta-ol	LMST01010139	Unclassified	Unclassified	Unclassified			37.5	1.41	M+Na	C28H50O	-3.45315
12.78_300.1724n	301.178	12.7777	pos	4-Androsten-3,17-dione 19-aldehyde	43199	Unclassified	Unclassified	Unclassified			50.5	56.7	M+H-H2O, M+H	C19H24O3	-0.371589
2.63_194.0806m/z	194.081	2.6329	pos	4-Anilino-4-oxobutanoic acid	HMDB0060758	Benzenoids	Benzene and substituted derivatives	Anilides			48.1	46.4	M+H	C10H11NO3	-3.00359
4.63_527.3533m/z	527.353	4.62987	neg	4'-Apo-beta,psi-caroten-4'-al	73414	Unclassified	Unclassified	Unclassified			36.6	0	M+FA-H	C35H46O	0.578559
8.71_365.2091m/z	365.209	8.70573	neg	4-Butyl-5-propylthiazole	94608	Organoheterocyclic compounds	Azoles	Thiazoles			38.4	0	2M-H	C10H17NS	0.104911
2.62_111.0199m/z	111.02	2.61852	neg	4-Carboxypyrazole	HMDB0060760	Organoheterocyclic compounds	Azoles	Pyrazoles			39	0	M-H	C4H4N2O2	-0.937109
4.12_279.1345m/z	279.135	4.11707	neg	4-Coumaroylputrescine	HMDB0033461	Phenylpropanoids and polyketides	Cinnamic acids and derivatives	Hydroxycinnamic acids and derivatives			46.8	38.5	M+FA-H	C13H18N2O2	-2.23342
4.03_423.2345m/z	423.235	4.02508	neg	4-Cumylphenol	69918	Unclassified	Unclassified	Unclassified			37.3	0	2M-H	C15H16O	3.73334
2.63_191.0039m/z	191.004	2.6329	pos	4-dimethylarsenobutanoic acid	LMFA00000042	Lipids and lipid-like molecules	Fatty Acyls	Other Fatty Acyls			37.6	0	M+H-H2O	C6H13AsO3	-4.32342
10.90_280.2625m/z	280.262	10.8968	pos	4E,14Z-Sphingadiene	LMSP01080002	Lipids and lipid-like molecules	Sphingolipids	Sphingoid bases			39.3	4.38	M+H-H2O	C18H35NO2	-3.48762
11.38_259.2031m/z	259.203	11.3848	pos	4E,6E,10Z-Hexadecatrien-1-ol	LMFA05000198	Lipids and lipid-like molecules	Fatty Acyls	Fatty alcohols			51.3	60.6	M+Na	C16H28O	-0.739558
11.31_281.2123m/z	281.212	11.3131	neg	4E,6Z,10Z-Hexadecatrien-1-ol	LMFA05000201	Lipids and lipid-like molecules	Fatty Acyls	Fatty alcohols			36.7	0.497	M+FA-H	C16H28O	0.504543
5.75_187.0972m/z	187.097	5.74728	neg	4-ene-Valproic acid	HMDB0013897	Lipids and lipid-like molecules	Fatty Acyls	Fatty acids and conjugates		C16648	39	2.78	M+FA-H	C8H14O2	-2.4349
8.22_187.1256m/z	187.126	8.21633	pos	4-Ethyl-2-methyl-5-propylthiazole	HMDB0040077	Organoheterocyclic compounds	Azoles	Thiazoles			39.1	5.01	M+NH4	C9H15NS	-4.20241
5.64_206.1534m/z	206.153	5.63503	pos	4-Ethylethcathinone	96612	Unclassified	Unclassified	Unclassified			45.5	44.2	M+H	C13H19NO	-2.69065
8.60_206.1534m/z	206.153	8.60247	pos	4-ethyl-N,N-Dimethylcathinone	96618	Unclassified	Unclassified	Unclassified			48.5	58	M+H	C13H19NO	-2.56069
1.43_345.2234m/z	345.223	1.42767	pos	4-Fluoro-17beta-hydroxyandrost-4-en-3-one propionate	70581	Unclassified	Unclassified	Unclassified			36.4	0	M+H-H2O	C22H31FO3	2.53677
4.50_146.0593m/z	146.059	4.49943	pos	4-formyl Indole	96392	Unclassified	Unclassified	Unclassified			46.2	36.9	M+H	C9H7NO	-4.96203
5.79_471.2754m/z	471.275	5.78562	neg	4-Heptyloxybenzoic acid	69931	Unclassified	Unclassified	Unclassified			38.6	0	2M-H	C14H20O3	0.500387
9.39_177.1266m/z	177.127	9.38542	pos	4-Hexyloxyphenol	69955	Unclassified	Unclassified	Unclassified			38.5	0	M+H-H2O	C12H18O2	-4.15193
10.51_271.1321m/z	271.132	10.508	pos	4-Hydrocinnamoyl-2,2,5-trimethyl-4-cyclopentene-1,3-dione	52413	Unclassified	Unclassified	Unclassified			47.5	46.7	M+H	C17H18O3	-2.89062
10.91_155.1058m/z	155.106	10.9123	pos	4-hydroperoxy 2-Nonenal	44823	Unclassified	Unclassified	Unclassified			37.7	0	M+H-H2O	C9H16O3	-4.86865
7.97_190.1429m/z	190.143	7.96602	pos	4-Hydroperoxy-2-nonenal	HMDB0060287	Organic oxygen compounds	Organooxygen compounds	Carbonyl compounds			37.9	0.894	M+NH4	C9H16O3	-4.7732
8.82_171.1030m/z	171.103	8.8209	neg	4-hydroperoxynonenal	LMFA06000253	Unclassified	Unclassified	Unclassified			39.4	0.13	M-H	C9H16O3	1.96495
5.55_462.1912m/z	462.191	5.55413	neg	4-hydroxy Nonenal Glutathione	64775	Organic acids and derivatives	Carboxylic acids and derivatives	Amino acids, peptides, and analogues			38.1	1.28	M-H	C19H33N3O8S	-0.799748
0.67_198.0973m/z	198.097	0.665383	pos	4-hydroxy Nonenal-d3	96566	Unclassified	Unclassified	Unclassified			38.4	0	M+K	C9H13D3O2	1.67891
5.22_187.0973m/z	187.097	5.22498	neg	4-hydroxy-2-octenal	LMFA06000039	Lipids and lipid-like molecules	Fatty Acyls	Fatty aldehydes			42.7	17.3	M+FA-H	C8H14O2	-1.82766
7.10_224.1277m/z	224.128	7.09858	pos	4-hydroxy-3-(3-methylbut-2-en-1-yl)benzoic acid	HMDB0135898	Benzenoids	Benzene and substituted derivatives	Benzoic acids and derivatives	**	C12458	39.2	0	M+NH4	C12H14O3	-1.90482
9.97_411.1468m/z	411.147	9.96848	neg	4'-Hydroxy-3,5,3'-trimethoxy-7-prenyloxyflavone	LMPK12112744	Unclassified	Unclassified	Unclassified			36	9.01	M-H	C23H24O7	4.62584
6.73_305.1503m/z	305.15	6.73428	pos	4-Hydroxy-3-methoxy-2,10-bisaboladien-9-one	HMDB0033917	Lipids and lipid-like molecules	Prenol lipids	Sesquiterpenoids			40.7	17.4	M+K	C16H26O3	-4.1263
3.09_269.1135m/z	269.114	3.08887	pos	4-Hydroxy-3-methoxy-cinnamoylglycine	HMDB0059747	Organic acids and derivatives	Carboxylic acids and derivatives	Amino acids, peptides, and analogues		C02564	41.5	25.6	M+NH4	C12H13NO5	1.27804
0.79_184.0720m/z	184.072	0.792383	pos	4-Hydroxy-3-nitrosobenzamide	69313	Unclassified	Unclassified	Unclassified			38.7	0	M+NH4	C7H6N2O3	1.8653
11.17_369.1560m/z	369.156	11.1718	pos	4-Hydroxy-3-prenylbenzoic acid glucoside	94435	Organic oxygen compounds	Organooxygen compounds	Carbohydrates and carbohydrate conjugates			42	29.2	M+H	C18H24O8	4.27041
0.84_160.0600m/z	160.06	0.836367	pos	4-Hydroxy-4-methylglutamate	63271	Unclassified	Unclassified	Unclassified			39.2	0	M+H-H2O	C6H11NO5	-2.21518
0.78_431.1182m/z	431.118	0.776883	pos	4-Hydroxy-5-(3',4',5'-trihydroxyphenyl)-valeric acid-O-methyl-O-glucuronide	HMDB0059970	Benzenoids	Phenols	Methoxyphenols			45.5	35.3	M+H-H2O	C18H24O13	-0.391318
6.73_257.0466m/z	257.047	6.73428	pos	4-Hydroxy-5-(phenyl)-valeric acid-O-sulphate	HMDB0059981	Benzenoids	Benzene and substituted derivatives	Unclassified			37.4	3.76	M+H-H2O	C11H14O6S	-4.55068
5.05_623.3368m/z	623.337	5.05283	neg	4'-Hydroxy-5,5'-diisopropyl-2,2'-dimethyl-3,4-biphenylquinone	HMDB0040761	Lipids and lipid-like molecules	Prenol lipids	Monoterpenoids			37.3	5.34	2M-H	C20H24O3	-1.69915
6.73_301.0374m/z	301.037	6.72572	neg	4-hydroxy-5-[3-methoxy-4-(sulfooxy)phenyl]pentanoic acid	HMDB0127778	Lipids and lipid-like molecules	Fatty Acyls	Fatty acids and conjugates			39.9	16.6	M-H2O-H	C12H16O8S	-4.26268
3.79_174.0559m/z	174.056	3.7911	neg	4-Hydroxy-5-phenyltetrahydro-1,3-oxazin-2-one	HMDB0060389	Benzenoids	Benzene and substituted derivatives	Unclassified		C16595	48.9	50.3	M-H2O-H	C10H11NO3	-0.529139
8.77_214.1068m/z	214.107	8.77347	pos	4-Hydroxy-6-methyl-3-(1-oxobutyl)-2H-pyran-2-one	HMDB0040637	Organic oxygen compounds	Organooxygen compounds	Carbonyl compounds			49	54.9	M+NH4	C10H12O4	-2.82551
2.89_255.0054m/z	255.005	2.88972	pos	4-hydroxy-7-methyl-5H-furo[2,3-g]isochromen-5-one	HMDB0138947	Phenylpropanoids and polyketides	Isocoumarins and derivatives	Unclassified			41.4	19	M+K	C12H8O4	-0.115035
3.57_294.1456m/z	294.146	3.57317	pos	4-Hydroxyatomoxetine	HMDB0060766	Benzenoids	Phenols	4-alkoxyphenols			37.7	2.28	M+Na	C17H21NO2	-3.24711
6.40_299.0578m/z	299.058	6.3983	pos	4'-Hydroxyclobazam	HMDB0060771	Organoheterocyclic compounds	Benzodiazepines	Unclassified			41.3	30.6	M+H-H2O	C16H13ClN2O3	-1.19297
2.68_261.0540m/z	261.054	2.67823	pos	4-Hydroxyfurano[2'',3'':6,7]aurone	LMPK12130024	Unclassified	Unclassified	Unclassified			41.8	21.5	M+H-H2O	C17H10O4	-2.31187
6.76_227.1287m/z	227.129	6.76388	neg	4-hydroxyhexenal	LMFA06000016	Lipids and lipid-like molecules	Fatty Acyls	Fatty aldehydes			41.9	12.4	2M-H	C6H10O2	-0.706914
2.89_183.0780m/z	183.078	2.88883	neg	4-Hydroxymethylphenylhydrazine	66095	Unclassified	Unclassified	Unclassified			37.6	0	M+FA-H	C7H10N2O	3.33389
5.44_449.2378m/z	449.238	5.43632	neg	4'-Hydroxyminoxidil	1317	Unclassified	Unclassified	Unclassified			39.3	0	2M-H	C9H15N5O2	-0.272445
6.13_615.4054m/z	615.405	6.13465	pos	4-Hydroxymytiloxanthin	LMPR01070067	Lipids and lipid-like molecules	Prenol lipids	Isoprenoids			37	11	M+H	C40H54O5	1.62144
9.04_201.1129m/z	201.113	9.03938	neg	4-Hydroxynonenal	HMDB0004362	Lipids and lipid-like molecules	Fatty Acyls	Fatty alcohols			37.9	1.56	M+FA-H	C9H16O2	-1.98782
4.84_282.1700m/z	282.17	4.84192	pos	4-Hydroxyoxprenolol	1684	Unclassified	Unclassified	Unclassified			36.3	0	M+H	C15H23NO4	0.0818484
0.91_480.1849m/z	480.185	0.9137	pos	4-Hydroxyoxprenolol glucuronide	1683	Unclassified	Unclassified	Unclassified			36	0	M+Na	C21H31NO10	1.99337
5.26_464.2277m/z	464.228	5.26483	neg	4'-Hydroxypenbutolol glucuronide	1724	Unclassified	Unclassified	Unclassified			37.5	0	M-H2O-H	C24H37NO9	-2.72709
5.73_528.2456m/z	528.246	5.73445	neg	4-Hydroxypenbutolol glucuronide	1723	Unclassified	Unclassified	Unclassified			38.2	0	M+FA-H	C24H37NO9	1.11961
9.19_239.1289m/z	239.129	9.19387	neg	4-Hydroxypropofol	HMDB0014018	Benzenoids	Benzene and substituted derivatives	Cumenes			39.8	4.14	M+FA-H	C12H18O2	0.12108
5.19_631.3997m/z	631.4	5.18533	neg	4-Hydroxyretinoic acid	HMDB0006254	Lipids and lipid-like molecules	Prenol lipids	Retinoids	**	C16677	38.5	0	2M-H	C20H28O3	-1.10941
5.48_532.1972m/z	532.197	5.47547	neg	4-Hydroxytamoxifen-N-glucuronide	HMDB0061124	Phenylpropanoids and polyketides	Stilbenes	Unclassified			38	4.89	M-H2O-H	C30H33NO9	-0.965663
10.08_209.1183m/z	209.118	10.0846	neg	4-Isopentylphenol	70269	Unclassified	Unclassified	Unclassified			37.9	0	M+FA-H	C11H16O	-0.412033
10.91_150.1037n	151.111	10.9123	pos	4-Isopropylbenzyl alcohol	44725	Lipids and lipid-like molecules	Prenol lipids	Monoterpenoids	**	C06576	37.7	0	M+H-H2O, M+H	C10H14O	-4.82339
5.81_597.3954m/z	597.395	5.80652	pos	4-Ketonostoxanthin	LMPR01070106	Lipids and lipid-like molecules	Prenol lipids	Isoprenoids			36.1	4.21	M+H-H2O	C40H54O5	2.56702
7.41_513.2091m/z	513.209	7.41223	pos	4-Ketoretinoic acid glucuronide	HMDB0061689	Lipids and lipid-like molecules	Prenol lipids	Terpene glycosides			42.4	22.3	M+Na	C26H34O9	-0.770738
11.12_457.2948m/z	457.295	11.1206	neg	4-Methoxy-3-geranylgeranyl-1,2-dihydroxybenzene	HMDB0040749	Lipids and lipid-like molecules	Prenol lipids	Diterpenoids			36.3	8.33	M+FA-H	C27H40O3	-2.89501
5.25_630.4299n	631.437	5.24655	pos	4-Methoxycinnamoyloleanolic acid methyl ester	HMDB0033408	Lipids and lipid-like molecules	Prenol lipids	Triterpenoids			37.7	1.14	M+H, M+Na	C41H58O5	2.2807
4.89_503.1521m/z	503.152	4.89418	neg	4'-METHOXYFLAVONE	44058	Unclassified	Unclassified	Unclassified			36.7	0	2M-H	C16H12O3	4.11567
13.41_423.3590m/z	423.359	13.4111	pos	4-Methyl-cholest-5-en-3beta-ol	LMST01010137	Unclassified	Unclassified	Unclassified			41.5	27.6	M+Na	C28H48O	-1.89074
11.55_227.1634m/z	227.163	11.5506	pos	4-methyl-dodecanedioic acid	LMFA01170012	Lipids and lipid-like molecules	Fatty Acyls	Fatty Acids and Conjugates			38.5	6.05	M+H-H2O	C13H24O4	-3.24461
0.97_315.1304m/z	315.13	0.9693	neg	4-Methylene-L-glutamine	63274	Unclassified	Unclassified	Unclassified			38	0	2M-H	C6H10N2O3	-1.9139
11.31_283.2263m/z	283.226	11.3086	pos	4-methyl-hexadecanedioic acid	LMFA01170025	Lipids and lipid-like molecules	Fatty Acyls	Fatty Acids and Conjugates			41.3	16.6	M+H-H2O	C17H32O4	-1.54371
6.38_265.1054m/z	265.105	6.38273	neg	4-Methylthiobutanaldoxime	64485	Unclassified	Unclassified	Unclassified			38.5	0	2M-H	C5H11NOS	1.55649
0.87_595.2458m/z	595.246	0.865817	neg	4'-N-desmethylolanzapine	HMDB0060959	Organoheterocyclic compounds	Benzodiazepines	Unclassified			38.6	0	2M-H	C16H18N4S	4.4319
15.70_315.2319m/z	315.232	15.7031	pos	4-Nerolidylcatechol	HMDB0031924	Lipids and lipid-like molecules	Prenol lipids	Sesquiterpenoids			39	7.74	M+H	C21H30O2	0.102588
9.72_209.1184m/z	209.118	9.723	neg	4-n-Pentylphenol	70083	Unclassified	Unclassified	Unclassified			38.2	0	M+FA-H	C11H16O	0.197707
0.85_490.1763m/z	490.176	0.851533	pos	4-O-Methyl-a-D-glucosyl-(1->2)-b-D-xylosyl-(1->4)-D-xylose	HMDB0039742	Organic oxygen compounds	Organooxygen compounds	Carbohydrates and carbohydrate conjugates			43.1	21.5	M+NH4	C17H28O15	-0.69021
5.75_611.3755m/z	611.375	5.74728	neg	4-Oxomytiloxanthin	LMPR01070066	Lipids and lipid-like molecules	Prenol lipids	Isoprenoids			41	19.5	M-H	C40H52O5	2.07903
11.28_351.1459m/z	351.146	11.2784	pos	4-Oxo-norfloxacin	1600	Unclassified	Unclassified	Unclassified			39.1	0	M+NH4	C16H16FN3O4	-1.13673
12.05_345.2061m/z	345.206	12.0482	neg	4-Oxoretinol	HMDB0012329	Lipids and lipid-like molecules	Prenol lipids	Retinoids		C16683	38.7	17.6	M+FA-H	C20H28O2	-3.52334
10.14_187.0971m/z	187.097	10.1363	neg	4-Pentenoic acid, 2-propyl-	2996	Unclassified	Unclassified	Unclassified			37.5	0	M+FA-H	C8H14O2	-3.11966
10.51_167.1079m/z	167.108	10.5139	neg	4-pentyn-1-ol	24049	Unclassified	Unclassified	Unclassified			38.7	0	2M-H	C5H8O	0.618537
6.05_243.0321m/z	243.032	6.05327	neg	4-phenylbutanic acid-O-sulphate	HMDB0059983	Benzenoids	Benzene and substituted derivatives	Unclassified			36	1.68	M-H	C10H12O5S	-4.89453
0.74_450.0897m/z	450.09	0.737817	neg	4-Phenylbutyl glucosinolate	93113	Organic oxygen compounds	Organooxygen compounds	Carbohydrates and carbohydrate conjugates			36.4	0	M-H	C17H25NO9S2	-0.132562
3.80_385.0838m/z	385.084	3.80282	pos	4-Phosphopantothenoylcysteine	HMDB0001117	Unclassified	Unclassified	Unclassified			41.5	15.8	M+H-H2O	C12H23N2O9PS	2.25622
7.01_305.1498m/z	305.15	7.00775	pos	4-Prenyldihydropinosylvin	LMPK13090041	Lipids and lipid-like molecules	Polyketides	Aromatic polyketides		C10281	40.8	15.2	M+Na	C19H22O2	-4.98311
11.52_298.2728m/z	298.273	11.5203	pos	4R-methyl-7Z,11Z-heptadecadienoic acid	LMFA01020416	Lipids and lipid-like molecules	Fatty Acyls	Fatty Acids and Conjugates			39.3	10	M+NH4	C18H32O2	-4.63235
10.04_359.2224m/z	359.222	10.0404	pos	4S-hydroxy-8-oxo-(5E,9Z,13Z,16Z,19Z)-neuroprostapentaenoic acid-cyclo[7S,11S]	75209	Unclassified	Unclassified	Unclassified			44.2	45.5	M+H	C22H30O4	1.86192
2.78_206.0473m/z	206.047	2.78373	pos	4-Sulfobenzyl alcohol	66489	Unclassified	Unclassified	Unclassified			37.8	0	M+NH4	C7H8O4S	-4.59443
4.56_294.1212n	277.118	4.56143	pos	4'-tert-Butyl-2',6'-dimethyl-3',5'-dinitroacetophenone	HMDB0031865	Organic oxygen compounds	Organooxygen compounds	Carbonyl compounds			39	0	M+H-H2O, M+H	C14H18N2O5	-1.12212
0.78_268.9829m/z	268.983	0.776817	neg	4-thiodimethylarsenobutanoic acid	LMFA00000041	Lipids and lipid-like molecules	Fatty Acyls	Other Fatty Acyls			37.5	1	M+FA-H	C6H13AsO2S	-2.37129
10.17_153.0926m/z	153.093	10.166	neg	4-Vinylcyclohexene	73021	Unclassified	Unclassified	Unclassified			37.3	0	M+FA-H	C8H12	4.38667
14.70_409.3096m/z	409.31	14.7024	pos	4Z,7Z,10Z,13Z,16Z,19Z,22Z,25Z-octacosaoctaenoic acid	45813	Lipids and lipid-like molecules	Fatty Acyls	Fatty Acids and Conjugates			47.9	48.2	M+H	C28H40O2	-1.24221
12.48_344.2593m/z	344.259	12.4757	pos	4Z,7Z,9E,11E,13Z,16Z,19Z-docosaheptaenoic acid	LMFA01031158	Lipids and lipid-like molecules	Fatty Acyls	Fatty Acids and Conjugates			43.3	22.7	M+NH4	C22H30O2	2.59334
12.14_209.1890m/z	209.189	12.1429	pos	4Z-tetradecenoic acid	34912	Unclassified	Unclassified	Unclassified			36	0	M+H-H2O	C14H26O2	-4.52634
0.90_424.1716m/z	424.172	0.897533	pos	5-((2-hydroxy-2-methylpropoxy)carbonyl)-2-(hydroxymethyl)-6-methyl-4-(2-nitrophenyl)-1,4-dihydropyridine-3-carboxylic acid	1557	Unclassified	Unclassified	Unclassified			38	0	M+NH4	C19H22N2O8	0.469885
8.79_366.2543n	367.26	8.78847	pos	5-((4Z,7Z,10Z,13Z,16Z)-nonadeca-4,7,10,13,16-pentaen-1-yl)resorcinol	LMPK15030034	Lipids and lipid-like molecules	Polyketides	Phenolic lipids			38.6	9.31	M+H-H2O, M+H	C25H34O2	-4.22278
13.37_360.2903m/z	360.29	13.3658	pos	5-((8Z,11Z,14Z)-heptadeca-8,11,14-trien-1-yl)resorcinol	LMPK15030028	Lipids and lipid-like molecules	Polyketides	Phenolic lipids			39.2	4.18	M+NH4	C23H34O2	1.65813
14.73_319.2631m/z	319.263	14.733	pos	5-((Z)-pentadec-10-en-1-yl)resorcinol	LMPK15030020	Lipids and lipid-like molecules	Polyketides	Phenolic lipids			39.2	3.6	M+H	C21H34O2	-0.11556
11.92_374.3196n	397.309	11.9151	pos	5-(14-Nonadecenyl)-1,3-benzenediol	HMDB0031677	Benzenoids	Phenols	Benzenediols			37	16.9	M+Na, M+K	C25H42O2	2.92683
12.66_245.2261m/z	245.226	12.6567	pos	5-(1-hydroxypropan-2-yl)isolongifol-4-ene	LMPR0103500004	Lipids and lipid-like molecules	Prenol lipids	Isoprenoids			38.8	4.27	M+H-H2O	C18H30O	-1.21732
11.32_245.2259m/z	245.226	11.3236	pos	5-(1-hydroxypropan-2-yl)isolongifol-5-ene	LMPR0103500003	Lipids and lipid-like molecules	Prenol lipids	Isoprenoids			37.8	2.05	M+H-H2O	C18H30O	-1.68532
11.76_260.2133n	261.22	11.7629	pos	5-(1-oxopropan-2-yl)isolongifol-5-ene	LMPR0103500011	Lipids and lipid-like molecules	Prenol lipids	Isoprenoids			39.4	5.7	M+H-H2O, M+H	C18H28O	-2.79011
5.37_199.1435m/z	199.143	5.37053	pos	5-(1-Pyrrolidinylmethyl)-2-furanmethanol	HMDB0040038	Organic nitrogen compounds	Organonitrogen compounds	Amines			40.1	6.65	M+NH4	C10H15NO2	-3.60183
11.49_262.2289n	263.236	11.4903	pos	5-(2-methoxyethyl)isolongifol-5-ene	53490	Lipids and lipid-like molecules	Prenol lipids	Isoprenoids			39.8	5.39	M+H-H2O, M+H	C18H30O	-2.73352
3.69_204.1223m/z	204.122	3.69433	pos	5-(2-Methylpropyl)tetrahydro-2-oxo-3-furancarboxylic acid	HMDB0030988	Organoheterocyclic compounds	Lactones	Gamma butyrolactones			49.7	59.3	M+NH4	C9H14O4	-4.05927
4.02_284.1241m/z	284.124	4.01863	pos	5-(3,4-Dihydroxy-1,5-cyclohexadien-1-yl)-5-ethylbarbituric acid	1818	Unclassified	Unclassified	Unclassified			38.8	0	M+NH4	C12H14N2O5	0.0734054
6.44_285.0414m/z	285.041	6.4443	pos	5-(3',5'-Dihydroxyphenyl)-gamma-valerolactone-O-sulphate-O-methyl	HMDB0060031	Organic acids and derivatives	Organic sulfuric acids and derivatives	Arylsulfates			45.6	44.7	M+H-H2O	C12H14O7S	-4.52908
6.46_199.0958m/z	199.096	6.45963	pos	5-(3E-Pentenyl)tetrahydro-2-oxo-3-furancarboxylic acid	HMDB0030991	Organoheterocyclic compounds	Lactones	Gamma butyrolactones			50.2	57.2	M+H	C10H14O4	-3.32157
2.38_335.1452m/z	335.145	2.3837	neg	5-(3-Methyltriazen-1-yl)imidazole-4-carboxamide	628	Unclassified	Unclassified	Unclassified			39.1	0	2M-H	C5H8N6O	1.81012
4.76_210.0775m/z	210.077	4.76185	neg	5-(3-Pyridyl)-2-hydroxytetrahydrofuran	HMDB0062407	Organoheterocyclic compounds	Pyridines and derivatives	Unclassified		C19578	44.8	31.6	M+FA-H	C9H11NO2	1.87422
2.64_274.0568m/z	274.057	2.64468	neg	5-(L-alanin-3-yl)-2-hydroxy-cis,cis-muconate 6-semialdehyde	LMFA01170073	Lipids and lipid-like molecules	Fatty Acyls	Fatty Acids and Conjugates	**	C04797	46.6	35.7	M+FA-H	C9H11NO6	-0.0920866
11.37_396.2192m/z	396.219	11.3693	pos	5(S),6(R)-Lipoxin A4-d5	96397	Unclassified	Unclassified	Unclassified			37.7	0	M+K	C20H27D5O5	-0.789354
11.78_321.2437m/z	321.244	11.777	neg	5(S)-HETrE	45654	Unclassified	Unclassified	Unclassified			40.5	21.5	M-H	C20H34O3	0.52735
11.56_333.2070m/z	333.207	11.5574	neg	5(S)-HpEPE	3850	Unclassified	Unclassified	Unclassified			43.6	25.5	M-H	C20H30O4	-0.525649
2.57_898.2891m/z	898.289	2.56618	neg	5,10-Methylene-H4SPT	72566	Unclassified	Unclassified	Unclassified			36.7	0	M-H2O-H	C36H52N7O19P	1.47818
10.63_269.2122m/z	269.212	10.6303	neg	5,10-Pentadecadien-1-ol	LMFA05000631	Lipids and lipid-like molecules	Fatty Acyls	Fatty alcohols			40.3	13.2	M+FA-H	C15H28O	-0.117931
5.57_193.1216m/z	193.122	5.5727	pos	5,11-dodecadiynoic acid	LMFA01030464	Lipids and lipid-like molecules	Fatty Acyls	Fatty Acids and Conjugates			42.6	29.7	M+H	C12H16O2	-3.57781
9.93_570.1804m/z	570.18	9.93388	pos	5,2',5'-Trihydroxy-3,6,7,4'-tetramethoxyflavone 5'-glucoside	51455	Unclassified	Unclassified	Unclassified			38	0	M+NH4	C25H28O14	-2.35108
4.87_362.1600m/z	362.16	4.87308	pos	5,2'-Dihydroxy-7-methoxy-6,8-dimethyl-4',5'-methylenedioxyflavan	47485	Unclassified	Unclassified	Unclassified			38.4	0	M+NH4	C19H20O6	0.628162
0.68_343.0474m/z	343.047	0.684333	neg	5,3',4'-Trihydroxy-3-methoxy-6,7-methylenedioxyflavone	51432	Unclassified	Unclassified	Unclassified			37.4	0	M-H	C17H12O8	4.1077
15.92_522.1222m/z	522.122	15.9158	pos	5,4'-Dihydrox-3-methoxy-6,7-methylenedioxyflavone 4'-glucuronide	LMPK12112850	Unclassified	Unclassified	Unclassified			36.4	0	M+NH4	C23H20O13	-4.04074
8.65_427.1412m/z	427.141	8.65407	neg	5,4'-Dihydroxy-3,6,3'-trimethoxy-7-prenyloxyflavone	LMPK12112976	Unclassified	Unclassified	Unclassified			37.1	5.9	M-H	C23H24O8	3.27411
0.90_794.2967m/z	794.297	0.897533	pos	5,6,7,8-Tetrahydromethanopterin	HMDB0060403	Organic oxygen compounds	Organooxygen compounds	Carbohydrates and carbohydrate conjugates	**	C01217	37.3	0	M+NH4	C30H45N6O16P	-0.157704
8.94_347.1963m/z	347.196	8.93828	pos	5,6,8,14-Tetradehydro-3,6-dimethoxy-17-methyl-morphinan-4,7-diol	64355	Unclassified	Unclassified	Unclassified			37	0	M+NH4	C19H23NO4	-0.785966
14.82_427.3215m/z	427.322	14.8247	pos	5,6:8,9-Diepoxyergost-22-ene-3,7beta-diol	HMDB0033647	Lipids and lipid-like molecules	Steroids and steroid derivatives	Ergostane steroids			42.4	24.1	M+H-H2O	C28H44O4	1.8927
11.73_461.3264m/z	461.326	11.7254	neg	5,6alpha-epoxy-cholest-7-en-3beta,9alpha-diol	LMST01010249	Unclassified	Unclassified	Unclassified			38.4	7.11	M+FA-H	C27H44O3	-2.0238
11.80_380.2813m/z	380.281	11.8028	neg	5,6-DiHETrE-EA	LMFA08040029	Lipids and lipid-like molecules	Fatty Acyls	Fatty amides			40.2	25.5	M-H	C22H39NO4	1.72088
6.12_213.1129m/z	213.113	6.1166	neg	5,6-Dihydro-6-pentyl-2H-pyran-2-one	HMDB0034452	Organoheterocyclic compounds	Pyrans	Pyranones and derivatives			38.8	2.78	M+FA-H	C10H16O2	-1.93574
2.59_227.0677m/z	227.068	2.59235	neg	5,6-Dihydrouridine	HMDB0000497	Organic oxygen compounds	Organooxygen compounds	Carbohydrates and carbohydrate conjugates			48.7	47.6	M-H2O-H	C9H14N2O6	1.25243
5.64_433.2429m/z	433.243	5.6448	neg	5,6-Dihydroxyprostaglandin F1a	HMDB0012109	Lipids and lipid-like molecules	Fatty Acyls	Eicosanoids		C06475	41.5	15.9	M+FA-H	C20H36O7	-3.68146
12.41_455.2799m/z	455.28	12.4136	neg	5,6-Epoxy-5,6-dihydro-10'-apo-b,y-carotene-3,10'-diol	HMDB0039021	Lipids and lipid-like molecules	Prenol lipids	Sesterterpenoids			37.1	12.8	M+FA-H	C27H38O3	-0.980279
4.18_545.1275m/z	545.128	4.18273	neg	5,7,3'-Trihydroxy-6.8,4'-trimethoxyflavone 5-(6''-acetylglucoside)	LMPK12111459	Unclassified	Unclassified	Unclassified			36.1	0.91	M-H2O-H	C26H28O14	-4.53793
6.70_443.1354m/z	443.135	6.70022	neg	5,7-Dihydroxy-3,6-dimethoxy-4'-prenyloxyflavone	LMPK12112853	Unclassified	Unclassified	Unclassified			41.2	26.4	M+FA-H	C22H22O7	1.5192
4.58_423.2187m/z	423.219	4.57677	pos	5,7-Dihydroxy-4'-methoxy-8-C-prenyl-3'-(3-hydroxy-3-methylbutyl)flavanone	LMPK12140347	Unclassified	Unclassified	Unclassified			37.7	31.6	M+H-H2O	C26H32O6	4.86124
5.16_357.0753m/z	357.075	5.15883	neg	5,7-Dihydroxyflavone 7-benzoate	LMPK12110191	Unclassified	Unclassified	Unclassified			38.4	6.73	M-H	C22H14O5	-4.32189
6.80_200.2003m/z	200.2	6.79527	pos	5,7-dodecadien-1-ol	LMFA05000020	Lipids and lipid-like molecules	Fatty Acyls	Fatty alcohols			50.5	56.4	M+NH4	C12H22O	-2.97914
7.49_401.2168m/z	401.217	7.4885	neg	5,7-Megastigmadien-9-ol glucoside	HMDB0041044	Lipids and lipid-like molecules	Fatty Acyls	Fatty acyl glycosides			43.6	33	M+FA-H	C19H32O6	-3.74875
10.98_307.1909m/z	307.191	10.9786	neg	5,7-nonadienoic acid	LMFA01030450	Lipids and lipid-like molecules	Fatty Acyls	Fatty Acids and Conjugates			39.9	6.6	2M-H	C9H14O2	-1.75986
0.92_675.2453m/z	675.245	0.917467	neg	5',8,8''-Trihydroxy-3',3''',4',4''',5''',7',7''-heptamethoxy-5,5''-biflavan	HMDB0040319	Phenylpropanoids and polyketides	Flavonoids	O-methylated flavonoids			37.9	0	M-H	C37H40O12	0.841031
12.09_455.2806m/z	455.281	12.087	neg	5,8-Epoxy-5,8-dihydro-10'-apo-b,y-carotene-3,10'-diol	HMDB0039020	Lipids and lipid-like molecules	Prenol lipids	Sesterterpenoids			40.5	13	M+FA-H	C27H38O3	0.631816
14.29_413.3376m/z	413.338	14.2901	pos	5,9,19-hexacosatrienoic acid	LMFA01030427	Lipids and lipid-like molecules	Fatty Acyls	Fatty Acids and Conjugates			39.5	5.84	M+Na	C26H46O2	-3.69217
12.59_489.3227m/z	489.323	12.5853	neg	5,9-Epidioxy-3-hydroxyergost-7-en-6-one	HMDB0032667	Lipids and lipid-like molecules	Steroids and steroid derivatives	Ergostane steroids			39.4	5.47	M+FA-H	C28H44O4	1.30137
5.28_176.0716m/z	176.072	5.27817	neg	5-[2H-Pyrrol-4-(3H)-ylidenemethyl]-2-furanmethanol	HMDB0040045	Organoheterocyclic compounds	Heteroaromatic compounds	Unclassified			53.3	74.9	M-H	C10H11NO2	-0.709061
9.30_290.2472m/z	290.247	9.29675	pos	5a-Androst-3-en-17-one	HMDB0006046	Lipids and lipid-like molecules	Steroids and steroid derivatives	Androstane steroids			37.6	0.805	M+NH4	C19H28O	-2.34362
12.06_321.2440m/z	321.244	12.0612	neg	5a-Androstan-3b-ol	HMDB0005830	Lipids and lipid-like molecules	Steroids and steroid derivatives	Androstane steroids			38.1	0.757	M+FA-H	C19H32O	1.60743
12.36_293.2466m/z	293.247	12.3559	pos	5a-Androstane-3a,17a-diol	HMDB0000458	Unclassified	Unclassified	Unclassified			46.2	37.3	M+H	C19H32O2	-2.97045
1.32_181.1328m/z	181.133	1.3215	pos	5-Acetyl-2,3-dihydro-7-methyl-1H-pyrrolizine	HMDB0040023	Organoheterocyclic compounds	Pyrrolizines	Unclassified			41.9	21.8	M+NH4	C10H13NO	-4.34453
10.09_448.3766m/z	448.377	10.0864	pos	5alpha,6beta-dihydroxy-24-methylenecholestan-3-one	LMST01031062	Unclassified	Unclassified	Unclassified			46.1	40.1	M+NH4	C28H46O3	-4.34821
13.20_475.3065m/z	475.306	13.1966	neg	5alpha,9alpha-epidioxy-8,14alpha-epoxy-cholest-6-en-3beta-ol	LMST01010252	Unclassified	Unclassified	Unclassified			39.8	15	M+FA-H	C27H42O4	-0.0296642
10.28_438.3923m/z	438.392	10.2822	pos	5alpha-cholestan-3alpha,12alpha,16alpha-triol	LMST01010335	Unclassified	Unclassified	Unclassified			36.8	0.745	M+NH4	C27H48O3	-4.45926
2.54_107.0361m/z	107.036	2.53985	neg	5-Aminoimidazole-4-carboxamide	HMDB0003192	Organoheterocyclic compounds	Azoles	Imidazoles	**	C04051	38.5	0	M-H2O-H	C4H6N4O	-1.37097
0.85_114.0543m/z	114.054	0.851533	pos	5-amino-levulinic acid	74883	Organic acids and derivatives	Carboxylic acids and derivatives	Amino acids, peptides, and analogues	**	C00430	38.1	0	M+H-H2O	C5H9NO3	-4.62283
11.88_307.2261m/z	307.226	11.8844	pos	5-Androstene-3b,16b,17a-triol	LMST02020098	Lipids and lipid-like molecules	Steroids and steroid derivatives	Androstane steroids			42.4	17.1	M+H	C19H30O3	-2.11017
12.19_368.2802m/z	368.28	12.1885	pos	5a-Tetrahydrocorticosterone	HMDB0000449	Lipids and lipid-like molecules	Steroids and steroid derivatives	Hydroxysteroids			37.9	11.1	M+NH4	C21H34O4	1.88388
7.10_234.1848m/z	234.185	7.09858	pos	5beta-1,3,7(11)-Eudesmatrien-8-one	HMDB0035965	Lipids and lipid-like molecules	Prenol lipids	Sesquiterpenoids			40.6	9.71	M+NH4	C15H20O	-2.20315
3.44_393.2198m/z	393.22	3.43802	pos	5beta-Chola-3,8(14),11-trien-24-oic Acid	LMST04010327	Unclassified	Unclassified	Unclassified			38.8	8.54	M+K	C24H34O2	2.07008
13.37_417.2992m/z	417.299	13.3658	pos	5beta-Cholane-3alpha,7alpha,12alpha,24-tetrol	LMST04010302	Unclassified	Unclassified	Unclassified			45.3	35.7	M+Na	C24H42O4	4.17739
12.69_417.2969m/z	417.297	12.6868	pos	5beta-Cholane-3alpha,7alpha,23,24-tetrol	LMST04010303	Unclassified	Unclassified	Unclassified			40.4	15.4	M+Na	C24H42O4	-1.55264
14.78_427.3533m/z	427.353	14.7787	pos	5beta-Cholestane-3alpha,26-diol	LMST04030121	Unclassified	Unclassified	Unclassified			47.7	47.4	M+Na	C27H48O2	-3.2588
15.10_337.2728m/z	337.273	15.0982	pos	5-Butyl-3,4-dimethyl-2-furanundecanoic acid	HMDB0112072	Lipids and lipid-like molecules	Fatty Acyls	Fatty acids and conjugates			36.1	5.13	M+H	C21H36O3	-2.86114
0.73_255.0622m/z	255.062	0.729217	pos	5-Carboxy-2'-deoxyuridine	HMDB0060774	Nucleosides, nucleotides, and analogues	Pyrimidine nucleosides	Pyrimidine 2'-deoxyribonucleosides			38.4	0	M+H-H2O	C10H12N2O7	3.7407
0.92_322.0441m/z	322.044	0.917467	neg	5'-CMP	3452	Nucleosides, nucleotides, and analogues	Pyrimidine nucleotides	Pyrimidine ribonucleotides	**	C00055	49.6	61.8	M-H	C9H14N3O8P	-1.37842
2.50_264.0735m/z	264.074	2.50068	neg	5'-Dehydroadenosine	69075	Unclassified	Unclassified	Unclassified			39.4	0	M-H	C10H11N5O4	-1.07459
2.70_296.0995m/z	296.099	2.69702	neg	5'-Deoxyadenosine	HMDB0001983	Nucleosides, nucleotides, and analogues	5'-deoxyribonucleosides	Unclassified		C05198	43.6	23.3	M+FA-H	C10H13N5O3	-2.18185
8.83_207.1027m/z	207.103	8.83373	neg	5-Deoxydiplosporin	HMDB0030681	Organoheterocyclic compounds	Pyrans	Pyranones and derivatives			43.9	25.2	M-H	C12H16O3	0.0215194
0.71_720.8099m/z	720.81	0.709983	neg	5-Diphosphoinositol pentakisphosphate	HMDB0006229	Organic oxygen compounds	Organooxygen compounds	Alcohols and polyols	**	C11526	38.6	0	M-H2O-H	C6H19O27P7	0.112293
12.93_263.2358m/z	263.236	12.9297	pos	5E,12E-otadecadienoic acid	34791	Unclassified	Unclassified	Unclassified			37.3	0	M+H-H2O	C18H32O2	-4.10282
13.84_303.2294m/z	303.229	13.8364	pos	5E,12Z-otadecadienoic acid	34790	Unclassified	Unclassified	Unclassified			38.2	0	M+Na	C18H32O2	-0.298955
10.23_271.1913m/z	271.191	10.2303	neg	5E-Tetradecenoic acid	LMFA01030913	Unclassified	Unclassified	Unclassified			41.7	20.9	M+FA-H	C14H26O2	-0.598626
13.84_395.2191m/z	395.219	13.8364	pos	5-Ethoxysorgoleone 358	HMDB0032784	Organic oxygen compounds	Organooxygen compounds	Carbonyl compounds			39.8	4.73	M+Na	C23H32O4	-0.528518
9.27_209.1542m/z	209.154	9.27103	neg	5-Ethyl-3-methyl-2E,4E,6E-nonatriene	97466	Lipids and lipid-like molecules	Fatty Acyls	Hydrocarbons			37.3	0	M+FA-H	C12H20	-2.76537
0.97_274.1393m/z	274.139	0.973533	pos	5-Ethyl-5-(1-methyl-3-carboxypropyl)barbituric acid	1764	Unclassified	Unclassified	Unclassified			37	0	M+NH4	C11H16N2O5	-1.64384
5.25_229.1075m/z	229.107	5.25165	neg	5-exo-Hydroxy-1,2-campholide	66059	Unclassified	Unclassified	Unclassified			37	0	M+FA-H	C10H16O3	-3.6715
6.74_323.0102m/z	323.01	6.73838	neg	5-Fluorouridine monophosphate	HMDB0060397	Nucleosides, nucleotides, and analogues	Pyrimidine nucleotides	Pyrimidine ribonucleotides		C16634	41.2	15.4	M-H2O-H	C9H12FN2O9P	4.70921
10.12_341.1964m/z	341.196	10.1233	neg	5-formyl-6-hydroxy-1,1,4a,6-tetramethyl-decahydronaphthalen-2-yl acetate	HMDB0134775	Organic oxygen compounds	Organooxygen compounds	Alcohols and polyols			38.1	3.16	M+FA-H	C17H28O4	-1.74971
4.81_965.4470m/z	965.447	4.81468	neg	5-Hepten-3-yn-1-ol, 2,2-dimethyl-7-[methyl(1-naphthalenylmethyl)amino]-, (E)- glucuronide	2740	Unclassified	Unclassified	Unclassified			36.8	0	2M-H	C27H33NO7	2.9862
9.72_382.3310m/z	382.331	9.71905	pos	5-Heptyl-3-methyl-2-furanundecanoic acid	HMDB0112075	Lipids and lipid-like molecules	Fatty Acyls	Fatty acids and conjugates			45.8	36.6	M+NH4	C23H40O3	-1.63026
10.80_209.1187m/z	209.119	10.7979	neg	5-Heptyltetrahydro-2-oxo-3-furancarboxylic acid	HMDB0030994	Organoheterocyclic compounds	Lactones	Gamma butyrolactones			43.9	26.2	M-H2O-H	C12H20O4	1.69001
11.26_249.1844m/z	249.184	11.2631	pos	5-Hexyl-2-furanhexanoic acid	HMDB0112088	Lipids and lipid-like molecules	Fatty Acyls	Fatty acids and conjugates			50.6	59.7	M+H-H2O	C16H26O3	-1.85995
9.98_343.2481m/z	343.248	9.98148	neg	5-Hexyltetrahydro-2-furanoctanoic acid	HMDB0031127	Lipids and lipid-like molecules	Fatty Acyls	Eicosanoids			36.1	2.23	M+FA-H	C18H34O3	-2.9059
5.75_259.1180m/z	259.118	5.74728	neg	5-Hexyltetrahydro-2-oxo-3-furancarboxylic acid	HMDB0030984	Organoheterocyclic compounds	Lactones	Gamma butyrolactones			43.8	27.4	M+FA-H	C11H18O4	-3.24649
12.80_297.2443m/z	297.244	12.7993	neg	5-HOME(2)	LMFA02000202	Lipids and lipid-like molecules	Fatty Acyls	Octadecanoids			42.4	20.1	M-H	C18H34O3	2.63848
0.92_191.0196m/z	191.02	0.917467	neg	5-Hydroxy-2,4-dioxopentanoate	63192	Unclassified	Unclassified	Unclassified			38.7	0	M+FA-H	C5H6O5	-0.997196
1.38_173.0092m/z	173.009	1.38193	neg	5-Hydroxy-2-furoic acid	HMDB0059784	Organoheterocyclic compounds	Furans	Furoic acid and derivatives			44.8	31.1	M+FA-H	C5H4O4	0.605926
4.31_424.1743m/z	424.174	4.31278	pos	5-hydroxy-6-(2-hydroxy-2-methylpropanoyl)-8,8-dimethyl-4-phenyl-2H,8H-pyrano[2,3-f]chromen-2-one	HMDB0126083	Phenylpropanoids and polyketides	Neoflavonoids	Prenylated neoflavonoids			39.3	10.2	M+NH4	C24H22O6	-2.88111
5.75_306.1456m/z	306.146	5.74728	neg	5-Hydroxy-6-desmethylprimaquine	2081	Unclassified	Unclassified	Unclassified			38.6	0	M+FA-H	C14H19N3O2	-1.13387
8.37_695.2191m/z	695.219	8.37293	neg	5-Hydroxy-7,3',4'-trimethoxy-8-methylisoflavone 5-neohesperidoside	HMDB0030627	Phenylpropanoids and polyketides	Isoflavonoids	Isoflavonoid O-glycosides			43	23.8	M+FA-H	C31H38O15	-0.340379
8.76_427.1412m/z	427.141	8.75673	neg	5-Hydroxy-7,8-dimethoxyflavanone 5-rhamnoside	LMPK12140653	Unclassified	Unclassified	Unclassified			37.8	3.88	M-H2O-H	C23H26O9	2.97477
11.49_271.2279m/z	271.228	11.4932	neg	5-Hydroxyhexadecanoic acid	HMDB0112184	Lipids and lipid-like molecules	Fatty Acyls	Fatty acids and conjugates			39.6	14.1	M-H	C16H32O3	0.296114
3.59_191.0574n	209.092	3.58833	pos	5-Hydroxyindoleacetic acid	HMDB0000763	Organoheterocyclic compounds	Indoles and derivatives	Indolyl carboxylic acids and derivatives	***	C05635	52.1	68	M+H, M+NH4	C10H9NO3	-4.15786
3.03_220.0846n	221.091	3.02755	pos	5-Hydroxy-L-tryptophan	HMDB0000472	Organoheterocyclic compounds	Indoles and derivatives	Tryptamines and derivatives	**	C00643	52.6	70.4	M+H-H2O, M+H	C11H12N2O3	-1.02062
0.70_161.0933m/z	161.093	0.69715	neg	5-Hydroxylysine	HMDB0000450	Organic acids and derivatives	Carboxylic acids and derivatives	Amino acids, peptides, and analogues	**	C16741	51.6	62.1	M-H	C6H14N2O3	0.598349
6.41_211.0971m/z	211.097	6.40808	neg	5-Hydroxy-p-mentha-6,8-dien-2-one	HMDB0037011	Lipids and lipid-like molecules	Prenol lipids	Monoterpenoids			42.3	23.7	M+FA-H	C10H14O2	-3.06727
5.12_320.1606m/z	320.161	5.119	neg	5-Hydroxyprimaquine	2080	Unclassified	Unclassified	Unclassified			37.5	0	M+FA-H	C15H21N3O2	-3.49027
2.63_311.0460m/z	311.046	2.63152	neg	5-Hydroxysulfadiazine	2441	Unclassified	Unclassified	Unclassified			37.6	0	M+FA-H	C10H10N4O3S	1.79476
8.01_266.0589m/z	266.059	8.00952	pos	5-Hydroxysulfapyridine	2553	Unclassified	Unclassified	Unclassified			36.1	0	M+H	C11H11N3O3S	-1.86642
10.19_239.1652m/z	239.165	10.1916	neg	5-Isopropyl-2-(2-methylpropyl)-2-cyclohexen-1-one	HMDB0038216	Lipids and lipid-like molecules	Prenol lipids	Monoterpenoids			40.1	10.4	M+FA-H	C13H22O	-0.329951
3.59_235.1097m/z	235.11	3.58695	neg	5-Methoxytryptamine	HMDB0004095	Organoheterocyclic compounds	Indoles and derivatives	Tryptamines and derivatives	**	C05659	37.5	5.24	M+FA-H	C11H14N2O	4.68649
4.38_252.1342m/z	252.134	4.37528	pos	5-Methoxytryptophan	HMDB0002339	Organoheterocyclic compounds	Indoles and derivatives	Tryptamines and derivatives			38.4	6.09	M+NH4	C12H14N2O3	-0.318759
3.84_236.0923m/z	236.092	3.84227	neg	5-Methoxytryptophol	HMDB0001896	Organoheterocyclic compounds	Indoles and derivatives	Indoles			39.6	11.4	M+FA-H	C11H13NO2	-2.79263
0.80_302.1005m/z	302.1	0.802483	neg	5-Methylcytidine	HMDB0000982	Nucleosides, nucleotides, and analogues	Pyrimidine nucleosides	Unclassified			39.8	11.3	M+FA-H	C10H15N3O5	4.33513
2.56_242.1139m/z	242.114	2.55775	pos	5-Methyldeoxycytidine	58109	Nucleosides, nucleotides, and analogues	Pyrimidine nucleosides	Pyrimidine 2'-deoxyribonucleosides		C03592	43.9	26.5	M+H	C10H15N3O4	1.49249
9.92_283.2255m/z	283.225	9.91838	pos	5-methyl-hexadecanedioic acid	LMFA01170026	Lipids and lipid-like molecules	Fatty Acyls	Fatty Acids and Conjugates			39.1	4.85	M+H-H2O	C17H32O4	-4.34852
0.79_298.0960m/z	298.096	0.792383	pos	5'-Methylthioadenosine	HMDB0001173	Nucleosides, nucleotides, and analogues	5'-deoxyribonucleosides	5'-deoxy-5'-thionucleosides	***	C00170	37.2	0	M+H	C11H15N5O3S	-2.94341
12.76_393.3013m/z	393.301	12.7606	neg	5-n-heptadecylresorcinol	LMPK15030003	Benzenoids	Phenols	Benzenediols			40.8	14.8	M+FA-H	C23H40O2	0.698268
6.12_299.1031m/z	299.103	6.1166	neg	5-NITRO-2-PHENYLPROPYLAMINOBENZOIC ACID [NPPB]	44306	Unclassified	Unclassified	Unclassified			45.5	37.9	M-H	C16H16N2O4	-2.0994
11.20_511.3277m/z	511.328	11.1972	neg	5-Nonyltetrahydro-2-oxo-3-furancarboxylic acid	HMDB0030993	Organoheterocyclic compounds	Lactones	Gamma butyrolactones			39	3.11	2M-H	C14H24O4	0.0963788
0.87_282.0952n	281.088	0.865817	neg	5-O-a-L-Arabinofuranosyl-L-arabinose	HMDB0038880	Organic oxygen compounds	Organooxygen compounds	Carbohydrates and carbohydrate conjugates			49.9	51.4	M-H2O-H, M-H	C10H18O9	0.251277
1.39_281.0876m/z	281.088	1.39477	neg	5-O-beta-D-Xylopyranosyl-L-arabinose	HMDB0038882	Organic oxygen compounds	Organooxygen compounds	Carbohydrates and carbohydrate conjugates			43.4	19.5	M-H	C10H18O9	-0.657602
11.11_280.2415n	319.224	11.1113	pos	5-Octadecynoic acid	HMDB0031097	Lipids and lipid-like molecules	Fatty Acyls	Fatty acids and conjugates			39	2.03	M+Na, M+K	C18H32O2	4.39315
4.87_199.1204n	217.154	4.87308	pos	5-octenoylglycine	HMDB0094804	Organic acids and derivatives	Carboxylic acids and derivatives	Amino acids, peptides, and analogues			45.5	33.4	M+H, M+NH4	C10H17NO3	-2.43333
0.90_841.2648m/z	841.265	0.904467	neg	5-O-p-Coumaroylnigrumin	93383	Lipids and lipid-like molecules	Fatty Acyls	Fatty acyl glycosides			37.7	0	2M-H	C20H23NO9	-3.00928
7.06_370.2617m/z	370.262	7.05618	neg	5-Oxo-ETE-d7	36335	Unclassified	Unclassified	Unclassified			37.3	0	M+FA-H	C20H23D7O3	0.276446
11.25_358.3301m/z	358.33	11.2479	pos	5-oxo-heneicosanoic acid	LMFA01060138	Lipids and lipid-like molecules	Fatty Acyls	Fatty Acids and Conjugates			41.4	15.3	M+NH4	C21H40O3	-4.32678
2.54_161.0455m/z	161.045	2.53985	neg	5-oxo-pentanoic acid	LMFA01060161	Lipids and lipid-like molecules	Fatty Acyls	Fatty acids and conjugates	**	C03273	46.6	37.1	M+FA-H	C5H8O3	-0.550399
9.03_217.1082m/z	217.108	9.02672	neg	5-Pentyl-1,4-dioxan-2-one	HMDB0059936	Organoheterocyclic compounds	Dioxanes	1,4-dioxanes			40.8	14.2	M+FA-H	C9H16O3	0.300826
11.45_266.1878n	249.185	11.4451	pos	5-Pentyl-2-furanheptanoic acid	HMDB0112092	Lipids and lipid-like molecules	Fatty Acyls	Fatty acids and conjugates			47.6	45.1	M+H-H2O, M+NH4, M+H	C16H26O3	-1.40513
9.96_293.2126m/z	293.213	9.95565	neg	5-pentyl-2-furannonanoic acid	HMDB0112102	Lipids and lipid-like molecules	Fatty Acyls	Fatty acids and conjugates			42.9	19.5	M-H	C18H30O3	1.31909
6.38_225.1131m/z	225.113	6.38273	neg	5-pentylresorcinol	LMPK15030008	Lipids and lipid-like molecules	Polyketides	Phenolic lipids			43	18.2	M+FA-H	C11H16O2	-0.658461
7.32_165.1267m/z	165.127	7.32207	pos	5-Phenyl-1-pentanol	HMDB0031624	Lipids and lipid-like molecules	Fatty Acyls	Fatty alcohols			50.6	61.8	M+H	C11H16O	-4.00577
2.40_295.0337m/z	295.034	2.3967	neg	5'-Phosphoribosyl-N-formylglycinamide	HMDB0001308	Nucleosides, nucleotides, and analogues	Glycinamide ribonucleotides	Unclassified	**	C04376	41.1	12	M-H2O-H	C8H15N2O9P	0.16601
5.38_415.2539m/z	415.254	5.38365	neg	5S,6S-epoxy-15R-hydroxy-ETE	HMDB0062236	Organic oxygen compounds	Organooxygen compounds	Ethers			39.1	0	2M-H	C9H20O5	-2.30163
9.89_179.1060m/z	179.106	9.88772	pos	5S,6S-epoxy-7-undecynoic acid	LMFA01070039	Lipids and lipid-like molecules	Fatty Acyls	Fatty Acids and Conjugates			44.1	25.9	M+H-H2O	C11H16O3	-3.29209
10.70_335.2186m/z	335.219	10.705	pos	5S,8R-DiHODE	LMFA02000284	Lipids and lipid-like molecules	Fatty Acyls	Octadecanoids			39.2	1.8	M+Na	C18H32O4	-2.26248
12.28_403.2319m/z	403.232	12.2805	pos	5S-HETE di-endoperoxide	LMFA03000011	Lipids and lipid-like molecules	Fatty Acyls	Eicosanoids			42.7	20.7	M+H	C20H34O8	-1.84235
10.87_322.2494n	323.257	10.8661	pos	5S-HETrE	LMFA03050005	Lipids and lipid-like molecules	Fatty Acyls	Eicosanoids			36.5	4.93	M+H-H2O, M+H	C20H34O3	-4.31523
8.39_343.0714m/z	343.071	8.38593	neg	5'-S-Methyl-5'-thioinosine	73361	Unclassified	Unclassified	Unclassified			38.3	0	M+FA-H	C11H14N4O4S	-1.33003
0.71_226.9662m/z	226.966	0.709983	neg	5-Sulfo-1,3-benzenedicarboxylic acid	88744	Benzenoids	Benzene and substituted derivatives	Benzenesulfonic acids and derivatives			37.8	0	M-H2O-H	C8H6O7S	2.53406
12.07_349.2384m/z	349.238	12.074	neg	5-trans U-46619	45680	Unclassified	Unclassified	Unclassified			38.7	15	M-H	C21H34O4	-0.204072
15.03_309.2076m/z	309.208	15.0269	neg	5-undecylresorcinol	LMPK15030010	Lipids and lipid-like molecules	Polyketides	Phenolic lipids			40.1	14.9	M+FA-H	C17H28O2	1.58618
6.04_275.1995m/z	275.199	6.041	pos	5Z,8Z,11Z,14Z,17Z-octadecapentaenoic acid	LMFA02000349	Lipids and lipid-like molecules	Fatty Acyls	Octadecanoids			54.6	80.6	M+H	C18H26O2	-3.93999
13.22_224.1773n	207.174	13.2158	pos	5Z,8Z-tetradecadienoic acid	73932	Unclassified	Unclassified	Unclassified			37.4	0	M+H-H2O, M+H	C14H24O2	-1.48071
9.06_247.2045m/z	247.205	9.05812	pos	5Z,9Z,12Z-heptadecatrienoic acid	LMFA01031115	Lipids and lipid-like molecules	Fatty Acyls	Fatty Acids and Conjugates			50.1	59.9	M+H-H2O	C17H28O2	-4.23597
11.75_405.3013m/z	405.301	11.7512	neg	5α-Cholan-24-oic Acid	42622	Unclassified	Unclassified	Unclassified			36.8	0	M+FA-H	C24H40O2	0.867936
14.06_482.2941m/z	482.294	14.0622	pos	5β-CHOLANIC ACID-3α, 12α-DIOL N-(2-SULPHOETHYL)-AMIDE	44688	Unclassified	Unclassified	Unclassified	***		36.1	0	M+H-H2O	C26H45NO6S	1.28315
5.07_315.1553m/z	315.155	5.066	neg	6-(((4aR,8aS)-octahydroquinolin-1(2H)-yl)sulfonyl)-1,2,3,4-tetrahydroquinoline	96308	Unclassified	Unclassified	Unclassified			36.6	0	M-H2O-H	C18H26N2O2S	4.97701
0.85_357.1032m/z	357.103	0.85315	neg	6-({[3,4-dihydroxy-4-(hydroxymethyl)oxolan-2-yl]oxy}methyl)oxane-2,3,4,5-tetrol	HMDB0140855	Organic oxygen compounds	Organooxygen compounds	Carbohydrates and carbohydrate conjugates			43.8	24.6	M+FA-H	C11H20O10	-1.94566
2.74_328.1032m/z	328.103	2.73823	pos	6-(1-benzofuran-4-yloxy)-3,4,5-trihydroxyoxane-2-carboxylic acid	HMDB0129414	Organic oxygen compounds	Organooxygen compounds	Carbohydrates and carbohydrate conjugates			46.7	47.8	M+NH4	C14H14O8	1.66587
0.93_325.0778m/z	325.078	0.930633	neg	6-(1-carboxy-1-methylethoxy)-3,4,5-trihydroxyoxane-2-carboxylic acid	HMDB0126113	Organic oxygen compounds	Organooxygen compounds	Carbohydrates and carbohydrate conjugates			37.4	0	M+FA-H	C10H16O9	0.764604
2.86_312.0936m/z	312.094	2.8594	pos	6-(1-carboxy-2-methoxy-2-oxoethyl)-3,4,5-trihydroxyoxane-2-carboxylic acid	HMDB0130027	Organic oxygen compounds	Organooxygen compounds	Carbohydrates and carbohydrate conjugates			42.7	24	M+NH4	C10H14O10	3.7023
6.18_222.1497m/z	222.15	6.18148	pos	6-(1-Hydroxyethyl)-2,2-dimethyl-2H-1-benzopyran	HMDB0031553	Organoheterocyclic compounds	Benzopyrans	1-benzopyrans			42.7	26.6	M+NH4	C13H16O2	4.22721
5.25_508.1957m/z	508.196	5.24655	pos	6-(2,4-dihydroxyphenyl)-2-{4-[(E)-2-(2,4-dihydroxyphenyl)ethenyl]-2,6-dihydroxyphenyl}-4-methylcyclohex-3-ene-1-carboxylic acid	HMDB0126249	Phenylpropanoids and polyketides	Stilbenes	Unclassified			41.3	13.4	M+NH4	C28H26O8	-1.88842
3.83_379.1626m/z	379.163	3.82927	neg	6-(2-Hydroxyethoxy)-6-oxohexanoic acid	HMDB0061681	Lipids and lipid-like molecules	Fatty Acyls	Fatty acids and conjugates			41.1	15.1	2M-H	C8H14O5	4.31568
11.85_307.2279m/z	307.228	11.8545	neg	6,10,14-Trimethyl-5,9,13-pentadecatrien-2-one	HMDB0034495	Lipids and lipid-like molecules	Prenol lipids	Diterpenoids			38.2	6.4	M+FA-H	C18H30O	0.0648404
9.84_483.0749m/z	483.075	9.84188	pos	6,7,8,11,12,13,21,22,23-nonahydroxy-2,17,20-trioxatetracyclo[17.3.1.0⁴,⁹.0¹⁰,¹⁵]tricosa-4,6,8,10,12,14-hexaene-3,16-dione	HMDB0133388	Phenylpropanoids and polyketides	Tannins	Hydrolyzable tannins			37.4	0	M+H	C20H18O14	-4.20678
10.66_265.1479m/z	265.148	10.6559	neg	6,7-Dihydro-4-(hydroxymethyl)-2-(p-hydroxyphenethyl)-7-methyl-5H-2-pyrindinium	89304	Benzenoids	Phenols	1-hydroxy-2-unsubstituted benzenoids			37.5	0	M-H2O-H	C18H22NO2+	2.52816
15.21_352.3565m/z	352.356	15.2053	pos	6,7-Epoxy-3Z,9Z-tricosadiene	LMFA12000328	Lipids and lipid-like molecules	Fatty Acyls	Oxygenated hydrocarbons			44.3	26.2	M+NH4	C23H42O	-2.67898
1.28_304.1318n	287.129	1.27517	pos	6,8-dihydroxy-2-methyl-2-(4-methylpent-3-en-1-yl)-2H-chromene-5-carboxylic acid	HMDB0134721	Benzenoids	Benzene and substituted derivatives	Benzoic acids and derivatives			41.2	27.6	M+H-H2O, M+NH4	C17H20O5	2.49504
5.49_157.0866m/z	157.087	5.4888	neg	6,8-dihydroxy-octanoic acid	LMFA01050228	Lipids and lipid-like molecules	Fatty Acyls	Fatty Acids and Conjugates			46	39.2	M-H2O-H	C8H16O4	-2.12057
2.55_133.0156m/z	133.016	2.55302	neg	6,8-Dihydroxypurine	HMDB0001182	Organoheterocyclic compounds	Imidazopyrimidines	Purines and purine derivatives			40.2	6.18	M-H2O-H	C5H4N4O2	0.386795
0.88_345.1865m/z	345.186	0.8822	pos	6,9,12,15,18,21-Tetracosahexaynoic acid	74336	Lipids and lipid-like molecules	Fatty Acyls	Fatty Acids and Conjugates			42.3	25	M+H	C24H24O2	4.58238
6.84_249.1847m/z	249.185	6.84093	pos	6,9,12,15-hexadecatetraenoic acid	34836	Unclassified	Unclassified	Unclassified			37.4	0	M+H	C16H24O2	-0.787647
10.40_295.1910m/z	295.191	10.3979	neg	6,9,12-hexadecatrienoic acid	LMFA01030136	Lipids and lipid-like molecules	Fatty Acyls	Fatty Acids and Conjugates			37.9	8.31	M+FA-H	C16H26O2	-1.94561
9.16_273.1841m/z	273.184	9.1626	pos	6,9,12-octadecatriynoic acid	LMFA01030554	Lipids and lipid-like molecules	Fatty Acyls	Fatty Acids and Conjugates			41.1	11.7	M+H	C18H24O2	-2.88068
2.57_608.1963m/z	608.196	2.56618	neg	6-[1-(3,4-dimethoxyphenyl)-2-{[3-(3,4-dimethoxyphenyl)-1-hydroxyprop-2-en-1-ylidene]amino}ethoxy]-3,4,5-trihydroxyoxane-2-carboxylic acid	HMDB0135487	Benzenoids	Benzene and substituted derivatives	Methoxybenzenes			37.4	0.0504	M+FA-H	C27H33NO12	-3.86976
11.16_274.1927n	275.2	11.1564	pos	6-[1]-ladderane hexanoic acid	LMFA01140085	Lipids and lipid-like molecules	Fatty Acyls	Fatty Acids and Conjugates			44.8	29.7	M+H-H2O, M+H	C18H26O2	-2.29758
11.11_260.2134n	261.221	11.1113	pos	6-[1]-ladderane hexanol	LMFA01140088	Lipids and lipid-like molecules	Fatty Acyls	Fatty Acids and Conjugates			48.6	49.9	M+H-H2O, M+H	C18H28O	-2.5196
0.82_328.1243m/z	328.124	0.8217	pos	6-[2-carboxy-2-(hydroxymethyl)-2-methylethoxy]-3,4,5-trihydroxyoxane-2-carboxylic acid	HMDB0127649	Organic oxygen compounds	Organooxygen compounds	Carbohydrates and carbohydrate conjugates			36.9	0	M+NH4	C11H18O10	1.54557
9.98_467.0804m/z	467.08	9.98003	pos	6-[3-(6,7-dimethoxy-2H-1,3-benzodioxol-5-yl)oxirane-2-carbonyloxy]-3,4,5-trihydroxyoxane-2-carboxylic acid	HMDB0128722	Organic oxygen compounds	Organooxygen compounds	Carbohydrates and carbohydrate conjugates			36.6	0	M+Na	C18H20O13	1.80137
13.22_245.2257m/z	245.226	13.2158	pos	6-[3]-ladderane-1-hexanol	LMFA05000065	Lipids and lipid-like molecules	Fatty Acyls	Fatty alcohols			47	44.5	M+H-H2O	C18H30O	-2.56213
2.56_667.0773m/z	667.077	2.55775	pos	6-[5-({5-[(3-carboxy-2,5,6-trihydroxyphenoxy)carbonyl]-2,3-dihydroxyphenoxy}carbonyl)-2,3-dihydroxyphenoxy]-3,4,5-trihydroxyoxane-2-carboxylic acid	HMDB0128336	Phenylpropanoids and polyketides	Tannins	Hydrolyzable tannins			36.4	0	M+H	C27H22O20	-0.670233
5.93_580.2036m/z	580.204	5.92562	neg	6-[5-(2-{[2-(3,4-dimethoxyphenyl)ethyl]-C-hydroxycarbonimidoyl}ethyl)-2-methoxyphenoxy]-3,4,5-trihydroxyoxane-2-carboxylic acid	HMDB0135509	Benzenoids	Benzene and substituted derivatives	Methoxybenzenes			43.1	26.4	M+FA-H	C26H33NO11	-0.00283933
12.11_261.2204m/z	261.22	12.1126	pos	6-[5]-ladderane-1-hexanol	75284	Lipids and lipid-like molecules	Fatty Acyls	Fatty alcohols			44.7	36.6	M+H	C18H28O	-3.28293
4.03_565.1168m/z	565.117	4.03413	pos	6-{[5,7-dihydroxy-2-(1-hydroxy-3-methoxy-4-oxocyclohexyl)-6-methoxy-4-oxo-4H-chromen-3-yl]oxy}-3,4,5-trihydroxyoxane-2-carboxylic acid	HMDB0128861	Organic oxygen compounds	Organooxygen compounds	Carbohydrates and carbohydrate conjugates			38.4	5.89	M+Na	C23H26O15	0.688235
2.41_665.0618m/z	665.062	2.40987	neg	6-{6-carboxy-2-[3,4-dihydroxy-5-(3,4,5-trihydroxybenzoyloxy)benzoyloxy]-3,4-dihydroxyphenoxy}-3,4,5-trihydroxyoxane-2-carboxylic acid	HMDB0128335	Phenylpropanoids and polyketides	Tannins	Hydrolyzable tannins			38.2	9.15	M-H	C27H22O20	-2.00324
2.31_187.1089m/z	187.109	2.3062	neg	6-Acetamido-3-aminohexanoate	66060	Unclassified	Unclassified	Unclassified			39.3	0	M-H	C8H16N2O3	0.28892
0.85_289.0580m/z	289.058	0.851533	pos	6-Acetophenazine-1-carboxylic acid	69319	Unclassified	Unclassified	Unclassified			38.1	0	M+Na	C15H10N2O3	-1.35239
10.72_499.3267m/z	499.327	10.7206	neg	6-Acetyl-1,2,3,4-tetrahydropyridine	86905	Organoheterocyclic compounds	Pyridines and derivatives	Hydropyridines			36.5	0	2M-H	C14H22N2O2	-4.6385
0.90_267.0712m/z	267.071	0.904467	neg	6-Acetyl-D-glucose	65808	Unclassified	Unclassified	Unclassified			38	0	M+FA-H	C8H14O7	-4.14519
10.40_484.3986m/z	484.399	10.403	pos	6alpha-Hydroxycastasterone	LMST01030128	Lipids and lipid-like molecules	Sterol Lipids	Sterols			42.1	16	M+NH4	C28H50O5	-2.21665
7.10_372.2746m/z	372.275	7.09858	pos	6alpha-PGI1	LMFA03010128	Lipids and lipid-like molecules	Fatty Acyls	Eicosanoids			46	34.9	M+NH4	C20H34O5	0.359584
10.99_303.1949m/z	303.195	10.9883	pos	6beta,19-Epoxy-17beta-hydroxyandrost-4-en-3-one	70565	Unclassified	Unclassified	Unclassified			46.5	39.7	M+H	C19H26O3	-1.83796
4.16_547.3417m/z	547.342	4.15813	pos	6beta-acetoxy-24-methylcholestan-3beta,5alpha,22R,24-tetrol	LMST01031065	Unclassified	Unclassified	Unclassified			36	0.0657	M+K	C30H52O6	4.16052
4.44_426.2296m/z	426.23	4.43745	pos	6-beta-hydroxydexamethasone	HMDB0061022	Lipids and lipid-like molecules	Steroids and steroid derivatives	Hydroxysteroids			38.3	13.5	M+NH4	C22H29FO6	2.30986
11.06_378.2637m/z	378.264	11.065	pos	6-beta-hydroxymedroxyprogesterone	HMDB0061063	Lipids and lipid-like molecules	Steroids and steroid derivatives	Pregnane steroids			41	19.8	M+NH4	C22H32O4	-0.553749
9.48_372.2744m/z	372.274	9.47575	pos	6beta-PGI1	LMFA03010129	Lipids and lipid-like molecules	Fatty Acyls	Eicosanoids			40.9	11.6	M+NH4	C20H34O5	-0.129981
4.45_304.0134n	349.012	4.44538	neg	6-Chloroapigenin	LMPK12110430	Lipids and lipid-like molecules	Polyketides	Flavonoids			39.4	29.1	M-H, M+FA-H	C15H9ClO5	-1.32787
1.32_302.1349m/z	302.135	1.31778	neg	6'-Dehydro-6'-oxoparomamine	71792	Unclassified	Unclassified	Unclassified			38.5	0	M-H2O-H	C12H23N3O7	-2.59909
13.82_286.1923n	287.2	13.8211	pos	6-dehydrotestosterone	LMST02020082	Lipids and lipid-like molecules	Sterol Lipids	Steroids			50.1	59	M+H-H2O, M+H	C19H26O2	-3.59222
5.62_461.2160m/z	461.216	5.61897	neg	6-Dehydrotestosterone glucuronide	HMDB0010337	Organoheterocyclic compounds	Diazines	Pyrimidines and pyrimidine derivatives	**	C00178	38.9	1.67	M-H	C25H34O8	-4.56327
9.93_468.4038m/z	468.404	9.93388	pos	6-Deoxocastasterone	LMST01030127	Lipids and lipid-like molecules	Steroids and steroid derivatives	Bile acids, alcohols and derivatives	**	C15802	39.8	5.19	M+NH4	C28H50O4	-2.07649
12.99_441.3702m/z	441.37	12.9903	pos	6-Deoxocathasterone	LMST01030124	Lipids and lipid-like molecules	Sterol Lipids	Sterols			43.1	30	M+Na	C28H50O2	-0.149083
15.79_457.3641m/z	457.364	15.7934	pos	6-deoxoteasterone	LMST01030120	Lipids and lipid-like molecules	Sterol Lipids	Sterols			36.1	20	M+Na	C28H50O3	-2.57154
0.82_225.0149m/z	225.015	0.8217	pos	6-Deoxy-5-ketofructose 1-phosphate	63568	Unclassified	Unclassified	Unclassified			37.5	0	M+H-H2O	C6H11O8P	-3.91193
13.11_245.1532m/z	245.153	13.1116	pos	6E,8E,12E,14E-Hexadecatetraen-10-ynoic acid	LMFA01030703	Lipids and lipid-like molecules	Fatty Acyls	Fatty Acids and Conjugates			42.3	29.9	M+H	C16H20O2	-1.5261
0.88_375.2006m/z	375.201	0.8822	pos	6-Epi-7-isocucurbic acid glucoside	HMDB0029782	Lipids and lipid-like molecules	Fatty Acyls	Fatty acyl glycosides			39.9	10.3	M+H	C18H30O8	-2.0583
7.70_434.2900m/z	434.29	7.6967	pos	6'-Exomethylenesimvastatin	2446	Unclassified	Unclassified	Unclassified			37.6	0	M+NH4	C25H36O5	-0.164581
0.97_307.0847m/z	307.085	0.973533	pos	6-Formylindolo [3,2-B] carbazole	43424	Unclassified	Unclassified	Unclassified			39	0	M+Na	C19H12N2O	1.82518
9.77_295.1908m/z	295.191	9.76505	pos	6-Gingerol	45734	Benzenoids	Phenols	Methoxyphenols	**	C10462	48.9	49.5	M+H	C17H26O4	1.29435
6.10_157.0869m/z	157.087	6.10377	neg	6-heptenal	LMFA06000023	Lipids and lipid-like molecules	Fatty Acyls	Fatty aldehydes			40.9	11.2	M+FA-H	C7H12O	-1.45878
6.80_455.2029m/z	455.203	6.79527	pos	6-Hydroxy Doxazosin	2455	Unclassified	Unclassified	Unclassified			37.9	0	M+NH4	C22H23N5O5	-2.00158
3.79_235.0723m/z	235.072	3.7911	neg	6-Hydroxy-1H-indole-3-acetamide	HMDB0031173	Organoheterocyclic compounds	Indoles and derivatives	Hydroxyindoles			51.5	67.4	M+FA-H	C10H10N2O2	-0.682421
0.90_867.3103m/z	867.31	0.904467	neg	6'-Hydroxy-2,3,4,5,2',3',4'-heptamethoxychalcone	52154	Unclassified	Unclassified	Unclassified			37.5	0	2M-H	C22H26O9	2.52648
7.32_311.2224m/z	311.222	7.32317	neg	6-Hydroxy-4,6-dimethyl-3-hepten-2-one	HMDB0039736	Organic oxygen compounds	Organooxygen compounds	Alcohols and polyols			40.8	6.95	2M-H	C9H16O2	-1.09272
9.32_371.2426m/z	371.243	9.32237	neg	6-Hydroxy-4-decanolide	LMFA07040027	Lipids and lipid-like molecules	Fatty Acyls	Fatty esters			40.1	9.75	2M-H	C10H18O3	-3.60172
4.67_971.4396m/z	971.44	4.66937	neg	6-HYDROXYANGOLENSIC ACID METHYL ESTER	43666	Unclassified	Unclassified	Unclassified			37.8	0	2M-H	C27H34O8	-4.00206
1.28_499.1319m/z	499.132	1.27517	pos	6-Hydroxydelphinidin 3-glucoside	LMPK12010431	Unclassified	Unclassified	Unclassified			38.7	1.94	M+NH4	C21H21O13+	-0.28482
10.12_381.2291m/z	381.229	10.1172	pos	6-Hydroxyindoramin	831	Unclassified	Unclassified	Unclassified			38	0	M+NH4	C22H25N3O2	1.7305
0.78_271.1035m/z	271.103	0.776883	pos	6-Hydroxyl-1,6-dihydropurine ribonucleoside	66214	Unclassified	Unclassified	Unclassified			38.8	0	M+H	C10H14N4O5	-0.868974
1.28_425.1543m/z	425.154	1.27517	pos	6-Hydroxymelatonin glucuronide	HMDB0060786	Organic oxygen compounds	Organooxygen compounds	Carbohydrates and carbohydrate conjugates			39	7.97	M+H	C19H24N2O9	-2.7168
6.75_388.2677m/z	388.268	6.7496	pos	6-Keto-prostaglandin F1a	HMDB0002886	Lipids and lipid-like molecules	Fatty Acyls	Eicosanoids	**	C05961	45	35.5	M+NH4	C20H34O6	-4.50006
0.70_413.2231m/z	413.223	0.695717	pos	6k-PGF1α-d4	3825	Unclassified	Unclassified	Unclassified			37.7	0	M+K	C20H30D4O6	-1.89938
4.47_256.0823m/z	256.082	4.47172	neg	6-Maleimidocaproic acid	24061	Unclassified	Unclassified	Unclassified			37.3	0	M+FA-H	C10H13NO4	-1.63935
4.01_563.1027m/z	563.103	4.01208	neg	6''-Malonylcosmosiin	HMDB0037346	Phenylpropanoids and polyketides	Flavonoids	Flavonoid glycosides			39.4	8.59	M+FA-H	C24H22O13	-3.02529
6.52_231.1235m/z	231.124	6.52257	neg	6-Methyl-2-methylene-6-octene-1,3,8-triol	HMDB0038692	Lipids and lipid-like molecules	Fatty Acyls	Fatty alcohols			40.6	15.9	M+FA-H	C10H18O3	-1.56495
7.80_311.2225m/z	311.222	7.79747	neg	6-methyl-5-octenoic acid	LMFA01020103	Lipids and lipid-like molecules	Fatty Acyls	Fatty Acids and Conjugates			40.2	5.45	2M-H	C9H16O2	-0.958229
1.53_366.0964m/z	366.096	1.53265	pos	6-Methylpretetramide	63773	Unclassified	Unclassified	Unclassified			39.1	2.93	M+H	C20H15NO6	-2.22385
3.27_164.0927m/z	164.093	3.2727	pos	6-Methyltetrahydropterin	HMDB0002249	Organoheterocyclic compounds	Pteridines and derivatives	Pterins and derivatives			41.5	14.7	M+H-H2O	C7H11N5O	-1.85112
5.29_231.1695m/z	231.169	5.29305	pos	6-nonenoylglycine	HMDB0094811	Organic acids and derivatives	Carboxylic acids and derivatives	Amino acids, peptides, and analogues			39.9	12.3	M+NH4	C11H19NO3	-4.03475
14.17_347.2574m/z	347.257	14.1681	pos	6-O-Acetylaustroinulin	HMDB0036803	Lipids and lipid-like molecules	Prenol lipids	Diterpenoids			51.3	60.2	M+H-H2O	C22H36O4	-1.84704
0.91_124.0386m/z	124.039	0.9137	pos	6-Oxo-1,4,5,6-tetrahydronicotinate	63879	Unclassified	Unclassified	Unclassified			38.4	0	M+H-H2O	C6H7NO3	-4.97931
8.56_213.1129m/z	213.113	8.56442	neg	6-oxocineole	LMPR0102090064	Lipids and lipid-like molecules	Prenol lipids	Isoprenoids	**	C00848	37.8	1.86	M+FA-H	C10H16O2	-1.84393
6.48_238.9950m/z	238.995	6.48423	neg	6-Phosphonoglucono-D-lactone	HMDB0001127	Organic oxygen compounds	Organooxygen compounds	Carbohydrates and carbohydrate conjugates	**	C01236	37.7	2.53	M-H2O-H	C6H11O9P	-4.83511
7.04_172.1095n	171.103	7.04335	neg	6-propionyl n-caproic acid	LMFA01060026	Lipids and lipid-like molecules	Fatty Acyls	Fatty Acids and Conjugates			46.3	35.5	M-H2O-H, M-H	C9H16O3	-2.49864
3.87_517.2284m/z	517.228	3.86808	neg	6S,9R-Dihydroxy-4,7E-megastigmadien-3-one 9-[apiosyl-(1->6)-glucoside]	HMDB0029773	Lipids and lipid-like molecules	Fatty Acyls	Fatty acyl glycosides			38	17.8	M-H	C24H38O12	-1.303
13.46_360.2912m/z	360.291	13.4563	pos	6Z,8E-tricosdien-4,19-diynoic acid	LMFA01031128	Lipids and lipid-like molecules	Fatty Acyls	Fatty Acids and Conjugates			38.1	0.633	M+NH4	C23H34O2	4.3438
11.98_299.2385m/z	299.239	11.9761	pos	6Z,9Z,12Z,15Z,18Z-heneicosapentaenoic acid	LMFA01030823	Lipids and lipid-like molecules	Fatty Acyls	Fatty Acids and Conjugates			40.5	13	M+H-H2O	C21H32O2	4.94731
14.00_280.2392n	263.236	14.0021	pos	6Z,9Z-octadecadienoic acid	HMDB0062238	Lipids and lipid-like molecules	Fatty Acyls	Lineolic acids and derivatives			36.9	2.17	M+H-H2O, M+H	C18H32O2	-3.82699
13.71_355.3218m/z	355.322	13.7121	neg	6Z-Heneicosen-11-ol	LMFA05000535	Lipids and lipid-like molecules	Fatty Acyls	Fatty alcohols			37.9	2.49	M+FA-H	C21H42O	0.135587
14.99_326.3411m/z	326.341	14.993	pos	6Z-Heneicosen-9-one	LMFA12000215	Lipids and lipid-like molecules	Fatty Acyls	Oxygenated hydrocarbons			44.5	29.1	M+NH4	C21H40O	-2.17088
10.85_221.1883m/z	221.188	10.8508	pos	6Z-Tridecen-2R-ol	LMFA05000520	Lipids and lipid-like molecules	Fatty Acyls	Fatty alcohols			51.6	67.9	M+Na	C13H26O	3.80558
12.19_484.3976m/z	484.398	12.1885	pos	6α-Hydroxy-castasterone	64141	Unclassified	Unclassified	Unclassified			36.3	0	M+NH4	C28H50O5	-4.42232
4.12_575.3379m/z	575.338	4.11707	neg	6β-Hydroxyestradiol-17β	41827	Unclassified	Unclassified	Unclassified			38.1	0	2M-H	C18H24O3	0.206168
5.82_839.4971m/z	839.497	5.82378	neg	6'β-Hydroxylovastatin	1038	Unclassified	Unclassified	Unclassified			37.9	0	2M-H	C24H36O6	2.39428
5.56_290.2321m/z	290.232	5.5572	pos	7(14)-Bisabolene-2,3,10,11-tetrol	HMDB0035918	Lipids and lipid-like molecules	Prenol lipids	Sesquiterpenoids			44.2	33.5	M+NH4	C15H28O4	-1.96315
4.34_751.8058m/z	751.806	4.33972	neg	7(Z),11(Z)-Heptacosadiene	64722	Unclassified	Unclassified	Unclassified			36.3	0	2M-H	C27H52	-0.918685
14.12_368.4239m/z	368.424	14.1226	pos	7(Z)-Pentacosene	64892	Unclassified	Unclassified	Unclassified			38.4	0	M+NH4	C25H50	-3.25506
7.13_427.2263m/z	427.226	7.12808	pos	7,12-Dioxo-5beta-cholan-24-oic Acid	LMST04010140	Unclassified	Unclassified	Unclassified			36.1	5.2	M+K	C24H36O4	4.59364
6.00_343.0468m/z	343.047	6.00193	neg	7,2'-Dihydroxy-4',5'-methylenedioxy-3-phenylcoumarin	LMPK12160015	Unclassified	Unclassified	Unclassified			44.6	33.8	M+FA-H	C16H10O6	2.83255
9.18_399.1081m/z	399.108	9.1776	pos	7,2'-Dihydroxyflavone 7-glucoside	LMPK12110007	Unclassified	Unclassified	Unclassified			39.9	5.49	M+H-H2O	C21H20O9	1.59235
10.49_383.1508m/z	383.151	10.493	pos	7,3'-Dihydroxy-5,4'-dimethoxy-5'-prenylisoflavone	LMPK12050347	Unclassified	Unclassified	Unclassified			36.4	0.483	M+H	C22H22O6	4.94666
6.01_340.0830m/z	340.083	6.00983	pos	7,7'-Dihydroxy-6,8'-bicoumarin	HMDB0033559	Phenylpropanoids and polyketides	Coumarins and derivatives	Hydroxycoumarins			45.3	39	M+NH4	C18H10O6	4.36595
11.60_381.3001m/z	381.3	11.5962	neg	7,7-dimethyl-5Z,8Z-eicosadienoic acid	LMFA01020253	Lipids and lipid-like molecules	Fatty Acyls	Fatty Acids and Conjugates			37.6	12.9	M+FA-H	C22H40O2	-2.64005
7.87_239.1645m/z	239.164	7.87397	neg	7,8-Dehydro-3,4-dihydro-beta-ionol	HMDB0036184	Lipids and lipid-like molecules	Prenol lipids	Sesquiterpenoids			37.8	3.73	M+FA-H	C13H22O	-4.10858
14.67_395.2934m/z	395.293	14.6717	pos	7,8-Dehydro-beta-micropteroxanthin	HMDB0038506	Lipids and lipid-like molecules	Prenol lipids	Sesquiterpenoids			38.9	21.6	M+H	C27H38O2	-2.777
4.87_171.1483m/z	171.148	4.87308	pos	7,8-diaminononanoic acid	LMFA01100062	Lipids and lipid-like molecules	Fatty Acyls	Fatty Acids and Conjugates			40.4	12.2	M+H-H2O	C9H20N2O2	-4.75168
11.42_487.3219m/z	487.322	11.4161	neg	7',8'-Dihydro-8'-hydroxycitraniaxanthin	HMDB0036884	Lipids and lipid-like molecules	Prenol lipids	Triterpenoids			36.3	1.95	M-H	C33H44O3	0.20268
8.56_529.3083m/z	529.308	8.55748	pos	7',8'-Dihydro-8'-hydroxyreticulataxanthin	HMDB0039090	Lipids and lipid-like molecules	Prenol lipids	Triterpenoids			39.7	5.92	M+K	C33H46O3	0.88817
11.81_315.1585m/z	315.158	11.8082	pos	7-[(6-Hydroxy-3,7-dimethyl-2,7-octadienyl)oxy]-2H-1-benzopyran-2-one	HMDB0039063	Phenylpropanoids and polyketides	Coumarins and derivatives	Unclassified			41	15.9	M+H	C19H22O4	-1.95171
12.93_311.1506m/z	311.151	12.9297	pos	7-Acetamidonitrazepam	1566	Unclassified	Unclassified	Unclassified			36.7	0	M+NH4	C17H15N3O2	1.08285
12.70_423.3222m/z	423.322	12.702	pos	7a-Hydroxy-cholestene-3-one	HMDB0001993	Lipids and lipid-like molecules	Steroids and steroid derivatives	Cholestane steroids	***	C05455	42.5	31.1	M+Na	C27H44O2	-2.90012
12.70_429.2994m/z	429.299	12.702	pos	7alpha,12alpha-dihydroxy-3-oxocholest-4-en-27-oic acid	LMST04030150	Lipids and lipid-like molecules	Sterol Lipids	Bile acids and derivatives			38.7	5.37	M+H-H2O	C27H42O5	-1.23788
14.72_285.1840m/z	285.184	14.7177	pos	7alpha-hydroxyandrost-4-ene-3,17-dione	LMST02020071	Lipids and lipid-like molecules	Steroids and steroid derivatives	Androstane steroids		C05296	47.5	44.7	M+H-H2O	C19H26O3	-3.04643
14.60_287.2010m/z	287.201	14.5952	pos	7alpha-Hydroxytestosterone	LMST02020068	Lipids and lipid-like molecules	Steroids and steroid derivatives	Androstane steroids		C05291	45.5	37.3	M+H-H2O	C19H28O3	1.37616
3.03_180.0875m/z	180.087	3.02755	pos	7-Aminomethyl-7-carbaguanine	HMDB0011690	Organoheterocyclic compounds	Pyrrolopyrimidines	Pyrrolo[2,3-d]pyrimidines	**	C16675	47.8	45.3	M+H	C7H9N5O	-2.99018
12.55_471.3081m/z	471.308	12.551	pos	7beta,12alpha-Dihydroxy-3-oxo-5beta-cholestan-26-oic acid	LMST04030049	Unclassified	Unclassified	Unclassified			38	9.91	M+Na	C27H44O5	0.024706
11.88_321.2438m/z	321.244	11.8803	neg	7beta-Hydroxysteroid	65873	Unclassified	Unclassified	Unclassified			36.4	0	M+FA-H	C19H32O	0.866913
12.99_213.1839m/z	213.184	12.9903	pos	7-Butyl-2-methyl-1,6-dioxaspiro[4.5]decane	LMPK09000034	Unclassified	Unclassified	Unclassified			39.8	7.01	M+H	C13H24O2	-4.8436
11.48_348.2311n	329.213	11.4802	neg	7'-Carboxy-alpha-chromanol	HMDB0012848	Organoheterocyclic compounds	Benzopyrans	1-benzopyrans			36.1	2.06	M-H2O-H, M-H	C21H32O4	2.92241
2.56_315.1963m/z	315.196	2.55775	pos	7'-Carboxy-gamma-tocotrienol	HMDB0012851	Organoheterocyclic compounds	Benzopyrans	1-benzopyrans			39.3	14.4	M+H-H2O	C20H28O4	2.49553
11.28_179.1422m/z	179.142	11.2784	pos	7-dodecynoic acid	LMFA01030470	Lipids and lipid-like molecules	Fatty Acyls	Fatty Acids and Conjugates			45.2	32.1	M+H-H2O	C12H20O2	-4.09916
9.33_223.1684m/z	223.168	9.32675	pos	7E,9E,11-Dodecatrienyl acetate	LMFA07010233	Lipids and lipid-like molecules	Fatty Acyls	Fatty esters			37.2	1.77	M+H	C14H22O2	-3.97726
9.89_244.2628m/z	244.263	9.88772	pos	7-Ethyltridecan-6-one	LMFA12000255	Unclassified	Unclassified	Unclassified			38.4	0.918	M+NH4	C15H30O	-3.12156
9.85_315.1808m/z	315.181	9.85232	neg	7-Formylheptanoic acid	LMFA01060212	Lipids and lipid-like molecules	Fatty Acyls	Fatty Acids and Conjugates			38.8	5.02	2M-H	C8H14O3	-1.72394
11.92_301.1787m/z	301.179	11.9151	pos	7-hydroxy-10E,16-heptadecadien-8-ynoic acid	LMFA01050258	Lipids and lipid-like molecules	Fatty Acyls	Fatty Acids and Conjugates			46.8	43.7	M+Na	C17H26O3	4.77831
6.76_298.2369m/z	298.237	6.76477	pos	7-hydroxy-10E-Heptadecen-8-ynoic acid	LMFA01031066	Lipids and lipid-like molecules	Fatty Acyls	Fatty Acids and Conjugates			41.1	11.4	M+NH4	C17H28O3	-2.57393
8.59_305.2094m/z	305.209	8.58747	pos	7-hydroxy-10-heptadecen-8-ynoic acid	LMFA01050260	Lipids and lipid-like molecules	Fatty Acyls	Fatty Acids and Conjugates			42.3	19.7	M+Na	C17H30O3	2.42053
0.79_373.1006m/z	373.101	0.789483	neg	7-Hydroxy-6-methyl-8-ribityl lumazine	HMDB0004256	Organoheterocyclic compounds	Pteridines and derivatives	Unclassified	**	C05995	39	1.81	M+FA-H	C12H16N4O7	1.52867
6.63_455.2030m/z	455.203	6.62795	pos	7-Hydroxydoxazosin	2456	Unclassified	Unclassified	Unclassified			37.6	0	M+NH4	C22H23N5O5	-1.60752
0.75_269.0891m/z	269.089	0.750983	neg	7-HYDROXYETHYLTHEOPHYLLINE	44525	Unclassified	Unclassified	Unclassified			39.2	0	M+FA-H	C9H12N4O3	-0.0954568
4.76_453.1621m/z	453.162	4.76358	pos	7-hydroxymethotrexate	HMDB0061104	Organoheterocyclic compounds	Pteridines and derivatives	Pterins and derivatives			41.9	25.1	M+H-H2O	C20H22N8O6	-1.88599
7.34_159.1032m/z	159.103	7.336	neg	7-hydroxy-octanoic acid	LMFA01050229	Organic acids and derivatives	Hydroxy acids and derivatives	Medium-chain hydroxy acids and derivatives			37.6	0.813	M-H	C8H16O3	3.03281
12.68_327.1274m/z	327.127	12.6756	neg	7-hydroxyolanzapine	HMDB0060958	Benzenoids	Phenol ethers	Unclassified			38	0.893	M-H	C17H20N4OS	-3.31635
15.43_401.3406m/z	401.341	15.4348	pos	7-Ketocholesterol	HMDB0000501	Lipids and lipid-like molecules	Steroids and steroid derivatives	Cholestane steroids	***		45.9	42.6	M+H	C27H44O2	-2.06006
9.76_315.1806m/z	315.181	9.76167	neg	7-keto-n-caprylic acid	LMFA01060021	Lipids and lipid-like molecules	Fatty Acyls	Fatty Acids and Conjugates			39.3	4.19	2M-H	C8H14O3	-2.09539
10.18_161.1305m/z	161.131	10.1768	pos	7-Methyl-3-methylene-1,6-octadiene	97899	Lipids and lipid-like molecules	Prenol lipids	Monoterpenoids	**	C06074	37.2	0	M+Na	C10H18	3.20995
4.94_190.1430m/z	190.143	4.93523	pos	7-methyl-3-oxooctanoic acid	LMFA01060178	Lipids and lipid-like molecules	Fatty Acyls	Fatty Acids and Conjugates			42.6	20.1	M+NH4	C9H16O3	-4.65817
2.78_166.0717m/z	166.072	2.78373	pos	7-Methylguanine	58012	Organoheterocyclic compounds	Imidazopyrimidines	Purines and purine derivatives		C02242	55	81.8	M+H	C6H7N5O	-3.63012
4.08_281.1127m/z	281.113	4.08097	pos	7-Methylguanosine	HMDB0001107	Nucleosides, nucleotides, and analogues	Purine nucleosides	Unclassified			50.2	59.8	M+H-H2O	C11H16N5O5+	2.7123
1.13_361.0779m/z	361.078	1.12552	pos	7-Methylguanosine 5'-phosphate	HMDB0059612	Organic acids and derivatives	Carboxylic acids and derivatives	Amino acids, peptides, and analogues		C03998	36.9	0	M+H-H2O	C11H17N5O8P+	-0.842108
0.66_244.9493n	289.948	0.658817	neg	7-N,N-Dimethylamino-1,2,3,4,5-pentathiocyclooctane	68686	Unclassified	Unclassified	Unclassified			36.6	0	M+FA-H, 2M-H	C5H11NS5	-0.80976
10.94_409.2591m/z	409.259	10.9399	neg	7-O-Acetylaustroinulin	HMDB0036804	Lipids and lipid-like molecules	Prenol lipids	Diterpenoids			39.4	12.7	M+FA-H	C22H36O4	-1.31529
12.99_475.3068m/z	475.307	12.9913	neg	7-oxo-11E,13-Tetradecadienoic acid	LMFA01060185	Lipids and lipid-like molecules	Fatty Acyls	Fatty Acids and Conjugates			39.2	2.21	2M-H	C14H22O3	0.627591
6.83_258.2059m/z	258.206	6.82577	pos	7-oxo-11E-Tetradecenoic acid	LMFA01060186	Lipids and lipid-like molecules	Fatty Acyls	Fatty Acids and Conjugates			40.1	17.6	M+NH4	C14H24O3	-1.99043
13.26_479.3380m/z	479.338	13.2649	neg	7-oxo-11Z-Tetradecenoic acid	LMFA01060187	Lipids and lipid-like molecules	Fatty Acyls	Fatty Acids and Conjugates			39.8	3.48	2M-H	C14H24O3	0.358049
10.06_363.1243m/z	363.124	10.0557	pos	7-Prenyloxy-8-methoxy-3',4'-methylenedioxyisoflavone	47652	Unclassified	Unclassified	Unclassified			36.7	0	M+H-H2O	C22H20O6	4.0805
9.66_312.2295n	295.226	9.6579	pos	7S,8S-DiHODE	35692	Lipids and lipid-like molecules	Fatty Acyls	Octadecanoids		C07354	53.4	73.5	M+H-H2O, M+H	C18H32O4	-1.79939
12.70_619.4223m/z	619.422	12.7014	neg	7S,8S-DiHOTrE	LMFA02000226	Lipids and lipid-like molecules	Fatty Acyls	Octadecanoids		C07357	40.7	8.28	2M-H	C18H30O4	1.23722
9.75_297.2067m/z	297.207	9.74883	neg	7Z,10Z-hexadecadienoic acid	LMFA01030807	Lipids and lipid-like molecules	Fatty Acyls	Fatty acids and conjugates			39.5	9.3	M+FA-H	C16H28O2	-1.7721
15.45_433.3318m/z	433.332	15.4459	neg	7Z,13Z,16Z,19Z-Docosatetraenyl isobutyrate	LMFA07010647	Unclassified	Unclassified	Unclassified			36.6	9.7	M+FA-H	C26H44O2	-1.28459
10.12_491.3005m/z	491.3	10.1233	neg	7α,12α-dihydroxy-3-oxocholest-4-en-27-oic acid	43147	Unclassified	Unclassified	Unclassified			38	0	M+FA-H	C27H42O5	-2.15143
2.85_325.1090m/z	325.109	2.85067	neg	8-(2-hydroxypropan-2-yl)-2-oxo-2H,8H,9H-furo[2,3-h]chromen-9-yl 3-methylbut-2-enoate	HMDB0128912	Phenylpropanoids and polyketides	Coumarins and derivatives	Furanocoumarins			41.9	19.5	M-H2O-H	C19H20O6	2.58201
10.45_623.4532m/z	623.453	10.4498	neg	8(R)-Hydroperoxylinoleic acid	HMDB0004706	Lipids and lipid-like molecules	Fatty Acyls	Lineolic acids and derivatives		C14831	40.2	8.63	2M-H	C18H32O4	0.650549
15.22_305.2465m/z	305.247	15.2206	pos	8(S)-HETrE	36269	Lipids and lipid-like molecules	Fatty Acyls	Eicosanoids			40.1	9.46	M+H-H2O	C20H34O3	-2.975
10.24_362.3249m/z	362.325	10.2364	pos	8,10-dimethoxy-octadecanoic acid	LMFA01080017	Lipids and lipid-like molecules	Fatty Acyls	Fatty Acids and Conjugates			44.6	38.2	M+NH4	C20H40O4	-4.55596
11.78_307.2619m/z	307.262	11.7781	pos	8,11,14-Eicosatrienoic acid	HMDB0002925	Lipids and lipid-like molecules	Fatty Acyls	Fatty acids and conjugates	***	C03242	44.7	32.2	M+H	C20H34O2	-4.10559
14.40_286.1922n	287.2	14.3967	pos	8,11,14-nonadecatriynoic acid	LMFA01030502	Lipids and lipid-like molecules	Fatty Acyls	Fatty Acids and Conjugates			45.6	38.5	M+H-H2O, M+H	C19H26O2	-3.85518
11.74_303.2332m/z	303.233	11.7382	neg	8,11-eicosadiynoic acid	24087	Lipids and lipid-like molecules	Fatty Acyls	Fatty Acids and Conjugates			41	22.5	M-H	C20H32O2	0.89248
10.28_347.2217m/z	347.222	10.282	neg	8,13-Abietadien-18-oic acid	HMDB0038172	Lipids and lipid-like molecules	Prenol lipids	Diterpenoids	**	C12077	37.5	6	M+FA-H	C20H30O2	-3.57917
11.73_330.2629m/z	330.263	11.7327	pos	8,13-DiHODE	LMFA02000166	Lipids and lipid-like molecules	Fatty Acyls	Octadecanoids			36.2	3.54	M+NH4	C18H32O4	-3.12704
10.70_312.2289n	295.226	10.705	pos	8,13-dihydroxy-9,11-octadecadienoic acid	35506	Unclassified	Unclassified	Unclassified			52.5	73.1	M+H-H2O, M+H	C18H32O4	-3.66832
13.23_319.2256m/z	319.226	13.2308	pos	8,15-DiHETE	LMFA03060109	Lipids and lipid-like molecules	Fatty Acyls	Eicosanoids			40	14	M+H-H2O	C20H32O4	-3.41367
10.53_353.2328m/z	353.233	10.5268	neg	8,8a-Deoxyoleandolide	LMPK04000030	Lipids and lipid-like molecules	Polyketides	Macrolides and lactone polyketides	**	C11989	41.4	20.5	M-H2O-H	C20H36O6	-1.57282
9.30_269.2094m/z	269.209	9.29675	pos	8,8-Diethoxy-2,6-dimethyl-2-octanol	HMDB0034557	Organic oxygen compounds	Organooxygen compounds	Alcohols and polyols			41.5	13.1	M+Na	C14H30O3	2.96759
3.32_236.2214m/z	236.221	3.31802	pos	8,8-Dimethoxy-2,6-dimethyl-2-octanol	HMDB0040219	Organic oxygen compounds	Organooxygen compounds	Alcohols and polyols			45.2	33.6	M+NH4	C12H26O3	-3.05374
4.72_299.1281m/z	299.128	4.7222	neg	8,9,10,11-Tetrafluoro-8E,10E-dodecadien-1-ol	LMFA05000168	Lipids and lipid-like molecules	Fatty Acyls	Fatty alcohols			40.3	16.3	M+FA-H	C12H18F4O	1.90159
11.56_301.2172m/z	301.217	11.5574	neg	8,9-Epoxyeicosatrienoic acid	HMDB0002232	Lipids and lipid-like molecules	Fatty Acyls	Fatty acids and conjugates	***	C14769	39.7	18.3	M-H2O-H	C20H32O3	-0.430878
13.40_301.1778m/z	301.178	13.3961	pos	8-Acetoxy-4-acoren-3-one	HMDB0030974	Organic oxygen compounds	Organooxygen compounds	Carbonyl compounds			40.2	8.98	M+Na	C17H26O3	1.24954
9.84_308.2943m/z	308.294	9.84188	pos	8alpha-13(16),14-Labdadien-8-ol	HMDB0035276	Lipids and lipid-like molecules	Prenol lipids	Diterpenoids			42.1	18.5	M+NH4	C20H34O	-1.65241
12.36_535.1787m/z	535.179	12.362	neg	8-Azaadenosine	68949	Unclassified	Unclassified	Unclassified			37	0	2M-H	C9H12N6O4	3.61089
8.51_425.2173m/z	425.217	8.51282	pos	8beta-Angeloyloxy-15-hydroxy-1alpha,10R-dimethoxy-3-oxo-11(13)-germacren-12,6alpha-olide	HMDB0039013	Lipids and lipid-like molecules	Prenol lipids	Terpene lactones			38.3	3.09	M+H	C22H32O8	0.802164
5.04_343.0953m/z	343.095	5.03933	neg	8-Deoxy-11-hydroxy-13-chlorogrosheimin	HMDB0041037	Lipids and lipid-like molecules	Prenol lipids	Terpene lactones			40.9	36.1	M+FA-H	C15H19ClO4	-0.377456
11.79_228.2312m/z	228.231	11.7931	pos	8E,10E-Tetradecadien-1-ol	LMFA05000179	Lipids and lipid-like molecules	Fatty Acyls	Fatty alcohols			41.2	13.2	M+NH4	C14H26O	-4.69118
11.61_298.2139n	299.221	11.6114	pos	8E-Heptadecenedioic acid	LMFA01170053	Lipids and lipid-like molecules	Fatty Acyls	Fatty Acids and Conjugates			42	18.1	M+H-H2O, M+H	C17H30O4	-1.74574
2.55_299.0863n	280.068	2.55302	neg	8-hydroxy Guanosine	44820	Unclassified	Unclassified	Unclassified			39.5	2.86	M-H2O-H, M-H	C10H13N5O6	-0.813145
15.17_293.2461m/z	293.246	15.1747	pos	8-hydroxy-11E-octadecen-9-ynoic acid	35661	Unclassified	Unclassified	Unclassified			38.1	0	M+H	C19H32O2	-4.73783
6.26_306.2058m/z	306.206	6.25965	pos	8-hydroxy-13E,17-Octadecadiene-9,11-diynoic acid	LMFA01031064	Lipids and lipid-like molecules	Fatty Acyls	Fatty Acids and Conjugates			43.6	28.1	M+NH4	C18H24O3	-1.84617
6.97_575.2637m/z	575.264	6.96703	neg	8-hydroxy-2-methyl-2-(4-methylpent-3-en-1-yl)-2H-chromene-5-carboxylic acid	HMDB0134716	Benzenoids	Benzene and substituted derivatives	Benzoic acids and derivatives			38.6	1.38	2M-H	C17H20O4	-2.31369
6.03_272.2216m/z	272.222	6.0255	pos	8-Hydroxy-4(6)-lactarene-5,14-diol	HMDB0035780	Organic oxygen compounds	Organooxygen compounds	Alcohols and polyols			50.5	56.5	M+NH4	C15H26O3	-1.84414
10.46_212.1402n	213.148	10.4633	pos	8-Hydroxy-4,8-dimethyl-4E,9-decadienoic acid	LMFA01050373	Lipids and lipid-like molecules	Fatty Acyls	Fatty Acids and Conjugates			44.4	28.4	M+H-H2O, M+H	C12H20O3	-4.95082
7.11_155.0711m/z	155.071	7.1072	neg	8-Hydroxy-5,6-octadienoic acid	HMDB0031101	Organic acids and derivatives	Hydroxy acids and derivatives	Medium-chain hydroxy acids and derivatives			52	71.2	M-H	C8H12O3	-2.00975
2.68_180.0532m/z	180.053	2.68402	neg	8-Hydroxy-7-methylguanine	58348	Organoheterocyclic compounds	Imidazopyrimidines	Purines and purine derivatives			37.9	0	M-H	C6H7N5O2	2.65006
1.29_150.0421m/z	150.042	1.29145	neg	8-Hydroxyadenine	HMDB0000542	Organoheterocyclic compounds	Imidazopyrimidines	Purines and purine derivatives			52.1	64	M-H	C5H5N5O	-0.371585
8.67_213.1133m/z	213.113	8.66708	neg	8-Hydroxycarvotanacetone	265099	Unclassified	Unclassified	Unclassified			38.4	0	M+FA-H	C10H16O2	0.4072
2.59_283.0912n	284.099	2.58792	pos	8-Hydroxy-deoxyguanosine	HMDB0003333	Nucleosides, nucleotides, and analogues	Purine nucleosides	Purine 2'-deoxyribonucleosides			40.9	7.59	M+H-H2O, M+H	C10H13N5O5	-1.63628
0.87_300.0936m/z	300.094	0.86705	pos	8-Hydroxyguanosine	HMDB0002044	Nucleosides, nucleotides, and analogues	Purine nucleosides	Unclassified			46.7	43.2	M+H	C10H13N5O6	-0.843552
10.73_457.1371m/z	457.137	10.7334	neg	8-Hydroxynevirapine glucuronide	HMDB0061130	Phenylpropanoids and polyketides	Stilbenes	Stilbene glycosides			36.6	2.06	M-H	C21H22N4O8	1.43879
9.33_288.2532m/z	288.253	9.32675	pos	8-keto palmitic acid	LMFA01060055	Lipids and lipid-like molecules	Fatty Acyls	Fatty acids and conjugates			46.8	36.6	M+NH4	C16H30O3	-0.585505
12.70_309.2420m/z	309.242	12.702	pos	8-methoxy-13-hydroxy-9,11-octadecadienoic acid	LMFA01080002	Lipids and lipid-like molecules	Fatty Acyls	Fatty Acids and Conjugates			53.5	70.8	M+H-H2O	C19H34O4	-1.1614
3.89_219.0526n	237.087	3.89415	pos	8-Methoxykynurenate	HMDB0060426	Organoheterocyclic compounds	Quinolines and derivatives	Quinoline carboxylic acids	**	C05830	48.3	45.9	M+H, M+NH4	C11H9NO4	-2.33683
9.55_195.1360m/z	195.136	9.55207	pos	8-methyl Nonanoic acid	34667	Unclassified	Unclassified	Unclassified			38.7	0	M+Na	C10H20O2	2.4861
11.92_211.1704m/z	211.17	11.919	neg	8-Methyl-2-propyl-1,7-dioxaspiro[5.5]undecane	LMPK09000035	Unclassified	Unclassified	Unclassified			38.8	8.09	M-H	C13H24O2	0.432271
4.62_231.1701m/z	231.17	4.62327	pos	8-nonenoylglycine	HMDB0094813	Organic acids and derivatives	Carboxylic acids and derivatives	Amino acids, peptides, and analogues			45.8	31.4	M+NH4	C11H19NO3	-1.1321
7.04_212.1639m/z	212.164	7.03808	pos	8-Ocimenyl acetate	HMDB0039685	Lipids and lipid-like molecules	Fatty Acyls	Fatty alcohol esters			39.3	9.77	M+NH4	C12H18O2	-2.90532
9.66_367.1560m/z	367.156	9.6579	pos	8-O-Methyloblongine	HMDB0034579	Organoheterocyclic compounds	Isoquinolines and derivatives	Benzylisoquinolines			45.3	38.2	M+K	C20H26NO3+	4.86407
6.69_273.1844m/z	273.184	6.68862	pos	8-oxo-9,11-octadecadiynoic acid	LMFA02000271	Lipids and lipid-like molecules	Fatty Acyls	Octadecanoids			41.6	21.2	M+H-H2O	C18H26O3	-1.821
1.42_344.0391m/z	344.039	1.42027	neg	8-Oxo-dGMP	HMDB0011670	Nucleosides, nucleotides, and analogues	Purine nucleotides	Purine deoxyribonucleotides			42.3	18.9	M-H2O-H	C10H14N5O8P	-2.88482
7.97_172.1093n	173.116	7.96602	pos	8-oxo-nonanoic acid	LMFA01060159	Lipids and lipid-like molecules	Fatty Acyls	Fatty Acids and Conjugates			41.1	11.7	M+H-H2O, M+H	C9H16O3	-3.98672
10.18_183.1370m/z	183.137	10.1768	pos	8-propionyl caprylic acid	LMFA01060037	Lipids and lipid-like molecules	Fatty Acyls	Fatty Acids and Conjugates			37.2	0.928	M+H-H2O	C11H20O3	-4.90449
9.94_359.2430m/z	359.243	9.94265	neg	8R,11S-DiHOME	LMFA02000063	Lipids and lipid-like molecules	Fatty Acyls	Octadecanoids			39.3	6.99	M+FA-H	C18H34O4	-2.74496
10.50_247.2066m/z	247.207	10.5009	neg	8Z,11Z,14Z-heptadecatrienal	75384	Lipids and lipid-like molecules	Fatty Acyls	Fatty aldehydes			36.5	0	M-H	C17H28O	-0.403192
10.71_293.2115m/z	293.212	10.7076	neg	9(10)-EpODE	HMDB0010220	Lipids and lipid-like molecules	Fatty Acyls	Fatty acids and conjugates			40	16.6	M-H	C18H30O3	-2.39356
15.14_591.4638m/z	591.464	15.1428	neg	9(10)-EpOME	LMFA02000037	Lipids and lipid-like molecules	Fatty Acyls	Fatty acids and conjugates	**	C14825	39.1	2.22	2M-H	C18H32O3	1.40881
13.68_462.3564m/z	462.356	13.6843	pos	9(11)-dehydroxyhecogenin	LMST01080093	Lipids and lipid-like molecules	Sterol Lipids	Sterols			41.2	19.1	M+NH4	C28H44O4	-3.02419
3.88_396.1524m/z	396.152	3.88092	neg	9-(beta-D-Ribofuranosyl)zeatin	HMDB0030388	Nucleosides, nucleotides, and analogues	Purine nucleosides	Unclassified			40.5	12.3	M+FA-H	C15H21N5O5	-0.29378
10.18_312.2302n	295.227	10.1768	pos	9(S)-HpODE	36019	Lipids and lipid-like molecules	Fatty Acyls	Lineolic acids and derivatives	**	C14827	53.4	68.9	M+H-H2O, M+Na, M+H	C18H32O4	0.423823
15.88_309.2071m/z	309.207	15.8767	neg	9(S)-HpOTrE	36025	Unclassified	Unclassified	Unclassified			47.3	43.2	M-H	C18H30O4	-0.140554
12.73_303.2299m/z	303.23	12.7323	pos	9(Z),11(E)-Conjugated Linoleic Acid	24063	Unclassified	Unclassified	Unclassified			44.3	26.4	M+Na	C18H32O2	1.71753
10.25_367.2466m/z	367.247	10.2517	pos	9,10,11-trihydroxy-12Z-octadecenoic acid	LMFA05000713	Lipids and lipid-like molecules	Fatty Acyls	Fatty alcohols			41.8	20.9	M+Na	C19H36O5	3.24067
7.97_330.2415n	329.234	7.96662	neg	9,10,13-TriHOME	HMDB0004710	Lipids and lipid-like molecules	Fatty Acyls	Fatty acids and conjugates	***	C14835	50.1	54.2	M-H, 2M-H	C18H34O5	2.71295
12.31_371.2205m/z	371.221	12.3109	pos	9,10,13-Trihydroxystearic acid	HMDB0030935	Lipids and lipid-like molecules	Fatty Acyls	Fatty acids and conjugates			37.8	0	M+K	C18H36O5	3.32332
1.38_454.1487m/z	454.149	1.3825	pos	9,10-Dihydro-10-(4-hydroxyphenyl)-pyrano[2,3-h]epicatechin-8-one	LMPK12020082	Unclassified	Unclassified	Unclassified			38.9	4.37	M+NH4	C24H20O8	-2.22483
6.86_698.2615m/z	698.262	6.8561	pos	9,10-Dihydroergocornine methanesulfonate	69768	Unclassified	Unclassified	Unclassified			36.2	0	M+K	C32H45N5O8S	-0.751706
6.03_345.2274m/z	345.227	6.0276	neg	9,10-dihydroxy-13-hydroperoxy-11-octadecenoic acid	LMFA02000160	Lipids and lipid-like molecules	Fatty Acyls	Octadecanoids			46.9	39.6	M-H	C18H34O6	-2.56898
6.73_202.1205n	201.114	6.72572	neg	9,10-dihydroxy-2-decenoic acid	LMFA01050428	Lipids and lipid-like molecules	Fatty Acyls	Fatty Acids and Conjugates			46	31	M-H2O-H, M-H	C10H18O4	-0.0919344
3.83_391.2333m/z	391.233	3.82927	neg	9,10-dihydroxy-Octadecanedioic acid	74916	Unclassified	Unclassified	Unclassified			38.9	0	M+FA-H	C18H34O6	-1.29124
14.55_591.4640m/z	591.464	14.5528	neg	9,10-EpOME(12)	LMFA02000280	Lipids and lipid-like molecules	Fatty Acyls	Octadecanoids			38	3.4	2M-H	C18H32O3	1.63027
10.26_357.2270m/z	357.227	10.2561	neg	9,10-epoxy-11-hydroxy-12-octadecenoic acid	LMFA02000277	Lipids and lipid-like molecules	Fatty Acyls	Octadecanoids			38.3	14.7	M+FA-H	C18H32O4	-3.89567
15.34_297.2410m/z	297.241	15.343	pos	9,10-epoxy-12-octadecenoic acid	35866	Unclassified	Unclassified	Unclassified			46.5	38.6	M+H	C18H32O3	-4.71062
9.96_295.2268m/z	295.227	9.96472	pos	9,10-epoxy-13-hydroxy-11-octadecenoic acid	LMFA02000278	Lipids and lipid-like molecules	Fatty Acyls	Octadecanoids			55.2	78.4	M+H-H2O	C18H32O4	-0.0410479
9.43_355.2118m/z	355.212	9.42568	neg	9,10-epoxy-13-oxo-11-octadecenoic acid	LMFA02000279	Lipids and lipid-like molecules	Fatty Acyls	Octadecanoids			38.2	4.81	M+FA-H	C18H30O4	-2.54168
10.61_321.2400m/z	321.24	10.614	pos	9,10-epoxyoctadecanoic acid	HMDB0061650	Lipids and lipid-like molecules	Fatty Acyls	Fatty acids and conjugates	**	C19620	39	1.81	M+Na	C18H34O3	-0.0167913
11.33_489.3223m/z	489.322	11.3259	neg	9,11alpha-epoxy-6alpha-acetoxy-cholest-7-en-3beta,5alpha,19-triol	LMST01010293	Unclassified	Unclassified	Unclassified			36.6	5.32	M-H	C29H46O6	0.186897
8.68_328.2247n	311.221	8.67747	pos	9,12,13,TriHODE	74690	Lipids and lipid-like molecules	Fatty Acyls	Octadecanoids			49	50.7	M+H-H2O, M+H, M+Na, M+K	C18H32O5	-0.840814
9.04_328.2252n	311.222	9.04312	pos	9,12,13-trihydroxy-10,15-octadecadienoic acid	35683	Unclassified	Unclassified	Unclassified			52.1	64.5	M+H-H2O, M+H, M+Na	C18H32O5	0.799022
10.51_295.1911m/z	295.191	10.5139	neg	9,12,15-hexadecatrienoic acid	LMFA01030139	Lipids and lipid-like molecules	Fatty Acyls	Fatty Acids and Conjugates			41.2	18.6	M+FA-H	C16H26O2	-1.3585
13.23_265.2514m/z	265.251	13.2308	pos	9,12,15-Octadecatrien-1-ol	46167	Lipids and lipid-like molecules	Fatty Acyls	Fatty alcohols			48.3	51	M+H	C18H32O	-4.40917
12.34_262.2288n	263.236	12.3409	pos	9,12,15-octadecatrienal	LMFA06000102	Lipids and lipid-like molecules	Fatty Acyls	Fatty aldehydes			42.1	19.7	M+H-H2O, M+H	C18H30O	-3.4688
9.81_339.2498m/z	339.25	9.81122	pos	9,12-dihydroxy stearic acid	LMFA02000143	Lipids and lipid-like molecules	Fatty Acyls	Octadecanoids			39.1	25.4	M+Na	C18H36O4	-2.41921
5.51_273.1335m/z	273.133	5.51482	neg	9,12-dioxo-dodecanoic acid	LMFA01060092	Lipids and lipid-like molecules	Fatty Acyls	Fatty Acids and Conjugates			38.6	10.5	M+FA-H	C12H20O4	-3.877
10.37_297.2067m/z	297.207	10.3721	neg	9,12-hexadecadienoic acid	LMFA01030109	Lipids and lipid-like molecules	Fatty Acyls	Fatty Acids and Conjugates			38.8	9.1	M+FA-H	C16H28O2	-1.52499
10.67_332.2788m/z	332.279	10.6747	pos	9,13-DiHOME(10)	LMFA02000162	Lipids and lipid-like molecules	Fatty Acyls	Octadecanoids			37.8	4.71	M+NH4	C18H34O4	-2.28171
9.85_359.2432m/z	359.243	9.85232	neg	9,13-DiHOME(11)	LMFA02000163	Lipids and lipid-like molecules	Fatty Acyls	Octadecanoids			41	14.2	M+FA-H	C18H34O4	-2.37115
9.28_357.2643m/z	357.264	9.28387	neg	9,13-dihydroxy-12-ethoxy-10-octadecenoic acid	LMFA01050122	Lipids and lipid-like molecules	Fatty Acyls	Fatty Acids and Conjugates			43.6	23.6	M-H	C20H38O5	-0.946583
8.39_387.2014m/z	387.201	8.38593	neg	9,13-Dihydroxy-4-megastigmen-3-one 9-glucoside	HMDB0036318	Lipids and lipid-like molecules	Fatty Acyls	Fatty acyl glycosides			40.2	9.49	M-H	C19H32O8	-2.78807
10.33_312.2300n	330.264	10.3282	pos	9,14-DiHODE	LMFA02000167	Lipids and lipid-like molecules	Fatty Acyls	Octadecanoids			49.4	48.2	M+NH4, M+Na	C18H32O4	-0.19808
10.10_316.2613n	299.258	10.1019	pos	9,14-dihydroxy-octadecanoic acid	LMFA02000176	Lipids and lipid-like molecules	Fatty Acyls	Octadecanoids			36.1	3.43	M+H-H2O, M+H	C18H36O4	-0.234181
12.49_285.1840m/z	285.184	12.4909	pos	9,17-hydroxy-androsta-1,4-dien-3-one	LMST02020114	Lipids and lipid-like molecules	Sterol Lipids	Steroids			43.3	29	M+H-H2O	C19H26O3	-3.07044
6.00_199.1338m/z	199.134	6.00193	neg	9-acetyl pelargonic acid	LMFA01060038	Lipids and lipid-like molecules	Fatty Acyls	Fatty Acids and Conjugates			39.5	3.33	M-H	C11H20O3	-0.663233
7.23_354.2628m/z	354.263	7.23207	pos	9alpha-(3-Methylbutanoyloxy)-4S-hydroxy-10(14)-oplopen-3-one	HMDB0039171	Lipids and lipid-like molecules	Prenol lipids	Sesquiterpenoids			47.9	48	M+NH4	C20H32O4	-3.11246
2.68_345.2220m/z	345.222	2.67823	pos	9alpha-Fluoro-11beta-hydroxy-6alpha-methylpregn-4-ene-3,20-dione	70219	Unclassified	Unclassified	Unclassified			37.9	0	M+H-H2O	C22H31FO3	-1.2973
11.28_377.2696m/z	377.27	11.2784	pos	9'-Carboxy-gamma-chromanol	HMDB0012868	Organoheterocyclic compounds	Benzopyrans	1-benzopyrans			47	54.7	M+H	C23H36O4	2.50069
6.95_427.2265m/z	427.226	6.95437	neg	9-Cys-12-nitro-octadecenoic acid	LMFA01120013	Lipids and lipid-like molecules	Fatty Acyls	Fatty Acids and Conjugates			42.4	30.6	M-H2O-H	C21H38N2O6S	-1.7091
9.58_213.1131m/z	213.113	9.58083	neg	9-decynoic acid	LMFA01030463	Lipids and lipid-like molecules	Fatty Acyls	Fatty Acids and Conjugates			38.7	0.923	M+FA-H	C10H16O2	-0.877037
13.12_377.2715m/z	377.271	13.1188	neg	9-deoxy-9-methylene-16,16-dimethyl -PGE2	36130	Lipids and lipid-like molecules	Fatty Acyls	Eicosanoids			38.7	8.84	M-H	C23H38O4	4.64567
13.22_333.2419m/z	333.242	13.2158	pos	9-deoxy-9-methylene-PGE2	LMFA03010058	Lipids and lipid-like molecules	Fatty Acyls	Eicosanoids			51.7	62.7	M+H-H2O	C21H34O4	-1.45289
10.66_344.2430m/z	344.243	10.6595	pos	9-epi-9-D1t-PhytoP	LMFA02030007	Lipids and lipid-like molecules	Fatty Acyls	Octadecanoids			49.1	58.1	M+NH4	C18H30O5	-0.54621
5.65_346.2575m/z	346.258	5.65052	pos	9-epi-9-F1t-PhytoP	LMFA02030011	Lipids and lipid-like molecules	Fatty Acyls	Octadecanoids			41.7	21.5	M+NH4	C18H32O5	-3.9568
15.62_309.2073m/z	309.207	15.6187	neg	9-F1c-PhytoP	LMFA02030013	Lipids and lipid-like molecules	Fatty Acyls	Octadecanoids			39.7	10.2	M-H2O-H	C18H32O5	0.435693
6.29_346.2579m/z	346.258	6.29063	pos	9-F1-PhytoP	LMFA02030002	Lipids and lipid-like molecules	Fatty Acyls	Octadecanoids			46.7	42	M+NH4	C18H32O5	-2.81203
9.96_373.2217m/z	373.222	9.95565	neg	9-F1t-PhytoP	LMFA02030012	Lipids and lipid-like molecules	Fatty Acyls	Octadecanoids			37.8	13.1	M+FA-H	C18H32O5	-4.58803
13.22_335.1661m/z	335.166	13.2158	pos	9-Fluoro-16alpha-hydroxyandrost-4-ene-3,11,17-trione	70598	Unclassified	Unclassified	Unclassified			38.9	0.0289	M+H	C19H23FO4	2.20794
11.92_619.4226m/z	619.423	11.919	neg	9H-12(13)-EpODE	LMFA02000020	Lipids and lipid-like molecules	Fatty Acyls	Octadecanoids			40.1	6.21	2M-H	C18H30O4	1.72291
12.20_619.4223m/z	619.422	12.2032	neg	9-HpOTrE	LMFA02000108	Lipids and lipid-like molecules	Fatty Acyls	Octadecanoids			40.4	6.87	2M-H	C18H30O4	1.18832
12.88_619.4219m/z	619.422	12.8806	neg	9-hydroperoxy-10E,12,15Z-octadecatrienoic acid	35356	Unclassified	Unclassified	Unclassified			38.6	0	2M-H	C18H30O4	0.608958
6.32_345.2277m/z	345.228	6.31958	neg	9-hydroperoxy-12,13-dihydroxy-10-octadecenoic acid	LMFA02000107	Lipids and lipid-like molecules	Fatty Acyls	Octadecanoids			47.5	42.5	M-H	C18H34O6	-1.69303
8.62_327.2183m/z	327.218	8.61542	neg	9-hydroperoxy-12,13-epoxy-10-octadecenoic acid	LMFA02000105	Lipids and lipid-like molecules	Fatty Acyls	Octadecanoids			52	65.6	M-H	C18H32O5	1.95139
6.19_173.1184m/z	173.118	6.19292	neg	9-hydroxy pelargonic acid	LMFA01050028	Lipids and lipid-like molecules	Fatty Acyls	Fatty Acids and Conjugates			43.2	18.9	M-H	C9H18O3	0.527442
12.45_623.4539m/z	623.454	12.4523	neg	9-hydroxy-10-oxo-12Z-octadecenoic acid	LMFA02000009	Lipids and lipid-like molecules	Fatty Acyls	Octadecanoids			40.9	13.4	2M-H	C18H32O4	1.66838
5.59_217.1086m/z	217.109	5.59297	neg	9-hydroxy-5Z-nonenoic acid	LMFA01050232	Lipids and lipid-like molecules	Fatty Acyls	Fatty Acids and Conjugates			48.7	48.2	M+FA-H	C9H16O3	2.7042
7.28_281.2099m/z	281.21	7.27707	pos	9-hydroxy-pentadecanoic acid	LMFA01050545	Lipids and lipid-like molecules	Fatty Acyls	Fatty Acids and Conjugates			38.9	5.13	M+Na	C15H30O3	4.52328
9.30_371.2067m/z	371.207	9.2967	neg	9K,12,13-diHODE	LMFA02000058	Lipids and lipid-like molecules	Fatty Acyls	Octadecanoids			41.4	16.1	M+FA-H	C18H30O5	-2.64195
7.86_479.2035m/z	479.203	7.8613	neg	9-keto Fluprostenol isopropyl ester	45701	Unclassified	Unclassified	Unclassified			37.2	0	M-H2O-H	C26H33F3O6	-3.19651
15.22_567.4643m/z	567.464	15.2223	neg	9-Keto heptadecylic acid	LMFA01060059	Lipids and lipid-like molecules	Fatty Acyls	Fatty Acids and Conjugates			38.6	1.88	2M-H	C17H32O3	2.32138
9.43_290.2684m/z	290.268	9.43042	pos	9-methoxy-pentadecanoic acid	LMFA01080013	Lipids and lipid-like molecules	Fatty Acyls	Fatty Acids and Conjugates			45.7	34.3	M+NH4	C16H32O3	-2.24687
6.28_328.2468m/z	328.247	6.27515	pos	9-Nitrooleate	44827	Unclassified	Unclassified	Unclassified			47.1	47.9	M+H	C18H33NO4	-4.35735
0.87_308.0986m/z	308.099	0.865817	neg	9-O-Acetylneuraminic acid	3320	Unclassified	Unclassified	Unclassified			38.4	0	M-H	C11H19NO9	-0.497143
14.52_284.2936m/z	284.294	14.5185	pos	9-Octadecenal	HMDB0030965	Lipids and lipid-like molecules	Fatty Acyls	Fatty aldehydes			36.9	0	M+NH4	C18H34O	-4.59747
9.75_275.1999m/z	275.2	9.74973	pos	9-Octadecene-12,14,16-triynoic acid	LMFA01030740	Lipids and lipid-like molecules	Fatty Acyls	Fatty Acids and Conjugates			39.1	6.53	M+H	C18H26O2	-2.35176
10.12_355.2113m/z	355.211	10.1233	neg	9-oxo-12,13-epoxy-10-octadecenoic acid	LMFA02000247	Lipids and lipid-like molecules	Fatty Acyls	Octadecanoids			37.4	5.58	M+FA-H	C18H30O4	-4.24902
10.00_312.2299n	330.264	9.99503	pos	9-oxo-13-hydroxy-11-octadecenoic acid	LMFA02000248	Lipids and lipid-like molecules	Fatty Acyls	Octadecanoids			49	45.9	M+NH4, M+Na	C18H32O4	-0.373053
6.44_167.1058m/z	167.106	6.4443	pos	9-oxo-2E-decenoic acid	LMFA01060082	Lipids and lipid-like molecules	Fatty Acyls	Fatty Acids and Conjugates			42.4	22.5	M+H-H2O	C10H16O3	-4.90188
5.61_229.1077m/z	229.108	5.60613	neg	9-oxo-2Z-decenoic acid	LMFA01060083	Lipids and lipid-like molecules	Fatty Acyls	Fatty Acids and Conjugates			39.9	10.9	M+FA-H	C10H16O3	-2.67191
[truncated: 14,329 more rows]
