# Supplementary material for: Transcriptome and metabolome analyses reveal transcription factors regulating ganoderic acid biosynthesis in Ganoderma lucidum development
Source: Front Microbiol. 2022 Aug 4;13:956421. doi: 10.3389/fmicb.2022.956421 (PMC9386254; doi:10.3389/fmicb.2022.956421)
Supplement: Supplementary file 1 [file Data_Sheet_1.ZIP › Table S4.xlsx]

## Sheet: Sheet1
Table S4 The metabolites in the primordia and fruiting body stages
ID	m/z	Retention time (min)	Ion mode	Metabolites	Compound ID	Super Class	Class	Sub Class	level	kegg	Score	Fragmentation Score	Adducts	Formula	Mass Error (ppm)
0.68_148.0603m/z	148.06	0.68175	pos	L-Glutamate	19	Organic acids and derivatives	Carboxylic acids and derivatives	Amino acids, peptides, and analogues	**	C00025	58.6	95.3	M+H	C5H9NO4	-0.811637
0.70_116.0708m/z	116.071	0.6956	pos	L-Proline	29	Organic acids and derivatives	Carboxylic acids and derivatives	Amino acids, peptides, and analogues	**	C00148	58.6	96.9	M+H	C5H9NO2	1.93237
10.74_477.2851n	478.292	10.7356	pos	LysoPE(18:2(9Z,12Z)/0:0)	HMDB0011507	Lipids and lipid-like molecules	Glycerophospholipids	Glycerophosphoethanolamines	***		58.5	95.7	M+H, M+Na	C23H44NO7P	-0.982813
13.16_357.2996m/z	357.3	13.1604	pos	MG(18:1(9Z)/0:0/0:0)[rac]	4251	Lipids and lipid-like molecules	Glycerolipids	Monoradylglycerols			58.2	97.8	M+H	C21H40O4	-1.04488
1.08_198.0760m/z	198.076	1.08475	pos	DL-Dopa	64960	Organic acids and derivatives	Carboxylic acids and derivatives	Amino acids, peptides, and analogues	**	C00355	58.1	94.4	M+H	C9H11NO4	-0.263371
4.09_281.1130m/z	281.113	4.08692	pos	Asp-Phe	64957	Organic acids and derivatives	Carboxylic acids and derivatives	Amino acids, peptides, and analogues			58	94.3	M+H	C13H16N2O5	-0.556626
0.60_156.0767m/z	156.077	0.598517	pos	L-Histidine	21	Organic acids and derivatives	Carboxylic acids and derivatives	Amino acids, peptides, and analogues	**	C00135	57.8	96.2	M+H	C6H9N3O2	-0.227626
10.92_520.3393m/z	520.339	10.919	pos	LysoPC(18:2(9Z,12Z))	HMDB0010386	Lipids and lipid-like molecules	Glycerophospholipids	Glycerophosphocholines	***		57.8	91.8	M+H	C26H50NO7P	-0.907292
6.78_135.1167m/z	135.117	6.78288	pos	(S)-(-)-Perillyl alcohol	41074	Lipids and lipid-like molecules	Prenol lipids	Monoterpenoids	**	C02452	57.7	92.1	M+H-H2O	C10H16O	-0.570752
10.75_300.2893m/z	300.289	10.7497	pos	3-ketosphinganine	3428	Organic oxygen compounds	Organooxygen compounds	Carbonyl compounds	**	C02934	57.6	92.5	M+H	C18H37NO2	-1.27944
0.62_565.0477m/z	565.048	0.6229	neg	UDP-D-galactose	3599	Nucleosides, nucleotides, and analogues	Pyrimidine nucleotides	Pyrimidine nucleotide sugars	**	C00052	57.5	93.7	M-H	C15H24N2O17P2	-0.116119
11.43_294.2193n	295.227	11.4259	pos	17-hydroxy-linolenic acid	LMFA02000239	Lipids and lipid-like molecules	Fatty Acyls	Octadecanoids			57.5	90.9	M+H, M+Na, M+H-H2O	C18H30O3	-0.705174
7.86_230.0955m/z	230.095	7.86347	pos	Ergothioneine	53	Organic acids and derivatives	Carboxylic acids and derivatives	Amino acids, peptides, and analogues	**	C05570	57.5	97.3	M+H	C9H15N3O2S	-1.30857
10.69_596.2953n	597.303	10.6933	pos	PI(18:2(9Z,12Z)/0:0)	LMGP06050010	Lipids and lipid-like molecules	Glycerophospholipids	Glycerophosphoinositols			57.4	92.5	M+NH4, M+Na, M+H	C27H49O12P	-1.403
11.27_338.2454n	321.242	11.2713	pos	11-deoxy-PGE1	LMFA03010054	Lipids and lipid-like molecules	Fatty Acyls	Eicosanoids			57.3	91.1	M+H-H2O, M+Na	C20H34O4	-1.05693
0.67_134.0448m/z	134.045	0.667883	pos	L-Aspartic Acid	15	Organic acids and derivatives	Carboxylic acids and derivatives	Amino acids, peptides, and analogues	**	C00049	57.2	88.4	M+H	C4H7NO4	0.0676076
0.86_118.0865m/z	118.086	0.861783	pos	L-Valine	35	Organic acids and derivatives	Carboxylic acids and derivatives	Amino acids, peptides, and analogues	**	C00183	57.2	93.3	M+H	C5H11NO2	1.67507
14.81_263.2366m/z	263.237	14.8056	pos	Farnesyl acetone	265036	Unclassified	Unclassified	Unclassified			57.2	92.1	M+H	C18H30O	-1.17262
9.14_511.2700m/z	511.27	9.1448	neg	Ganoderenic acid D	HMDB0036059	Lipids and lipid-like molecules	Prenol lipids	Triterpenoids			57.2	92.4	M-H	C30H40O7	-0.241306
10.20_282.2788m/z	282.279	10.2008	pos	12-amino-octadecanoic acid	LMFA01100008	Lipids and lipid-like molecules	Fatty Acyls	Fatty Acids and Conjugates			57.1	92.2	M+H-H2O	C18H37NO2	-0.98028
13.05_504.3679m/z	504.368	13.0474	pos	Actinidic acid	LMPR0106180010	Lipids and lipid-like molecules	Prenol lipids	Triterpenoids			57.1	88.3	M+NH4	C30H46O5	-1.01078
0.68_129.0426n	147.076	0.68175	pos	(R)-(+)-2-Pyrrolidone-5-carboxylic acid	63632	Unclassified	Unclassified	Unclassified			57	91.8	M+H, M+NH4	C5H7NO3	0.410704
11.19_478.2941m/z	478.294	11.191	neg	PE(18:1(9Z)/0:0)	40778	Lipids and lipid-like molecules	Glycerophospholipids	Glycerophosphoethanolamines			57	88.4	M-H	C23H46NO7P	0.370795
11.88_632.3918m/z	632.392	11.8775	pos	OA-PE	LMGP20020039	Lipids and lipid-like molecules	Glycerophospholipids	Oxidized glycerophospholipids			57	91	M+H-H2O	C32H60NO10P	-0.657146
12.26_487.3778m/z	487.378	12.2637	pos	26,27-diethyl-1alpha,25-dihydroxy-20,21-methano-23-oxavitamin D3	LMST03020495	Unclassified	Unclassified	Unclassified			57	90.4	M+H	C31H50O4	-0.773023
1.10_244.0690n	243.062	1.10268	neg	Uridine	90	Nucleosides, nucleotides, and analogues	Pyrimidine nucleosides	Unclassified	**	C00299	56.9	88.5	M-H, M+FA-H	C9H12N2O6	-1.99837
1.20_132.1020m/z	132.102	1.19582	pos	L-Isoleucine	23	Organic acids and derivatives	Carboxylic acids and derivatives	Amino acids, peptides, and analogues	**	C00407	56.8	90.8	M+H	C6H13NO2	0.361474
10.23_280.2633m/z	280.263	10.2288	pos	6-[3]-ladderane-1-hexanol	LMFA05000065	Lipids and lipid-like molecules	Fatty Acyls	Fatty alcohols			56.8	87.7	M+NH4	C18H30O	-0.896307
11.20_480.3081m/z	480.308	11.2007	pos	LysoPE(18:1(11Z)/0:0)	HMDB0011505	Lipids and lipid-like molecules	Glycerophospholipids	Glycerophosphoethanolamines	***		56.8	88.2	M+H	C23H46NO7P	-0.692661
11.24_527.3360m/z	527.336	11.2431	pos	Theasapogenol E	HMDB0034518	Lipids and lipid-like molecules	Prenol lipids	Triterpenoids			56.8	91.3	M+Na	C30H48O6	3.29628
12.45_354.2765n	355.284	12.4522	pos	2-Linoleoyl Glycerol	63032	Unclassified	Unclassified	Unclassified			56.7	89.8	M+H-H2O, M+H	C21H38O4	-1.46292
4.02_237.1232m/z	237.123	4.01742	pos	ALANYL-dl-PHENYLALANINE	44266	Unclassified	Unclassified	Unclassified			56.7	87.6	M+H	C12H16N2O3	-0.75779
10.96_284.2945m/z	284.295	10.9613	pos	3Z,13Z-octadecadien-1-ol	LMFA05000047	Lipids and lipid-like molecules	Fatty Acyls	Fatty alcohols			56.6	87.5	M+NH4	C18H34O	-1.08361
13.22_323.2576m/z	323.258	13.2169	pos	PGF2alpha alcohol	LMFA03010113	Lipids and lipid-like molecules	Fatty Acyls	Eicosanoids			56.6	88.1	M+H-H2O	C20H36O4	-1.26148
7.87_559.2912m/z	559.291	7.86825	neg	Ganoderenic acid B	HMDB0035709	Lipids and lipid-like molecules	Prenol lipids	Triterpenoids			56.6	89.3	M+FA-H	C30H42O7	-0.19479
10.85_818.5334m/z	818.533	10.8483	pos	PS(18:0/22:6(4Z,7Z,10Z,13Z,16Z,19Z))	LMGP03010040	Lipids and lipid-like molecules	Glycerophospholipids	Glycerophosphoserines	**	C02737	56.5	84.7	M+H-H2O	C46H78NO10P	0.408371
10.92_519.3319n	542.321	10.919	pos	2-linoleoyl-sn-glycero-3-phosphocholine	HMDB0062711	Lipids and lipid-like molecules	Glycerophospholipids	Glycerophosphocholines			56.5	92.1	M+Na, M+K	C26H50NO7P	-1.15828
14.66_411.3254m/z	411.325	14.6634	pos	1,25-Dihydroxylumisterol(3)	LMST03030003	Lipids and lipid-like molecules	Sterol Lipids	Secosteroids			56.5	87.8	M+H-H2O	C28H44O3	-0.889353
2.81_260.1369n	261.144	2.81397	pos	gamma-Glutamylleucine	HMDB0011171	Organic acids and derivatives	Carboxylic acids and derivatives	Amino acids, peptides, and analogues	***		56.5	88.7	M+H-H2O, M+H	C11H20N2O5	-1.12206
7.54_531.2961m/z	531.296	7.5408	neg	Hydrocortisone cypionate	LMST02030121	Lipids and lipid-like molecules	Sterol Lipids	Steroids		C08176	56.5	84.2	M+FA-H	C29H42O6	-0.446026
1.08_150.0582m/z	150.058	1.08475	pos	L-Methionine	26	Organic acids and derivatives	Carboxylic acids and derivatives	Amino acids, peptides, and analogues	**	C00073	56.4	90	M+H	C5H11NO2S	-0.744081
10.74_439.2694n	440.277	10.7356	pos	LysoPE(15:0/0:0)	62289	Lipids and lipid-like molecules	Glycerophospholipids	Glycerophosphoethanolamines			56.4	86.5	M+H, M+Na	C20H42NO7P	-1.07233
11.30_455.3518m/z	455.352	11.2994	pos	16-Oxolycoclavanol	LMPR0106230003	Lipids and lipid-like molecules	Prenol lipids	Isoprenoids			56.4	90	M+H-H2O	C30H48O4	-0.271828
2.83_312.1298m/z	312.13	2.82787	pos	N2,N2-Dimethylguanosine	HMDB0004824	Nucleosides, nucleotides, and analogues	Purine nucleosides	Unclassified	***		56.4	90	M+H	C12H17N5O5	-1.55473
8.46_525.2491m/z	525.249	8.45775	neg	(-)-Jolkinol A	LMPR0104310003	Lipids and lipid-like molecules	Prenol lipids	Isoprenoids			56.4	88.9	M+FA-H	C29H36O6	-0.645644
6.42_579.3174m/z	579.317	6.42355	neg	Ganoderic acid L	HMDB0035885	Phenylpropanoids and polyketides	Isoflavonoids	O-methylated isoflavonoids			56.3	87	M+FA-H	C30H46O8	-0.187319
9.57_288.2895m/z	288.29	9.5687	pos	Heptadecanoic acid	HMDB0002259	Lipids and lipid-like molecules	Fatty Acyls	Fatty acids and conjugates			56.3	85.3	M+NH4	C17H34O2	-0.756115
12.05_571.3625m/z	571.362	12.0481	pos	25-Hydroxyvitamin D2-25-glucuronide	HMDB0010342	Lipids and lipid-like molecules	Steroids and steroid derivatives	Vitamin D and derivatives			56.2	85.6	M+H-H2O	C34H52O8	-0.741516
15.57_297.2785m/z	297.278	15.5685	pos	19-hydroxy-nonadecanoic acid	LMFA01050072	Lipids and lipid-like molecules	Fatty Acyls	Fatty Acids and Conjugates			56.2	89.5	M+H-H2O	C19H38O3	-1.06706
7.78_445.2947m/z	445.295	7.77833	pos	Lucidenic acid M	HMDB0035973	Phenylpropanoids and polyketides	Flavonoids	O-methylated flavonoids		C10029	56.2	85.4	M+H-H2O	C27H42O6	-0.232496
8.15_293.2107m/z	293.211	8.14762	pos	12-OPDA	63360	Unclassified	Unclassified	Unclassified			56.2	87.8	M+H	C18H28O3	-1.4974
8.92_293.2107m/z	293.211	8.91513	pos	16-L1-PhytoP	LMFA02030027	Lipids and lipid-like molecules	Fatty Acyls	Octadecanoids			56.2	89.9	M+H-H2O	C18H30O4	-1.28621
1.17_283.0916n	282.084	1.1721	neg	Guanosine	87	Nucleosides, nucleotides, and analogues	Purine nucleosides	Unclassified	**	C00387	56.1	84.8	M-H, M+FA-H, 2M-H	C10H13N5O5	-0.333413
10.37_312.2894m/z	312.289	10.37	pos	(4E,8E,9Me-d19:2)sphingosine	53912	Lipids and lipid-like molecules	Sphingolipids	Sphingoid bases			56.1	84.4	M+H	C19H37NO2	-1.02162
10.61_301.2979n	302.305	10.609	pos	Sphinganine	HMDB0000269	Organic nitrogen compounds	Organonitrogen compounds	Amines	***	C00836	56.1	85.5	M+H-H2O, M+H	C18H39NO2	-0.464046
10.78_529.3516m/z	529.352	10.7779	pos	Theasapogenol A	HMDB0034519	Lipids and lipid-like molecules	Prenol lipids	Triterpenoids			56.1	86.4	M+Na	C30H50O6	3.19922
0.72_120.0577n	121.065	0.7233	pos	Phenylacetaldehyde	58372	Benzenoids	Benzene and substituted derivatives	Phenylacetaldehydes	**	C00601	56	86.4	M+H, M+NH4	C8H8O	1.33309
10.43_475.3778m/z	475.378	10.4265	pos	25-acetoxy-ergosta-3beta,5alpha,6beta-triol	LMST01031059	Unclassified	Unclassified	Unclassified			56	82.9	M+H-H2O	C30H52O5	-0.866941
11.75_297.2421m/z	297.242	11.7503	pos	12,13-DHOME	HMDB0004705	Lipids and lipid-like molecules	Fatty Acyls	Fatty acids and conjugates		C14829	56	85	M+H-H2O	C18H34O4	-0.923201
12.49_430.3080n	431.315	12.4945	pos	2,22-Dideoxy-3-dehydroecdysone	64607	Unclassified	Unclassified	Unclassified			56	85.2	M+H, M+Na	C27H42O4	-0.810781
0.94_579.0270m/z	579.027	0.94345	neg	Uridine 5'-diphosphoglucuronic acid	5884	Organoheterocyclic compounds	Lactones	Gamma butyrolactones	**	C00167	55.9	91	M-H	C15H22N2O18P2	-0.0775593
10.91_564.3308m/z	564.331	10.9129	neg	PC(18:2(2E,4E)/0:0)	LMGP01050034	Lipids and lipid-like molecules	Glycerophospholipids	Glycerophosphocholines			55.9	80.5	M+FA-H	C26H50NO7P	0.296741
13.16_281.2473m/z	281.247	13.1604	pos	17-HOME(9Z)	LMFA02000180	Lipids and lipid-like molecules	Fatty Acyls	Octadecanoids			55.9	92.7	M+H-H2O	C18H34O3	-0.769061
6.57_202.1203n	203.127	6.56983	pos	Sebacic acid	4240	Lipids and lipid-like molecules	Fatty Acyls	Fatty acids and conjugates		C08277	55.9	84.7	M+H-H2O, M+H	C10H18O4	-0.865227
1.13_164.0473n	182.081	1.12638	pos	2-Hydroxycinnamic acid	HMDB0002641	Phenylpropanoids and polyketides	Cinnamic acids and derivatives	Hydroxycinnamic acids and derivatives	***	C01772	55.8	80.3	M+H, M+NH4, M+H-H2O	C9H8O3	-0.221408
11.86_325.2370m/z	325.237	11.8633	pos	13-Hydroxy-9-methoxy-10-oxo-11-octadecenoic acid	HMDB0040901	Lipids and lipid-like molecules	Fatty Acyls	Lineolic acids and derivatives			55.8	84.5	M+H-H2O	C19H34O5	-1.0363
2.68_233.1493m/z	233.149	2.67507	pos	Threoninyl-Isoleucine	HMDB0029064	Organic acids and derivatives	Carboxylic acids and derivatives	Amino acids, peptides, and analogues			55.8	82.4	M+H	C10H20N2O4	-1.02944
5.63_321.0978m/z	321.098	5.6307	neg	Lactucin	HMDB0035814	Organoheterocyclic compounds	Lactones	Gamma butyrolactones		C09489	55.8	81.9	M+FA-H	C15H16O5	-0.647293
5.94_250.1568n	251.164	5.9435	pos	Procurcumadiol	HMDB0034721	Lipids and lipid-like molecules	Prenol lipids	Sesquiterpenoids			55.8	84.2	M+H-H2O, M+H	C15H22O3	-0.457245
7.08_530.2880n	529.281	7.08363	neg	7,12-Dihydroxy-3,11,15,23-tetraoxolanost-8-en-26-oic acid	HMDB0033023	Lipids and lipid-like molecules	Prenol lipids	Triterpenoids			55.8	86.2	M-H, 2M-H	C30H42O8	-0.03272
0.67_258.1099m/z	258.11	0.667883	pos	Glycerophosphocholine	HMDB0000086	Lipids and lipid-like molecules	Glycerophospholipids	Glycerophosphocholines	***	C00670	55.7	81.2	M+H	C8H20NO6P	-0.960065
1.28_288.2027m/z	288.203	1.27922	pos	Isoleucyl-Arginine	HMDB0028901	Organic acids and derivatives	Carboxylic acids and derivatives	Amino acids, peptides, and analogues			55.7	83.3	M+H	C12H25N5O3	-0.980818
10.20_311.2228m/z	311.223	10.1982	neg	13(S)-HpODE	36036	Lipids and lipid-like molecules	Fatty Acyls	Lineolic acids and derivatives	**	C04717	55.7	81.5	M-H	C18H32O4	0.144336
13.87_444.3236n	427.32	13.871	pos	Stoloniferone H	LMST01031095	Lipids and lipid-like molecules	Sterol Lipids	Sterols			55.7	86.4	M+H-H2O, M+H	C28H44O4	-0.846109
14.24_411.3254m/z	411.325	14.2383	pos	Gamma-Tocotrienol	HMDB0012958	Lipids and lipid-like molecules	Prenol lipids	Quinone and hydroquinone lipids	**	C14155	55.7	84.2	M+H	C28H42O2	-0.877655
4.17_229.1546m/z	229.155	4.17155	pos	Leucylproline	HMDB0011175	Organic acids and derivatives	Carboxylic acids and derivatives	Amino acids, peptides, and analogues	***		55.7	80.8	M+H	C11H20N2O3	-0.239252
4.49_265.1546m/z	265.155	4.4927	pos	Phenylalanyl-Valine	HMDB0029008	Organic acids and derivatives	Carboxylic acids and derivatives	Amino acids, peptides, and analogues			55.7	80.7	M+H	C14H20N2O3	-0.133048
7.24_561.3067m/z	561.307	7.2405	neg	Ganoderic acid A	LMST01010391	Lipids and lipid-like molecules	Prenol lipids	Triterpenoids			55.7	84.9	M+FA-H	C30H44O7	-0.343891
8.93_557.2756m/z	557.276	8.92813	neg	Anabsin	HMDB0036414	Lipids and lipid-like molecules	Prenol lipids	Sesterterpenoids			55.7	84.4	M+FA-H	C30H40O7	0.013498
15.20_450.3936m/z	450.394	15.2017	pos	24-methylene-5alpha-cholestan-3alpha,12alpha,16alpha-triol	LMST01031089	Unclassified	Unclassified	Unclassified			55.6	86.4	M+NH4	C28H48O3	-1.43592
8.26_514.2926n	515.3	8.26137	pos	Ganoderic acid C1	HMDB0035627	Lipids and lipid-like molecules	Prenol lipids	Triterpenoids	***		55.6	80.8	M+H, M+K	C30H42O7	-0.905923
9.94_489.3576m/z	489.358	9.9411	pos	Ganoderiol D	HMDB0037782	Lipids and lipid-like molecules	Prenol lipids	Triterpenoids			55.6	82.9	M+H	C30H48O5	0.255547
10.55_213.1483m/z	213.148	10.5529	pos	Talaromycin A	HMDB0030143	Organic oxygen compounds	Organooxygen compounds	Ethers			55.5	81.1	M+H-H2O	C12H22O4	-0.850002
11.13_453.2851n	454.292	11.1301	pos	LysoPE(16:0/0:0)	HMDB0011503	Lipids and lipid-like molecules	Glycerophospholipids	Glycerophosphoethanolamines	***		55.5	80.9	M+H-H2O, M+H	C21H44NO7P	-0.989484
12.37_280.2633m/z	280.263	12.3666	pos	2-(5,8-Tetradecadienyl)cyclobutanone	HMDB0037519	Organic oxygen compounds	Organooxygen compounds	Carbonyl compounds			55.5	81.1	M+NH4	C18H30O	-0.768047
13.15_333.2418m/z	333.242	13.1463	pos	Oxymetholone	43293	Unclassified	Unclassified	Unclassified			55.5	83.3	M+H	C21H32O3	-1.75299
5.86_433.1140m/z	433.114	5.86405	neg	3,4,5-trihydroxy-6-(2-oxo-1,2-diphenylethoxy)oxane-2-carboxylic acid	HMDB0135189	Phenylpropanoids and polyketides	Stilbenes	Stilbene glycosides			55.5	83.7	M+FA-H	C20H20O8	-0.166823
8.75_214.2163m/z	214.216	8.74533	pos	4-(2,6,6-Trimethyl-1-cyclohexenyl)-2-butanol	HMDB0036172	Lipids and lipid-like molecules	Prenol lipids	Sesquiterpenoids			55.5	81.4	M+NH4	C13H24O	-1.12443
0.85_120.0577n	121.065	0.84795	pos	2-Methylbenzaldehyde	66609	Benzenoids	Benzene and substituted derivatives	Benzoyl derivatives	**	C07214	55.3	82.6	M+H, M+NH4	C8H8O	1.14398
1.18_120.0577n	121.065	1.18193	pos	p-Tolualdehyde	66526	Benzenoids	Benzene and substituted derivatives	Benzoyl derivatives	**	C06758	55.3	78.7	M+H, M+NH4, M+H-H2O	C8H8O	1.30581
10.08_473.3625m/z	473.362	10.0835	pos	Priverogenin A	89999	Lipids and lipid-like molecules	Prenol lipids	Triterpenoids			55.3	81.9	M+H	C30H48O4	-0.116269
10.51_485.3257m/z	485.326	10.5108	pos	Ganolucidic acid E	HMDB0037607	Lipids and lipid-like molecules	Prenol lipids	Triterpenoids			55.3	83.8	M+H	C30H44O5	-0.918299
12.03_428.3283n	411.325	12.0338	pos	Carcinomedin	LMST03060003	Lipids and lipid-like molecules	Sterol Lipids	Secosteroids			55.3	85.2	M+H-H2O, M+H	C28H44O3	-1.71418
12.40_457.3673m/z	457.367	12.3953	pos	(+-)-Ethyl 3-hydroxy-2-methylbutyrate	HMDB0032256	Lipids and lipid-like molecules	Steroids and steroid derivatives	Vitamin D and derivatives			55.3	78.4	M+H	C30H48O3	-0.642172
7.95_529.2804m/z	529.28	7.95435	neg	Ganoderic acid N	HMDB0035325	Lipids and lipid-like molecules	Prenol lipids	Triterpenoids			55.3	83.4	M-H	C30H42O8	-0.578618
10.82_293.2108m/z	293.211	10.8201	pos	13-epi-12-oxo Phytodienoic Acid	45401	Unclassified	Unclassified	Unclassified			55.2	81.8	M+H	C18H28O3	-1.25146
11.74_471.3483m/z	471.348	11.7361	pos	Hovenolactone	HMDB0035957	Benzenoids	Phenanthrenes and derivatives	Unclassified			55.2	90.1	M+H-H2O	C30H48O5	2.86268
12.65_276.2087n	277.216	12.6499	pos	Stearidonic acid	HMDB0006547	Lipids and lipid-like molecules	Fatty Acyls	Lineolic acids and derivatives	**	C16300	55.2	80.7	M+H-H2O, M+H	C18H28O2	-0.960944
6.31_481.2942m/z	481.294	6.3142	pos	Cucurbitacin S	LMST01010116	Lipids and lipid-like molecules	Sterol Lipids	Sterols		C08806	55.2	80.8	M+H-H2O	C30H42O6	-1.34403
9.68_557.3119m/z	557.312	9.68403	neg	Glyuranolide	HMDB0038745	Lipids and lipid-like molecules	Prenol lipids	Triterpenoids			55.2	84.3	M+FA-H	C31H44O6	-0.121481
9.90_310.2141n	293.211	9.89748	pos	9S-hydroxy-10S,11S-epoxy-12Z,15Z-octadecadienoic acid	LMFA02000019	Lipids and lipid-like molecules	Fatty Acyls	Octadecanoids			55.2	83.1	M+H, M+Na, M+H-H2O	C18H30O4	-1.07411
0.72_128.0707m/z	128.071	0.7233	pos	alpha-(Methylenecyclopropyl)glycine	66890	Unclassified	Unclassified	Unclassified			55.1	78.2	M+H	C6H9NO2	0.88701
10.10_285.2666n	286.274	10.0984	pos	D-erythro-Sphingosine C-17	41557	Unclassified	Unclassified	Unclassified			55.1	81.4	M+H-H2O, M+H	C17H35NO2	-0.472126
10.75_312.2298n	295.227	10.7497	pos	(±)9-HpODE	64785	Unclassified	Unclassified	Unclassified			55.1	79.9	M+H-H2O, M+H, M+NH4, M+Na, M+K	C18H32O4	-0.841413
11.81_327.2526m/z	327.253	11.8069	pos	12,13-dihydroxy-11-methoxy-9-octadecenoic acid	LMFA01080006	Lipids and lipid-like molecules	Fatty Acyls	Fatty Acids and Conjugates			55.1	80.4	M+H-H2O	C19H36O5	-1.12711
13.74_439.3567m/z	439.357	13.7429	pos	Sandosapogenol	HMDB0031882	Lipids and lipid-like molecules	Prenol lipids	Triterpenoids			55.1	84.6	M+H-H2O	C30H48O3	-0.801746
2.70_384.1144m/z	384.114	2.70283	pos	Succinyladenosine	HMDB0000912	Nucleosides, nucleotides, and analogues	Purine nucleosides	Unclassified	***		55.1	85.1	M+H	C14H17N5O8	-1.44948
4.85_161.0233m/z	161.023	4.84832	neg	4-Coumaryl alcohol	HMDB0003654	Phenylpropanoids and polyketides	Cinnamyl alcohols	Unclassified	***	C02646	55.1	85.9	M-H	C9H6O3	-6.86517
8.17_559.2910m/z	559.291	8.16973	neg	Ganoderenic acid A	HMDB0035381	Lipids and lipid-like molecules	Prenol lipids	Triterpenoids			55.1	82	M+FA-H	C30H42O7	-0.403197
9.91_452.3291n	453.336	9.91208	pos	VD 2728	LMST03020643	Lipids and lipid-like molecules	Sterol Lipids	Secosteroids			55.1	82.2	M+H-H2O, M+H	C30H44O3	0.228429
10.13_422.2801n	423.287	10.1296	pos	Volicitin	LMFA08020212	Lipids and lipid-like molecules	Fatty Acyls	Fatty amides			55	89.1	M+H, M+Na	C23H38N2O5	4.87809
3.91_334.1395m/z	334.139	3.9061	pos	Tryptophyl-Glutamate	HMDB0029082	Organic acids and derivatives	Carboxylic acids and derivatives	Amino acids, peptides, and analogues			55	82.4	M+H	C16H19N3O5	-0.778861
7.79_313.2368m/z	313.237	7.79253	pos	8,13-dihydroxy-9,11-octadecadienoic acid	35506	Unclassified	Unclassified	Unclassified			54.9	82.1	M+H	C18H32O4	-1.83697
7.84_527.2650m/z	527.265	7.83987	neg	Physapubenolide	HMDB0033976	Lipids and lipid-like molecules	Steroids and steroid derivatives	Steroid lactones			54.9	81.4	M-H	C30H40O8	-0.124416
0.60_132.0901n	133.097	0.598517	pos	L-Ornithine	45121	Organic acids and derivatives	Carboxylic acids and derivatives	Amino acids, peptides, and analogues	**	C00077	54.8	78.9	M+H-H2O, M+H	C5H12N2O2	1.79354
1.13_205.1182m/z	205.118	1.12638	pos	N6-Acetyl-5S-hydroxy-L-lysine	HMDB0033891	Organic acids and derivatives	Carboxylic acids and derivatives	Amino acids, peptides, and analogues			54.8	76.2	M+H	C8H16N2O4	-0.573687
1.64_294.1446m/z	294.145	1.64253	pos	Phenylalanyl-Glutamine	85895	Organic acids and derivatives	Carboxylic acids and derivatives	Amino acids, peptides, and analogues			54.8	77	M+H	C14H19N3O4	-0.655854
11.10_456.3602n	439.357	11.1017	pos	beta-Elemolic acid	HMDB0034961	Lipids and lipid-like molecules	Prenol lipids	Triterpenoids			54.8	78.3	M+H-H2O, M+H	C30H48O3	-0.314389
11.43_248.2138n	249.221	11.4259	pos	Sterol	HMDB0060512	Lipids and lipid-like molecules	Steroids and steroid derivatives	Hydroxysteroids		C00370	54.8	78.7	M+H-H2O, M+H	C17H28O	-0.701742
11.64_509.3478n	510.355	11.6372	pos	LysoPC(17:0)	HMDB0012108	Lipids and lipid-like molecules	Glycerophospholipids	Glycerophosphocholines	***	C04230	54.8	79.6	M+H, M+Na	C25H52NO7P	-0.743561
9.48_252.2319m/z	252.232	9.48368	pos	Pumiliotoxin 251D	73516	Unclassified	Unclassified	Unclassified			54.8	78	M+H	C16H29NO	-0.972094
11.93_865.5104m/z	865.51	11.9331	neg	PI(16:1(9Z)/17:1(9Z))	LMGP06010177	Lipids and lipid-like molecules	Glycerophospholipids	Glycerophosphoinositols			54.7	80.5	M+FA-H	C42H77O13P	2.47819
2.74_247.1285m/z	247.129	2.74447	pos	L-beta-aspartyl-L-leucine	62015	Organic acids and derivatives	Peptidomimetics	Hybrid peptides			54.7	75.8	M+H	C10H18N2O5	-1.29578
8.20_527.2647m/z	527.265	8.19847	neg	Ganoderenic acid E	HMDB0035797	Lipids and lipid-like molecules	Prenol lipids	Triterpenoids			54.7	80.6	M-H	C30H40O8	-0.625048
9.83_304.2844m/z	304.284	9.8257	pos	17-hydroxy-heptadecanoic acid	LMFA01050053	Lipids and lipid-like molecules	Fatty Acyls	Fatty Acids and Conjugates			54.7	77.4	M+NH4	C17H34O3	-0.847367
1.10_106.0688m/z	106.069	1.09862	pos	3-Methylthiopropanamine	65962	Unclassified	Unclassified	Unclassified			54.6	85.7	M+H	C4H11NS	3.08785
1.56_298.1144m/z	298.114	1.5575	pos	Nelarabine	85183	Nucleosides, nucleotides, and analogues	Purine nucleosides	Unclassified			54.6	80	M+H	C11H15N5O5	-0.574471
11.26_372.3468m/z	372.347	11.2572	pos	21-oxo-docosanoic acid	LMFA01060141	Lipids and lipid-like molecules	Fatty Acyls	Fatty Acids and Conjugates			54.6	79.4	M+NH4	C22H42O3	-1.30085
11.62_554.3465m/z	554.347	11.6248	neg	1-O-(2-methoxy-4Z-hexadecenyl)-sn-glycero-3-phosphocholine	LMGP01060043	Lipids and lipid-like molecules	Glycerophospholipids	Glycerophosphocholines			54.6	78	M+FA-H	C25H52NO7P	0.33508
13.66_428.3287n	411.325	13.6573	pos	3,5-Dihydroxyergosta-7,22-dien-6-one	HMDB0031953	Lipids and lipid-like molecules	Steroids and steroid derivatives	Ergostane steroids			54.6	77.6	M+H-H2O, M+H	C28H44O3	-0.801995
7.66_460.2819n	443.279	7.66382	pos	Lucidenic acid N	HMDB0038352	Lipids and lipid-like molecules	Prenol lipids	Triterpenoids			54.6	76.5	M+H-H2O, M+H	C27H40O6	-1.25864
8.03_328.2244n	311.221	8.03385	pos	9S,11R,15S-trihydroxy-2,3-dinor-13E-prostaenoic acid-cyclo[8S,12R]	LMFA03010154	Lipids and lipid-like molecules	Fatty Acyls	Eicosanoids	**	C14795	54.6	80.7	M+H-H2O, M+H	C18H32O5	-1.68533
8.13_617.2967m/z	617.297	8.12675	neg	Ganoderic acid H	HMDB0035987	Lipids and lipid-like molecules	Prenol lipids	Triterpenoids			54.6	75.4	M+FA-H	C32H44O9	-0.058098
9.78_493.2582m/z	493.258	9.78315	pos	Physagulin A	HMDB0041047	Lipids and lipid-like molecules	Steroids and steroid derivatives	Steroid lactones			54.6	79.5	M+H-H2O	C30H38O7	-0.469486
10.20_317.2927n	318.3	10.2008	pos	Phytosphingosine	LMSP01030001	Organic nitrogen compounds	Organonitrogen compounds	Amines	**	C12144	54.5	76.6	M+H-H2O, M+H	C18H39NO3	-1.00626
10.68_453.3359m/z	453.336	10.6792	pos	VD 2736	LMST03020644	Lipids and lipid-like molecules	Sterol Lipids	Secosteroids			54.5	82.5	M+H	C30H44O3	-1.03812
7.24_360.2295n	343.226	7.23677	pos	Neuroprotectin D1	LMFA04040001	Lipids and lipid-like molecules	Fatty Acyls	Fatty acids and conjugates			54.5	80.3	M+H-H2O, M+H	C22H32O4	-1.66704
7.54_543.2596m/z	543.26	7.5408	neg	Physagulin F	HMDB0039631	Lipids and lipid-like molecules	Steroids and steroid derivatives	Steroid lactones			54.5	82.4	M-H	C30H40O9	-0.643602
0.67_246.1558m/z	246.156	0.667883	pos	β-Alanyl-L-arginine	63571	Organic acids and derivatives	Peptidomimetics	Hybrid peptides	**	C05340	54.4	80.5	M+H	C9H19N5O3	-1.06074
0.72_192.0260n	191.019	0.720533	neg	Citric acid	HMDB0000094	Organic acids and derivatives	Carboxylic acids and derivatives	Tricarboxylic acids and derivatives	***	C00158	54.4	78.3	M-H, M+FA-H, M-H2O-H	C6H8O7	-4.98457
1.08_217.1182m/z	217.118	1.08475	pos	2-Acetyl-1,5,6,7-tetrahydro-6-hydroxy-7-(hydroxymethyl)-4H-azepine-4-one	HMDB0035177	Organoheterocyclic compounds	Azepines	Unclassified			54.4	75	M+NH4	C9H13NO4	-0.526518
10.64_309.2072m/z	309.207	10.6356	neg	trans-EKODE-(E)-Ib	35761	Unclassified	Unclassified	Unclassified			54.4	76.3	M-H	C18H30O4	0.135948
12.78_453.3360m/z	453.336	12.7778	pos	(3beta,5beta,8beta,22E,24xi)-Ergosta-6,22-diene-3,5,8-triol	HMDB0038353	Lipids and lipid-like molecules	Steroids and steroid derivatives	Ergostane steroids			54.4	82	M+Na	C28H46O3	4.85761
5.42_280.1309n	325.129	5.41733	neg	Nigellic acid	HMDB0036094	Lipids and lipid-like molecules	Prenol lipids	Sesquiterpenoids			54.4	76.5	M+FA-H, 2M-H	C15H20O5	-0.47933
7.77_507.2962m/z	507.296	7.76883	neg	shidasterone	LMST01010193	Lipids and lipid-like molecules	Sterol Lipids	Sterols			54.4	75.8	M+FA-H	C27H42O6	-0.258062
8.50_357.1706m/z	357.171	8.50063	neg	4'-Hydroxy-5,5'-diisopropyl-2,2'-dimethyl-3,4-biphenylquinone	HMDB0040761	Lipids and lipid-like molecules	Prenol lipids	Monoterpenoids			54.4	76.3	M+FA-H	C20H24O3	-0.361636
8.92_328.2245n	311.221	8.91513	pos	16-F1-PhytoP	LMFA02030001	Lipids and lipid-like molecules	Fatty Acyls	Octadecanoids			54.4	78.9	M+H-H2O, M+H, M+Na, M+K, M+NH4	C18H32O5	-1.36339
0.68_162.1124m/z	162.112	0.68175	pos	L-Carnitine	HMDB0000062	Organic nitrogen compounds	Organonitrogen compounds	Quaternary ammonium salts	***	C00318	54.3	74.4	M+H	C7H15NO3	-0.724921
10.71_522.2821m/z	522.282	10.7074	pos	PS(18:2(9Z,12Z)/0:0)	LMGP03050011	Lipids and lipid-like molecules	Glycerophospholipids	Glycerophosphoserines			54.3	76.5	M+H	C24H44NO9P	-1.01304
10.74_344.3156m/z	344.316	10.7356	pos	19-oxo-eicosanoic acid	LMFA01060132	Lipids and lipid-like molecules	Fatty Acyls	Fatty Acids and Conjugates			54.3	77.1	M+NH4	C20H38O3	-1.04191
11.29_368.3285n	386.362	11.2853	pos	22-oxo-tricosanoic acid	LMFA01060145	Lipids and lipid-like molecules	Fatty Acyls	Fatty Acids and Conjugates			54.3	76.9	M+NH4, M+K	C23H44O3	-1.34485
12.91_455.3516m/z	455.352	12.9057	pos	1alpha,24-Dihydroxy-22-ene-24-cyclopropylvitamin D3	LMST03020638	Lipids and lipid-like molecules	Sterol Lipids	Secosteroids			54.3	73.2	M+H	C30H46O3	-0.720201
14.95_393.3147m/z	393.315	14.9473	pos	epsilon-Tocopherol	HMDB0030554	Lipids and lipid-like molecules	Prenol lipids	Quinone and hydroquinone lipids	**	C14154	54.3	84.7	M+H-H2O	C28H42O2	-1.29117
6.82_375.1811m/z	375.181	6.82212	neg	Yucalexin P15	HMDB0036753	Lipids and lipid-like molecules	Prenol lipids	Diterpenoids			54.3	75.4	M+FA-H	C20H26O4	-0.754616
8.83_511.2688m/z	511.269	8.83027	pos	20-Hydroxy-3,7,11,15,23-pentaoxolanost-8-en-26-oic acid	HMDB0035895	Phenylpropanoids and polyketides	Flavonoids	Flavonoid glycosides			54.3	78.3	M+H-H2O	C30H40O8	-0.402833
2.49_219.1106n	220.118	2.49397	pos	Pantothenic Acid	241	Organic oxygen compounds	Organooxygen compounds	Alcohols and polyols	**	C00864	54.2	72.2	M+H-H2O, M+H	C9H17NO5	-0.207803
3.02_306.1444m/z	306.144	3.0159	pos	Tryptophyl-Threonine	HMDB0029093	Organic acids and derivatives	Carboxylic acids and derivatives	Amino acids, peptides, and analogues			54.2	86.1	M+H	C15H19N3O4	-1.51759
4.41_295.1651m/z	295.165	4.40885	pos	Tyrosyl-Isoleucine	86000	Organic acids and derivatives	Carboxylic acids and derivatives	Amino acids, peptides, and analogues			54.2	74.9	M+H	C15H22N2O4	-0.502472
6.50_459.2735m/z	459.273	6.49893	pos	Lucidenic acid H	HMDB0035908	Organoheterocyclic compounds	Tetrahydrofurans	Unclassified			54.2	76.9	M+H-H2O	C27H40O7	-1.3205
6.69_377.1968m/z	377.197	6.69385	neg	(9Z,11S,16S)-1-Acetoxy-9,17-octadecadiene-12,14-diyne-11,16-diol	HMDB0038966	Lipids and lipid-like molecules	Fatty Acyls	Fatty alcohols			54.2	74.9	M+FA-H	C20H28O4	-0.621742
6.78_391.1762m/z	391.176	6.77948	neg	Scorzoside	HMDB0040713	Lipids and lipid-like molecules	Prenol lipids	Terpene lactones			54.2	77.4	M-H2O-H	C21H30O8	-0.105935
9.60_266.1516n	267.159	9.59688	pos	3,14-Dihydroxy-11,13-dihydrocostunolide	HMDB0035647	Lipids and lipid-like molecules	Prenol lipids	Terpene lactones			54.2	74.9	M+H-H2O, M+H	C15H22O4	-0.720066
1.20_260.1966m/z	260.197	1.19582	pos	Isoleucyl-Lysine	85818	Organic acids and derivatives	Carboxylic acids and derivatives	Amino acids, peptides, and analogues			54.1	75.3	M+H	C12H25N3O3	-0.938768
1.21_219.1337m/z	219.134	1.2097	pos	Threoninyl-Valine	85967	Organic acids and derivatives	Carboxylic acids and derivatives	Amino acids, peptides, and analogues			54.1	73.8	M+H	C9H18N2O4	-0.847627
10.20_312.2298n	295.227	10.2008	pos	9,14-dihydroxy-10,12-octadecadienoic acid	35507	Unclassified	Unclassified	Unclassified			54.1	74.7	M+H-H2O, M+H	C18H32O4	-0.724913
14.01_347.2576m/z	347.258	14.0128	pos	6-O-Acetylaustroinulin	HMDB0036803	Lipids and lipid-like molecules	Prenol lipids	Diterpenoids			54.1	75.9	M+H-H2O	C22H36O4	-1.22797
4.86_376.1383n	421.137	4.86387	neg	Riboflavin	HMDB0000244	Organoheterocyclic compounds	Pteridines and derivatives	Alloxazines and isoalloxazines	***	C00255	54.1	75.4	M-H, M+FA-H	C17H20N4O6	0.0878673
6.04_176.0705m/z	176.07	6.037	pos	Indoleacetic acid	HMDB0000197	Organoheterocyclic compounds	Indoles and derivatives	Indolyl carboxylic acids and derivatives	***	C00954	54.1	75.8	M+H	C10H9NO2	-0.750748
6.08_302.0787n	303.086	6.07982	pos	Nanaomycin	85111	Unclassified	Unclassified	Unclassified			54.1	75	M+H, M+NH4, M+Na, M+K, M+H-H2O	C16H14O6	-1.27848
6.31_516.3080n	517.315	6.3142	pos	Ganoderic acid delta	HMDB0036306	Lipids and lipid-like molecules	Prenol lipids	Triterpenoids			54.1	73.5	M+H-H2O, M+H	C30H44O7	-1.28285
9.74_288.2896m/z	288.29	9.74022	pos	C17 Sphinganine	41558	Lipids and lipid-like molecules	Sphingolipids	Sphingoid bases			54.1	73.8	M+H	C17H37NO2	-0.481809
1.56_296.0999m/z	296.1	1.5626	neg	2-Methylguanosine	58332	Nucleosides, nucleotides, and analogues	Purine nucleosides	Unclassified			54	74.9	M-H	C11H15N5O5	-0.35902
1.68_322.1870m/z	322.187	1.68438	pos	Phenylalanyl-Arginine	HMDB0028989	Organic acids and derivatives	Carboxylic acids and derivatives	Amino acids, peptides, and analogues			54	75.6	M+H	C15H23N5O3	-1.03304
11.21_468.3239n	469.331	11.2148	pos	Uralenolide	HMDB0038797	Lipids and lipid-like molecules	Steroids and steroid derivatives	Unclassified			54	75.5	M+H-H2O, M+H	C30H44O4	-0.231766
12.12_454.3445n	455.352	12.1192	pos	EB 1129	LMST03020642	Lipids and lipid-like molecules	Sterol Lipids	Secosteroids			54	73	M+H-H2O, M+H	C30H46O3	-0.495059
14.88_394.3230n	395.33	14.8764	pos	(3beta,22E,24R)-Ergosta-4,6,8(14),22-tetraen-3-ol	HMDB0041050	Lipids and lipid-like molecules	Steroids and steroid derivatives	Ergostane steroids			54	78.7	M+H-H2O, M+H	C28H42O	-1.53061
5.32_313.1545m/z	313.154	5.32138	pos	Phenylalanylphenylalanine	HMDB0013302	Organic acids and derivatives	Carboxylic acids and derivatives	Amino acids, peptides, and analogues			54	74.3	M+H	C18H20N2O3	-0.58679
6.02_407.1711m/z	407.171	6.01508	neg	Hydroxyisonobilin	HMDB0034475	Lipids and lipid-like molecules	Prenol lipids	Terpene lactones			54	76.3	M+FA-H	C20H26O6	-0.0731209
6.05_261.1130m/z	261.113	6.04798	neg	8-Deoxy-11,13-dihydroxygrosheimin	HMDB0041144	Lipids and lipid-like molecules	Prenol lipids	Terpene lactones			54	73.8	M-H2O-H	C15H20O5	-0.689012
6.28_577.3018m/z	577.302	6.28037	neg	Ganoderic acid G	HMDB0035985	Lipids and lipid-like molecules	Prenol lipids	Triterpenoids			54	76.1	M+FA-H	C30H44O8	-0.0276627
7.41_518.3237n	501.32	7.40753	pos	Ganolucidic acid C	HMDB0039691	Lipids and lipid-like molecules	Prenol lipids	Triterpenoids			54	73.3	M+H-H2O, M+NH4, M+Na, M+H	C30H46O7	-1.31728
8.43_503.3360m/z	503.336	8.43265	pos	3alpha,7alpha,12alpha,24-tetrahydroxy-24-methyl-5beta-cholestan-26-oic acid	LMST04040001	Unclassified	Unclassified	Unclassified			54	76	M+Na	C28H48O6	3.54952
9.04_495.2739m/z	495.274	9.0427	pos	Ixocarpanolide	HMDB0033899	Lipids and lipid-like molecules	Steroids and steroid derivatives	Steroid lactones			54	81.2	M+Na	C28H40O6	4.54934
10.37_624.5189m/z	624.519	10.37	pos	Asiminenin A	HMDB0029959	Lipids and lipid-like molecules	Fatty Acyls	Fatty alcohols			53.9	82.4	M+NH4	C37H66O6	-1.44097
2.25_293.1143m/z	293.114	2.24728	neg	gamma-Glutamylphenylalanine	HMDB0000594	Organic acids and derivatives	Carboxylic acids and derivatives	Amino acids, peptides, and analogues			53.9	74.4	M-H	C14H18N2O5	0.179335
4.58_245.1860m/z	245.186	4.57673	pos	Isoleucyl-Leucine	HMDB0028911	Organic acids and derivatives	Carboxylic acids and derivatives	Amino acids, peptides, and analogues			53.9	72.2	M+H	C12H24N2O3	0.00990462
6.24_561.2704m/z	561.27	6.23732	neg	ajugalactone	LMST01040152	Lipids and lipid-like molecules	Sterol Lipids	Sterols		C08810	53.9	73.7	M+FA-H	C29H40O8	-0.325181
7.01_249.1845m/z	249.184	7.00987	pos	16:4(6,9,12,15)	LMFA01030166	Lipids and lipid-like molecules	Fatty Acyls	Fatty Acids and Conjugates			53.9	75.3	M+H	C16H24O2	-1.65403
7.10_475.2700m/z	475.27	7.09807	neg	Lucidenic acid C	HMDB0037609	Lipids and lipid-like molecules	Prenol lipids	Triterpenoids			53.9	73.1	M-H	C27H40O7	-0.3354
7.41_564.3888m/z	564.389	7.40753	pos	Hovenidulcigenin B	HMDB0041547	Lipids and lipid-like molecules	Prenol lipids	Terpene lactones			53.9	77.7	M+NH4	C32H50O7	-1.3111
10.62_511.3413m/z	511.341	10.623	pos	Euscaphic acid	HMDB0036651	Lipids and lipid-like molecules	Prenol lipids	Triterpenoids		C17890	53.8	82.2	M+Na	C30H48O5	3.90693
11.79_571.3624m/z	571.362	11.7928	pos	25-hydroxyvitamin D2 25-(beta-glucuronide)	LMST05010021	Lipids and lipid-like molecules	Steroids and steroid derivatives	Vitamin D and derivatives			53.8	75.1	M+H-H2O	C34H52O8	-0.844169
15.09_409.3097m/z	409.31	15.0888	pos	Stoloniferone A	LMST01031071	Lipids and lipid-like molecules	Sterol Lipids	Sterols			53.8	76.6	M+H-H2O	C28H42O3	-1.04446
2.40_245.1374n	246.145	2.39668	pos	Asparaginyl-Leucine	85650	Organic acids and derivatives	Carboxylic acids and derivatives	Amino acids, peptides, and analogues			53.8	81.7	M+H-H2O, M+H	C10H19N3O4	-0.475415
2.49_259.1530n	260.16	2.49397	pos	Glutaminyl-Leucine	85715	Organic acids and derivatives	Carboxylic acids and derivatives	Amino acids, peptides, and analogues			53.8	81.9	M+H, M+NH4, M+H-H2O	C11H21N3O4	-0.765591
6.05_306.1100n	307.117	6.0514	pos	trans-O-Methylgrandmarin	HMDB0039031	Phenylpropanoids and polyketides	Coumarins and derivatives	Pyranocoumarins			53.8	73.7	M+H, M+Na, M+NH4, M+K, M+H-H2O	C16H18O6	-1.14866
6.31_545.2753m/z	545.275	6.30893	neg	catechin 3-tetradecanoate	LMPK12020289	Lipids and lipid-like molecules	Polyketides	Flavonoids			53.8	75	M+FA-H	C29H40O7	-0.555642
7.01_457.2579m/z	457.258	7.00987	pos	Lucidenic acid L	HMDB0035975	Lipids and lipid-like molecules	Prenol lipids	Triterpenoids			53.8	77.8	M+H-H2O	C27H38O7	-1.23307
8.91_327.2176m/z	327.218	8.91392	neg	12-hydroxy-8E,10E-heptadecadienoic acid	LMFA01050194	Lipids and lipid-like molecules	Fatty Acyls	Fatty Acids and Conjugates			53.8	71.5	M+FA-H	C17H30O3	-0.460679
0.72_166.0862m/z	166.086	0.7233	pos	Benzyl glycinate	HMDB0059934	Organic acids and derivatives	Carboxylic acids and derivatives	Amino acids, peptides, and analogues			53.7	73.5	M+H	C9H11NO2	-0.368011
1.53_283.0684m/z	283.068	1.52872	neg	Xanthosine	HMDB0000299	Nucleosides, nucleotides, and analogues	Purine nucleosides	Unclassified	***	C01762	53.7	75	M-H	C10H12N4O6	-0.108572
10.13_458.3027n	459.31	10.1296	pos	Pubesenolide	HMDB0033728	Lipids and lipid-like molecules	Prenol lipids	Triterpenoids			53.7	80.3	M+H, M+K	C28H42O5	-1.10426
10.45_428.3287n	429.336	10.4546	pos	Ercalcitriol	HMDB0006225	Lipids and lipid-like molecules	Steroids and steroid derivatives	Vitamin D and derivatives			53.7	77.4	M+H-H2O, M+H	C28H44O3	-0.860044
12.93_427.3204m/z	427.32	12.934	pos	Stoloniferone I	LMST01031096	Lipids and lipid-like molecules	Sterol Lipids	Sterols			53.7	75.3	M+H-H2O	C28H44O4	-0.721875
13.20_394.3231n	377.32	13.2028	pos	Dehydroergosterol	LMST01031023	Lipids and lipid-like molecules	Sterol Lipids	Sterols			53.7	74.7	M+H-H2O, M+H	C28H42O	-1.26592
5.18_279.1703m/z	279.17	5.1804	pos	Phenylalanyl-Isoleucine	HMDB0028998	Organic acids and derivatives	Carboxylic acids and derivatives	Amino acids, peptides, and analogues			53.7	72	M+H	C15H22N2O3	-0.220913
6.45_323.1134m/z	323.113	6.45183	neg	2beta,9xi-Dihydroxy-8-oxo-1(10),4,11(13)-germacratrien-12,6alpha-olide	HMDB0036662	Lipids and lipid-like molecules	Prenol lipids	Terpene lactones			53.7	71.8	M+FA-H	C15H18O5	-0.94548
6.81_529.2805m/z	529.281	6.80795	neg	Ganoderic acid theta	HMDB0036310	Lipids and lipid-like molecules	Prenol lipids	Triterpenoids			53.7	75.7	M-H	C30H42O8	-0.291341
1.18_269.0878m/z	269.088	1.18193	pos	Inosine	84	Nucleosides, nucleotides, and analogues	Purine nucleosides	Unclassified	**	C00294	53.6	71.3	M+H	C10H12N4O5	-0.985806
10.44_286.2738m/z	286.274	10.4406	pos	C17 Sphingosine	LMSP01040002	Lipids and lipid-like molecules	Sphingolipids	Sphingoid bases			53.6	72.2	M+H	C17H35NO2	-0.818385
6.78_170.1305n	153.127	6.78288	pos	8-Methylnonenoate	62842	Lipids and lipid-like molecules	Fatty Acyls	Fatty acids and conjugates	**	C18202	53.6	71.6	M+H-H2O, M+H	C10H18O2	-1.08164
8.63_570.2828n	569.276	8.62915	neg	Ganoderic acid F	HMDB0035988	Lipids and lipid-like molecules	Prenol lipids	Triterpenoids			53.6	74.5	M-H, 2M-H	C32H42O9	-0.0651122
8.83_513.2844m/z	513.284	8.83027	pos	Proscillaridin A	LMST01130008	Lipids and lipid-like molecules	Sterol Lipids	Sterols			53.6	75.8	M+H-H2O	C30H42O8	-0.589691
9.98_487.3416m/z	487.342	9.98352	pos	(3beta,15alpha,22S,24E)-3,15,22-Trihydroxylanosta-7,9(11),24-trien-26-oic acid	90599	Lipids and lipid-like molecules	Prenol lipids	Triterpenoids			53.6	74.8	M+H	C30H46O5	-0.422157
10.55_180.1149n	181.122	10.5529	pos	Jasmolone	HMDB0030039	Organic oxygen compounds	Organooxygen compounds	Alcohols and polyols			53.5	71.7	M+H-H2O, M+H	C11H16O2	-0.686834
13.16_264.2450n	282.279	13.1604	pos	9,12,15-Octadecatrien-1-ol	LMFA05000216	Lipids and lipid-like molecules	Fatty Acyls	Fatty alcohols			53.5	71.5	M+H, M+NH4	C18H32O	-1.11497
13.60_300.2663n	299.259	13.5988	neg	DL-2-hydroxy stearic acid	35432	Lipids and lipid-like molecules	Fatty Acyls	Octadecanoids			53.5	70.9	M-H, 2M-H, M+FA-H	C18H36O3	-0.648673
4.05_244.1423n	267.134	4.04522	pos	Hydroxyprolyl-Isoleucine	HMDB0028866	Organic acids and derivatives	Carboxylic acids and derivatives	Amino acids, peptides, and analogues			53.5	70.1	M+H-H2O, M+Na	C11H20N2O4	0.0686476
5.12_458.2971m/z	458.297	5.12418	pos	Netilmicin	HMDB0015090	Organic oxygen compounds	Organooxygen compounds	Carbohydrates and carbohydrate conjugates		C07657	53.5	77.7	M+H-H2O	C21H41N5O7	-0.36854
1.20_175.1076m/z	175.108	1.19582	pos	Glycyl-Valine	85763	Organic acids and derivatives	Carboxylic acids and derivatives	Amino acids, peptides, and analogues			53.4	70.3	M+H	C7H14N2O3	-0.40212
1.43_254.1609m/z	254.161	1.43223	pos	Arginyl-Proline	HMDB0028717	Organic acids and derivatives	Carboxylic acids and derivatives	Amino acids, peptides, and analogues			53.4	79.3	M+H-H2O	C11H21N5O3	-0.874846
10.51_344.3154m/z	344.315	10.5108	pos	Dihydroceramide C2	43402	Unclassified	Unclassified	Unclassified			53.4	73.2	M+H	C20H41NO3	-1.52413
11.17_278.2244n	279.232	11.1725	pos	Rumelenic acid	LMFA02000299	Lipids and lipid-like molecules	Fatty Acyls	Octadecanoids			53.4	71.1	M+H, M+NH4, M+H-H2O	C18H30O2	-0.787552
11.62_337.2733m/z	337.273	11.6231	pos	PGF2alpha methyl ether	LMFA03010073	Lipids and lipid-like molecules	Fatty Acyls	Eicosanoids			53.4	71.9	M+H-H2O	C21H38O4	-1.30913
12.15_307.2264m/z	307.226	12.1478	pos	5-Androstene-3b,16b,17a-triol	LMST02020098	Lipids and lipid-like molecules	Steroids and steroid derivatives	Androstane steroids			53.4	73	M+H	C19H30O3	-1.18478
12.65_308.2348n	309.242	12.6499	pos	Annosquamosin B	HMDB0031379	Lipids and lipid-like molecules	Prenol lipids	Diterpenoids			53.4	70.9	M+H, M+Na, M+K	C19H32O3	-1.02554
2.63_281.1492m/z	281.149	2.63325	pos	Tyrosyl-Valine	86010	Organic acids and derivatives	Carboxylic acids and derivatives	Amino acids, peptides, and analogues			53.4	73.2	M+H	C14H20N2O4	-1.45197
7.19_479.2786m/z	479.279	7.19428	pos	Absinthin	HMDB0035742	Lipids and lipid-like molecules	Prenol lipids	Sesterterpenoids		C09286	53.4	76.7	M+H-H2O	C30H40O6	-1.27957
9.38_311.2212m/z	311.221	9.38398	pos	9S-hydroxy-12R,13S-epoxy-10E,15Z-octadecadienoic acid	36027	Unclassified	Unclassified	Unclassified			53.4	73.1	M+H	C18H30O4	-1.51444
10.01_555.2963m/z	555.296	10.0119	neg	Ganoderic acid K	HMDB0035986	Lipids and lipid-like molecules	Prenol lipids	Triterpenoids			53.3	76.8	M-H2O-H	C32H46O9	-0.0765362
11.62_434.2430n	435.25	11.6231	pos	PA(0:0/18:2(9Z,12Z))	LMGP10050044	Lipids and lipid-like molecules	Glycerophospholipids	Glycerophosphates	**	C00416	53.3	70.9	M+H, M+K, M+NH4, M+Na, M+H-H2O	C21H39O7P	-0.760427
12.52_436.2586n	437.266	12.5228	pos	1-Oleoyl Lysophosphatidic Acid (sodium salt)	5432	Unclassified	Unclassified	Unclassified			53.3	72.4	M+H-H2O, M+H	C21H41O7P	-0.876025
7.77_515.3011m/z	515.301	7.76883	neg	19alpha-19-Hydroxy-3,11-dioxo-12-ursen-28-oic acid	HMDB0038683	Organic oxygen compounds	Organooxygen compounds	Carbonyl compounds			53.3	72.1	M+FA-H	C29H42O5	-0.590641
9.18_230.2476m/z	230.248	9.1849	pos	Xestoaminol C	53933	Lipids and lipid-like molecules	Sphingolipids	Sphingoid bases			53.3	73.3	M+H	C14H31NO	-1.03768
9.93_543.3330m/z	543.333	9.92887	neg	Hovenidulcigenin A	HMDB0041027	Lipids and lipid-like molecules	Prenol lipids	Terpene lactones			53.3	70.8	M-H	C32H48O7	0.520527
0.43_338.3412m/z	338.341	0.427267	pos	13Z-Docosenamide	64926	Unclassified	Unclassified	Unclassified			53.2	89.8	M+H	C22H43NO	-1.52046
0.94_606.0744m/z	606.074	0.94345	neg	Uridine diphosphate-N-acetylglucosamine	41549	Nucleosides, nucleotides, and analogues	Pyrimidine nucleotides	Pyrimidine nucleotide sugars	**	C00043	53.2	75.4	M-H	C17H27N3O17P2	0.216379
15.07_439.3566m/z	439.357	15.0747	pos	Amphimic acid B	LMFA01140061	Lipids and lipid-like molecules	Fatty Acyls	Fatty Acids and Conjugates			53.2	76.3	M+Na	C28H48O2	4.74066
6.51_533.3102m/z	533.31	6.51308	pos	Ganoderic acid I	90613	Lipids and lipid-like molecules	Prenol lipids	Triterpenoids			53.2	74.4	M+H	C30H44O8	-1.38951
6.65_575.2862m/z	575.286	6.6507	neg	Cavipetin A	HMDB0030363	Lipids and lipid-like molecules	Prenol lipids	Diterpenoids			53.2	71.7	M+FA-H	C30H42O8	0.0179272
8.69_359.1864m/z	359.186	8.68627	neg	all-trans-4-oxoretinoic acid	LMPR01090026	Lipids and lipid-like molecules	Prenol lipids	Retinoids	**	C16678	53.2	71	M+FA-H	C20H26O3	0.0313796
9.21_445.2944m/z	445.294	9.21318	pos	Kammogenin	LMST01080040	Lipids and lipid-like molecules	Sterol Lipids	Sterols			53.2	72.2	M+H	C27H40O5	-0.996596
10.69_270.2788m/z	270.279	10.6933	pos	13-Heptadecyn-1-ol	HMDB0013813	Lipids and lipid-like molecules	Fatty Acyls	Fatty alcohols			53.1	72.5	M+NH4	C17H32O	-1.161
11.19_471.3469m/z	471.347	11.1866	pos	Glyyunnansapogenin B	HMDB0036639	Lipids and lipid-like molecules	Prenol lipids	Triterpenoids			53.1	69.4	M+H-H2O	C30H48O5	-0.0629237
6.31_534.3183n	535.326	6.3142	pos	Cucurbitacin H	41672	Lipids and lipid-like molecules	Sterol Lipids	Sterols		C08799	53.1	72.5	M+H, M+K, M+Na	C30H46O8	-1.84124
7.01_341.1967m/z	341.197	7.01197	neg	(1(10)E,4a,5E)-1(10),5-Germacradiene-12-acetoxy-4,11-diol	HMDB0038798	Lipids and lipid-like molecules	Prenol lipids	Sesquiterpenoids			53.1	72.8	M+FA-H	C17H28O4	-1.04387
8.55_313.2369m/z	313.237	8.54655	pos	9,10,18-TriHOME(12)	LMFA02000222	Lipids and lipid-like molecules	Fatty Acyls	Octadecanoids			53.1	72.3	M+H-H2O	C18H34O5	-1.24051
9.24_529.2791m/z	529.279	9.2415	pos	Artenolide	92422	Organoheterocyclic compounds	Lactones	Gamma butyrolactones			53.1	73.3	M+H	C30H40O8	-1.02964
9.55_587.2845m/z	587.285	9.55457	pos	Scilliroside	LMST01130007	Lipids and lipid-like molecules	Sterol Lipids	Sterols		C08880	53.1	73.8	M+H-H2O	C32H44O11	-0.886999
1.17_189.1233m/z	189.123	1.16807	pos	N6-Acetyl-L-lysine	HMDB0000206	Organic acids and derivatives	Carboxylic acids and derivatives	Amino acids, peptides, and analogues	**	C02727	53	67.9	M+H	C8H16N2O3	-0.53971
10.07_302.2687m/z	302.269	10.0688	pos	Avocadyne	LMFA05000643	Lipids and lipid-like molecules	Fatty Acyls	Fatty alcohols			53	69.9	M+NH4	C17H32O3	-0.901883
12.03_392.3075n	375.304	12.0338	pos	(22E, 24x)-Ergosta-4,6,8,22-tetraen-3-one	HMDB0030898	Lipids and lipid-like molecules	Steroids and steroid derivatives	Ergostane steroids			53	71.8	M+H-H2O, M+H	C28H40O	-1.02575
13.34_427.3203m/z	427.32	13.3445	pos	(3beta,5alpha,6alpha,7alpha,22E,24R)-5,6-Epoxyergosta-8,14,22-triene-3,7-diol	91449	Lipids and lipid-like molecules	Steroids and steroid derivatives	Ergostane steroids			53	71.1	M+H	C28H42O3	-0.755847
2.65_188.1160n	189.123	2.6473	pos	Glycyl-Isoleucine	85755	Organic acids and derivatives	Carboxylic acids and derivatives	Amino acids, peptides, and analogues			53	75.2	M+H-H2O, M+H	C8H16N2O3	-0.682411
3.66_278.1145m/z	278.114	3.66262	neg	Asparaginyl-Phenylalanine	HMDB0028738	Organic acids and derivatives	Carboxylic acids and derivatives	Amino acids, peptides, and analogues			53	69.6	M-H	C13H17N3O4	-0.474221
5.29_261.1131m/z	261.113	5.2929	neg	Crispolide	HMDB0036695	Lipids and lipid-like molecules	Prenol lipids	Terpene lactones			53	69.3	M-H2O-H	C15H20O5	-0.383304
5.37_167.0339m/z	167.034	5.369	neg	3,4-Dihydroxybenzeneacetic acid	HMDB0001336	Benzenoids	Phenols	Benzenediols	***	C01161	53	75.1	M-H	C8H8O4	-6.39679
5.96_507.2590m/z	507.259	5.95875	pos	11-Hydroxyprogesterone 11-glucuronide	HMDB0010364	Lipids and lipid-like molecules	Steroids and steroid derivatives	Steroidal glycosides			53	69.3	M+H	C27H38O9	0.192382
6.08_257.0817m/z	257.082	6.0791	neg	8-[(3,3-dimethyloxiran-2-yl)methyl]-6-hydroxy-7-methoxy-2H-chromen-2-one	HMDB0132691	Phenylpropanoids and polyketides	Coumarins and derivatives	Hydroxycoumarins			53	68.6	M-H2O-H	C15H16O5	-0.666609
7.29_198.1850m/z	198.185	7.29365	pos	(3Z,6Z,9Z)-dodecatrienol	LMFA05000097	Lipids and lipid-like molecules	Fatty Acyls	Fatty alcohols		C08375	53	73.6	M+NH4	C12H20O	-1.42668
9.91_602.3455n	601.338	9.91222	neg	Physapruin B	HMDB0040671	Organoheterocyclic compounds	Benzopyrans	1-benzopyrans			53	74.6	M-H, M+FA-H	C34H50O9	0.0542051
1.45_278.1146m/z	278.115	1.44805	neg	Phenylalanyl-Asparagine	HMDB0028990	Organic acids and derivatives	Carboxylic acids and derivatives	Amino acids, peptides, and analogues			52.9	69.6	M-H	C13H17N3O4	-0.148359
1.73_267.1338m/z	267.134	1.72647	pos	Phenylalanyl-Threonine	85903	Organic acids and derivatives	Carboxylic acids and derivatives	Amino acids, peptides, and analogues			52.9	68.5	M+H	C13H18N2O4	-0.619023
10.17_398.2658m/z	398.266	10.1728	pos	Phytosphingosine-1-P	HMDB0012280	Lipids and lipid-like molecules	Sphingolipids	Phosphosphingolipids			52.9	77.2	M+H	C18H40NO6P	-1.96086
10.82_311.2213m/z	311.221	10.8201	pos	9,10-epoxy-13-oxo-11-octadecenoic acid	74807	Lipids and lipid-like molecules	Fatty Acyls	Octadecanoids			52.9	70	M+H	C18H30O4	-1.19663
4.03_200.0473m/z	200.047	4.03133	pos	p-CHLOROPHENYLALANINE	44308	Phenylpropanoids and polyketides	2-arylbenzofuran flavonoids	Unclassified			52.9	89.6	M+H	C9H10ClNO2	0.0953341
5.21_342.2386m/z	342.239	5.20845	pos	DIPROTIN A	44309	Unclassified	Unclassified	Unclassified			52.9	69.4	M+H	C17H31N3O4	-0.389147
5.63_303.0873m/z	303.087	5.6307	neg	2-phenyl-3,4-dihydro-2H-1-benzopyran-3,5,7-triol	HMDB0132266	Phenylpropanoids and polyketides	Flavonoids	Flavans			52.9	67.4	M+FA-H	C15H14O4	-0.337768
6.08_256.0732n	257.08	6.07982	pos	Lucidone	LMPK12120439	Lipids and lipid-like molecules	Polyketides	Flavonoids			52.9	69.8	M+H-H2O, M+H	C15H12O4	-1.42583
6.24_321.0977m/z	321.098	6.23732	neg	6-(3,4-dihydroxy-3-methylbut-1-en-1-yl)-7-methoxy-2H-chromen-2-one	HMDB0130520	Phenylpropanoids and polyketides	Coumarins and derivatives	Unclassified			52.9	68.1	M+FA-H	C15H16O5	-0.998044
7.28_303.0872m/z	303.087	7.28332	neg	3-(4-hydroxyphenyl)-3,4-dihydro-2H-1-benzopyran-6,7-diol	HMDB0130501	Phenylpropanoids and polyketides	Isoflavonoids	Isoflavans			52.9	67.5	M+FA-H	C15H14O4	-0.777668
8.08_537.2815m/z	537.281	8.07647	pos	(-)-Euphomine A	LMPR0104300002	Lipids and lipid-like molecules	Prenol lipids	Isoprenoids			52.9	70.1	M+Na	C30H42O7	-1.60192
8.81_376.1884n	375.181	8.81435	neg	12alpha-Hydroxy-13,18-dehydroparain	HMDB0039557	Lipids and lipid-like molecules	Prenol lipids	Terpene lactones			52.9	69.5	M-H, 2M-H	C21H28O6	-0.441165
0.83_152.0566m/z	152.057	0.8341	pos	Guanine	HMDB0000132	Organoheterocyclic compounds	Imidazopyrimidines	Purines and purine derivatives	***	C00242	52.8	70.6	M+H	C5H5N5O	-0.427042
10.01_242.2476m/z	242.248	10.0119	pos	5,10-Pentadecadien-1-ol	LMFA05000631	Lipids and lipid-like molecules	Fatty Acyls	Fatty alcohols			52.8	67.8	M+NH4	C15H28O	-1.05097
10.81_314.1878n	297.185	10.8061	pos	2-(5-((2Z,5Z,8Z,11Z)-tetradeca-2,5,8,11-tetraen-1-yl)furan-2-yl)-ethanoic acid	LMFA01150035	Lipids and lipid-like molecules	Fatty Acyls	Fatty Acids and Conjugates			52.8	70.1	M+H-H2O, M+H	C20H26O3	-1.18493
13.08_311.2577m/z	311.258	13.0756	pos	9R-hydroxy-10E,12E-octadecadienoic acid, methyl ester	LMFA01050549	Lipids and lipid-like molecules	Fatty Acyls	Fatty Acids and Conjugates			52.8	68.5	M+H	C19H34O3	-1.28983
5.32_281.0666m/z	281.067	5.32323	neg	Austdiol	HMDB0030858	Organoheterocyclic compounds	Azaphilones	Unclassified			52.8	66	M+FA-H	C12H12O5	-0.207924
5.69_305.1030m/z	305.103	5.6942	neg	Pergillin	HMDB0039592	Organoheterocyclic compounds	Benzopyrans	2-benzopyrans			52.8	66.7	M+FA-H	C15H16O4	-0.335811
6.11_319.0822m/z	319.082	6.11043	neg	11-Methoxynoryangonin	HMDB0030754	Phenylpropanoids and polyketides	Kavalactones	Unclassified			52.8	68.1	M+FA-H	C15H14O5	-0.573682
6.27_299.0560m/z	299.056	6.26612	neg	Nordalbergin	LMPK12100008	Lipids and lipid-like molecules	Polyketides	Flavonoids			52.8	68	M+FA-H	C15H10O4	-0.623253
8.00_516.2729n	515.266	7.99742	neg	Lucidenic acid E2	HMDB0036434	Lipids and lipid-like molecules	Prenol lipids	Triterpenoids			52.8	66.9	M-H, M+FA-H	C29H40O8	1.13209
9.10_274.2737m/z	274.274	9.09947	pos	C16 Sphinganine	41556	Lipids and lipid-like molecules	Sphingolipids	Sphingoid bases			52.8	69	M+H	C16H35NO2	-1.21451
9.94_475.2455m/z	475.246	9.9411	pos	simvastatin hydroxy acid	HMDB0061047	Organic acids and derivatives	Hydroxy acids and derivatives	Medium-chain hydroxy acids and derivatives			52.8	70.4	M+K	C25H40O6	-0.308555
1.30_286.1884m/z	286.188	1.29717	neg	Arginyl-Isoleucine	HMDB0028712	Organic acids and derivatives	Carboxylic acids and derivatives	Amino acids, peptides, and analogues			52.7	68.1	M-H	C12H25N5O3	-0.190847
10.00_312.2296n	330.263	9.99767	pos	7S,8S-DiHODE	LMFA02000224	Lipids and lipid-like molecules	Fatty Acyls	Octadecanoids		C07354	52.7	68.7	M+NH4, M+K, M+Na	C18H32O4	-1.37843
10.59_344.1987n	343.191	10.5863	neg	(-)-11-nor-9-carboxy-Δ9-THC	96631	Unclassified	Unclassified	Unclassified			52.7	66.7	M-H, 2M-H	C21H28O4	-0.245595
2.34_218.1266n	219.134	2.34097	pos	Serinyl-Isoleucine	85935	Organic acids and derivatives	Carboxylic acids and derivatives	Amino acids, peptides, and analogues			52.7	73.8	M+H-H2O, M+H	C9H18N2O4	-0.297458
4.44_251.0196m/z	251.02	4.43932	neg	7-hydroxy-1-oxo-1H-isochromene-3-carboxylic acid	HMDB0128623	Phenylpropanoids and polyketides	Isocoumarins and derivatives	Unclassified			52.7	66.3	M+FA-H	C10H6O5	-0.790829
4.46_292.1291m/z	292.129	4.46458	pos	Seryltryptophan	HMDB0029050	Organic acids and derivatives	Carboxylic acids and derivatives	Amino acids, peptides, and analogues			52.7	69.4	M+H	C14H17N3O4	-0.130193
4.52_333.1556m/z	333.156	4.52052	pos	Glutaminyl-Tryptophan	85722	Organic acids and derivatives	Carboxylic acids and derivatives	Amino acids, peptides, and analogues			52.7	71.9	M+H	C16H20N4O4	-0.359783
4.69_265.1545m/z	265.154	4.6898	pos	Valyl-Phenylalanine	HMDB0029134	Organic acids and derivatives	Carboxylic acids and derivatives	Amino acids, peptides, and analogues	***		52.7	66.7	M+H	C14H20N2O3	-0.678403
5.50_289.0721m/z	289.072	5.49993	neg	(2E,11Z)-Wyerone acid	HMDB0030946	Lipids and lipid-like molecules	Fatty Acyls	Fatty acids and conjugates			52.7	67.7	M+FA-H	C14H12O4	1.30951
6.34_308.1982n	309.205	6.3426	pos	16-B1-PhytoP	LMFA02030004	Lipids and lipid-like molecules	Fatty Acyls	Octadecanoids			52.7	70.4	M+H-H2O, M+H	C18H28O4	-1.77346
0.67_198.1236m/z	198.124	0.667883	pos	L-Histidine trimethylbetaine	HMDB0029422	Organic acids and derivatives	Carboxylic acids and derivatives	Amino acids, peptides, and analogues	**	C05575	52.6	66.6	M+H	C9H15N3O2	-0.437163
10.90_361.2001m/z	361.2	10.9048	pos	20α-Dihydroprednisone	2067	Unclassified	Unclassified	Unclassified			52.6	71.5	M+H	C21H28O5	-2.47138
11.76_835.5317m/z	835.532	11.7644	pos	PI(16:0/18:2(9Z,12Z))	HMDB0009784	Lipids and lipid-like molecules	Glycerophospholipids	Glycerophosphoinositols			52.6	68.7	M+H	C43H79O13P	-1.72345
4.44_281.0304m/z	281.03	4.43932	neg	Mumefural	HMDB0035179	Organic acids and derivatives	Carboxylic acids and derivatives	Tricarboxylic acids and derivatives			52.6	66.9	M-H2O-H	C12H12O9	0.384172
4.69_223.0242m/z	223.024	4.68783	neg	3,7-dihydroxy-2H-chromen-2-one	HMDB0141198	Phenylpropanoids and polyketides	Coumarins and derivatives	Hydroxycoumarins			52.6	67.7	M+FA-H	C9H6O4	-3.31888
5.07_231.0869m/z	231.087	5.0683	neg	5-(2-Methylpropyl)tetrahydro-2-oxo-3-furancarboxylic acid	HMDB0030988	Organoheterocyclic compounds	Lactones	Gamma butyrolactones			52.6	68	M+FA-H	C9H14O4	-2.7142
6.78_476.2775n	521.276	6.77948	neg	Lucidenic acid G	HMDB0035599	Lipids and lipid-like molecules	Prenol lipids	Triterpenoids			52.6	66.6	M+FA-H, 2M-H, M-H	C27H40O7	0.201543
7.41_518.3241n	517.317	7.41235	neg	Ganoderic acid C2	HMDB0035304	Lipids and lipid-like molecules	Prenol lipids	Triterpenoids			52.6	64.6	M-H, M+FA-H	C30H46O7	-0.564155
7.66_1060.5743n	1083.56	7.66382	pos	Pacific Ciguatoxin 4A	HMDB0033124	Phenylpropanoids and polyketides	Ciguatera toxins	Unclassified			52.6	66.5	M+NH4, M+Na, M+K, M+H	C60H84O16	-1.51111
0.70_123.0554m/z	123.055	0.6956	pos	Niacinamide	HMDB0001406	Organoheterocyclic compounds	Pyridines and derivatives	Pyridinecarboxylic acids and derivatives	***	C00153	52.5	70.8	M+H	C6H6N2O	1.03143
0.71_112.0508m/z	112.051	0.70945	pos	Cytosine	HMDB0000630	Organoheterocyclic compounds	Diazines	Pyrimidines and pyrimidine derivatives	***	C00380	52.5	70.7	M+H	C4H5N3O	2.32292
10.30_460.2688m/z	460.269	10.2994	pos	3-O-Acetylepisamarcandin	HMDB0031958	Phenylpropanoids and polyketides	Coumarins and derivatives	Unclassified			52.5	66.4	M+NH4	C26H34O6	-1.36362
11.93_460.3183n	461.326	11.9342	pos	Polyporusterone G	HMDB0038501	Lipids and lipid-like molecules	Steroids and steroid derivatives	Bile acids, alcohols and derivatives			52.5	72.3	M+H, M+Na, M+NH4	C28H44O5	-1.16041
12.62_451.3201m/z	451.32	12.6215	pos	16beta-16-Hydroxy-3-oxo-1,12-oleanadien-28-oic acid	HMDB0040711	Lipids and lipid-like molecules	Prenol lipids	Triterpenoids			52.5	71.7	M+H-H2O	C30H44O4	-1.16589
6.27_255.0660m/z	255.066	6.26612	neg	11-Hydroxyyangonin	HMDB0033017	Phenylpropanoids and polyketides	Kavalactones	Unclassified			52.5	68.3	M-H2O-H	C15H14O5	-1.17867
7.68_527.2637m/z	527.264	7.67815	pos	Withangulatin A	HMDB0037383	Lipids and lipid-like molecules	Prenol lipids	Monoterpenoids			52.5	70.8	M+H	C30H38O8	-0.442563
7.91_532.3032n	515.3	7.90603	pos	Ganoderic acid eta	HMDB0036309	Lipids and lipid-like molecules	Prenol lipids	Triterpenoids			52.5	67.5	M+H-H2O, M+H, M+Na, M+NH4, M+K	C30H44O8	-0.8396
8.82_655.2755m/z	655.276	8.81612	pos	Coproporphyrin III	HMDB0000570	Organoheterocyclic compounds	Tetrapyrroles and derivatives	Porphyrins	**	C05770	52.5	69.3	M+H	C36H38N4O8	-1.12413
0.83_187.1076m/z	187.108	0.8341	pos	N-(3-carboxypropanoyl)-N-hydroxyputrescine	LMFA08020188	Lipids and lipid-like molecules	Fatty Acyls	Fatty amides			52.4	64.7	M+H-H2O	C8H16N2O4	-0.386477
10.18_497.2912m/z	497.291	10.1821	neg	Ganoderenic acid C	HMDB0035382	Lipids and lipid-like molecules	Prenol lipids	Triterpenoids			52.4	70.1	M-H2O-H	C30H44O7	0.578876
10.62_330.3000m/z	330.3	10.623	pos	Dihydroceramide	58540	Organic acids and derivatives	Carboxylic acids and derivatives	Carboxylic acid derivatives	**	C12126	52.4	66.2	M+H	C19H39NO3	-0.761521
11.55_474.3785m/z	474.379	11.5526	pos	Byrsonic acid	LMFA01050424	Lipids and lipid-like molecules	Fatty Acyls	Fatty Acids and Conjugates			52.4	63.9	M+NH4	C26H48O6	-0.809866
12.28_863.4955m/z	863.495	12.2814	neg	PI(16:1(9Z)/17:2(9Z,12Z))	LMGP06010178	Lipids and lipid-like molecules	Glycerophospholipids	Glycerophosphoinositols			52.4	78.5	M+FA-H	C42H75O13P	3.35855
12.45_262.2294n	263.237	12.4522	pos	9,12,15-octadecatrienal	LMFA06000102	Lipids and lipid-like molecules	Fatty Acyls	Fatty aldehydes			52.4	66.8	M+H-H2O, M+H	C18H30O	-0.835754
4.06_296.1351m/z	296.135	4.05912	pos	N6,N6-Dimethyladenosine	65975	Unclassified	Unclassified	Unclassified			52.4	69	M+H	C12H17N5O4	-0.658932
4.07_298.0967m/z	298.097	4.07302	pos	5'-Methylthioadenosine	HMDB0001173	Nucleosides, nucleotides, and analogues	5'-deoxyribonucleosides	5'-deoxy-5'-thionucleosides	***	C00170	52.4	70	M+H	C11H15N5O3S	-0.544895
5.47_323.1135m/z	323.114	5.46718	neg	Solanolone	HMDB0033262	Benzenoids	Phenanthrenes and derivatives	Hydrophenanthrenes			52.4	65	M+FA-H	C15H18O5	-0.440616
10.03_280.2400n	298.274	10.0261	pos	10Z,13Z-octadecadienoic acid	LMFA01030127	Lipids and lipid-like molecules	Fatty Acyls	Fatty Acids and Conjugates			52.3	65.7	M+H-H2O, M+NH4	C18H32O2	-0.774109
2.23_203.1390m/z	203.139	2.22925	pos	ALANYL-dl-LEUCINE	44268	Unclassified	Unclassified	Unclassified			52.3	72.5	M+H	C9H18N2O3	-0.296782
3.26_231.1701m/z	231.17	3.26162	pos	Leucyl-Valine	HMDB0028942	Organic acids and derivatives	Carboxylic acids and derivatives	Amino acids, peptides, and analogues	***		52.3	66.1	M+H	C11H22N2O3	-1.02089
5.12_500.3077m/z	500.308	5.12418	pos	Gentamicin	HMDB0014936	Organic oxygen compounds	Organooxygen compounds	Carbohydrates and carbohydrate conjugates		C00505	52.3	73.6	M+Na	C21H43N5O7	4.64248
5.75_318.0736n	319.081	5.74745	pos	Lecanoric acid	41021	Lipids and lipid-like molecules	Polyketides	Aromatic polyketides		C02868	52.3	66.7	M+H, M+NH4, M+Na, M+K	C16H14O7	-1.1074
6.83_422.2531m/z	422.253	6.82508	pos	strophanthidin	LMST01120005	Lipids and lipid-like molecules	Sterol Lipids	Sterols			52.3	67.2	M+NH4	C23H32O6	-1.57675
7.17_543.2599m/z	543.26	7.16942	neg	PG(8:0/8:0)	LMGP04010031	Lipids and lipid-like molecules	Glycerophospholipids	Glycerophosphoglycerols			52.3	76	M+FA-H	C22H43O10P	4.57873
9.94_339.1588m/z	339.159	9.9411	pos	Myricanone	HMDB0030798	Phenylpropanoids and polyketides	Flavonoids	Flavones			52.3	67.3	M+H-H2O	C21H24O5	-0.797225
1.67_215.1390m/z	215.139	1.67045	pos	Valyl-Proline	HMDB0029135	Organic acids and derivatives	Carboxylic acids and derivatives	Amino acids, peptides, and analogues			52.2	63	M+H	C10H18N2O3	-0.234838
1.70_217.1545m/z	217.155	1.69837	pos	Valyl-Valine	HMDB0029140	Organic acids and derivatives	Carboxylic acids and derivatives	Amino acids, peptides, and analogues			52.2	63.9	M+H	C10H20N2O3	-0.575556
10.43_337.2348m/z	337.235	10.4265	pos	(9Z)-(7S,8S)-Dihydroxyoctadecenoic acid	LMFA01050451	Lipids and lipid-like molecules	Fatty Acyls	Fatty Acids and Conjugates		C07355	52.2	65.7	M+Na	C18H34O4	-0.542218
10.68_471.3474m/z	471.347	10.6792	pos	Ganoderiol B	90627	Lipids and lipid-like molecules	Prenol lipids	Triterpenoids			52.2	69.4	M+H	C30H46O4	1.18146
11.03_449.3045m/z	449.305	11.0315	pos	5,8-Epoxy-5,8-dihydro-3-hydroxy-8'-apo-b,y-carotenal	HMDB0039024	Lipids and lipid-like molecules	Prenol lipids	Triterpenoids			52.2	73.1	M+H	C30H40O3	-1.10872
11.05_530.3606n	513.357	11.0455	pos	Acinospesigenin A	LMPR0106160001	Lipids and lipid-like molecules	Prenol lipids	Isoprenoids			52.2	67.5	M+H-H2O, M+Na	C32H50O6	-0.340823
4.17_137.0232m/z	137.023	4.1722	neg	Salicylic acid	HMDB0001895	Benzenoids	Benzene and substituted derivatives	Benzoic acids and derivatives	***	C00805	52.2	73	M-H	C7H6O3	-9.03909
4.56_233.1026m/z	233.103	4.55883	neg	Nonate	HMDB0011717	Lipids and lipid-like molecules	Fatty Acyls	Fatty acids and conjugates			52.2	65.3	M+FA-H	C9H16O4	-2.35602
5.69_261.1131m/z	261.113	5.6942	neg	Artabsinolide A	HMDB0035620	Organoheterocyclic compounds	Lactones	Gamma butyrolactones			52.2	65.5	M-H2O-H	C15H20O5	-0.580497
6.56_201.1123m/z	201.112	6.56497	neg	9,10-dihydroxy-2-decenoic acid	LMFA01050428	Lipids and lipid-like molecules	Fatty Acyls	Fatty Acids and Conjugates			52.2	67	M-H	C10H18O4	-4.52359
7.34_516.3080n	517.315	7.33638	pos	Cucurbitacin D	LMST01010106	Lipids and lipid-like molecules	Steroids and steroid derivatives	Cucurbitacins		C08796	52.2	66.8	M+H, M+NH4, M+Na, M+K, M+H-H2O	C30H44O7	-1.3011
7.87_329.2331m/z	329.233	7.86825	neg	9,10,13-TriHOME	HMDB0004710	Lipids and lipid-like molecules	Fatty Acyls	Fatty acids and conjugates	***	C14835	52.2	65.3	M-H	C18H34O5	-0.696565
0.60_110.0716m/z	110.072	0.598517	pos	4-Pyrimidine Methanamine (hydrochloride)	45035	Unclassified	Unclassified	Unclassified			52.1	66.8	M+H	C5H7N3	2.56748
1.36_215.1389m/z	215.139	1.36272	pos	Prolyl-Valine	HMDB0029030	Organic acids and derivatives	Carboxylic acids and derivatives	Amino acids, peptides, and analogues			52.1	63.3	M+H	C10H18N2O3	-0.435436
10.38_256.2631m/z	256.263	10.3841	pos	Bombykol	LMFA05000007	Lipids and lipid-like molecules	Fatty Acyls	Fatty alcohols			52.1	68.8	M+NH4	C16H30O	-1.49474
10.76_312.2300n	311.223	10.7569	neg	(±)13-HpODE	64784	Unclassified	Unclassified	Unclassified			52.1	63.3	M-H, M+FA-H	C18H32O4	-0.0355971
11.48_326.2453n	349.234	11.4824	pos	8-methoxy-13-hydroxy-9,11-octadecadienoic acid	LMFA01080002	Lipids and lipid-like molecules	Fatty Acyls	Fatty Acids and Conjugates			52.1	66.7	M+Na, M+K, M+NH4, M+H	C19H34O4	-1.33173
13.74_228.1956m/z	228.196	13.7429	pos	9-tridecynoic acid	LMFA01030602	Lipids and lipid-like molecules	Fatty Acyls	Fatty Acids and Conjugates			52.1	64.2	M+NH4	C13H22O2	-0.903113
14.17_292.2763n	310.31	14.1678	pos	Geranylcitronellol	HMDB0032147	Lipids and lipid-like molecules	Prenol lipids	Diterpenoids			52.1	65.3	M+H, M+NH4	C20H36O	-1.19625
4.98_279.1703m/z	279.17	4.98367	pos	Isoleucyl-Phenylalanine	85820	Organic acids and derivatives	Carboxylic acids and derivatives	Amino acids, peptides, and analogues			52.1	63.7	M+H	C15H22N2O3	-0.0674373
5.07_188.1645m/z	188.165	5.06793	pos	3S-aminodecanoic acid	35930	Lipids and lipid-like molecules	Fatty Acyls	Fatty Acids and Conjugates			52.1	67.2	M+H	C10H21NO2	0.16154
5.16_276.0999n	321.098	5.15587	neg	8-{[3-(hydroxymethyl)-3-methyloxiran-2-yl]methyl}-7-methoxy-2H-chromen-2-one	HMDB0132693	Phenylpropanoids and polyketides	Coumarins and derivatives	Unclassified			52.1	64.9	M-H, M+FA-H	C15H16O5	0.603441
8.77_458.2665n	441.263	8.77367	pos	Lucidenic acid A	HMDB0037611	Lipids and lipid-like molecules	Prenol lipids	Sesquiterpenoids			52.1	63.1	M+H-H2O, M+H	C27H38O6	-0.780703
1.50_227.1388m/z	227.139	1.5018	pos	Isoleucyl-Hydroxyproline	HMDB0028908	Organic acids and derivatives	Carboxylic acids and derivatives	Amino acids, peptides, and analogues			52	64.3	M+H-H2O	C11H20N2O4	-0.69559
11.55_400.3780m/z	400.378	11.5526	pos	24-hydroxy-10Z-tetracosenoic acid	LMFA01050215	Lipids and lipid-like molecules	Fatty Acyls	Fatty Acids and Conjugates			52	67.8	M+NH4	C24H46O3	-1.32963
11.76_469.3310m/z	469.331	11.7644	pos	KH 1049	LMST03060004	Lipids and lipid-like molecules	Sterol Lipids	Secosteroids			52	75.4	M+Na	C28H46O4	4.86931
13.67_437.3409m/z	437.341	13.6715	pos	28:5(13Z,16Z,19Z,22Z,25Z)	LMFA01030832	Lipids and lipid-like molecules	Fatty Acyls	Fatty Acids and Conjugates			52	72.7	M+Na	C28H46O2	4.68894
14.59_421.3459m/z	421.346	14.5923	pos	27-Nor-4alpha-methyl-5alpha-ergosta-8(14),22-dien-3beta-ol	LMST01030137	Unclassified	Unclassified	Unclassified			52	68.7	M+Na	C28H46O	4.54982
14.82_441.3723m/z	441.372	14.8197	pos	28:3(5Z,9Z,21Z)	LMFA01030878	Lipids and lipid-like molecules	Fatty Acyls	Fatty Acids and Conjugates			52	70.7	M+Na	C28H50O2	4.76701
3.86_223.1076m/z	223.108	3.86417	pos	Glycyl-Phenylalanine	85758	Organic acids and derivatives	Carboxylic acids and derivatives	Amino acids, peptides, and analogues			52	62.6	M+H	C11H14N2O3	-0.501074
5.07_217.1075m/z	217.107	5.0683	neg	3-caproyl propionic acid	LMFA01060023	Lipids and lipid-like molecules	Fatty Acyls	Fatty Acids and Conjugates			52	65.5	M+FA-H	C9H16O3	-3.9167
6.50_310.1412n	293.138	6.49893	pos	tetranor-PGJM	96506	Unclassified	Unclassified	Unclassified			52	64.9	M+H-H2O, M+H	C16H22O6	-1.51738
7.19_518.3232n	519.33	7.19428	pos	Cucurbitacin O	41676	Lipids and lipid-like molecules	Sterol Lipids	Sterols		C08803	52	66.3	M+H, M+Na	C30H46O7	-2.28239
8.19_574.3134n	557.31	8.19023	pos	Cucurbitacin A	LMST01010103	Lipids and lipid-like molecules	Sterol Lipids	Sterols		C08793	52	64.6	M+H-H2O, M+H, M+NH4	C32H46O9	-1.30391
8.49_341.1742m/z	341.174	8.48968	pos	5-Deoxymyricanone	HMDB0030799	Phenylpropanoids and polyketides	Diarylheptanoids	Cyclic diarylheptanoids			52	65.8	M+H	C21H24O4	-1.44935
9.42_309.2071m/z	309.207	9.41937	neg	9(S)-HpOTrE	36025	Unclassified	Unclassified	Unclassified			52	65.7	M-H	C18H30O4	-0.219768
9.70_497.2910m/z	497.291	9.70053	neg	Ganoderic acid B	LMST01010392	Lipids and lipid-like molecules	Prenol lipids	Triterpenoids			52	67.7	M-H2O-H	C30H44O7	0.279053
9.90_467.3154m/z	467.315	9.89748	pos	(3beta,5alpha,6alpha,7beta,14alpha,22E,24R)-5,6-Epoxyergosta-8,22-diene-3,7,14-triol	HMDB0032691	Lipids and lipid-like molecules	Steroids and steroid derivatives	Ergostane steroids			52	71.4	M+Na	C28H44O4	4.97143
10.16_483.3103m/z	483.31	10.1587	pos	24-Nor-9,11-seco-11-acetoxy-3,6-dihydroxycholest-7,22-dien-9-one	LMST03020680	Lipids and lipid-like molecules	Sterol Lipids	Secosteroids			51.9	79.6	M+Na	C28H44O5	4.73637
10.41_316.2841m/z	316.284	10.4124	pos	6-hydroxysphingosine	53903	Lipids and lipid-like molecules	Sphingolipids	Sphingoid bases			51.9	64.9	M+H	C18H37NO3	-1.60371
10.75_276.2087n	277.216	10.7497	pos	beta-parinaric acid	LMFA01030171	Lipids and lipid-like molecules	Fatty Acyls	Fatty Acids and Conjugates			51.9	65.1	M+H-H2O, M+H	C18H28O2	-0.971466
2.68_304.1513m/z	304.151	2.67553	neg	Lysyl-Hydroxyproline	HMDB0028952	Organic acids and derivatives	Carboxylic acids and derivatives	Amino acids, peptides, and analogues			51.9	64.4	M+FA-H	C11H21N3O4	-0.542826
5.01_293.1144m/z	293.114	5.00887	neg	Tyrosyl-Hydroxyproline	HMDB0029106	Organic acids and derivatives	Carboxylic acids and derivatives	Amino acids, peptides, and analogues			51.9	66.7	M-H	C14H18N2O5	0.317904
7.52_330.2400n	313.237	7.52145	pos	9,10,18-TriHOME(12Z)	LMFA02000223	Lipids and lipid-like molecules	Fatty Acyls	Octadecanoids			51.9	66.8	M+H-H2O, M+Na	C18H34O5	-1.86695
9.51_228.2320m/z	228.232	9.51223	pos	Halaminol A	53934	Lipids and lipid-like molecules	Sphingolipids	Sphingoid bases			51.9	62.7	M+H	C14H29NO	-0.713473
9.57_455.3266m/z	455.327	9.5687	pos	PE(P-16:0/0:0)	LMGP02070001	Lipids and lipid-like molecules	Glycerophospholipids	Glycerophosphoethanolamines			51.9	69.7	M+NH4	C21H44NO6P	4.86027
9.95_325.2020m/z	325.202	9.94523	neg	delta10-12-PhytoF	LMFA02040002	Lipids and lipid-like molecules	Fatty Acyls	Octadecanoids			51.9	63.7	M-H2O-H	C18H32O6	-0.0946276
1.84_281.1131m/z	281.113	1.83913	pos	Phenylalanyl-Aspartate	HMDB0028991	Organic acids and derivatives	Carboxylic acids and derivatives	Amino acids, peptides, and analogues			51.8	62.9	M+H	C13H16N2O5	-0.485757
10.58_189.0545m/z	189.055	10.5809	pos	6-(hydroxymethyl)-7-methoxy-2H-chromen-2-one	HMDB0136784	Phenylpropanoids and polyketides	Coumarins and derivatives	Unclassified			51.8	64.5	M+H-H2O	C11H10O4	-0.375546
4.77_231.0869m/z	231.087	4.77425	neg	5-Butyltetrahydro-2-oxo-3-furancarboxylic acid	HMDB0030992	Organoheterocyclic compounds	Lactones	Gamma butyrolactones			51.8	64.6	M+FA-H	C9H14O4	-2.618
7.01_327.2175m/z	327.217	7.01197	neg	9-F1-PhytoP	LMFA02030002	Lipids and lipid-like molecules	Fatty Acyls	Octadecanoids			51.8	64.4	M-H	C18H32O5	-0.615292
7.02_328.2244n	351.214	7.02397	pos	ent-16-epi-16-F1t-PhytoP	LMFA02030009	Lipids and lipid-like molecules	Fatty Acyls	Octadecanoids			51.8	68.1	M+NH4, M+Na, M+H-H2O	C18H32O5	-1.7937
10.74_477.2854n	476.278	10.7427	neg	PE(0:0/18:2(9Z,12Z))	LMGP02050041	Lipids and lipid-like molecules	Glycerophospholipids	Glycerophosphoethanolamines			51.7	60.8	M-H, 2M-H	C23H44NO7P	-0.222272
5.83_255.0661m/z	255.066	5.83038	neg	6-[(E)-2-(4-hydroxy-3-methoxyphenyl)ethenyl]-4-methoxy-2H-pyran-2-one	HMDB0131119	Phenylpropanoids and polyketides	Kavalactones	Unclassified			51.7	62.2	M-H2O-H	C15H14O5	-0.725611
7.08_558.3182n	576.352	7.08075	pos	Cucurbitacin B	LMST01010104	Lipids and lipid-like molecules	Steroids and steroid derivatives	Cucurbitacins		C08794	51.7	64.9	M+H, M+NH4	C32H46O8	-1.95588
7.30_588.2935n	587.286	7.29755	neg	D-Urobilin	HMDB0004161	Unclassified	Unclassified	Unclassified			51.7	70	M-H, M+FA-H	C33H40N4O6	-2.23958
9.22_444.2875n	489.286	9.21827	neg	1,25-Dihydroxyvitamin D3-26,23-lactone	HMDB0000969	Lipids and lipid-like molecules	Steroids and steroid derivatives	Vitamin D and derivatives			51.7	62.1	M-H, M+FA-H	C27H40O5	-0.175276
9.43_583.2541m/z	583.254	9.42692	pos	Biliverdin	HMDB0001008	Organoheterocyclic compounds	Tetrapyrroles and derivatives	Bilirubins	**	C00500	51.7	66.3	M+H	C33H34N4O6	-1.71221
1.08_252.1076m/z	252.108	1.08475	pos	Muramic acid	HMDB0003254	Organic oxygen compounds	Organooxygen compounds	Carbohydrates and carbohydrate conjugates		C06470	51.6	63.6	M+H	C9H17NO7	-0.845466
12.34_426.3130n	427.321	12.338	pos	Stoloniferone P	LMST01031101	Lipids and lipid-like molecules	Sterol Lipids	Sterols			51.6	66.9	M+H-H2O, M+H	C28H42O3	-0.888227
12.65_354.2997m/z	354.3	12.6499	pos	Pregnanetriol	HMDB0006070	Lipids and lipid-like molecules	Steroids and steroid derivatives	Pregnane steroids			51.6	64.1	M+NH4	C21H36O3	-1.67676
6.04_157.1222m/z	157.122	6.037	pos	6E-nonenoic acid	35101	Lipids and lipid-like molecules	Fatty Acyls	Fatty Acids and Conjugates			51.6	67.2	M+H	C9H16O2	-0.452911
8.40_516.3083n	499.305	8.4041	pos	Ganoderic acid epsilon	HMDB0036307	Lipids and lipid-like molecules	Prenol lipids	Triterpenoids			51.6	62.4	M+H-H2O, M+H, M+NH4	C30H44O7	-0.799869
9.31_227.1639m/z	227.164	9.31248	pos	Riesling acetal	HMDB0037562	Organoheterocyclic compounds	Tetrahydrofurans	Unclassified			51.6	64.8	M+H	C13H22O3	-1.30025
9.61_416.3154m/z	416.315	9.61097	pos	N-linoleoyl dopamine	LMFA08020270	Lipids and lipid-like molecules	Fatty Acyls	Fatty amides			51.6	67.4	M+H	C26H41NO3	-1.28261
10.51_543.3314m/z	543.331	10.5108	pos	Cucurbitacin C	LMST01010105	Lipids and lipid-like molecules	Steroids and steroid derivatives	Cucurbitacins		C08795	51.5	62.9	M+H-H2O	C32H48O8	-0.415444
2.39_244.1299m/z	244.13	2.38753	neg	Asparaginyl-Isoleucine	HMDB0028734	Organic acids and derivatives	Carboxylic acids and derivatives	Amino acids, peptides, and analogues			51.5	61.9	M-H	C10H19N3O4	-1.643
4.03_118.0653m/z	118.065	4.03133	pos	Indole	HMDB0000738	Organoheterocyclic compounds	Indoles and derivatives	Indoles	***	C00463	51.5	63.7	M+H	C8H7N	1.8882
4.17_293.1145m/z	293.114	4.1722	neg	Glutamylphenylalanine	HMDB0029156	Organic acids and derivatives	Carboxylic acids and derivatives	Amino acids, peptides, and analogues			51.5	62.8	M-H	C14H18N2O5	0.530586
6.27_300.0630n	301.07	6.27123	pos	5,3',4'-Trihydroxy-7-methoxy-4-phenylcoumarin	LMPK12100045	Unclassified	Unclassified	Unclassified			51.5	64.1	M+H-H2O, M+H	C16H12O6	-1.14947
6.29_409.1867m/z	409.187	6.29465	neg	3b-Hydroxy-6b-(2,3-epoxy-2-methylbutanoyloxy)-7(11)-eremophilen-12,8b-olide	HMDB0041279	Lipids and lipid-like molecules	Prenol lipids	Terpene lactones			51.5	61.4	M+FA-H	C20H28O6	-0.303205
7.04_541.2433m/z	541.243	7.04062	neg	Physagulin C	HMDB0038535	Lipids and lipid-like molecules	Steroids and steroid derivatives	Steroid lactones			51.5	69.3	M-H	C30H38O9	-1.77297
8.24_460.2829n	505.281	8.24158	neg	Hydrocortisone caproate	LMST02030129	Lipids and lipid-like molecules	Fatty Acyls	Fatty acid esters		C13422	51.5	61.1	M+FA-H, 2M-H, M-H	C27H40O6	0.856855
1.36_203.1390m/z	203.139	1.36272	pos	Alanyl-Leucine	HMDB0028691	Organic acids and derivatives	Carboxylic acids and derivatives	Amino acids, peptides, and analogues	***		51.4	59.5	M+H	C9H18N2O3	-0.198907
10.74_336.2296n	337.237	10.7356	pos	PGF2alpha-1,9-lactone	LMFA03010196	Lipids and lipid-like molecules	Fatty Acyls	Eicosanoids			51.4	63.4	M+H-H2O, M+H	C20H32O4	-1.41992
5.44_352.1653m/z	352.165	5.43768	pos	Phenylalanyl-Tryptophan	HMDB0029006	Organic acids and derivatives	Carboxylic acids and derivatives	Amino acids, peptides, and analogues			51.4	61.6	M+H	C20H21N3O3	-0.799875
5.69_319.0821m/z	319.082	5.6942	neg	6-[(E)-2-(3-hydroxy-4-methoxyphenyl)ethenyl]-4-methoxy-2H-pyran-2-one	HMDB0131120	Phenylpropanoids and polyketides	Kavalactones	Unclassified			51.4	62.7	M+FA-H	C15H14O5	-0.674808
6.43_272.1043n	273.112	6.42787	pos	5C-aglycone	7074	Lipids and lipid-like molecules	Prenol lipids	Quinone and hydroquinone lipids			51.4	62.6	M+H-H2O, M+H	C16H16O4	-2.00163
7.17_394.1985n	377.195	7.16595	pos	Pteroside Z	HMDB0032587	Organic oxygen compounds	Organooxygen compounds	Carbohydrates and carbohydrate conjugates			51.4	63.7	M+H-H2O, M+H, M+NH4	C21H30O7	-1.59049
8.06_515.2999m/z	515.3	8.0622	pos	Ganoderic acid V1	94204	Lipids and lipid-like molecules	Prenol lipids	Triterpenoids			51.4	61.9	M+H	C30H42O7	-0.929327
9.98_629.2967m/z	629.297	9.97818	neg	PI(17:1(10Z)/0:0)	LMGP06050003	Lipids and lipid-like molecules	Glycerophospholipids	Glycerophosphoinositols			51.4	68.5	M+FA-H	C26H49O12P	3.95599
1.08_113.0348m/z	113.035	1.08475	pos	Uracil	258	Organoheterocyclic compounds	Diazines	Pyrimidines and pyrimidine derivatives	**	C00106	51.3	61.2	M+H	C4H4N2O2	2.26245
1.50_150.0550m/z	150.055	1.5018	pos	2-Formylaminobenzaldehyde	6090	Unclassified	Unclassified	Unclassified			51.3	57.7	M+H	C8H7NO2	0.350594
10.57_611.2863m/z	611.286	10.5697	neg	Achillicin	HMDB0036487	Organoheterocyclic compounds	Lactones	Gamma butyrolactones			51.3	66.3	2M-H	C17H22O5	0.209242
11.00_472.3548n	473.363	11.0034	pos	Momordicin I	HMDB0035758	Lipids and lipid-like molecules	Steroids and steroid derivatives	Cucurbitacins			51.3	60	M+H-H2O, M+H	C30H48O4	-1.02017
3.53_251.1034m/z	251.103	3.52668	neg	Serylphenylalanine	HMDB0029046	Organic acids and derivatives	Carboxylic acids and derivatives	Amino acids, peptides, and analogues			51.3	60.5	M-H	C12H16N2O4	-1.18855
5.34_121.1014m/z	121.101	5.3355	pos	Cumene	70027	Benzenoids	Benzene and substituted derivatives	Cumenes		C14396	51.3	66.6	M+H	C9H12	1.8492
5.45_336.1664m/z	336.166	5.45193	pos	Isopentenyl adenosine	64086	Unclassified	Unclassified	Unclassified			51.3	64.5	M+H	C15H21N5O4	-0.604042
5.84_300.0631n	301.07	5.83613	pos	7',3',4'-Trihydroxy-5-methoxy-4-phenylcoumarin	LMPK12100057	Unclassified	Unclassified	Unclassified			51.3	62.1	M+H-H2O, M+H	C16H12O6	-0.87106
7.08_549.3050m/z	549.305	7.08075	pos	CYMARIN	43835	Unclassified	Unclassified	Unclassified			51.3	61.2	M+H	C30H44O9	-1.49304
7.50_527.2649m/z	527.265	7.49813	neg	gamma-CEHC	HMDB0001931	Organoheterocyclic compounds	Benzopyrans	1-benzopyrans			51.3	69.5	2M-H	C15H20O4	-0.258417
7.85_563.3213m/z	563.321	7.85405	neg	Cucurbitacin F	LMST01010108	Lipids and lipid-like molecules	Sterol Lipids	Sterols		C08798	51.3	62.6	M+FA-H	C30H46O7	-2.47909
9.64_501.3228m/z	501.323	9.6367	neg	16alpha-hydroxygypsogenic acidid	LMPR0106150017	Lipids and lipid-like molecules	Prenol lipids	Isoprenoids			51.3	63.5	M-H	C30H46O6	1.36382
1.20_535.1544m/z	535.154	1.19988	neg	Allopurinol riboside	HMDB0000481	Nucleosides, nucleotides, and analogues	Pyrazolo[3,4-d]pyrimidine glycosides	Unclassified			51.2	63.7	2M-H	C10H12N4O5	0.300041
1.58_239.0194m/z	239.019	1.5796	neg	6,7,8-trihydroxy-2H-chromen-2-one	HMDB0132253	Phenylpropanoids and polyketides	Coumarins and derivatives	Hydroxycoumarins			51.2	61.4	M+FA-H	C9H6O5	-1.89815
12.85_256.2632m/z	256.263	12.8489	pos	Palmitic amide	HMDB0012273	Lipids and lipid-like molecules	Fatty Acyls	Fatty amides			51.2	60.1	M+H	C16H33NO	-1.12973
2.26_295.1286m/z	295.129	2.25715	pos	Phenylalanyl-Glutamate	HMDB0028994	Organic acids and derivatives	Carboxylic acids and derivatives	Amino acids, peptides, and analogues			51.2	60.5	M+H	C14H18N2O5	-0.749894
4.64_213.0762m/z	213.076	4.63955	neg	2-Furanylmethyl butanoate	LMFA07010714	Lipids and lipid-like molecules	Fatty Acyls	Fatty acid esters			51.2	63.9	M+FA-H	C9H12O3	-3.92619
4.86_377.1454m/z	377.145	4.85743	pos	Riboflavin (Vitamin B2)	233	Unclassified	Unclassified	Unclassified			51.2	61.8	M+H	C17H20N4O6	-0.324191
5.52_645.3469m/z	645.347	5.51678	neg	Goshonoside F5	HMDB0038541	Lipids and lipid-like molecules	Prenol lipids	Terpene glycosides			51.2	66.2	M-H	C32H54O13	-3.5362
6.91_474.2612n	475.268	6.91012	pos	Lucidenic acid I	91162	Lipids and lipid-like molecules	Prenol lipids	Triterpenoids			51.2	58.5	M+H, M+K, M+Na	C27H38O7	-1.12763
9.14_557.2758m/z	557.276	9.1448	neg	Ganosporelactone A	HMDB0036406	Lipids and lipid-like molecules	Steroids and steroid derivatives	Steroid lactones			51.2	61.9	M+FA-H	C30H40O7	0.374027
1.11_241.1544m/z	241.154	1.11252	pos	Cerulenin	LMFA08010013	Organoheterocyclic compounds	Epoxides	Oxirane carboxylic acids and derivatives		C12058	51.1	60.2	M+NH4	C12H17NO3	-1.17457
10.98_281.1745m/z	281.175	10.9753	pos	Tetranor-PGD1	LMFA03010215	Lipids and lipid-like molecules	Fatty Acyls	Eicosanoids			51.1	60.7	M+H-H2O	C16H26O5	-0.760087
12.32_293.2472m/z	293.247	12.3232	pos	Methyl linolenate	44776	Unclassified	Unclassified	Unclassified			51.1	59.9	M+H	C19H32O2	-0.965603
4.37_176.0674n	175.06	4.37102	neg	2-Isopropylmalic acid	HMDB0000402	Lipids and lipid-like molecules	Fatty Acyls	Fatty acids and conjugates	***	C02504	51.1	63.7	M-H2O-H, M-H	C7H12O5	-6.37445
4.60_295.1652m/z	295.165	4.60485	pos	Isoleucyl-Tyrosine	85824	Organic acids and derivatives	Carboxylic acids and derivatives	Amino acids, peptides, and analogues			51.1	56.5	M+H	C15H22N2O4	-0.168964
4.91_245.1859m/z	245.186	4.91355	pos	Leucyl-Leucine	HMDB0028933	Organic acids and derivatives	Carboxylic acids and derivatives	Amino acids, peptides, and analogues	***	C11332	51.1	58	M+H	C12H24N2O3	-0.0825596
5.20_297.1343m/z	297.134	5.19948	neg	3alpha-Hydroxyoreadone	HMDB0036047	Organoheterocyclic compounds	Naphthofurans	Unclassified			51.1	59.7	M+FA-H	C14H20O4	-0.253724
5.63_260.1045n	259.097	5.6307	neg	(E)-Suberenol	HMDB0030690	Phenylpropanoids and polyketides	Coumarins and derivatives	Unclassified			51.1	59.5	M-H2O-H, M-H	C15H16O4	-1.29929
5.63_304.0944n	305.102	5.6293	pos	(R)-Heraclenol	HMDB0030745	Phenylpropanoids and polyketides	Coumarins and derivatives	Furanocoumarins			51.1	60	M+H, M+Na, M+NH4, M+K, M+H-H2O	C16H16O6	-1.0789
6.29_199.0966m/z	199.097	6.29465	neg	Matsutakic acid A	HMDB0036715	Organic acids and derivatives	Hydroxy acids and derivatives	Medium-chain hydroxy acids and derivatives			51.1	62.7	M-H	C10H16O4	-4.85598
7.48_526.2558n	509.253	7.47883	pos	Absintholide	HMDB0038171	Lipids and lipid-like molecules	Prenol lipids	Sesterterpenoids			51.1	65.9	M+H-H2O, M+H	C30H38O8	-1.60214
0.60_232.1403m/z	232.14	0.598517	pos	Glycyl-Arginine	85748	Organic acids and derivatives	Carboxylic acids and derivatives	Amino acids, peptides, and analogues			51	62.8	M+H	C8H17N5O3	-0.709059
1.66_292.1304m/z	292.13	1.66472	neg	Phenylalanyl-Gamma-glutamate	HMDB0029009	Organic acids and derivatives	Carboxylic acids and derivatives	Amino acids, peptides, and analogues			51	59.8	M-H	C14H19N3O4	0.308146
10.35_557.3118m/z	557.312	10.3468	neg	1-Stearoylglycerophosphoglycerol	HMDB0061697	Lipids and lipid-like molecules	Glycerophospholipids	Glycerophosphoglycerols			51	64.7	M+FA-H	C24H49O9P	4.27069
4.98_259.1186m/z	259.119	4.97768	neg	5-Hexyltetrahydro-2-oxo-3-furancarboxylic acid	HMDB0030984	Organoheterocyclic compounds	Lactones	Gamma butyrolactones			51	58.3	M+FA-H	C11H18O4	-0.637854
5.52_245.0817m/z	245.082	5.51678	neg	Safynol	LMFA05000697	Lipids and lipid-like molecules	Fatty Acyls	Fatty alcohols		C08458	51	59.1	M+FA-H	C13H12O2	-1.39753
6.24_492.2726n	491.265	6.23732	neg	Erinacine P	HMDB0036313	Lipids and lipid-like molecules	Prenol lipids	Diterpenoids			51	60.2	M-H, M+FA-H	C27H40O8	0.514421
8.19_539.2998m/z	539.3	8.19023	pos	Hippuristanacetal	LMST01090005	Lipids and lipid-like molecules	Sterol Lipids	Sterols			51	62.3	M+Na	C30H44O7	3.71113
9.49_373.1656m/z	373.166	9.49432	neg	Sclareapinone	HMDB0030645	Benzenoids	Naphthalenes	Naphthoquinones			51	57.9	M+FA-H	C20H24O4	-0.184567
9.77_508.2459n	509.253	9.76887	pos	Tanariflavanone A	LMPK12140429	Lipids and lipid-like molecules	Polyketides	Flavonoids			51	61.2	M+H, M+K, M+Na, M+H-H2O	C30H36O7	-0.474072
0.67_203.1501m/z	203.15	0.667883	pos	Asymmetric dimethylarginine	HMDB0001539	Organic acids and derivatives	Carboxylic acids and derivatives	Amino acids, peptides, and analogues	***	C03626	50.9	65.3	M+H	C8H18N4O2	-0.567535
1.02_203.1025m/z	203.103	1.01548	pos	Serylproline	HMDB0029047	Organic acids and derivatives	Carboxylic acids and derivatives	Amino acids, peptides, and analogues			50.9	60.2	M+H	C8H14N2O4	-0.568966
10.70_358.1778n	357.171	10.6992	neg	Normammein	HMDB0030784	Phenylpropanoids and polyketides	Coumarins and derivatives	Hydroxycoumarins			50.9	58.6	M-H, 2M-H	C21H26O5	-0.505796
11.98_209.1899m/z	209.19	11.9769	pos	cis-tetradec-11-enoic acid	LMFA01030770	Lipids and lipid-like molecules	Fatty Acyls	Fatty Acids and Conjugates			50.9	58.9	M+H-H2O	C14H26O2	-0.572204
4.28_231.1703m/z	231.17	4.28378	pos	Valyl-Leucine	HMDB0029131	Organic acids and derivatives	Carboxylic acids and derivatives	Amino acids, peptides, and analogues	***		50.9	57.1	M+H	C11H22N2O3	-0.253747
4.54_203.0918m/z	203.092	4.54182	neg	3-keto-n-caprylic acid	LMFA01060017	Organic acids and derivatives	Keto acids and derivatives	Medium-chain keto acids and derivatives			50.9	62.6	M+FA-H	C8H14O3	-4.72559
5.62_357.2623n	358.27	5.61508	pos	Leu-Leu-Leu	HMDB0094648	Organic acids and derivatives	Carboxylic acids and derivatives	Amino acids, peptides, and analogues			50.9	60.4	M+H, M+Na	C18H35N3O4	-1.27628
5.67_251.1640m/z	251.164	5.67335	pos	3,11,12-Trihydroxy-1(10)-spirovetiven-2-one	HMDB0038154	Lipids and lipid-like molecules	Prenol lipids	Sesquiterpenoids			50.9	61.2	M+H-H2O	C15H24O4	-0.793743
5.74_229.0865m/z	229.086	5.74488	neg	7-hydroxy-3-(2-methylbut-3-en-2-yl)-2H-chromen-2-one	HMDB0131063	Phenylpropanoids and polyketides	Coumarins and derivatives	Hydroxycoumarins			50.9	61.8	M-H	C14H14O3	-2.29982
7.07_532.3031n	515.3	7.06645	pos	Cucurbitacin J	LMST01010111	Lipids and lipid-like molecules	Sterol Lipids	Sterols		C08801	50.9	59	M+H-H2O, M+H	C30H44O8	-0.967867
8.47_500.3140n	499.307	8.47205	neg	Ganolucidic acid D	HMDB0035299	Organoheterocyclic compounds	Imidolactams	Unclassified			50.9	61	M-H, M+FA-H	C30H44O6	0.404254
8.94_456.2512n	455.244	8.94235	neg	Lucidenolactone	HMDB0030897	Lipids and lipid-like molecules	Prenol lipids	Triterpenoids			50.9	56.8	M-H, 2M-H, M+FA-H	C27H36O6	0.130658
9.30_500.3135n	501.321	9.29828	pos	Ganolucidic acid A	HMDB0035302	Lipids and lipid-like molecules	Prenol lipids	Triterpenoids			50.9	60.6	M+H-H2O, M+H	C30H44O6	-0.569939
0.72_204.1110n	187.108	0.7233	pos	Serylvaline	HMDB0029052	Organic acids and derivatives	Carboxylic acids and derivatives	Amino acids, peptides, and analogues			50.8	57.1	M+H-H2O, M+H	C8H16N2O4	-0.153753
10.43_296.2350n	297.242	10.4265	pos	8S-HODE	35695	Lipids and lipid-like molecules	Fatty Acyls	Octadecanoids		C08318	50.8	58	M+H-H2O, M+H	C18H32O3	-0.515842
10.79_484.3626m/z	484.363	10.7919	pos	3alpha,7alpha,16alpha,22S-Tetrahydroxy-5beta-cholestan-26-oic acid	LMST04030208	Lipids and lipid-like molecules	Sterol Lipids	Bile acids and derivatives			50.8	61.4	M+NH4	C27H46O6	-1.39968
12.00_825.5161m/z	825.516	11.9967	neg	PI(O-16:0/15:1(9Z))	LMGP06020007	Lipids and lipid-like molecules	Glycerophospholipids	Glycerophosphoinositols			50.8	63.2	M+FA-H	C40H77O12P	3.32387
13.08_438.3492n	439.357	13.0756	pos	Ganoderol A	HMDB0035728	Lipids and lipid-like molecules	Prenol lipids	Triterpenoids			50.8	60	M+H-H2O, M+H	C30H46O2	-1.33514
14.24_344.1983n	345.206	14.2383	pos	(E,E)-Boviquinone 3	HMDB0030743	Lipids and lipid-like molecules	Prenol lipids	Diterpenoids			50.8	60.7	M+H-H2O, M+H	C21H28O4	-1.41089
3.13_320.1236m/z	320.124	3.13047	pos	Tryptophyl-Aspartate	HMDB0029079	Organic acids and derivatives	Carboxylic acids and derivatives	Amino acids, peptides, and analogues			50.8	64.3	M+H	C15H17N3O5	-1.40246
3.28_276.1553m/z	276.155	3.27605	pos	(2S,2'S)-Pyrosaccharopine	HMDB0038676	Organic acids and derivatives	Carboxylic acids and derivatives	Amino acids, peptides, and analogues			50.8	56.4	M+NH4	C11H18N2O5	-0.338368
4.54_229.0713m/z	229.071	4.54182	neg	Genipic acid	HMDB0036072	Organoheterocyclic compounds	Dihydrofurans	Unclassified			50.8	59.2	M+FA-H	C9H12O4	-2.62054
5.92_275.1501m/z	275.15	5.91507	neg	Dodecanedioic acid	HMDB0000623	Lipids and lipid-like molecules	Fatty Acyls	Fatty acids and conjugates		C02678	50.8	58.2	M+FA-H	C12H22O4	0.253108
7.02_292.2034n	293.211	7.02397	pos	(-)-8-hydroxy-11E,17-octadecadien-9-ynoic acid	LMFA02000191	Lipids and lipid-like molecules	Fatty Acyls	Octadecanoids			50.8	61.5	M+H-H2O, M+H	C18H28O3	-1.36761
9.67_293.1760m/z	293.176	9.668	neg	8,10-hexadecadiynoic acid	LMFA01030493	Lipids and lipid-like molecules	Fatty Acyls	Fatty Acids and Conjugates			50.8	56.1	M+FA-H	C16H24O2	0.494289
0.58_262.1507m/z	262.151	0.584667	pos	Serylarginine	HMDB0029033	Organic acids and derivatives	Carboxylic acids and derivatives	Amino acids, peptides, and analogues			50.7	62.3	M+H	C9H19N5O4	-1.21934
0.60_161.1284m/z	161.128	0.598517	pos	Isoputreanine	HMDB0006009	Organic acids and derivatives	Carboxylic acids and derivatives	Amino acids, peptides, and analogues			50.7	60.3	M+H	C7H16N2O2	-0.401645
0.64_259.0222m/z	259.022	0.63695	neg	Fructose 6-phosphate	HMDB0000124	Organic oxygen compounds	Organooxygen compounds	Carbohydrates and carbohydrate conjugates	**	C00085	50.7	58.2	M-H	C6H13O9P	-0.972088
0.70_146.1175m/z	146.118	0.6956	pos	Acetylcholine	57	Organic nitrogen compounds	Organonitrogen compounds	Quaternary ammonium salts	**	C01996	50.7	55.3	M+H	C7H15NO2	-0.274943
10.84_483.3116m/z	483.312	10.8419	neg	21-Hydroxyisoglabrolide	HMDB0039689	Lipids and lipid-like molecules	Prenol lipids	Triterpenoids			50.7	60.5	M-H	C30H44O5	0.102089
11.29_327.2525m/z	327.252	11.2853	pos	11-methoxy-12,13-epoxy-9-octadecenoic acid	LMFA01080007	Lipids and lipid-like molecules	Fatty Acyls	Fatty Acids and Conjugates			50.7	58.1	M+H	C19H34O4	-1.57591
15.17_423.3618m/z	423.362	15.1735	pos	Rofficerone	HMDB0039642	Lipids and lipid-like molecules	Prenol lipids	Triterpenoids			50.7	76.5	M+H-H2O	C30H48O2	-0.842352
4.73_263.1389m/z	263.139	4.73162	pos	Phenylalanylproline	HMDB0011177	Organic acids and derivatives	Carboxylic acids and derivatives	Amino acids, peptides, and analogues			50.7	57.1	M+H	C14H18N2O3	-0.510416
5.05_492.2008m/z	492.201	5.05388	pos	20-COOH-leukotriene E4	HMDB0012634	Organic acids and derivatives	Carboxylic acids and derivatives	Amino acids, peptides, and analogues			50.7	68.1	M+Na	C23H35NO7S	-3.84039
9.07_533.2739m/z	533.274	9.07117	pos	Roridin A	67904	Unclassified	Unclassified	Unclassified			50.7	61.4	M+H	C29H40O9	-1.20018
9.98_543.3314m/z	543.331	9.98352	pos	Cucurbitacin Q	LMST01010115	Lipids and lipid-like molecules	Sterol Lipids	Sterols		C08805	50.7	61.1	M+H-H2O	C32H48O8	-0.477597
10.37_276.2450n	294.279	10.37	pos	5a-Androstan-3b-ol	HMDB0005830	Lipids and lipid-like molecules	Steroids and steroid derivatives	Androstane steroids			50.6	56.9	M+H, M+NH4, M+H-H2O	C19H32O	-1.01671
12.22_352.2842m/z	352.284	12.2198	pos	Isolinderenolide	HMDB0038104	Organoheterocyclic compounds	Tetrahydrofurans	Unclassified			50.6	61.7	M+NH4	C21H34O3	-1.33058
3.48_307.0571m/z	307.057	3.47612	neg	5-Fluorouridine	HMDB0060396	Nucleosides, nucleotides, and analogues	Pyrimidine nucleosides	Unclassified		C16633	50.6	58.9	M+FA-H	C9H11FN2O6	-4.60117
4.31_215.1157n	216.123	4.3115	pos	2-amino-8-oxo-9,10-epoxy-decanoic acid	LMFA01060176	Lipids and lipid-like molecules	Fatty Acyls	Fatty Acids and Conjugates		C12027	50.6	59.2	M+H, M+Na	C10H17NO4	-0.0864575
4.58_306.1448m/z	306.145	4.57673	pos	Threoninyl-Tryptophan	HMDB0029072	Organic acids and derivatives	Carboxylic acids and derivatives	Amino acids, peptides, and analogues			50.6	59.3	M+H	C15H19N3O4	-0.256134
7.83_518.2881n	517.281	7.82568	neg	Corchoroside B	HMDB0030343	Lipids and lipid-like molecules	Steroids and steroid derivatives	Steroidal glycosides			50.6	55.9	M-H, M+FA-H, M-H2O-H	C29H42O8	0.284829
1.08_186.1004n	187.108	1.08475	pos	Alanyl-Proline	HMDB0028695	Organic acids and derivatives	Carboxylic acids and derivatives	Amino acids, peptides, and analogues			50.5	54.3	M+H, M+NH4	C8H14N2O3	-0.198369
1.68_320.1727m/z	320.173	1.68155	neg	Arginyl-Phenylalanine	HMDB0028716	Organic acids and derivatives	Carboxylic acids and derivatives	Amino acids, peptides, and analogues			50.5	58.5	M-H	C15H23N5O3	-0.475792
13.79_605.4425m/z	605.443	13.7911	neg	DG(14:0/18:4(6Z,9Z,12Z,15Z)/0:0)	HMDB0007019	Lipids and lipid-like molecules	Fatty Acyls	Lineolic acids and derivatives			50.5	55.5	M+FA-H	C35H60O5	0.428544
3.67_262.0951n	280.129	3.67462	pos	L-cis-Cyclo(aspartylphenylalanyl)	HMDB0031360	Organic acids and derivatives	Carboxylic acids and derivatives	Amino acids, peptides, and analogues			50.5	57.8	M+H, M+NH4	C13H14N2O4	-0.850304
4.17_294.1215n	295.129	4.17155	pos	Hydroxyprolyl-Tyrosine	85781	Organic acids and derivatives	Carboxylic acids and derivatives	Amino acids, peptides, and analogues			50.5	60.2	M+H-H2O, M+H	C14H18N2O5	-0.250509
4.22_321.0727m/z	321.073	4.22192	neg	Vulgaxanthin II	HMDB0029841	Organic acids and derivatives	Carboxylic acids and derivatives	Amino acids, peptides, and analogues		C08569	50.5	57.9	M-H2O-H	C14H16N2O8	-0.267326
4.46_236.0560m/z	236.056	4.45642	neg	5-Phenyl-1,3-oxazinane-2,4-dione	HMDB0060400	Benzenoids	Benzene and substituted derivatives	Unclassified		C16596	50.5	57.2	M+FA-H	C10H9NO3	-2.07987
6.77_519.3311m/z	519.331	6.76878	pos	Corosin	HMDB0035699	Lipids and lipid-like molecules	Prenol lipids	Triterpenoids			50.5	57.1	M+H	C30H46O7	-1.04519
7.41_529.2788m/z	529.279	7.40753	pos	14-O-(alpha-L-rhamnopyranosyl)-7S,14R-dihydroxy-7,9,13,17-tetramethyl-2E,4E,8E,10E,12E,16E-octadecahexaenoic acid	LMFA13030009	Lipids and lipid-like molecules	Fatty Acyls	Fatty acyl glycosides			50.5	62	M+Na	C28H42O8	3.13596
7.48_545.2737m/z	545.274	7.47883	pos	14-O-(beta-D-glucopyranosyl)-7S,14R-dihydroxy-7,9,13,17-tetramethyl-2E,4E,8E,10E,12E,16E-octadecahexaenoic acid	LMFA13010034	Lipids and lipid-like molecules	Fatty Acyls	Fatty acyl glycosides			50.5	62.3	M+Na	C28H42O9	3.00219
8.67_558.2829n	557.276	8.67202	neg	Glycinoeclepin B	HMDB0037035	Lipids and lipid-like molecules	Prenol lipids	Sesquiterpenoids			50.5	59.5	M-H, M+FA-H	C31H42O9	-0.00393501
9.13_512.2765n	513.284	9.1279	pos	pedilstatin	53688	Lipids and lipid-like molecules	Prenol lipids	Isoprenoids		C09143	50.5	60.2	M+Na, M+K, M+H	C30H40O7	-1.68574
9.91_533.3485m/z	533.349	9.91222	neg	11-acetoxy-3beta,6alpha-dihydroxy-24-methyl-9,11-seco-5alpha-cholesta-7,22Z-dien-9-one.	LMST01031104	Unclassified	Unclassified	Unclassified			50.5	55	M+FA-H	C30H48O5	0.263204
1.82_279.0986m/z	279.099	1.81585	neg	L-beta-aspartyl-L-phenylalanine	HMDB0011167	Organic acids and derivatives	Peptidomimetics	Hybrid peptides			50.4	55.3	M-H	C13H16N2O5	-0.192234
12.35_324.2296n	342.263	12.3522	pos	methyl 15-hydroperoxy-9Z,12Z,16E-octadecatrienoate	74464	Lipids and lipid-like molecules	Fatty Acyls	Fatty Acids and Conjugates			50.4	58.1	M+NH4, M+Na, M+H	C19H32O4	-1.49857
4.66_159.0652m/z	159.065	4.65595	neg	3-Methyladipic acid	HMDB0000555	Lipids and lipid-like molecules	Fatty Acyls	Fatty acids and conjugates	***		50.4	64.2	M-H	C7H12O4	-6.91783
5.58_350.1511m/z	350.151	5.58452	neg	Tryptophyl-Phenylalanine	HMDB0029090	Organic acids and derivatives	Carboxylic acids and derivatives	Amino acids, peptides, and analogues			50.4	58.6	M-H	C20H21N3O3	0.1226
5.74_301.1656m/z	301.166	5.74488	neg	(6R,8Z)-6-Hydroxy-3-oxotetradecenoic acid	HMDB0062363	Unclassified	Unclassified	Unclassified			50.4	55.3	M+FA-H	C14H24O4	-0.317949
5.74_316.1764m/z	316.176	5.74488	neg	N-(3-hydroxy-decanoyl)-homoserine lactone	LMFA08030037	Lipids and lipid-like molecules	Fatty Acyls	Fatty amides			50.4	56.6	M+FA-H	C14H25NO4	-0.690992
7.24_188.2006m/z	188.201	7.23677	pos	2-Undecen-1-ol	LMFA05000622	Lipids and lipid-like molecules	Fatty Acyls	Fatty alcohols			50.4	56.1	M+NH4	C11H22O	-1.88619
8.82_376.1882n	359.185	8.81612	pos	18-Oxocortisol	LMST02030194	Lipids and lipid-like molecules	Steroids and steroid derivatives	Hydroxysteroids			50.4	58.6	M+H-H2O, M+H	C21H28O6	-1.12735
10.72_436.3338n	437.341	10.7215	pos	Ganoderal A	HMDB0035983	Lipids and lipid-like molecules	Prenol lipids	Triterpenoids			50.3	56	M+H-H2O, M+H	C30H44O2	-0.85079
11.00_314.3049m/z	314.305	11.0034	pos	Margaroyl-EA	LMFA08040049	Lipids and lipid-like molecules	Fatty Acyls	Fatty amides			50.3	57.9	M+H	C19H39NO2	-1.46127
11.24_328.3205m/z	328.32	11.2431	pos	D-erythro-Sphingosine C-20	45095	Unclassified	Unclassified	Unclassified			50.3	58.1	M+H	C20H41NO2	-1.60136
13.57_226.1799m/z	226.18	13.5721	pos	2,2,6,7-Tetramethylbicyclo[4.3.0]nona-1(9),4-diene-7,8-diol	HMDB0036686	Organic oxygen compounds	Organooxygen compounds	Alcohols and polyols			50.3	55.8	M+NH4	C13H20O2	-1.12098
3.92_150.0550m/z	150.055	3.92005	pos	4-Hydroxymandelonitrile	63628	Benzenoids	Phenols	1-hydroxy-2-unsubstituted benzenoids	**	C03742	50.3	58.6	M+H	C8H7NO2	0.614525
5.08_338.0883m/z	338.088	5.08355	neg	2-Methoxyacetaminophen glucuronide	HMDB0240215	Organic oxygen compounds	Organooxygen compounds	Carbohydrates and carbohydrate conjugates			50.3	56.9	M-H2O-H	C15H19NO9	0.42761
8.75_210.1618n	228.196	8.74533	pos	10-tridecynoic acid	LMFA01030603	Lipids and lipid-like molecules	Fatty Acyls	Fatty Acids and Conjugates			50.3	55	M+H, M+NH4, M+H-H2O	C13H22O2	-0.822048
9.55_514.2928n	532.327	9.55457	pos	Ganoderic acid xi	HMDB0036308	Lipids and lipid-like molecules	Prenol lipids	Triterpenoids			50.3	56.9	M+NH4, M+Na, M+K	C30H42O7	-0.553953
0.03_124.0527n	107.049	0.0332333	pos	1-(2-Furanyl)-2-propanone	HMDB0032917	Organoheterocyclic compounds	Heteroaromatic compounds	Unclassified			50.2	54.7	M+H-H2O, M+H	C7H8O2	2.29533
11.82_823.5004m/z	823.5	11.8176	neg	PI(P-16:0/15:1(9Z))	LMGP06030007	Lipids and lipid-like molecules	Glycerophospholipids	Glycerophosphoinositols			50.2	72.3	M+FA-H	C40H75O12P	3.27433
4.47_290.1148m/z	290.115	4.47363	neg	Tryptophyl-Serine	HMDB0029092	Organic acids and derivatives	Carboxylic acids and derivatives	Amino acids, peptides, and analogues			50.2	57.7	M-H	C14H17N3O4	0.429773
4.49_217.0711m/z	217.071	4.49095	neg	2-octenedioic acid	LMFA01170085	Lipids and lipid-like molecules	Fatty Acyls	Fatty acids and conjugates			50.2	57	M+FA-H	C8H12O4	-3.6787
6.75_236.1641m/z	236.164	6.75468	pos	5,7,9,11,13-tetradecapentaenoic acid	LMFA01030258	Lipids and lipid-like molecules	Fatty Acyls	Fatty Acids and Conjugates			50.2	56.8	M+NH4	C14H18O2	-1.73202
8.46_474.2618n	473.254	8.45775	neg	Lucidenic acid B	HMDB0037610	Lipids and lipid-like molecules	Prenol lipids	Triterpenoids			50.2	54.4	M-H, M+FA-H, M-H2O-H	C27H38O7	0.0213784
9.98_560.3347n	561.342	9.98352	pos	Montanin	67457	Unclassified	Unclassified	Unclassified			50.2	55.1	M+H, M+K	C32H48O8	-0.430249
0.29_371.1007m/z	371.101	0.286433	pos	Eszopiclone	HMDB0014546	Organoheterocyclic compounds	Pyrrolopyrazines	Cyclopyrrolones			50.1	71	M+H-H2O	C17H17ClN6O3	-2.66268
10.44_487.3050m/z	487.305	10.4406	pos	Ecdysone	LMST01010210	Lipids and lipid-like molecules	Sterol Lipids	Sterols		C00477	50.1	59.7	M+Na	C27H44O6	4.26054
12.18_467.3165m/z	467.317	12.1832	neg	Glabrolide	HMDB0034515	Lipids and lipid-like molecules	Prenol lipids	Triterpenoids			50.1	57.2	M-H	C30H44O4	-0.296732
5.48_392.1829m/z	392.183	5.48353	neg	PE(6:0/6:0)	LMGP02010104	Lipids and lipid-like molecules	Glycerophospholipids	Glycerophosphoethanolamines			50.1	58.1	M-H2O-H	C17H34NO8P	-3.60277
6.50_275.1274m/z	275.127	6.49893	pos	Coriandrone B	HMDB0037775	Organoheterocyclic compounds	Benzopyrans	1-benzopyrans			50.1	56.4	M+H-H2O	C16H20O5	-1.48084
7.15_404.2636m/z	404.264	7.15178	pos	Oleandolide	LMPK04000031	Lipids and lipid-like molecules	Polyketides	Macrolides and lactone polyketides	**	C11990	50.1	58.3	M+NH4	C20H34O7	-1.79331
9.16_558.3421m/z	558.342	9.15638	pos	Ciclesonide	HMDB0015480	Lipids and lipid-like molecules	Steroids and steroid derivatives	Pregnane steroids			50.1	56.8	M+NH4	C32H44O7	-0.734308
0.02_170.1306n	153.127	0.01915	pos	trans-p-Menth-2-ene-1,4-diol	HMDB0037021	Lipids and lipid-like molecules	Prenol lipids	Monoterpenoids			50	52.2	M+H-H2O, M+H	C10H18O2	-0.639566
12.29_421.3460m/z	421.346	12.2934	pos	Dihydrotachysterol	HMDB0015203	Lipids and lipid-like molecules	Steroids and steroid derivatives	Vitamin D and derivatives		C06957	50	60	M+Na	C28H46O	4.923
2.63_203.1389m/z	203.139	2.63325	pos	N-Acetylisoputreanine	HMDB0094713	Organic acids and derivatives	Carboxylic acids and derivatives	Amino acids, peptides, and analogues			50	60.8	M+H	C9H18N2O3	-0.449423
4.80_277.1227m/z	277.123	4.80305	neg	Pantetheine	HMDB0003426	Organic acids and derivatives	Carboxylic acids and derivatives	Amino acids, peptides, and analogues	**	C00831	50	57	M-H	C11H22N2O4S	-0.264798
4.86_431.2147m/z	431.215	4.86387	neg	Threoninyl-Proline	HMDB0029069	Organic acids and derivatives	Carboxylic acids and derivatives	Amino acids, peptides, and analogues			50	60.8	2M-H	C9H16N2O4	-0.0781485
8.96_456.2507n	457.258	8.95767	pos	Lucidenic acid F	91571	Lipids and lipid-like molecules	Prenol lipids	Triterpenoids			50	52.8	M+H, M+K, M+Na	C27H36O6	-0.995571
1.10_151.0249m/z	151.025	1.10268	neg	Xanthine	HMDB0000292	Organoheterocyclic compounds	Imidazopyrimidines	Purines and purine derivatives	***	C00385	49.9	65	M-H	C5H4N4O2	-8.18948
10.16_302.3047m/z	302.305	10.1587	pos	Safingol ( L-threo-sphinganine)	LMSP01080055	Lipids and lipid-like molecules	Sphingolipids	Sphingoid bases			49.9	60.3	M+H	C18H39NO2	-2.03881
11.03_453.3366m/z	453.337	11.0315	pos	Ganodermic acid Jb	HMDB0035334	Lipids and lipid-like molecules	Prenol lipids	Triterpenoids			49.9	59	M+H-H2O	C30H46O4	0.659965
12.09_322.2504n	323.258	12.0907	pos	15S-HETrE	LMFA03050007	Lipids and lipid-like molecules	Fatty Acyls	Eicosanoids			49.9	54.6	M+H, M+Na, M+H-H2O	C20H34O3	-1.1173
12.34_484.3627m/z	484.363	12.338	pos	3alpha,7alpha,16alpha,24R-Tetrahydroxy-5beta-cholestan-26-oic acid	LMST04030209	Lipids and lipid-like molecules	Sterol Lipids	Bile acids and derivatives			49.9	55.8	M+NH4	C27H46O6	-1.2388
15.75_178.1589m/z	178.159	15.7527	pos	2,5-Dibutyl-4-methyloxazole	HMDB0037898	Organoheterocyclic compounds	Azoles	Oxazoles			49.9	52.3	M+H-H2O	C12H21NO	-0.672778
3.90_332.1252m/z	332.125	3.90272	neg	Glutamyltryptophan	HMDB0028830	Organic acids and derivatives	Carboxylic acids and derivatives	Amino acids, peptides, and analogues			49.9	53.1	M-H	C16H19N3O5	-0.0102101
4.06_265.1193m/z	265.119	4.05705	neg	Threoninyl-Phenylalanine	HMDB0029068	Organic acids and derivatives	Carboxylic acids and derivatives	Amino acids, peptides, and analogues			49.9	53	M-H	C13H18N2O4	-0.123869
4.88_229.0713m/z	229.071	4.8794	neg	3,4-Methylenepimelic acid	HMDB0059730	Lipids and lipid-like molecules	Fatty Acyls	Fatty acids and conjugates			49.9	54.4	M+FA-H	C9H12O4	-2.72038
4.98_377.1830m/z	377.183	4.97768	neg	Tryptophyl-Lysine	HMDB0029088	Organic acids and derivatives	Carboxylic acids and derivatives	Amino acids, peptides, and analogues			49.9	58.2	M+FA-H	C17H24N4O3	-0.113421
5.20_189.0759m/z	189.076	5.19948	neg	6-(2-Hydroxyethoxy)-6-oxohexanoic acid	HMDB0061681	Lipids and lipid-like molecules	Fatty Acyls	Fatty acids and conjugates			49.9	56.5	M-H	C8H14O5	-4.75006
6.09_203.1177m/z	203.118	6.09383	pos	N-Methyl-1H-indole-3-propanamide	HMDB0032756	Organoheterocyclic compounds	Indoles and derivatives	Tryptamines and derivatives			49.9	54.1	M+H	C12H14N2O	-1.14705
6.34_491.2634m/z	491.263	6.3426	pos	Lucidenic acid J	90960	Lipids and lipid-like molecules	Prenol lipids	Triterpenoids			49.9	56.9	M+H	C27H38O8	-1.20114
15.13_175.1229m/z	175.123	15.1311	pos	2-Butyl-1H-benzimidazole	HMDB0033755	Organoheterocyclic compounds	Benzimidazoles	Unclassified			49.8	52.8	M+H	C11H14N2	-0.561453
2.73_229.1545m/z	229.154	2.7306	pos	Isoleucylproline	HMDB0011174	Organic acids and derivatives	Carboxylic acids and derivatives	Amino acids, peptides, and analogues			49.8	52.7	M+H	C11H20N2O3	-0.887646
4.12_190.0535m/z	190.053	4.12402	neg	N-Acetyl-DL-methionine	62466	Unclassified	Unclassified	Unclassified			49.8	58.5	M-H	C7H13NO3S	-4.56146
6.22_308.1258n	307.119	6.22298	neg	8-Acetylegelolide	HMDB0037772	Organoheterocyclic compounds	Cycloheptafurans	Unclassified			49.8	53.1	M-H, M+FA-H, 2M-H	C16H20O6	-0.589513
6.67_492.2509n	493.258	6.6693	pos	Amorisin	LMPK12140399	Lipids and lipid-like molecules	Polyketides	Flavonoids			49.8	56.9	M+H-H2O, M+H	C30H36O6	-0.590534
7.05_543.2582m/z	543.258	7.0522	pos	rac-4-Hydroxy-4-O-(beta-D-glucuronide)-all-trans-retinyl acetate	HMDB0060141	Lipids and lipid-like molecules	Prenol lipids	Terpene glycosides			49.8	60.6	M+Na	C28H40O9	3.34087
9.81_501.3227m/z	501.323	9.81367	neg	Cucurbitacin P	LMST01010114	Lipids and lipid-like molecules	Sterol Lipids	Sterols		C08804	49.8	56.7	M-H2O-H	C30H48O7	1.05083
9.83_327.2177m/z	327.218	9.82958	neg	9S,10S,11R-trihydroxy-12Z,15Z-octadecadienoic acid	LMFA02000021	Lipids and lipid-like molecules	Fatty Acyls	Octadecanoids			49.8	53.9	M-H	C18H32O5	-0.101957
0.63_189.1597m/z	189.16	0.626217	pos	Gabapentin	HMDB0005015	Organic acids and derivatives	Carboxylic acids and derivatives	Amino acids, peptides, and analogues			49.7	51.9	M+NH4	C9H17NO2	-0.528787
10.96_324.2296n	325.237	10.9613	pos	methyl-10-hydroperoxy-8E,12Z,15Z-octadecatrienoate	74463	Lipids and lipid-like molecules	Fatty Acyls	Fatty Acids and Conjugates			49.7	56.4	M+H-H2O, M+H, M+Na	C19H32O4	-1.45515
11.65_457.3672m/z	457.367	11.6514	pos	Oxyallobetulin	90571	Lipids and lipid-like molecules	Prenol lipids	Triterpenoids			49.7	54.8	M+H	C30H48O3	-0.90161
4.49_246.1700m/z	246.17	4.4927	pos	2-Methylbutyroylcarnitine	HMDB0000378	Lipids and lipid-like molecules	Fatty Acyls	Fatty acid esters	***		49.7	54.7	M+H	C12H23NO4	-0.109062
4.54_383.0621m/z	383.062	4.54182	neg	AICAR	HMDB0001517	Nucleosides, nucleotides, and analogues	Imidazole ribonucleosides and ribonucleotides	1-ribosyl-imidazolecarboxamides	**	C04677	49.7	56.7	M+FA-H	C9H15N4O8P	3.26924
5.47_217.1075m/z	217.107	5.46718	neg	9-hydroxy-5Z-nonenoic acid	LMFA01050232	Lipids and lipid-like molecules	Fatty Acyls	Fatty Acids and Conjugates			49.7	53.8	M+FA-H	C9H16O3	-3.91348
6.83_376.1880n	359.185	6.82508	pos	16&alpha;-hydroxyprednisolone	HMDB0061016	Lipids and lipid-like molecules	Steroids and steroid derivatives	Hydroxysteroids			49.7	53.3	M+H, M+NH4, M+K, M+H-H2O	C21H28O6	-1.50617
9.81_547.3281m/z	547.328	9.81367	neg	Medicagenic acid	LMPR0106150034	Lipids and lipid-like molecules	Prenol lipids	Triterpenoids			49.7	51.6	M+FA-H	C30H46O6	0.880975
0.65_214.0478m/z	214.048	0.650833	neg	sn-glycero-3-Phosphoethanolamine	HMDB0059660	Lipids and lipid-like molecules	Glycerophospholipids	Glycerophosphoethanolamines			49.6	54.4	M-H	C5H14NO6P	-3.57476
0.73_231.0140m/z	231.014	0.734433	neg	3-Fumarylpyruvate	HMDB0060371	Organic acids and derivatives	Keto acids and derivatives	Medium-chain keto acids and derivatives	**	C02514	49.6	54.6	M+FA-H	C7H6O6	-3.18009
12.34_495.3465m/z	495.346	12.338	pos	Ganoderic acid X	HMDB0035332	Lipids and lipid-like molecules	Prenol lipids	Triterpenoids			49.6	79.5	M+H-H2O	C32H48O5	-0.846807
4.84_266.1385m/z	266.139	4.84343	pos	Prenyl cis-caffeate	HMDB0041140	Phenylpropanoids and polyketides	Cinnamic acids and derivatives	Hydroxycinnamic acids and derivatives		C10487	49.6	52	M+NH4	C14H16O4	-0.55986
5.53_274.1662m/z	274.166	5.5341	neg	Serratamic acid	LMFA00000002	Lipids and lipid-like molecules	Fatty Acyls	Other Fatty Acyls			49.6	55.3	M-H	C13H25NO5	0.597489
6.34_390.2843m/z	390.284	6.3426	pos	8,8a-Deoxyoleandolide	LMPK04000030	Lipids and lipid-like molecules	Polyketides	Macrolides and lactone polyketides	**	C11989	49.6	53.9	M+NH4	C20H36O6	-1.94165
6.67_415.2125m/z	415.213	6.66515	neg	Citreoviridin D	HMDB0030522	Organoheterocyclic compounds	Pyrans	Pyranones and derivatives			49.6	54.6	M-H	C24H32O6	-0.169557
1.03_234.0759m/z	234.076	1.02935	pos	N-Carboxyacetyl-D-phenylalanine	HMDB0039102	Organic acids and derivatives	Carboxylic acids and derivatives	Amino acids, peptides, and analogues			49.5	53.7	M+H-H2O	C12H13NO5	-0.777525
10.38_614.3094n	613.302	10.3806	neg	Harderoporphyrinogen	HMDB0002160	Organoheterocyclic compounds	Tetrapyrroles and derivatives	Porphyrins			49.5	53.4	M-H, M+FA-H	C35H42N4O6	-1.70482
10.59_299.2017m/z	299.202	10.5863	neg	5-KETE	HMDB0010217	Lipids and lipid-like molecules	Fatty Acyls	Fatty acids and conjugates	**	C14732	49.5	51.8	M-H2O-H	C20H30O3	0.135845
12.12_809.5208m/z	809.521	12.1205	neg	PC(DiMe(9,3)/DiMe(9,3))	HMDB0061420	Lipids and lipid-like molecules	Glycerophospholipids	Glycerophosphocholines			49.5	53.4	M-H	C44H77NO10P+	-0.535198
15.77_150.1277m/z	150.128	15.7668	pos	2,6-Diethylaniline	HMDB0032782	Benzenoids	Benzene and substituted derivatives	Aniline and substituted anilines		C11001	49.5	49.5	M+H	C10H15N	-0.457704
2.02_272.1602m/z	272.16	2.02058	pos	Pyrraline	HMDB0033143	Organic acids and derivatives	Carboxylic acids and derivatives	Amino acids, peptides, and analogues			49.5	56.4	M+NH4	C12H18N2O4	-0.942042
5.43_288.1454m/z	288.145	5.43407	neg	N-(3-hydroxy-octanoyl)-homoserine lactone	LMFA08030036	Lipids and lipid-like molecules	Fatty Acyls	Fatty amides			49.5	51.9	M+FA-H	C12H21NO4	0.509073
6.43_308.1255n	291.122	6.42787	pos	Mono-(2-ethyl-5-carboxypentyl) phthalate	HMDB0094647	Benzenoids	Benzene and substituted derivatives	Benzoic acids and derivatives			49.5	53	M+H-H2O, M+Na, M+H	C16H20O6	-1.44303
8.03_327.2175m/z	327.218	8.02617	neg	9-epi-9-F1t-PhytoP	LMFA02030011	Lipids and lipid-like molecules	Fatty Acyls	Octadecanoids			49.5	52.9	M-H	C18H32O5	-0.578209
0.72_244.0691n	243.062	0.720533	neg	Pseudouridine	HMDB0000767	Nucleosides, nucleotides, and analogues	Nucleoside and nucleotide analogues	Unclassified	**	C02067	49.4	51.7	M-H, M+FA-H	C9H12N2O6	-1.9773
10.05_455.3518m/z	455.352	10.0544	pos	Ganoderiol E	HMDB0037779	Lipids and lipid-like molecules	Prenol lipids	Triterpenoids			49.4	75.9	M+H-H2O	C30H48O4	-0.278154
10.90_360.1937n	359.186	10.8987	neg	19-Oic-deoxycorticosterone	HMDB0012613	Lipids and lipid-like molecules	Steroids and steroid derivatives	Hydroxysteroids			49.4	50.5	M-H, M+FA-H, 2M-H	C21H28O5	0.20576
12.65_248.2138n	249.221	12.6499	pos	8Z,11Z,14Z-heptadecatrienal	LMFA06000111	Lipids and lipid-like molecules	Fatty Acyls	Fatty aldehydes			49.4	52.7	M+H-H2O, M+H	C17H28O	-1.01737
4.91_196.1333m/z	196.133	4.91355	pos	2-nonenoylglycine	HMDB0094807	Organic acids and derivatives	Carboxylic acids and derivatives	Amino acids, peptides, and analogues			49.4	52.2	M+H-H2O	C11H19NO3	0.434943
6.32_478.2932n	523.291	6.32323	neg	25-Acetylvulgaroside	HMDB0041365	Lipids and lipid-like molecules	Prenol lipids	Sesterterpenoids			49.4	49.6	M-H, M+FA-H	C27H42O7	0.365727
6.70_378.2036n	361.2	6.69772	pos	11-Dihydro-12-norneoquassin	HMDB0036889	Lipids and lipid-like molecules	Prenol lipids	Polyprenols			49.4	54.8	M+H-H2O, M+NH4, M+H	C21H30O6	-1.77514
7.89_496.2821n	497.289	7.89185	pos	Anabsinthin	HMDB0036415	Lipids and lipid-like molecules	Prenol lipids	Sesterterpenoids			49.4	52.1	M+H-H2O, M+H	C30H40O6	-0.757546
9.07_514.2571n	513.25	9.07103	neg	Lucidenic acid D2	HMDB0036435	Lipids and lipid-like molecules	Prenol lipids	Triterpenoids			49.4	50.1	M-H, M+FA-H	C29H38O8	0.759911
0.70_118.1228m/z	118.123	0.6956	pos	3Z-Hexen-3-ol	LMFA05000464	Lipids and lipid-like molecules	Fatty Acyls	Fatty alcohols			49.3	49.7	M+NH4	C6H12O	1.68345
0.88_204.0866m/z	204.087	0.875617	pos	N-Acetylmannosamine	HMDB0001129	Organic oxygen compounds	Organooxygen compounds	Carbohydrates and carbohydrate conjugates	**	C00645	49.3	54.1	M+H-H2O	C8H15NO6	-0.387265
1.18_137.0458m/z	137.046	1.18193	pos	Hypoxanthine	83	Organoheterocyclic compounds	Imidazopyrimidines	Purines and purine derivatives	**	C00262	49.3	52	M+H	C5H4N4O	-0.00854903
4.42_286.1760m/z	286.176	4.4228	pos	Leu-Gly-Pro	65659	Unclassified	Unclassified	Unclassified			49.3	51.5	M+H	C13H23N3O4	-0.613857
5.53_291.0987m/z	291.099	5.5341	neg	N-acetyltryptophan	HMDB0013713	Organic acids and derivatives	Carboxylic acids and derivatives	Amino acids, peptides, and analogues			49.3	49.1	M+FA-H	C13H14N2O3	0.0587631
5.62_323.2093n	324.217	5.61508	pos	N-Jasmonoylisoleucine	HMDB0029391	Organic acids and derivatives	Carboxylic acids and derivatives	Amino acids, peptides, and analogues		C18699	49.3	51.6	M+H-H2O, M+H	C18H29NO4	-1.12496
7.16_394.1992n	393.192	7.15525	neg	Secoeremopetasitolide B	HMDB0041363	Lipids and lipid-like molecules	Prenol lipids	Terpene lactones			49.3	50.4	M-H, 2M-H	C21H30O7	0.0989793
7.72_284.1620n	267.159	7.72123	pos	Dihydroartemisinin (DHA)	HMDB0061088	Organic oxygen compounds	Organooxygen compounds	Carbohydrates and carbohydrate conjugates			49.3	54.1	M+H-H2O, M+Na, M+H	C15H24O5	-1.4638
8.50_404.2427m/z	404.243	8.50395	pos	17-phenyl-18,19,20-trinor-prostaglandin E2	HMDB0062612	Lipids and lipid-like molecules	Fatty Acyls	Eicosanoids			49.3	53.5	M+NH4	C23H30O5	-1.08212
0.68_225.0609m/z	225.061	0.67865	neg	Beta-D-Glucose	HMDB0000516	Organic oxygen compounds	Organooxygen compounds	Carbohydrates and carbohydrate conjugates	**	C00221	49.2	52.4	M+FA-H	C6H12O6	-3.68078
10.73_486.3347n	485.327	10.7284	neg	Glabric acid	HMDB0034689	Lipids and lipid-like molecules	Prenol lipids	Triterpenoids			49.2	49.8	M-H, 2M-H	C30H46O5	0.286711
12.35_806.4957n	824.53	12.3522	pos	PI(12:0/20:2(11Z,14Z))	80050	Lipids and lipid-like molecules	Glycerophospholipids	Glycerophosphoinositols			49.2	66.1	M+H, M+NH4, M+Na	C41H75O13P	1.41209
15.13_638.4984m/z	638.498	15.1311	pos	Mosinone A	HMDB0031228	Lipids and lipid-like molecules	Fatty Acyls	Fatty alcohols			49.2	50.8	M+NH4	C37H64O7	-0.958706
4.99_615.3359m/z	615.336	4.9939	neg	Goshonoside F6	HMDB0038542	Lipids and lipid-like molecules	Prenol lipids	Terpene glycosides			49.2	55.6	M-H	C31H52O12	-4.46104
5.94_290.1152n	273.112	5.9435	pos	5-O-Methylvisamminol	LMPK13110002	Lipids and lipid-like molecules	Polyketides	Aromatic polyketides		C09016	49.2	51	M+H-H2O, M+Na	C16H18O5	-0.88332
6.08_348.1436m/z	348.144	6.07982	pos	Aflatoxin B1 dialcohol	HMDB0011672	Organoheterocyclic compounds	Naphthofurans	Unclassified			49.2	51.7	M+NH4	C18H18O6	-1.73264
0.11_401.2331m/z	401.233	0.108433	neg	Lucidone A	HMDB0035844	Lipids and lipid-like molecules	Prenol lipids	Sesquiterpenoids			49.1	70	M-H	C24H34O5	-0.566884
0.62_606.0745m/z	606.074	0.6229	neg	Uridine diphosphate-N-acetylgalactosamine	HMDB0000304	Nucleosides, nucleotides, and analogues	Pyrimidine nucleotides	Pyrimidine nucleotide sugars	**	C00203	49.1	57.6	M-H	C17H27N3O17P2	0.258839
0.66_258.0382m/z	258.038	0.664717	neg	Glucosamine-1P	HMDB0001109	Organic oxygen compounds	Organooxygen compounds	Carbohydrates and carbohydrate conjugates			49.1	51.2	M-H	C6H14NO8P	-0.830478
0.67_104.1073m/z	104.107	0.667883	pos	Choline	56	Organic nitrogen compounds	Organonitrogen compounds	Quaternary ammonium salts	**	C00114	49.1	54.8	M+H	C5H13NO	3.25819
11.23_486.3785m/z	486.379	11.2289	pos	(25S)-5alpha-cholestan-3beta,6alpha,8beta,15alpha,16beat,26-hexol	LMST01010325	Unclassified	Unclassified	Unclassified			49.1	51.2	M+NH4	C27H48O6	-0.812514
11.82_570.3552n	588.389	11.821	pos	Ganodermic acid P2	HMDB0035292	Lipids and lipid-like molecules	Prenol lipids	Triterpenoids			49.1	50.3	M+NH4, M+K, M+Na	C34H50O7	-0.851984
11.99_336.2298n	337.237	11.9911	pos	5,20-DiHETE	HMDB0062614	Lipids and lipid-like molecules	Fatty Acyls	Eicosanoids			49.1	50.7	M+H, M+Na, M+H-H2O	C20H32O4	-0.767465
13.77_371.1008m/z	371.101	13.7714	pos	Zopiclone	HMDB0015329	Organoheterocyclic compounds	Pyrrolopyrazines	Cyclopyrrolones			49.1	68.7	M+H-H2O	C17H17ClN6O3	-2.46366
2.66_231.1345m/z	231.134	2.65965	neg	Threoninyl-Leucine	HMDB0029065	Organic acids and derivatives	Carboxylic acids and derivatives	Amino acids, peptides, and analogues			49.1	50.7	M-H	C10H20N2O4	-2.41266
2.81_259.1297m/z	259.13	2.80572	neg	Glutamylisoleucine	HMDB0028822	Organic acids and derivatives	Carboxylic acids and derivatives	Amino acids, peptides, and analogues			49.1	48.4	M-H	C11H20N2O5	-0.800819
4.01_235.1084m/z	235.108	4.0057	neg	Alanyl-Phenylalanine	HMDB0028694	Organic acids and derivatives	Carboxylic acids and derivatives	Amino acids, peptides, and analogues			49.1	50.3	M-H	C12H16N2O3	-1.82898
5.02_227.0192m/z	227.019	5.02383	neg	2-oxo-3-(2,3,4,5-tetrahydroxyphenyl)propanoic acid	HMDB0125223	Lipids and lipid-like molecules	Prenol lipids	Quinone and hydroquinone lipids			49.1	51.4	M-H	C9H8O7	-2.3152
5.87_186.1078n	204.142	5.8656	pos	cis- and trans-L-Mercapto-p-menthan-3-one	HMDB0032205	Lipids and lipid-like molecules	Prenol lipids	Monoterpenoids			49.1	49.7	M+H, M+NH4	C10H18OS	-0.293247
1.11_212.1160n	213.123	1.11252	pos	L-prolyl-L-proline	HMDB0011180	Organic acids and derivatives	Carboxylic acids and derivatives	Amino acids, peptides, and analogues			49	48.6	M+H, M+NH4	C10H16N2O3	-0.620529
11.19_323.2227m/z	323.223	11.191	neg	TOFA	34518	Unclassified	Unclassified	Unclassified			49	49.3	M-H	C19H32O4	-0.232069
11.26_337.2385m/z	337.239	11.2636	neg	12-epi Leukotriene B3	45638	Unclassified	Unclassified	Unclassified			49	50.6	M-H	C20H34O4	0.336115
11.82_511.3418m/z	511.342	11.821	pos	Centellasapogenol A	HMDB0036311	Lipids and lipid-like molecules	Prenol lipids	Triterpenoids			49	62	M+Na	C30H48O5	4.90345
13.05_315.2315m/z	315.231	13.0474	pos	14-methyl-20,14-retro-retinoic acid	LMPR01090033	Lipids and lipid-like molecules	Prenol lipids	Isoprenoids			49	49.4	M+H	C21H30O2	-1.17661
15.67_164.1433m/z	164.143	15.6677	pos	4-Hexyl-2,5-dimethyloxazole	HMDB0037890	Organoheterocyclic compounds	Azoles	Oxazoles			49	48.8	M+H-H2O	C11H19NO	-0.386268
2.65_237.1231m/z	237.123	2.6473	pos	L-Furosine	HMDB0029390	Organic acids and derivatives	Carboxylic acids and derivatives	Amino acids, peptides, and analogues			49	49	M+H-H2O	C12H18N2O4	-0.993897
4.86_239.0194m/z	239.019	4.86387	neg	4,6,7-trihydroxy-2H-chromen-2-one	HMDB0136659	Phenylpropanoids and polyketides	Coumarins and derivatives	Hydroxycoumarins			49	50.3	M+FA-H	C9H6O5	-1.70706
5.02_183.0289m/z	183.029	5.02383	neg	Ethyl aconitate	HMDB0040275	Organic acids and derivatives	Carboxylic acids and derivatives	Tricarboxylic acids and derivatives			49	53.5	M-H2O-H	C8H10O6	-4.73399
5.48_294.1699m/z	294.17	5.48083	pos	Acetylpterosin C	HMDB0030764	Benzenoids	Indanes	Indanones			49	48.2	M+NH4	C16H20O4	-0.310748
6.22_243.1234m/z	243.123	6.22298	neg	Polyethylene, oxidized	HMDB0032472	Organic acids and derivatives	Keto acids and derivatives	Medium-chain keto acids and derivatives			49	50.6	M-H	C12H20O5	-1.79442
6.71_487.2336m/z	487.234	6.70815	neg	PG(13:0/0:0)	LMGP04050007	Lipids and lipid-like molecules	Glycerophospholipids	Glycerophosphoglycerols			49	55.2	M+FA-H	C19H39O9P	4.99783
7.20_462.2980n	507.296	7.19783	neg	3-dehydroecdysone	LMST01010172	Lipids and lipid-like molecules	Sterol Lipids	Sterols		C02513	49	47.7	M+FA-H, 2M-H, M-H	C27H42O6	-0.341812
7.58_306.1099n	307.117	7.57825	pos	6-O-Desmethyl-mycophenolic acid	HMDB0060788	Benzenoids	Benzene and substituted derivatives	Benzoic acids and derivatives			49	50.5	M+H-H2O, M+H	C16H18O6	-1.49113
12.93_408.3022n	409.31	12.934	pos	4Z,7Z,10Z,13Z,16Z,19Z,22Z,25Z-octacosaoctaenoic acid	LMFA01030811	Lipids and lipid-like molecules	Fatty Acyls	Fatty Acids and Conjugates			48.9	57	M+H-H2O, M+H	C28H40O2	-1.66614
3.88_231.1701m/z	231.17	3.87813	pos	8-nonenoylglycine	HMDB0094813	Organic acids and derivatives	Carboxylic acids and derivatives	Amino acids, peptides, and analogues			48.9	47.7	M+NH4	C11H19NO3	-0.88294
5.76_204.0866m/z	204.087	5.76192	pos	N-Acetylgalactosamine	HMDB0000212	Organic oxygen compounds	Organooxygen compounds	Carbohydrates and carbohydrate conjugates		C01074	48.9	52.7	M+H-H2O	C8H15NO6	-0.257174
1.14_247.1286m/z	247.129	1.14028	pos	Isoleucyl-Aspartate	85809	Organic acids and derivatives	Carboxylic acids and derivatives	Amino acids, peptides, and analogues			48.8	47.8	M+H	C10H18N2O5	-1.04655
1.30_259.1298m/z	259.13	1.29717	neg	gamma-Glutamylisoleucine	HMDB0011170	Organic acids and derivatives	Carboxylic acids and derivatives	Amino acids, peptides, and analogues			48.8	47.5	M-H	C11H20N2O5	-0.617702
11.17_574.4590n	557.456	11.1725	pos	DG(15:0/18:4(6Z,9Z,12Z,15Z)/0:0)	HMDB0007077	Lipids and lipid-like molecules	Fatty Acyls	Lineolic acids and derivatives			48.8	50.6	M+H-H2O, M+H	C36H62O5	-1.26341
12.48_352.2609n	335.258	12.4804	pos	MG(0:0/18:3(9Z,12Z,15Z)/0:0)	HMDB0011540	Lipids and lipid-like molecules	Fatty Acyls	Lineolic acids and derivatives			48.8	49.5	M+H-H2O, M+Na	C21H36O4	-1.36545
2.01_120.0810m/z	120.081	2.00665	pos	2-Hydroxyphenethylamine	HMDB0001065	Organic nitrogen compounds	Organonitrogen compounds	Amines		C02735	48.8	54.4	M+H-H2O	C8H11NO	1.44864
2.01_148.0525n	166.086	2.00665	pos	Cinnamic acid	HMDB0000567	Phenylpropanoids and polyketides	Cinnamic acids and derivatives	Cinnamic acids		C10438	48.8	46.1	M+H-H2O, M+NH4, M+H	C9H8O2	0.71179
3.58_214.1568n	253.118	3.5849	pos	3R-hydroxy-5Z-dodecenoic acid	LMFA01050254	Lipids and lipid-like molecules	Fatty Acyls	Fatty Acids and Conjugates			48.8	46.1	M+H, M+K	C12H22O3	-0.509903
8.40_1031.6106m/z	1031.61	8.40023	neg	Probucol	HMDB0015537	Benzenoids	Benzene and substituted derivatives	Phenylpropanes		C07373	48.8	65.9	2M-H	C31H48O2S2	-1.23015
9.80_487.2471m/z	487.247	9.79742	pos	PG(18:4(6Z,9Z,12Z,15Z)/0:0)	LMGP04050021	Lipids and lipid-like molecules	Glycerophospholipids	Glycerophosphoglycerols			48.8	51.5	M+H-H2O	C24H41O9P	3.19209
1.40_189.1233m/z	189.123	1.40445	pos	Leucyl-Glycine	85833	Organic acids and derivatives	Carboxylic acids and derivatives	Amino acids, peptides, and analogues			48.7	53.3	M+H	C8H16N2O3	-0.181385
1.67_359.2395m/z	359.24	1.67045	pos	Kinetensin 1-3	HMDB0012983	Organic acids and derivatives	Carboxylic acids and derivatives	Amino acids, peptides, and analogues			48.7	51.2	M+H	C15H30N6O4	-1.6662
10.11_254.2244n	272.258	10.114	pos	cis-9-palmitoleic acid	LMFA01030056	Lipids and lipid-like molecules	Fatty Acyls	Fatty acids and conjugates	**	C08362	48.7	49.1	M+H, M+NH4	C16H30O2	-0.770804
10.24_208.1825n	209.19	10.2429	pos	2-Cyclotetradecen-1-one	HMDB0039884	Organic oxygen compounds	Organooxygen compounds	Carbonyl compounds			48.7	47.6	M+H-H2O, M+H	C14H24O	-0.874144
10.81_342.1831n	343.19	10.8061	pos	Acitretin Ro 23-4750	626	Unclassified	Unclassified	Unclassified			48.7	47.2	M+H, M+Na, M+H-H2O	C21H26O4	0.0646712
10.85_456.3315m/z	456.332	10.8483	pos	3beta-(3-methyl-butanoyloxy)-villanovane-13alpha,17-diol	LMPR0104150002	Lipids and lipid-like molecules	Prenol lipids	Isoprenoids			48.7	50.1	M+NH4	C25H42O6	-0.954006
13.24_605.4425m/z	605.443	13.2382	neg	DG(14:1(9Z)/18:3(9Z,12Z,15Z)/0:0)	HMDB0007047	Lipids and lipid-like molecules	Fatty Acyls	Lineolic acids and derivatives			48.7	50.6	M+FA-H	C35H60O5	0.459795
2.81_153.0182m/z	153.018	2.80572	neg	2,6-Dihydroxybenzoic acid	HMDB0013676	Benzenoids	Benzene and substituted derivatives	Benzoic acids and derivatives	***		48.7	57.6	M-H	C7H6O4	-7.62413
6.35_343.2123m/z	343.212	6.35183	neg	delta10-13-PhytoF	LMFA02040001	Lipids and lipid-like molecules	Fatty Acyls	Octadecanoids			48.7	50.1	M-H	C18H32O6	-0.940668
7.12_545.2738m/z	545.274	7.12337	pos	Physangulide	HMDB0037381	Lipids and lipid-like molecules	Steroids and steroid derivatives	Steroid lactones			48.7	52.7	M+Na	C28H42O9	3.27192
7.87_522.3006m/z	522.301	7.86825	neg	LysoPC(20:5(5Z,8Z,11Z,14Z,17Z))	HMDB0010397	Lipids and lipid-like molecules	Glycerophospholipids	Glycerophosphocholines	**	C04230	48.7	51.3	M-H2O-H	C28H48NO7P	2.94975
1.56_294.1810m/z	294.181	1.5575	pos	Phenylalanyl-Lysine	85900	Organic acids and derivatives	Carboxylic acids and derivatives	Amino acids, peptides, and analogues			48.6	49.1	M+H	C15H23N3O3	-0.665636
2.65_120.0810m/z	120.081	2.6473	pos	m-Tyramine	HMDB0004989	Benzenoids	Benzene and substituted derivatives	Phenethylamines			48.6	47.9	M+H-H2O	C8H11NO	1.32582
4.49_120.0810m/z	120.081	4.4927	pos	Tyramine	HMDB0000306	Benzenoids	Benzene and substituted derivatives	Phenethylamines	**	C00483	48.6	51.3	M+H-H2O	C8H11NO	1.9608
4.89_247.1652m/z	247.165	4.88548	pos	N-(3-hydroxy-heptanoyl)-homoserine lactone	LMFA08030034	Lipids and lipid-like molecules	Fatty Acyls	Fatty amides			48.6	46.4	M+NH4	C11H19NO4	-0.243381
9.29_500.3141n	499.307	9.28985	neg	Ganoderic acid beta	HMDB0033234	Lipids and lipid-like molecules	Prenol lipids	Triterpenoids			48.6	46.4	M-H, 2M-H, M+FA-H	C30H44O6	0.563239
1.29_261.1443m/z	261.144	1.29313	pos	Isoleucyl-Glutamate	HMDB0028906	Organic acids and derivatives	Carboxylic acids and derivatives	Amino acids, peptides, and analogues			48.5	47	M+H	C11H20N2O5	-0.767426
1.57_253.1181m/z	253.118	1.57185	pos	Phenylalanyl-Serine	85902	Organic acids and derivatives	Carboxylic acids and derivatives	Amino acids, peptides, and analogues			48.5	46.4	M+H	C12H16N2O4	-0.690274
4.51_211.0241m/z	211.024	4.50782	neg	3,4-Methylenedioxybenzoic acid	HMDB0032613	Organoheterocyclic compounds	Benzodioxoles	Unclassified			48.5	48.5	M+FA-H	C8H6O4	-4.05447
4.93_328.2229m/z	328.223	4.92757	pos	DIPROTIN B	44661	Unclassified	Unclassified	Unclassified			48.5	47.1	M+H	C16H29N3O4	-0.453346
4.98_321.0979m/z	321.098	4.97768	neg	8-(2,4-dihydroxy-3-methylidenebutyl)-7-methoxy-2H-chromen-2-one	HMDB0132702	Phenylpropanoids and polyketides	Coumarins and derivatives	Unclassified			48.5	45.7	M+FA-H	C15H16O5	-0.318666
5.84_235.1803m/z	235.18	5.83613	pos	Lidocaine	995	Benzenoids	Benzene and substituted derivatives	Xylenes		C07073	48.5	50.7	M+H	C14H22N2O	-1.01475
7.21_462.2975n	445.294	7.20847	pos	2-dehydroecdysone	LMST01010180	Lipids and lipid-like molecules	Sterol Lipids	Sterols			48.5	49.1	M+H-H2O, M+H	C27H42O6	-1.39869
8.26_537.2829m/z	537.283	8.26137	pos	Ganosporelactone B	HMDB0036403	Lipids and lipid-like molecules	Steroids and steroid derivatives	Steroid lactones			48.5	49.9	M+Na	C30H42O7	1.21092
8.36_572.2980n	555.295	8.36125	pos	1-hexadecanoyl-sn--glycero-3-phospho-D-myo-inositol	LMGP02060006	Lipids and lipid-like molecules	Glycerophospholipids	Glycerophosphoinositols			48.5	52.1	M+H-H2O, M+Na	C25H49O12P	3.21957
8.81_329.2331m/z	329.233	8.81435	neg	9,10,13-TriHOME(11)	LMFA02000168	Lipids and lipid-like molecules	Fatty Acyls	Octadecanoids			48.5	47.2	M-H	C18H34O5	-0.647926
9.23_545.2314m/z	545.231	9.23258	neg	Physagulin B	HMDB0041048	Lipids and lipid-like molecules	Steroids and steroid derivatives	Steroid lactones			48.5	50.8	M-H	C30H39ClO7	0.384392
9.43_637.2631m/z	637.263	9.4339	neg	PI(18:4(6Z,9Z,12Z,15Z)/0:0)	LMGP06050017	Lipids and lipid-like molecules	Glycerophospholipids	Glycerophosphoinositols			48.5	47	M+FA-H	C27H45O12P	0.0886465
0.64_333.0592m/z	333.059	0.63695	neg	1-(sn-Glycero-3-phospho)-1D-myo-inositol	HMDB0011649	Lipids and lipid-like molecules	Glycerophospholipids	Glycerophosphoinositols		C01225	48.4	45.4	M-H	C9H19O11P	-0.127014
1.11_268.1527n	269.161	1.11252	pos	Histidinyl-Isoleucine	85794	Organic acids and derivatives	Carboxylic acids and derivatives	Amino acids, peptides, and analogues			48.4	49.6	M+H-H2O, M+H	C12H20N4O3	-3.2353
10.03_553.2808m/z	553.281	10.0289	neg	POV-PA	LMGP20070015	Lipids and lipid-like molecules	Glycerophospholipids	Oxidized glycerophospholipids			48.4	55.3	M+FA-H	C24H45O9P	4.84125
10.79_830.5557m/z	830.556	10.7852	neg	PS(P-20:0/17:2(9Z,12Z))	LMGP03030066	Lipids and lipid-like molecules	Glycerophospholipids	Glycerophosphoserines			48.4	50.6	M+FA-H	C43H80NO9P	0.534713
14.55_125.0843n	126.091	14.5497	pos	6-Acetyl-1,2,3,4-tetrahydropyridine	HMDB0030345	Organoheterocyclic compounds	Pyridines and derivatives	Hydropyridines			48.4	46	M+H-H2O, M+H	C7H11NO	2.26214
2.34_217.1187m/z	217.119	2.34038	neg	Pantothenamide	HMDB0041313	Organic acids and derivatives	Carboxylic acids and derivatives	Amino acids, peptides, and analogues			48.4	48	M-H	C9H18N2O4	-3.20425
5.74_273.0769m/z	273.077	5.74488	neg	5,6-Dihydro-5-hydroxy-6-methyl-2H-pyran-2-one	HMDB0034270	Phenylpropanoids and polyketides	Kavalactones	Unclassified		C09925	48.4	44.7	M+FA-H	C14H12O3	0.357476
0.60_129.0790n	147.113	0.598517	pos	L-Pipecolic acid	HMDB0000716	Organic acids and derivatives	Carboxylic acids and derivatives	Amino acids, peptides, and analogues	***	C00408	48.3	45.5	M+H, M+NH4	C6H11NO2	0.384816
10.67_458.3472m/z	458.347	10.6652	pos	O-(17-carboxyheptadecanoyl)carnitine	LMFA07070085	Lipids and lipid-like molecules	Fatty Acyls	Fatty esters			48.3	50.8	M+H	C25H47NO6	-0.974318
11.12_453.2858n	452.278	11.1159	neg	1-(2-methoxy-13-methyl-6Z-tetradecenyl)-sn-glycero-3-phosphoethanolamine	LMGP02060010	Lipids and lipid-like molecules	Glycerophospholipids	Glycerophosphoethanolamines			48.3	44	M-H, 2M-H	C21H44NO7P	0.479785
13.07_699.3881m/z	699.388	13.0733	neg	OKODA-PG	LMGP20060033	Lipids and lipid-like molecules	Glycerophospholipids	Oxidized glycerophospholipids			48.3	51.8	M-H2O-H	C36H63O12P	0.374396
5.47_629.3519m/z	629.352	5.46718	neg	Lyciumoside I	HMDB0039577	Lipids and lipid-like molecules	Prenol lipids	Terpene glycosides			48.3	54	M-H	C32H54O12	-3.66926
5.87_464.2553n	465.263	5.8656	pos	(-)-Jolkinol B	53683	Lipids and lipid-like molecules	Prenol lipids	Isoprenoids			48.3	51.2	M+H, M+Na, M+H-H2O	C29H36O5	-2.0833
6.09_231.1021m/z	231.102	6.09472	neg	(E)-2-Tridecene-4,6,8-triyn-1-ol	HMDB0030931	Lipids and lipid-like molecules	Fatty Acyls	Fatty alcohols			48.3	47	M+FA-H	C13H14O	-3.02711
9.53_559.3265m/z	559.326	9.52532	neg	Methyl (3b,11x)-3-Hydroxy-8-oxo-6-eremophilen-12-oate	HMDB0041229	Lipids and lipid-like molecules	Prenol lipids	Sesquiterpenoids			48.3	54.5	2M-H	C16H24O4	-2.09459
9.86_239.1285m/z	239.128	9.86262	neg	Cucujolide IV	LMFA07040036	Lipids and lipid-like molecules	Fatty Acyls	Fatty esters			48.3	45.7	M+FA-H	C12H18O2	-2.01489
0.85_198.0760m/z	198.076	0.84795	pos	2-Hydroxy-3-(3,4-dihydroxyphenyl)propanamide	93056	Benzenoids	Phenols	Benzenediols			48.2	46.6	M+H	C9H11NO4	-0.59716
1.10_166.0862m/z	166.086	1.09862	pos	2-amino-4'-hydroxy-Propiophenone	2018	Unclassified	Unclassified	Unclassified			48.2	46.3	M+H	C9H11NO2	-0.28068
11.16_485.3258m/z	485.326	11.1583	pos	24-Hydroxyglabrolide	90564	Lipids and lipid-like molecules	Prenol lipids	Triterpenoids			48.2	50.1	M+H	C30H44O5	-0.800208
12.11_753.4959m/z	753.496	12.1052	neg	MGDG(18:3(9Z,12Z,15Z)/18:4(6Z,9Z,12Z,15Z))	LMGL05010014	Lipids and lipid-like molecules	Glycerolipids	Glycosyldiradylglycerols			48.2	50.6	M-H2O-H	C45H72O10	1.54066
12.54_751.4791m/z	751.479	12.5379	neg	MGDG(16:3(7Z,10Z,13Z)/20:5(5Z,8Z,11Z,14Z,17Z))	LMGL05010018	Lipids and lipid-like molecules	Glycerolipids	Glycosyldiradylglycerols			48.2	55.4	M-H2O-H	C45H70O10	0.118881
4.83_205.0135m/z	205.013	4.83248	neg	6-hydroxy-1-oxo-1H-isochromene-3-carboxylic acid	HMDB0128624	Phenylpropanoids and polyketides	Isocoumarins and derivatives	Unclassified			48.2	48.1	M-H	C10H6O5	-3.80509
0.24_136.1252n	137.132	0.24435	pos	γ-Terpinene	41114	Hydrocarbons	Unsaturated hydrocarbons	Branched unsaturated hydrocarbons		C09900	48.1	41.9	M+H, M+NH4	C10H16	-0.347938
4.27_293.0781m/z	293.078	4.27292	neg	Hydroxynalidixic acid	HMDB0060826	Organoheterocyclic compounds	Diazanaphthalenes	Naphthyridines			48.1	44.5	M+FA-H	C12H12N2O4	0.867894
4.37_143.0735n	144.081	4.36712	pos	6-Methylquinoline	89006	Organoheterocyclic compounds	Quinolines and derivatives	Unclassified			48.1	51.3	M+H, M+NH4	C10H9N	0.292836
4.77_245.1859m/z	245.186	4.77347	pos	Leucyl-Isoleucine	HMDB0028932	Organic acids and derivatives	Carboxylic acids and derivatives	Amino acids, peptides, and analogues			48.1	43.4	M+H	C12H24N2O3	-0.284064
5.32_183.1017m/z	183.102	5.32323	neg	2-Ethylsuberic acid	HMDB0059708	Lipids and lipid-like molecules	Fatty Acyls	Fatty acids and conjugates			48.1	48	M-H2O-H	C10H18O4	-4.77889
6.42_343.0951m/z	343.095	6.42355	neg	8-Deoxy-11-hydroxy-13-chlorogrosheimin	HMDB0041037	Lipids and lipid-like molecules	Prenol lipids	Terpene lactones			48.1	67.8	M+FA-H	C15H19ClO4	-1.02992
9.37_589.2993m/z	589.299	9.36965	pos	Dinoflagellate luciferin	73308	Unclassified	Unclassified	Unclassified			48.1	50.3	M+H	C33H40N4O6	-4.73445
9.78_373.1656m/z	373.166	9.78173	neg	4-{1-hydroxy-3-[4-hydroxy-3-(3-methylbut-2-en-1-yl)phenyl]propyl}benzene-1,3-diol	HMDB0135889	Phenylpropanoids and polyketides	Linear 1,3-diarylpropanoids	Cinnamylphenols			48.1	44.3	M+FA-H	C20H24O4	-0.22788
12.47_621.4374m/z	621.437	12.4742	neg	Squamosinin A	HMDB0041429	Lipids and lipid-like molecules	Fatty Acyls	Fatty alcohols			48	51.9	M-H	C36H62O8	0.391363
4.66_263.0673m/z	263.067	4.65595	neg	2-{[hydroxy(1H-indol-3-yl)methylidene]amino}acetic acid	HMDB0134937	Organic acids and derivatives	Carboxylic acids and derivatives	Amino acids, peptides, and analogues			48	43.5	M+FA-H	C11H10N2O3	-0.39415
5.85_243.0875m/z	243.087	5.85088	pos	Lumichrome	64742	Unclassified	Unclassified	Unclassified	***		48	54.7	M+H	C12H10N4O2	-0.800465
5.98_345.2281m/z	345.228	5.98138	neg	9,10-dihydroxy-13-hydroperoxy-11-octadecenoic acid	LMFA02000160	Lipids and lipid-like molecules	Fatty Acyls	Octadecanoids			48	44.5	M-H	C18H34O6	-0.453568
8.83_492.2510n	493.258	8.83027	pos	Sophoraisoflavanone D	LMPK12050489	Lipids and lipid-like molecules	Polyketides	Flavonoids			48	46.9	M+H-H2O, M+H	C30H36O6	-0.447872
9.01_358.1775n	359.185	9.01438	pos	prednisone	2066	Lipids and lipid-like molecules	Steroids and steroid derivatives	Hydroxysteroids		C07370	48	46.2	M+H, M+K, M+Na	C21H26O5	-1.51863
1.31_129.0547m/z	129.055	1.30705	pos	Methyl 4-oxo-2-pentenoate	265043	Unclassified	Unclassified	Unclassified			47.9	43.3	M+H	C6H8O3	0.830765
1.34_251.0783m/z	251.078	1.33963	neg	Deoxyinosine	3383	Nucleosides, nucleotides, and analogues	Purine nucleosides	Purine 2'-deoxyribonucleosides	**	C05512	47.9	44.9	M-H	C10H12N4O4	-1.03813
11.98_807.5057m/z	807.506	11.981	neg	3alpha-Hydroxy-1,7-dioxo-5beta-cholan-24-oic Acid	LMST04010276	Unclassified	Unclassified	Unclassified			47.9	58.5	2M-H	C24H36O5	0.514468
4.17_274.1199m/z	274.12	4.1722	neg	Tryptophyl-Alanine	HMDB0029076	Organic acids and derivatives	Carboxylic acids and derivatives	Amino acids, peptides, and analogues			47.9	45.8	M-H	C14H17N3O3	0.511737
4.58_316.2230m/z	316.223	4.57673	pos	Val-Val-Val	HMDB0094676	Organic acids and derivatives	Carboxylic acids and derivatives	Amino acids, peptides, and analogues			47.9	44.4	M+H	C15H29N3O4	-0.308337
5.48_292.1555m/z	292.156	5.48353	neg	Meperidine	HMDB0014597	Organoheterocyclic compounds	Piperidines	Phenylpiperidines		C07128	47.9	41.8	M+FA-H	C15H21NO2	0.422613
5.96_432.2506n	415.247	5.95875	pos	Colupdox a	HMDB0039597	Organoheterocyclic compounds	Benzofurans	Unclassified			47.9	47	M+H-H2O, M+H	C25H36O6	-1.24918
6.24_456.2506n	457.258	6.24207	pos	PG(14:0/0:0)[U]	40873	Unclassified	Unclassified	Unclassified			47.9	48.6	M+H-H2O, M+H	C20H41O9P	3.99917
6.51_531.2961m/z	531.296	6.50857	neg	Arlatin	HMDB0035740	Lipids and lipid-like molecules	Prenol lipids	Terpene lactones			47.9	53.3	2M-H	C15H22O4	-0.400509
1.13_150.0409m/z	150.041	1.13045	neg	2-Amino-3-hydroxypropanoic acid	LMFA01100045	Organic acids and derivatives	Carboxylic acids and derivatives	Amino acids, peptides, and analogues	**	C00065	47.8	41.6	M+FA-H	C3H7NO3	1.05698
11.75_183.1379m/z	183.138	11.7503	pos	3-Hydroxy-2,8-dimethyl-1,7-dioxaspiro[5.5]undecane	LMPK09000029	Unclassified	Unclassified	Unclassified			47.8	43.9	M+H-H2O	C11H20O3	-0.250483
12.23_440.3659n	441.372	12.2342	pos	30:6(12Z,15Z,18Z,21Z,24Z,27Z)	LMFA01030840	Lipids and lipid-like molecules	Fatty Acyls	Fatty Acids and Conjugates			47.8	51.6	M+H-H2O, M+H	C30H48O2	1.10495
4.37_292.1304m/z	292.13	4.37102	neg	Glutaminylphenylalanine	HMDB0028804	Organic acids and derivatives	Carboxylic acids and derivatives	Amino acids, peptides, and analogues			47.8	46.6	M-H	C14H19N3O4	0.460681
5.74_317.0665m/z	317.067	5.74488	neg	Toralactone	HMDB0038549	Organoheterocyclic compounds	Naphthopyrans	Naphthopyranones		C17673	47.8	41.9	M+FA-H	C15H12O5	-0.519319
0.71_274.1870m/z	274.187	0.70945	pos	Valyl-Arginine	86013	Organic acids and derivatives	Carboxylic acids and derivatives	Amino acids, peptides, and analogues			47.7	44.7	M+H	C11H23N5O3	-1.20446
11.18_296.2351n	295.228	11.1767	neg	9(S)-HODE	45662	Lipids and lipid-like molecules	Fatty Acyls	Lineolic acids and derivatives		C14767	47.7	41.8	M-H, M+FA-H, M-H2O-H	C18H32O3	-0.189699
11.98_452.3286n	453.336	11.9769	pos	Tyromycic acid	HMDB0035888	Lipids and lipid-like molecules	Prenol lipids	Triterpenoids			47.7	46.8	M+H-H2O, M+H	C30H44O3	-1.00895
2.10_241.0350m/z	241.035	2.10348	neg	3-(3,4-dihydroxyphenyl)-2-oxopropanoic acid	HMDB0125373	Benzenoids	Benzene and substituted derivatives	Phenylpyruvic acid derivatives	**	C04045	47.7	42.4	M+FA-H	C9H8O5	-1.96448
2.48_258.1457m/z	258.146	2.48235	neg	Hydroxyprolyl-Lysine	HMDB0028868	Organic acids and derivatives	Carboxylic acids and derivatives	Amino acids, peptides, and analogues			47.7	43.1	M-H	C11H21N3O4	-0.804372
4.77_387.2250m/z	387.225	4.77425	neg	Tetraethylene glycol	HMDB0094708	Organic oxygen compounds	Organooxygen compounds	Ethers			47.7	50.6	2M-H	C8H18O5	3.71353
5.11_213.0762m/z	213.076	5.11273	neg	1-Ipomeanol	HMDB0030473	Organoheterocyclic compounds	Heteroaromatic compounds	Unclassified			47.7	44.3	M+FA-H	C9H12O3	-4.11057
8.30_472.2460n	471.239	8.29922	neg	catechin 3-dodecanoate	LMPK12020288	Lipids and lipid-like molecules	Polyketides	Flavonoids			47.7	45.1	M-H, M+FA-H	C27H36O7	-0.320632
9.16_356.1620n	357.169	9.15638	pos	1,2,3,4-Tetrahydro-1-[1-hydroxy-3-(4-hydroxyphenyl)-2-propenyl]-6,7-dimethoxy-2-naphthalenol	95801	Benzenoids	Tetralins	Unclassified			47.7	46.5	M+NH4, M+Na, M+K, M+H, M+H-H2O	C21H24O5	-1.18405
9.37_288.2894m/z	288.289	9.36965	pos	(S)-14-Methylhexadecanoic acid	HMDB0031067	Lipids and lipid-like molecules	Fatty Acyls	Fatty acids and conjugates			47.7	43.5	M+NH4	C17H34O2	-1.31081
9.50_359.1849m/z	359.185	9.498	pos	Malabaricone C	58321	Organic oxygen compounds	Organooxygen compounds	Carbonyl compounds			47.7	45.6	M+H	C21H26O5	-1.03643
9.86_357.1708m/z	357.171	9.86262	neg	5-Methoxy-7-(4-hydroxyphenyl)-1-phenyl-3-heptanone	HMDB0033294	Phenylpropanoids and polyketides	Diarylheptanoids	Linear diarylheptanoids			47.7	42.5	M+FA-H	C20H24O3	0.0334341
0.69_237.0843n	236.077	0.692617	neg	N-(1-Deoxy-1-fructosyl)glycine	HMDB0037848	Organic oxygen compounds	Organooxygen compounds	Carbohydrates and carbohydrate conjugates			47.6	43.2	M-H, 2M-H, M-H2O-H	C8H15NO7	-2.31291
1.94_127.0503m/z	127.05	1.9369	pos	Thymine	290	Organoheterocyclic compounds	Diazines	Pyrimidines and pyrimidine derivatives	**	C00178	47.6	43.7	M+H	C5H6N2O2	0.869845
12.03_257.2120m/z	257.212	12.0282	neg	15-hydroxy-pentadecanoic acid	LMFA01050182	Lipids and lipid-like molecules	Fatty Acyls	Fatty Acids and Conjugates			47.6	41.3	M-H	C15H30O3	-0.707021
13.06_285.2435m/z	285.243	13.0582	neg	2-methoxy-hexadecanoic acid	LMFA01080009	Lipids and lipid-like molecules	Fatty Acyls	Fatty Acids and Conjugates		C13947	47.6	41.4	M-H	C17H34O3	-0.236916
2.65_223.1075m/z	223.108	2.6473	pos	Phenylalanyl-Glycine	85897	Organic acids and derivatives	Carboxylic acids and derivatives	Amino acids, peptides, and analogues			47.6	42.1	M+H	C11H14N2O3	-0.955425
2.86_104.0629n	105.07	2.85598	pos	Styrene	HMDB0034240	Benzenoids	Benzene and substituted derivatives	Styrenes		C19506	47.6	44.5	M+H, M+NH4	C8H8	2.9206
0.72_230.1266n	213.123	0.7233	pos	Hydroxyprolyl-Valine	HMDB0028876	Organic acids and derivatives	Carboxylic acids and derivatives	Amino acids, peptides, and analogues			47.5	42.6	M+H-H2O, M+H	C10H18N2O4	-0.386499
1.08_136.0523n	137.06	1.08475	pos	2-Methylbenzoic acid	6632	Benzenoids	Benzene and substituted derivatives	Benzoic acids and derivatives	**	C07215	47.5	39.5	M+H, M+NH4	C8H8O2	-0.683223
10.75_579.2922m/z	579.292	10.7497	pos	PKODiA-PA	LMGP20070008	Lipids and lipid-like molecules	Glycerophospholipids	Oxidized glycerophospholipids			47.5	44.7	M+H	C27H47O11P	-1.16355
10.80_683.3591m/z	683.359	10.7994	neg	7-(4-Hydroxy-3-methoxyphenyl)-5-methoxy-1-phenyl-3-heptanone	HMDB0029525	Phenylpropanoids and polyketides	Diarylheptanoids	Linear diarylheptanoids			47.5	55.8	2M-H	C21H26O4	0.166553
10.99_371.1865m/z	371.186	10.9873	neg	docebenone	LMFA05000652	Lipids and lipid-like molecules	Fatty Acyls	Fatty alcohols			47.5	42.2	M+FA-H	C21H26O3	0.182299
11.44_528.3450n	527.338	11.4377	neg	Ganoderic acid V	HMDB0033079	Lipids and lipid-like molecules	Prenol lipids	Triterpenoids			47.5	44.6	M-H, M+FA-H	C32H48O6	-0.13789
12.83_467.3166m/z	467.317	12.8314	neg	Melilotigenin	HMDB0038737	Lipids and lipid-like molecules	Prenol lipids	Triterpenoids			47.5	46.2	M-H2O-H	C30H46O5	-0.267012
2.56_276.1553m/z	276.155	2.56348	pos	Epsilon-(gamma-Glutamyl)-lysine	HMDB0003869	Organic acids and derivatives	Carboxylic acids and derivatives	Amino acids, peptides, and analogues			47.5	49.8	M+H	C11H21N3O5	-0.372402
4.44_207.0292m/z	207.029	4.43932	neg	Umbelliferone	HMDB0029865	Phenylpropanoids and polyketides	Coumarins and derivatives	Hydroxycoumarins	**	C09315	47.5	45.3	M+FA-H	C9H6O3	-4.36529
4.58_227.0192m/z	227.019	4.57508	neg	6-hydroxy-2H-1,3-benzodioxole-5-carboxylic acid	HMDB0129371	Benzenoids	Benzene and substituted derivatives	Benzoic acids and derivatives			47.5	43.1	M+FA-H	C8H6O5	-2.66345
4.90_215.0918m/z	215.092	4.89502	neg	1,4-Ipomeadiol	HMDB0030471	Organoheterocyclic compounds	Heteroaromatic compounds	Unclassified			47.5	43.3	M+FA-H	C9H14O3	-3.94403
5.11_583.3101m/z	583.31	5.11273	neg	Cholic acid glucuronide	LMST05010044	Lipids and lipid-like molecules	Steroids and steroid derivatives	Steroidal glycosides			47.5	54.3	M-H	C30H48O11	-3.97939
6.59_227.1282m/z	227.128	6.59328	neg	(-)-11-hydroxy-9,10-dihydrojasmonic acid	LMFA02020012	Lipids and lipid-like molecules	Fatty Acyls	Octadecanoids			47.5	47.6	M-H	C12H20O4	-2.89497
0.65_221.0595m/z	221.059	0.650833	neg	Cystathionine	63300	Organic acids and derivatives	Carboxylic acids and derivatives	Amino acids, peptides, and analogues	**	C02291	47.4	60.3	M-H	C7H14N2O4S	-3.03399
2.86_118.0653m/z	118.065	2.85598	pos	2-Acetyl-4-methylpyridine	HMDB0037071	Organic oxygen compounds	Organooxygen compounds	Carbonyl compounds			47.4	40.6	M+H-H2O	C8H9NO	1.15177
3.26_239.0193m/z	239.019	3.25558	neg	4,7,8-trihydroxy-2H-chromen-2-one	HMDB0136660	Phenylpropanoids and polyketides	Coumarins and derivatives	Hydroxycoumarins			47.4	43.5	M+FA-H	C9H6O5	-2.21191
4.31_322.1409m/z	322.141	4.30617	neg	PC(0:0/5:0)	LMGP01050091	Lipids and lipid-like molecules	Glycerophospholipids	Glycerophosphocholines			47.4	45.1	M-H2O-H	C13H28NO7P	-4.66818
6.05_489.2495m/z	489.25	6.04798	neg	Antibiotic GR 95647X	HMDB0033034	Benzenoids	Phenols	Benzenetriols and derivatives			47.4	42.3	M+FA-H	C26H36O6	0.267501
8.15_374.2896m/z	374.29	8.14762	pos	Prostaglandin F1a	HMDB0002685	Lipids and lipid-like molecules	Fatty Acyls	Eicosanoids		C06475	47.4	45.9	M+NH4	C20H36O5	-1.53135
9.27_290.2686m/z	290.269	9.26992	pos	16-Hydroxy hexadecanoic acid	HMDB0006294	Lipids and lipid-like molecules	Fatty Acyls	Fatty acids and conjugates	**	C18218	47.4	44.1	M+NH4	C16H32O3	-1.29106
9.33_362.3259m/z	362.326	9.32668	pos	11,12-dihydroxy arachidic acid	LMFA01050095	Lipids and lipid-like molecules	Fatty Acyls	Fatty Acids and Conjugates			47.4	43.9	M+NH4	C20H40O4	-1.79879
9.75_508.2460n	553.245	9.7492	neg	2-(2,4-dihydroxyphenyl)-5,7-dihydroxy-3-(8-hydroxy-3,7-dimethylocta-2,6-dien-1-yl)-6-(3-methylbut-2-en-1-yl)-3,4-dihydro-2H-1-benzopyran-4-one	HMDB0129725	Phenylpropanoids and polyketides	Flavonoids	Flavans			47.4	43.4	M-H, 2M-H, M+FA-H	C30H36O7	-0.174763
1.09_290.0880m/z	290.088	1.0888	neg	N-Acetylneuraminic acid	HMDB0000230	Organic oxygen compounds	Organooxygen compounds	Carbohydrates and carbohydrate conjugates		C19910	47.3	44	M-H2O-H	C11H19NO9	-0.403514
11.43_340.2845m/z	340.284	11.4259	pos	Austroinulin	HMDB0036802	Lipids and lipid-like molecules	Prenol lipids	Diterpenoids			47.3	48.9	M+NH4	C20H34O3	-0.422433
11.64_366.2646m/z	366.265	11.6409	neg	Alpha-Linolenoyl ethanolamide	HMDB0013624	Organic nitrogen compounds	Organonitrogen compounds	Amines		C13828	47.3	47	M+FA-H	C20H35NO2	-1.16835
12.25_402.2253n	403.233	12.249	pos	Acetyl tributyl citrate	89746	Organic acids and derivatives	Carboxylic acids and derivatives	Tetracarboxylic acids and derivatives			47.3	42.3	M+H, M+Na	C20H34O8	-0.10083
2.90_279.1335m/z	279.133	2.89822	pos	Tyrosyl-Proline	HMDB0029113	Organic acids and derivatives	Carboxylic acids and derivatives	Amino acids, peptides, and analogues			47.3	47	M+H	C14H18N2O4	-1.66187
4.98_277.1081m/z	277.108	4.97768	neg	Deoxynivalenol	HMDB0036156	Lipids and lipid-like molecules	Prenol lipids	Sesquiterpenoids		C09747	47.3	64.9	M-H2O-H	C15H20O6	-0.15331
1.09_329.0291m/z	329.029	1.0888	neg	Inosinic acid	HMDB0000175	Nucleosides, nucleotides, and analogues	Purine nucleotides	Purine ribonucleotides	**	C00130	47.2	41.5	M-H2O-H	C10H13N4O8P	-0.584282
1.14_131.0340m/z	131.034	1.14028	pos	1,1-Cyclopropanedicarboxylic acid	3714	Unclassified	Unclassified	Unclassified			47.2	43	M+H	C5H6O4	0.654023
11.71_811.5365m/z	811.536	11.7053	neg	(22E)-3alpha,7alpha,12alpha-Trihydroxy-5beta-chol-22-en-24-oic Acid	LMST04010232	Unclassified	Unclassified	Unclassified			47.2	58.3	2M-H	C24H38O5	-0.133518
13.29_436.3337n	437.341	13.2879	pos	Manglupenone	HMDB0030395	Lipids and lipid-like molecules	Prenol lipids	Triterpenoids			47.2	45.3	M+H-H2O, M+H	C30H44O2	-0.98287
14.81_295.2629m/z	295.263	14.8056	pos	18-oxo-nonadecanoic acid	LMFA01060129	Lipids and lipid-like molecules	Fatty Acyls	Fatty Acids and Conjugates			47.2	41.7	M+H-H2O	C19H36O3	-0.925927
2.64_187.1079m/z	187.108	2.64405	neg	Glycylleucine	HMDB0000759	Organic acids and derivatives	Carboxylic acids and derivatives	Amino acids, peptides, and analogues	***	C02155	47.2	51.1	M-H	C8H16N2O3	-4.99976
2.76_246.1210n	245.114	2.75663	neg	Aspartyl-Isoleucine	HMDB0028756	Organic acids and derivatives	Carboxylic acids and derivatives	Amino acids, peptides, and analogues			47.2	42.6	M-H2O-H, M-H	C10H18N2O5	-2.43073
6.06_607.1821m/z	607.182	6.06355	neg	2-{9-hydroxy-2-oxo-2H,8H,9H-furo[2,3-h]chromen-8-yl}propan-2-yl acetate	HMDB0129092	Phenylpropanoids and polyketides	Coumarins and derivatives	Furanocoumarins			47.2	48.9	2M-H	C16H16O6	0.0575447
7.52_502.3294n	503.336	7.52145	pos	Ganolucidic acid B	HMDB0035751	Lipids and lipid-like molecules	Prenol lipids	Triterpenoids			47.2	38.2	M+H-H2O, M+H	C30H46O6	-0.159476
9.68_358.2948m/z	358.295	9.6817	pos	11-deoxy-PGF1a	LMFA03010068	Lipids and lipid-like molecules	Fatty Acyls	Eicosanoids			47.2	42.9	M+NH4	C20H36O4	-1.08662
10.41_313.2383m/z	313.238	10.4146	neg	9,10-DiHOME	LMFA02000229	Lipids and lipid-like molecules	Fatty Acyls	Fatty acids and conjugates			47.1	39.5	M-H	C18H34O4	-0.297246
10.48_471.2520m/z	471.252	10.4827	pos	20-Oxo-leukotriene E4	LMFA03020065	Lipids and lipid-like molecules	Fatty Acyls	Fatty acyl thioesters			47.1	46.1	M+NH4	C23H35NO6S	-0.756814
12.49_339.2889m/z	339.289	12.4945	pos	Japanic acid	LMFA01170036	Lipids and lipid-like molecules	Fatty Acyls	Fatty Acids and Conjugates			47.1	41.9	M+H-H2O	C21H40O4	-1.39942
5.88_287.0561m/z	287.056	5.88112	neg	Aromadendrin	HMDB0030847	Phenylpropanoids and polyketides	Flavonoids	Flavans	**	C00974	47.1	42	M-H	C15H12O6	-0.197922
5.95_505.2451m/z	505.245	5.94848	neg	11alpha-hydroxyprogesterone 11-glucosiduronic acid	LMST05010050	Lipids and lipid-like molecules	Sterol Lipids	Steroid conjugates			47.1	43.6	M-H	C27H38O9	1.5538
7.17_358.1776n	359.185	7.16595	pos	4-{1-hydroxy-3-[4-hydroxy-2-methoxy-3-(3-methylbut-2-en-1-yl)phenyl]propyl}benzene-1,2-diol	HMDB0124818	Phenylpropanoids and polyketides	Linear 1,3-diarylpropanoids	Cinnamylphenols			47.1	42.5	M+H-H2O, M+H	C21H26O5	-1.21175
9.68_344.2199n	343.213	9.68403	neg	delta14-9-PhytoF	LMFA02040003	Lipids and lipid-like molecules	Fatty Acyls	Octadecanoids			47.1	41.4	M-H2O-H, M-H	C18H32O6	-0.0545661
1.02_244.0926m/z	244.093	1.01548	pos	Cytidine	HMDB0000089	Nucleosides, nucleotides, and analogues	Pyrimidine nucleosides	Unclassified	***	C00475	47	46.9	M+H	C9H13N3O5	-0.631163
1.16_245.1139m/z	245.114	1.1582	neg	Leucyl-Aspartate	HMDB0028925	Organic acids and derivatives	Carboxylic acids and derivatives	Amino acids, peptides, and analogues			47	39.9	M-H	C10H18N2O5	-1.60757
10.59_354.2407n	353.233	10.5863	neg	(-)-Enunicelline	LMPR0104210002	Lipids and lipid-like molecules	Prenol lipids	Isoprenoids			47	39.9	M-H2O-H, M-H	C20H34O5	0.182552
11.95_448.3780m/z	448.378	11.9485	pos	20(17->12beta)-abeo-1alpha,25-dihydroxy-24-dihomo-21-norvitamin D3	LMST03020636	Lipids and lipid-like molecules	Sterol Lipids	Secosteroids			47	44.5	M+NH4	C28H46O3	-1.12536
2.82_310.1157m/z	310.116	2.82192	neg	1,7-Dimethylguanosine	HMDB0001961	Nucleosides, nucleotides, and analogues	Purine nucleosides	Unclassified			47	42.6	M-H	C12H17N5O5	-0.122026
5.01_244.1422n	245.15	5.01173	pos	Hydroxyprolyl-Leucine	HMDB0028867	Organic acids and derivatives	Carboxylic acids and derivatives	Amino acids, peptides, and analogues			47	38.9	M+H, M+Na, M+H-H2O	C11H20N2O4	-0.243344
5.63_350.1594m/z	350.159	5.6293	pos	5',8-Dihydroxy-3',4',7-trimethoxyflavan	HMDB0040308	Phenylpropanoids and polyketides	Flavonoids	O-methylated flavonoids			47	41.3	M+NH4	C18H20O6	-1.29539
5.69_306.1100n	307.117	5.68848	pos	2-[2-hydroxy-3-(4-hydroxy-3-methoxyphenyl)propyl]benzene-1,3,5-triol	HMDB0127738	Phenylpropanoids and polyketides	Linear 1,3-diarylpropanoids	Cinnamylphenols			47	40.2	M+H, M+Na	C16H18O6	-1.23711
6.47_141.0908m/z	141.091	6.47032	pos	2-Propyl-2,4-pentadienoic acid	71281	Lipids and lipid-like molecules	Fatty Acyls	Fatty acids and conjugates		C16656	47	44.1	M+H	C8H12O2	-1.1934
6.67_565.2997m/z	565.3	6.6693	pos	Vernadigin	67243	Unclassified	Unclassified	Unclassified			47	38.6	M+H	C30H44O10	-1.87213
1.08_246.1446m/z	246.145	1.08475	pos	Isoleucyl-Asparagine	85808	Organic acids and derivatives	Carboxylic acids and derivatives	Amino acids, peptides, and analogues			46.9	44.1	M+H	C10H19N3O4	-0.856418
12.09_324.2297n	342.264	12.0907	pos	Decylubiquinol	70946	Unclassified	Unclassified	Unclassified			46.9	40.2	M+NH4, M+Na, M+H	C19H32O4	-1.16191
12.44_807.5041m/z	807.504	12.4427	neg	PI(16:0/16:1(9Z))	HMDB0009779	Lipids and lipid-like molecules	Glycerophospholipids	Glycerophosphoinositols		C00626	46.9	46.6	M-H	C41H77O13P	1.53142
3.88_187.0633n	205.097	3.87813	pos	3-amino-2-naphthoic acid	34509	Unclassified	Unclassified	Unclassified			46.9	36.8	M+H, M+NH4	C11H9NO2	-0.176631
4.38_263.1389m/z	263.139	4.38105	pos	L-prolyl-L-phenylalanine	62026	Organic acids and derivatives	Carboxylic acids and derivatives	Amino acids, peptides, and analogues			46.9	38.3	M+H	C14H18N2O3	-0.29418
5.15_352.1613m/z	352.161	5.15235	pos	O-β-D-Xylosylzeatin	64089	Unclassified	Unclassified	Unclassified			46.9	45.5	M+H	C15H21N5O5	-0.637337
5.29_245.1859m/z	245.186	5.293	pos	NH-DVal(NMe)-Val-OMe	65477	Unclassified	Unclassified	Unclassified			46.9	38.3	M+H	C12H24N2O3	-0.32635
7.11_372.2738m/z	372.274	7.10917	pos	Sterebin G	HMDB0035380	Lipids and lipid-like molecules	Prenol lipids	Diterpenoids			46.9	42.9	M+NH4	C20H34O5	-1.80794
9.29_343.2487m/z	343.249	9.28985	neg	19-HOME(9Z)	LMFA02000181	Lipids and lipid-like molecules	Fatty Acyls	Octadecanoids			46.9	38.3	M+FA-H	C18H34O3	-0.912227
11.58_434.2433n	433.236	11.5773	neg	LysoPA(0:0/18:2(9Z,12Z))	HMDB0007852	Lipids and lipid-like molecules	Glycerophospholipids	Glycerophosphates			46.8	35.1	M-H, 2M-H	C21H39O7P	-0.105602
4.11_276.1089m/z	276.109	4.10748	neg	Suberylglycine	HMDB0000953	Organic acids and derivatives	Carboxylic acids and derivatives	Amino acids, peptides, and analogues			46.8	37.5	M+FA-H	C10H17NO5	-0.0827022
5.56_370.1759m/z	370.176	5.55537	pos	Moschamine	HMDB0032759	Organoheterocyclic compounds	Indoles and derivatives	Tryptamines and derivatives			46.8	39.9	M+NH4	C20H20N2O4	-0.578205
7.87_472.2460n	471.239	7.86825	neg	Lucidenic acid K	HMDB0035890	Lipids and lipid-like molecules	Prenol lipids	Triterpenoids			46.8	38.3	M-H, M+FA-H	C27H36O7	-0.293115
9.98_486.3346n	485.327	9.97818	neg	(2xi,20beta)-2,20-Dihydroxy-3-oxo-12-ursen-28-oic acid	HMDB0036652	Lipids and lipid-like molecules	Prenol lipids	Triterpenoids			46.8	37	M-H, M+FA-H, 2M-H	C30H46O5	0.244308
0.60_127.1231m/z	127.123	0.598517	pos	1-(3-Aminopropyl)-4-aminobutanal	HMDB0012135	Organic oxygen compounds	Organooxygen compounds	Carbonyl compounds			46.7	42.1	M+H-H2O	C7H16N2O	0.783101
1.58_251.1035m/z	251.103	1.5796	neg	3'-Hydroxyhexobarbital	HMDB0013940	Organoheterocyclic compounds	Diazines	Pyrimidines and pyrimidine derivatives			46.7	37.3	M-H	C12H16N2O4	-0.972627
10.58_344.1983n	345.206	10.5809	pos	Formyldienolone	LMST02020026	Lipids and lipid-like molecules	Steroids and steroid derivatives	Androstane steroids			46.7	39.3	M+H, M+NH4, M+H-H2O	C21H28O4	-1.41543
11.13_528.3446n	529.351	11.1301	pos	(24E)-3alpha-Acetoxy-15alpha,22S-dihydroxylanosta-7,9(11),24-trien-26-oic acid	HMDB0035335	Lipids and lipid-like molecules	Prenol lipids	Triterpenoids			46.7	40.4	M+H-H2O, M+H	C32H48O6	-0.971388
4.82_211.0605m/z	211.061	4.81743	neg	3-Phenoxypropionic acid	HMDB0002229	Benzenoids	Benzene and substituted derivatives	3-phenoxypropionic acids			46.7	40.9	M+FA-H	C9H10O3	-4.16115
4.88_302.1510m/z	302.151	4.8794	neg	Valyl-Tryptophan	HMDB0029138	Organic acids and derivatives	Carboxylic acids and derivatives	Amino acids, peptides, and analogues			46.7	36.5	M-H	C16H21N3O3	0.0265373
10.20_623.4530m/z	623.453	10.1982	neg	Squamocin K	HMDB0029957	Lipids and lipid-like molecules	Fatty Acyls	Fatty alcohols			46.6	38.7	M+FA-H	C35H62O6	0.198036
3.89_329.1829m/z	329.183	3.88543	neg	Melanostatin	HMDB0005764	Organic acids and derivatives	Carboxylic acids and derivatives	Amino acids, peptides, and analogues			46.6	40.3	M+FA-H	C13H24N4O3	-0.368164
5.34_281.0306m/z	281.031	5.33828	neg	2-O-Caffeoyltartronic acid	HMDB0040869	Phenylpropanoids and polyketides	Cinnamic acids and derivatives	Hydroxycinnamic acids and derivatives			46.6	38	M-H	C12H10O8	0.920089
7.53_502.3295n	501.322	7.52658	neg	Esculentic acid (Phytolacca)	HMDB0034639	Lipids and lipid-like molecules	Prenol lipids	Triterpenoids			46.6	34.6	M-H, M+FA-H, 2M-H	C30H46O6	0.116472
0.68_182.0780n	181.071	0.67865	neg	Mannitol	HMDB0000765	Organic oxygen compounds	Organooxygen compounds	Carbohydrates and carbohydrate conjugates	***	C00392	46.5	40.7	M-H, M+FA-H	C6H14O6	-5.80369
1.54_247.1110m/z	247.111	1.54362	pos	Prolyl-Methionine	85918	Organic acids and derivatives	Carboxylic acids and derivatives	Amino acids, peptides, and analogues			46.5	38.5	M+H	C10H18N2O3S	-0.48963
12.44_791.5079m/z	791.508	12.4381	pos	PI(16:1(9Z)/16:0)	LMGP06010175	Lipids and lipid-like molecules	Glycerophospholipids	Glycerophosphoinositols			46.5	39	M+H-H2O	C41H77O13P	1.24093
14.52_587.4318m/z	587.432	14.5192	neg	(9R,13R)-10-oxo-11-phytoenoic acid	LMFA02010002	Lipids and lipid-like molecules	Fatty Acyls	Octadecanoids			46.5	45.7	2M-H	C18H30O3	0.160484
2.47_260.1371n	243.134	2.46617	pos	Leucyl-Glutamate	HMDB0028928	Organic acids and derivatives	Carboxylic acids and derivatives	Amino acids, peptides, and analogues			46.5	38.7	M+H-H2O, M+H	C11H20N2O5	-0.566314
4.27_102.1281m/z	102.128	4.26987	pos	Hexylamine	66899	Organic nitrogen compounds	Organonitrogen compounds	Amines		C08306	46.5	39.6	M+H	C6H15N	4.08008
4.30_354.1657m/z	354.166	4.29763	pos	Semilepidinoside A	HMDB0033107	Organic oxygen compounds	Organooxygen compounds	Carbohydrates and carbohydrate conjugates			46.5	39.3	M+NH4	C16H20N2O6	-0.65506
5.71_213.0761m/z	213.076	5.71048	neg	4-Ipomeanol	HMDB0030472	Organic oxygen compounds	Organooxygen compounds	Carbonyl compounds			46.5	38.4	M+FA-H	C9H12O3	-4.2771
8.82_341.1743m/z	341.174	8.81612	pos	4-[1-hydroxy-3-(5-methoxy-2,2-dimethyl-2H-chromen-6-yl)propyl]phenol	HMDB0125851	Organoheterocyclic compounds	Benzopyrans	1-benzopyrans			46.5	39.3	M+H	C21H24O4	-1.24985
0.71_206.0418n	205.034	0.706633	neg	Methylisocitric acid	HMDB0006471	Organic acids and derivatives	Carboxylic acids and derivatives	Tricarboxylic acids and derivatives	**	C04593	46.4	40.4	M-H, M+FA-H	C7H10O7	-4.27358
1.04_127.0391m/z	127.039	1.0432	pos	4-HYDROXY-6-METHYLPYRAN-2-ONE	44653	Unclassified	Unclassified	Unclassified			46.4	36.7	M+H	C6H6O3	0.93185
1.13_205.0345m/z	205.035	1.13045	neg	2-Methylcitric acid	HMDB0000379	Organic acids and derivatives	Carboxylic acids and derivatives	Tricarboxylic acids and derivatives			46.4	40.4	M-H	C7H10O7	-4.06801
14.01_284.2945m/z	284.295	14.0128	pos	2E,13Z-octadecadien-1-ol	LMFA05000057	Lipids and lipid-like molecules	Fatty Acyls	Fatty alcohols			46.4	37	M+NH4	C18H34O	-0.975817
4.41_431.2148m/z	431.215	4.40525	neg	Prolyl-Threonine	HMDB0029027	Organic acids and derivatives	Carboxylic acids and derivatives	Amino acids, peptides, and analogues			46.4	36.2	2M-H	C9H16N2O4	0.091717
4.89_403.2551m/z	403.255	4.88548	pos	Merodesmosine	HMDB0030407	Organic acids and derivatives	Carboxylic acids and derivatives	Amino acids, peptides, and analogues			46.4	38.5	M+H	C18H34N4O6	0.0456754
8.38_513.2842m/z	513.284	8.37553	pos	Ximaosteroid D	LMST05050007	Lipids and lipid-like molecules	Sterol Lipids	Steroid conjugates			46.4	41.6	M+Na	C28H42O7	3.82614
8.93_477.2630m/z	477.263	8.92928	pos	Withanolide B	HMDB0030020	Lipids and lipid-like molecules	Prenol lipids	Quinone and hydroquinone lipids	**	C00828	46.4	41.4	M+Na	C28H38O5	4.0639
9.98_559.3278m/z	559.328	9.97818	neg	7-Acetoxy-2E,4E,6E-tetradecatrienoic acid	LMFA01050544	Lipids and lipid-like molecules	Fatty Acyls	Fatty Acids and Conjugates			46.4	43.8	2M-H	C16H24O4	0.262013
1.16_401.0949m/z	401.095	1.1582	neg	Acaciabiuronic acid	HMDB0029938	Organic oxygen compounds	Organooxygen compounds	Carbohydrates and carbohydrate conjugates			46.3	39.2	M+FA-H	C12H20O12	3.5551
3.73_383.1807m/z	383.181	3.73383	pos	Tryptophyl-Arginine	HMDB0029077	Organic acids and derivatives	Carboxylic acids and derivatives	Amino acids, peptides, and analogues			46.3	38.4	M+Na	C17H24N6O3	1.32428
4.37_413.1412m/z	413.141	4.36712	pos	N6-Carbamoyl-L-threonyladenosine	95993	Nucleosides, nucleotides, and analogues	Purine nucleosides	Unclassified			46.3	39.8	M+H	C15H20N6O8	-0.831633
4.98_350.1721m/z	350.172	4.97768	neg	PC(0:0/7:0)	LMGP01050095	Lipids and lipid-like molecules	Glycerophospholipids	Glycerophosphocholines			46.3	39.5	M-H2O-H	C15H32NO7P	-4.543
6.85_548.2977n	549.305	6.85343	pos	PERUVOSIDE	43469	Unclassified	Unclassified	Unclassified			46.3	36.2	M+H, M+K, M+Na	C30H44O9	-1.56837
9.67_236.1050m/z	236.105	9.668	neg	4-Hydroxydebrisoquine	HMDB0006468	Organoheterocyclic compounds	Tetrahydroisoquinolines	Unclassified			46.3	40.5	M+FA-H	C10H13N3O	4.71372
1.50_189.1000n	172.097	1.5018	pos	5-hydroxyhexanoylglycine	HMDB0094722	Organic acids and derivatives	Carboxylic acids and derivatives	Amino acids, peptides, and analogues			46.2	33.6	M+H-H2O, M+H	C8H15NO4	-0.405888
11.16_351.2177m/z	351.218	11.1622	neg	Oxandrolone	HMDB0014759	Lipids and lipid-like molecules	Steroids and steroid derivatives	Steroid lactones		C07346	46.2	38.1	M+FA-H	C19H30O3	0.0508127
4.98_241.1190m/z	241.119	4.97768	neg	Glutamylleucine	HMDB0028823	Organic acids and derivatives	Carboxylic acids and derivatives	Amino acids, peptides, and analogues			46.2	41	M-H2O-H	C11H20N2O5	-1.4327
5.53_301.0717m/z	301.072	5.5341	neg	7E-Mycosinyl acetate	HMDB0033904	Organic oxygen compounds	Organooxygen compounds	Ethers			46.2	34	M+FA-H	C15H12O4	-0.414227
6.74_543.2581m/z	543.258	6.74045	pos	Withaperuvin B	HMDB0034191	Lipids and lipid-like molecules	Steroids and steroid derivatives	Steroid lactones			46.2	42.6	M+Na	C28H40O9	3.13942
0.83_136.0524n	137.06	0.8341	pos	Toluate	65599	Benzenoids	Benzene and substituted derivatives	Benzoic acids and derivatives	**	C01454	46.1	33.3	M+H, M+NH4	C8H8O2	-0.437262
11.23_526.3297n	525.322	11.2339	neg	(24E)-3alpha-Acetoxy-15alpha-hydroxy-23-oxo-7,9(11),24-lanostatrien-26-oic acid	HMDB0035386	Lipids and lipid-like molecules	Prenol lipids	Diterpenoids			46.1	39.9	M-H, M+FA-H	C32H46O6	0.458731
15.06_147.0916m/z	147.092	15.0605	pos	Dimethylbenzimidazole	HMDB0003701	Organoheterocyclic compounds	Benzimidazoles	Unclassified	**	C03114	46.1	33.5	M+H	C9H10N2	-0.706325
5.88_187.0967m/z	187.097	5.88112	neg	Azelaic acid	HMDB0000784	Lipids and lipid-like molecules	Fatty Acyls	Fatty acids and conjugates		C08261	46.1	39.2	M-H	C9H16O4	-4.91879
7.21_426.2761n	427.284	7.20847	pos	(23S)-1alpha-hydroxy-25,27-didehydrovitamin D3 26,23-lactone	LMST03020599	Lipids and lipid-like molecules	Sterol Lipids	Secosteroids			46.1	38.7	M+H-H2O, M+H	C27H38O4	-2.07437
1.13_260.1603m/z	260.16	1.12638	pos	Isoleucyl-Glutamine	HMDB0028905	Organic acids and derivatives	Carboxylic acids and derivatives	Amino acids, peptides, and analogues			46	36.6	M+H	C11H21N3O4	-0.738649
11.26_566.3467m/z	566.347	11.2636	neg	PC(18:1(11Z)/0:0)	LMGP01050138	Lipids and lipid-like molecules	Glycerophospholipids	Glycerophosphocholines	**	C04230	46	34.9	M+FA-H	C26H52NO7P	0.603017
4.39_353.0515m/z	353.051	4.38815	neg	6-[5-(2-carboxy-2-oxoethyl)-2-hydroxyphenoxy]-3,4,5-trihydroxyoxane-2-carboxylic acid	HMDB0125447	Organic oxygen compounds	Organooxygen compounds	Carbohydrates and carbohydrate conjugates			46	36.6	M-H2O-H	C15H16O11	0.200906
5.26_627.3361m/z	627.336	5.26175	neg	Lyciumoside VIII	HMDB0033210	Lipids and lipid-like molecules	Prenol lipids	Terpene glycosides			46	40.4	M-H2O-H	C32H54O13	-3.85147
5.74_349.1867m/z	349.187	5.74488	neg	trans-p-Menthane-1,7,8-triol 8-glucoside	HMDB0034784	Organic oxygen compounds	Organooxygen compounds	Carbohydrates and carbohydrate conjugates			46	34	M-H	C16H30O8	-0.150614
6.34_344.2193n	367.209	6.3426	pos	(9R,12R,15R)-d10-13-PhytoF[13R,16R]	LMFA02040005	Lipids and lipid-like molecules	Fatty Acyls	Octadecanoids			46	37.7	M+Na, M+K, M+H-H2O	C18H32O6	-1.63817
7.99_534.2822n	517.279	7.99115	pos	Helveticoside	67234	Unclassified	Unclassified	Unclassified			46	33	M+H-H2O, M+H	C29H42O9	-1.21515
9.07_454.2349n	455.243	9.07117	pos	PG(14:1(9Z)/0:0)	80023	Lipids and lipid-like molecules	Glycerophospholipids	Glycerophosphoglycerols			46	38.6	M+H-H2O, M+H	C20H39O9P	3.88697
10.74_438.2625m/z	438.262	10.7427	neg	PE(15:0/0:0)	LMGP02050031	Lipids and lipid-like molecules	Glycerophospholipids	Glycerophosphoethanolamines			45.9	34.9	M-H	C20H42NO7P	-0.319908
11.19_496.2682m/z	496.268	11.191	neg	PS(16:0/0:0)	LMGP03050002	Lipids and lipid-like molecules	Glycerophospholipids	Glycerophosphoserines			45.9	37.7	M-H	C22H44NO9P	0.301238
4.77_243.1711m/z	243.171	4.77425	neg	N-(6-aminohexanoyl)-6-aminohexanoic acid	LMFA00000009	Lipids and lipid-like molecules	Fatty Acyls	Other Fatty Acyls		C01255	45.9	34.4	M-H	C12H24N2O3	-1.41886
7.88_330.2400n	348.274	7.87765	pos	12,13,15-trihydroxy-9E-octadecenoic acid	LMFA01050555	Lipids and lipid-like molecules	Fatty Acyls	Fatty Acids and Conjugates			45.9	36.1	M+NH4, M+Na	C18H34O5	-1.75751
10.35_373.1656m/z	373.166	10.3468	neg	5-Geranyloxy-7-methoxycoumarin	HMDB0032954	Lipids and lipid-like molecules	Prenol lipids	Terpene lactones			45.8	32.9	M+FA-H	C20H24O4	-0.178612
12.49_223.2054m/z	223.205	12.4945	pos	Humulol	HMDB0038213	Lipids and lipid-like molecules	Prenol lipids	Sesquiterpenoids			45.8	33.1	M+H	C15H26O	-0.957815
13.79_652.5140m/z	652.514	13.7857	pos	GlcCer(d14:1/18:1)	LMSP0501AA41	Lipids and lipid-like molecules	Sphingolipids	Neutral glycosphingolipids			45.8	32.6	M+H-H2O	C38H71NO8	-1.03431
2.63_201.1236m/z	201.124	2.62818	neg	Alanyl-Isoleucine	HMDB0028690	Organic acids and derivatives	Carboxylic acids and derivatives	Amino acids, peptides, and analogues			45.8	44.3	M-H	C9H18N2O3	-4.29964
4.49_415.2201m/z	415.22	4.49095	neg	Octaethylene glycol	HMDB0094680	Organic oxygen compounds	Organooxygen compounds	Ethers			45.8	37.7	M+FA-H	C16H34O9	4.23409
5.21_315.1450m/z	315.145	5.21445	neg	10-Hydroxy-8-nor-2-fenchanone glucoside	HMDB0033643	Lipids and lipid-like molecules	Prenol lipids	Terpene glycosides			45.8	35.5	M-H	C15H24O7	0.377542
7.66_243.1831n	226.18	7.66382	pos	N-Undecanoylglycine	HMDB0013286	Organic acids and derivatives	Carboxylic acids and derivatives	Amino acids, peptides, and analogues			45.8	34.6	M+H-H2O, M+Na, M+H	C13H25NO3	-1.58308
1.08_124.0394m/z	124.039	1.08475	pos	Isonicotinic acid	849	Organoheterocyclic compounds	Pyridines and derivatives	Pyridinecarboxylic acids and derivatives		C07446	45.7	32.7	M+H	C6H5NO2	1.06005
10.80_353.2331m/z	353.233	10.7994	neg	13,14-dihydro-19R-hydroxyPGE1	LMFA03010165	Lipids and lipid-like molecules	Fatty Acyls	Eicosanoids			45.7	34.6	M-H2O-H	C20H36O6	-0.671258
12.40_805.4903m/z	805.49	12.3953	neg	PI(16:0/16:2(9Z,12Z))	HMDB0009780	Lipids and lipid-like molecules	Glycerophospholipids	Glycerophosphoinositols		C00626	45.7	44.5	M-H	C41H75O13P	3.73903
6.23_544.2666n	545.274	6.22757	pos	7-DEACETYLKHIVORIN	43656	Unclassified	Unclassified	Unclassified			45.7	37.4	M+H, M+K, M+NH4, M+Na	C30H40O9	-1.08832
9.41_327.2769n	328.284	9.41267	pos	Margaroylglycine	HMDB0013246	Organic acids and derivatives	Carboxylic acids and derivatives	Amino acids, peptides, and analogues			45.7	35.4	M+H-H2O, M+H	C19H37NO3	-1.35613
10.80_377.1524m/z	377.152	10.7994	neg	10,11-epoxy-chlorovulone I	LMFA03120012	Lipids and lipid-like molecules	Fatty Acyls	Eicosanoids			45.6	33.7	M-H2O-H	C21H29ClO5	-0.387644
11.19_358.3311m/z	358.331	11.1866	pos	5-oxo-heneicosanoic acid	LMFA01060138	Lipids and lipid-like molecules	Fatty Acyls	Fatty Acids and Conjugates			45.6	33	M+NH4	C21H40O3	-1.50017
4.37_480.2082m/z	480.208	4.36712	pos	Verbasoside	HMDB0039233	Organic oxygen compounds	Organooxygen compounds	Carbohydrates and carbohydrate conjugates			45.6	39.6	M+NH4	C20H30O12	1.48056
4.59_455.0976m/z	455.098	4.59038	neg	Flavine mononucleotide (FMN)	2301	Unclassified	Unclassified	Unclassified			45.6	31.7	M-H	C17H21N4O9P	0.603084
5.10_332.2178m/z	332.218	5.09608	pos	Marimastat	HMDB0014924	Organic oxygen compounds	Organooxygen compounds	Alcohols and polyols			45.6	33.1	M+H	C15H29N3O5	-0.726742
6.08_302.0789n	301.072	6.0791	neg	4-{[3-(hydroxymethyl)-3-methyloxiran-2-yl]methoxy}-7H-furo[3,2-g]chromen-7-one	HMDB0129419	Phenylpropanoids and polyketides	Coumarins and derivatives	Furanocoumarins			45.6	30.9	M-H, M+FA-H, 2M-H	C16H14O6	-0.339228
1.49_303.1449m/z	303.145	1.4879	pos	Histidinyl-Phenylalanine	HMDB0028892	Organic acids and derivatives	Carboxylic acids and derivatives	Amino acids, peptides, and analogues			45.5	63.1	M+H	C15H18N4O3	-0.787323
10.74_337.2732m/z	337.273	10.7356	pos	MG(18:2(9Z,12Z)/0:0/0:0)	HMDB0011568	Lipids and lipid-like molecules	Fatty Acyls	Lineolic acids and derivatives	***		45.5	33	M+H-H2O	C21H38O4	-1.43708
8.23_674.2929n	675.3	8.23288	pos	Trichilin A	67203	Unclassified	Unclassified	Unclassified			45.5	33.7	M+H-H2O, M+H	C35H46O13	-1.33938
9.65_297.2070m/z	297.207	9.65227	neg	9,12-hexadecadienoic acid	LMFA01030109	Lipids and lipid-like molecules	Fatty Acyls	Fatty Acids and Conjugates			45.5	31.3	M+FA-H	C16H28O2	-0.370668
9.80_244.2633m/z	244.263	9.79742	pos	9-pentadecen-1-ol	LMFA05000050	Lipids and lipid-like molecules	Fatty Acyls	Fatty alcohols			45.5	30.9	M+NH4	C15H30O	-0.709599
0.69_179.0551m/z	179.055	0.692617	neg	D-Galactose	HMDB0000143	Organic oxygen compounds	Organooxygen compounds	Carbohydrates and carbohydrate conjugates	***	C00984	45.4	36.4	M-H	C6H12O6	-5.82883
10.40_487.2703m/z	487.27	10.3976	neg	Muzanzagenin	HMDB0032601	Lipids and lipid-like molecules	Steroids and steroid derivatives	Oxosteroids			45.4	32	M+FA-H	C27H38O5	0.418222
10.51_316.3205m/z	316.32	10.5108	pos	Nonadecylic acid	LMFA01010019	Lipids and lipid-like molecules	Fatty Acyls	Fatty acids and conjugates		C16535	45.4	32.2	M+NH4	C19H38O2	-1.70385
2.29_243.0507m/z	243.051	2.2935	neg	Vanillylmandelic acid	HMDB0000291	Benzenoids	Phenols	Methoxyphenols	**	C05584	45.4	31	M+FA-H	C9H10O5	-1.73759
2.61_279.1349m/z	279.135	2.61213	neg	4-Coumaroylputrescine	HMDB0033461	Phenylpropanoids and polyketides	Cinnamic acids and derivatives	Hydroxycinnamic acids and derivatives			45.4	31.1	M+FA-H	C13H18N2O2	-0.44467
2.63_235.1083m/z	235.108	2.62818	neg	Phenylalanyl-Alanine	HMDB0028988	Organic acids and derivatives	Carboxylic acids and derivatives	Amino acids, peptides, and analogues			45.4	32.9	M-H	C12H16N2O3	-2.11394
9.17_356.1623n	355.155	9.17432	neg	Chalepin acetate	HMDB0030666	Phenylpropanoids and polyketides	Coumarins and derivatives	Furanocoumarins		C09308	45.4	33.6	M-H, M+FA-H	C21H24O5	-0.25396
1.21_265.0928m/z	265.093	1.21378	neg	gamma-Glutamylhistidine	HMDB0029151	Organic acids and derivatives	Carboxylic acids and derivatives	Amino acids, peptides, and analogues			45.3	55.7	M-H2O-H	C11H16N4O5	-4.96513
12.44_435.2517m/z	435.252	12.4427	neg	LysoPA(0:0/18:1(9Z))	HMDB0007851	Lipids and lipid-like molecules	Glycerophospholipids	Glycerophosphates			45.3	29.2	M-H	C21H41O7P	-0.037655
3.87_229.1552m/z	229.155	3.86827	neg	Valyl-Isoleucine	HMDB0029130	Organic acids and derivatives	Carboxylic acids and derivatives	Amino acids, peptides, and analogues			45.3	32	M-H	C11H22N2O3	-2.3737
3.99_260.1602m/z	260.16	3.98963	pos	Glutaminylisoleucine	HMDB0028800	Organic acids and derivatives	Carboxylic acids and derivatives	Amino acids, peptides, and analogues			45.3	32.6	M+H	C11H21N3O4	-1.17799
4.91_475.2760m/z	475.276	4.91355	pos	Amastatin	65611	Unclassified	Unclassified	Unclassified			45.3	30.2	M+H	C21H38N4O8	-0.404651
5.52_211.0605m/z	211.061	5.51678	neg	3-(3-Hydroxyphenyl)propanoic acid	HMDB0000375	Phenylpropanoids and polyketides	Phenylpropanoic acids	Unclassified	**	C11457	45.3	33.9	M+FA-H	C9H10O3	-4.1813
5.57_255.0872m/z	255.087	5.56785	neg	2-[(2E)-4-hydroxy-3-methylbut-2-en-1-yl]benzene-1,3,5-triol	HMDB0129253	Benzenoids	Phenols	Benzenetriols and derivatives			45.3	28.9	M+FA-H	C11H14O4	-0.938786
5.74_359.1250m/z	359.125	5.74488	neg	Dityrosine	HMDB0006045	Lignans, neolignans and related compounds	Unclassified	Unclassified			45.3	37.3	M-H	C18H20N2O6	0.411554
6.01_218.2113m/z	218.211	6.00648	pos	Lauric acid	LMFA01010012	Lipids and lipid-like molecules	Fatty Acyls	Fatty acids and conjugates	**	C02679	45.3	31.2	M+NH4	C12H24O2	-0.980022
6.43_137.0232m/z	137.023	6.42787	pos	Patulin	HMDB0034299	Organoheterocyclic compounds	Pyrans	Unclassified		C16748	45.3	30.8	M+H-H2O	C7H6O4	-0.545044
0.65_284.0986m/z	284.099	0.650833	neg	N-Gluconyl ethanolamine	HMDB0032293	Organic nitrogen compounds	Organonitrogen compounds	Amines			45.2	30.2	M+FA-H	C8H17NO7	-0.499119
11.88_767.4746m/z	767.475	11.8835	neg	MGDG(18:5(3Z,6Z,9Z,12Z,15Z)/18:4(6Z,9Z,12Z,15Z))	LMGL05010011	Lipids and lipid-like molecules	Glycerolipids	Glycosyldiradylglycerols			45.2	35.5	M-H	C45H68O10	0.819329
15.64_136.1120m/z	136.112	15.6394	pos	4-Ethyl-2-methyl-5-propyloxazole	HMDB0037873	Organoheterocyclic compounds	Azoles	Oxazoles			45.2	28	M+H-H2O	C9H15NO	-0.199004
2.26_115.0392m/z	115.039	2.25715	pos	2-C-Methyl-1,4-erythrono-D-lactone	HMDB0029884	Organoheterocyclic compounds	Lactones	Gamma butyrolactones			45.2	31.3	M+H-H2O	C5H8O4	1.70219
3.88_401.1917m/z	401.192	3.87813	pos	Niazimin A	HMDB0038630	Organic oxygen compounds	Organooxygen compounds	Carbohydrates and carbohydrate conjugates			45.2	35.1	M+NH4	C18H25NO8	-0.360593
3.99_258.1459m/z	258.146	3.98857	neg	Leucyl-Glutamine	HMDB0028927	Organic acids and derivatives	Carboxylic acids and derivatives	Amino acids, peptides, and analogues			45.2	30.5	M-H	C11H21N3O4	-0.250245
6.51_310.1415n	309.134	6.50857	neg	tetranor-PGDM lactone	96507	Unclassified	Unclassified	Unclassified			45.2	30.2	M-H, M+FA-H, 2M-H	C16H22O6	-0.560291
11.31_597.3048m/z	597.305	11.309	neg	1-Oleoylglycerophosphoinositol	HMDB0061693	Lipids and lipid-like molecules	Glycerophospholipids	Glycerophosphoinositols			45.1	29.8	M-H	C27H51O12P	0.504103
5.18_277.1557m/z	277.156	5.18453	neg	Leucyl-phenylalanine	HMDB0013243	Organic acids and derivatives	Carboxylic acids and derivatives	Amino acids, peptides, and analogues			45.1	29.5	M-H	C15H22N2O3	-0.25791
5.26_354.2385m/z	354.238	5.26478	pos	Acebutolol	HMDB0015324	Organic oxygen compounds	Organooxygen compounds	Carbonyl compounds		C06803	45.1	29.8	M+NH4	C18H28N2O4	-0.710682
5.94_336.1802m/z	336.18	5.9435	pos	(S,E)-Zearalenone	HMDB0031752	Phenylpropanoids and polyketides	Macrolides and analogues	Zearalenones		C09981	45.1	29.7	M+NH4	C18H22O5	-1.13302
10.48_469.2378m/z	469.238	10.4837	neg	1-(18-mercaptooctadecanoyl)-sn-glycerol 3-phosphate	LMGP10050040	Lipids and lipid-like molecules	Glycerophospholipids	Glycerophosphates			45	36.5	M-H	C21H43O7PS	-3.38902
4.41_339.0720m/z	339.072	4.40525	neg	6-{[3-(2,4-dihydroxyphenyl)propanoyl]oxy}-3,4,5-trihydroxyoxane-2-carboxylic acid	HMDB0126433	Organic oxygen compounds	Organooxygen compounds	Carbohydrates and carbohydrate conjugates			45	31.3	M-H2O-H	C15H18O10	-0.334771
4.84_217.1547m/z	217.155	4.84343	pos	5-octenoylglycine	HMDB0094804	Organic acids and derivatives	Carboxylic acids and derivatives	Amino acids, peptides, and analogues			45	28.9	M+NH4	C10H17NO3	0.185452
5.22_642.3818m/z	642.382	5.22248	pos	Spongipregnoloside A	LMST02030217	Lipids and lipid-like molecules	Sterol Lipids	Steroids			45	47.7	M+NH4	C33H52O11	-4.80666
5.95_271.0612m/z	271.061	5.94848	neg	Marshrin	HMDB0033783	Phenylpropanoids and polyketides	Coumarins and derivatives	Unclassified			45	29.7	M-H2O-H	C15H14O6	-0.0360865
1.09_210.0366n	191.019	1.0888	neg	Galactaric acid	LMFA01170107	Organic oxygen compounds	Organooxygen compounds	Carbohydrates and carbohydrate conjugates	**	C00879	44.9	30.6	M-H2O-H, 2M-H	C6H10O8	-4.62993
1.48_258.0850n	257.078	1.47998	neg	Imidazoleacetic acid riboside	HMDB0002331	Nucleosides, nucleotides, and analogues	Imidazole ribonucleosides and ribonucleotides	Unclassified	**	C05131	44.9	34.9	M-H, M+FA-H	C10H14N2O6	-0.690387
5.18_294.1216n	275.104	5.18453	neg	L-gamma-Glutamyl-beta-phenyl-beta-L-alanine	HMDB0038514	Organic acids and derivatives	Carboxylic acids and derivatives	Amino acids, peptides, and analogues			44.9	30.8	M-H2O-H, 2M-H	C14H18N2O5	0.224174
0.92_106.0688m/z	106.069	0.917133	pos	3-(Methylthio)-1-propene	HMDB0031653	Organosulfur compounds	Allyl sulfur compounds	Unclassified			44.8	31.6	M+NH4	C4H8S	3.3759
1.17_222.0733n	267.073	1.1721	neg	Ethyl glucuronide	HMDB0010325	Organic oxygen compounds	Organooxygen compounds	Carbohydrates and carbohydrate conjugates			44.8	30.7	M-H, M+FA-H	C8H14O7	-3.08189
12.11_754.5021n	737.499	12.105	pos	PI(O-16:0/13:0)	LMGP06020003	Lipids and lipid-like molecules	Glycerophospholipids	Glycerophosphoinositols			44.8	32.7	M+H-H2O, M+NH4, M+Na	C38H75O12P	3.35991
2.48_218.1027m/z	218.103	2.48235	neg	Isovalerylalanine	HMDB0000747	Organic acids and derivatives	Carboxylic acids and derivatives	Amino acids, peptides, and analogues			44.8	29.5	M+FA-H	C8H15NO3	-4.03918
3.85_221.0925m/z	221.093	3.8511	neg	Cotinine	HMDB0001046	Organoheterocyclic compounds	Pyridines and derivatives	Pyrrolidinylpyridines			44.8	29.4	M+FA-H	C10H12N2O	-3.65495
4.58_243.1711m/z	243.171	4.57508	neg	Isoleucyl-Isoleucine	HMDB0028910	Organic acids and derivatives	Carboxylic acids and derivatives	Amino acids, peptides, and analogues			44.8	28.5	M-H	C12H24N2O3	-1.32651
4.80_218.1394m/z	218.139	4.80138	pos	6,9-dioxo-decanoic acid	LMFA01060080	Lipids and lipid-like molecules	Fatty Acyls	Fatty Acids and Conjugates			44.8	37.1	M+NH4	C10H16O4	3.43781
4.86_329.1495m/z	329.149	4.85743	pos	Tyrosyl-Phenylalanine	86004	Organic acids and derivatives	Carboxylic acids and derivatives	Amino acids, peptides, and analogues			44.8	29.3	M+H	C18H20N2O4	-0.33775
5.56_435.2601m/z	435.26	5.55537	pos	Cilazapril	HMDB0015433	Organic acids and derivatives	Carboxylic acids and derivatives	Amino acids, peptides, and analogues			44.8	32.7	M+NH4	C22H31N3O5	-0.312756
6.08_369.0589m/z	369.059	6.0791	neg	2-Amino-3-carboxymuconic acid semialdehyde	HMDB0001330	Organic acids and derivatives	Carboxylic acids and derivatives	Amino acids, peptides, and analogues	**	C04409	44.8	36.4	2M-H	C7H7NO5	3.7303
10.26_427.2337m/z	427.234	10.2621	neg	alpha-Carboxy-delta-decalactone	HMDB0030985	Organoheterocyclic compounds	Lactones	Delta valerolactones			44.7	29.7	2M-H	C11H18O4	-0.0781282
10.40_533.3485m/z	533.349	10.3976	neg	Arjunolic acid	HMDB0034502	Lipids and lipid-like molecules	Prenol lipids	Triterpenoids			44.7	29.8	M+FA-H	C30H48O5	0.316995
14.27_589.4475m/z	589.448	14.2659	neg	31-hydroxy-32,35-anhydrobacteriohopanetetrol	LMPR04000027	Lipids and lipid-like molecules	Prenol lipids	Hopanoids			44.7	30.7	M+FA-H	C35H60O4	0.319201
3.90_355.0671m/z	355.067	3.90272	neg	3,4,5-trihydroxy-6-{[3-(3,4,5-trihydroxyphenyl)propanoyl]oxy}oxane-2-carboxylic acid	HMDB0128013	Organic oxygen compounds	Organooxygen compounds	Carbohydrates and carbohydrate conjugates			44.7	29.4	M-H2O-H	C15H18O11	0.107184
4.80_421.1650m/z	421.165	4.80305	neg	3-(3,7-dimethylocta-2,6-dien-1-yl)-7-hydroxy-2-(2,4,5-trihydroxyphenyl)-4H-chromen-4-one	HMDB0129601	Phenylpropanoids and polyketides	Flavonoids	Flavones			44.7	32.4	M-H	C25H26O6	-1.54255
5.03_330.2385m/z	330.239	5.02582	pos	Oseltamivir	HMDB0014343	Organic acids and derivatives	Carboxylic acids and derivatives	Amino acids, peptides, and analogues		C08092	44.7	27.8	M+NH4	C16H28N2O4	-0.638182
5.63_330.1558m/z	330.156	5.6307	neg	N-Monodesmethyl-rizatriptan	HMDB0060847	Organoheterocyclic compounds	Indoles and derivatives	Tryptamines and derivatives			44.7	35.9	M+FA-H	C15H19N5O	-4.91197
5.85_414.1883m/z	414.188	5.84743	neg	PC(7:0/0:0)	LMGP01050064	Lipids and lipid-like molecules	Glycerophospholipids	Glycerophosphocholines			44.7	30.3	M+FA-H	C15H32NO7P	-4.15362
10.33_326.2093n	325.202	10.3297	neg	16-D1t-PhytoP	LMFA02030035	Lipids and lipid-like molecules	Fatty Acyls	Octadecanoids			44.6	29.4	M-H2O-H, M-H	C18H30O5	0.00527977
12.93_444.3239n	489.322	12.9305	neg	(24R)-1alpha,24,25-trihydroxyvitamin D2	LMST03010051	Lipids and lipid-like molecules	Steroids and steroid derivatives	Vitamin D and derivatives			44.6	30.2	M-H, M+FA-H	C28H44O4	-0.131341
5.95_290.1155n	289.108	5.94848	neg	5,6-Dihydro-11-methoxyyangonin	HMDB0038722	Phenylpropanoids and polyketides	Kavalactones	Unclassified			44.6	26.9	M-H, M+FA-H	C16H18O5	0.161124
9.55_568.2668n	569.274	9.55457	pos	SWIETENINE	43669	Unclassified	Unclassified	Unclassified			44.6	30.3	M+H, M+K, M+Na	C32H40O9	-0.679944
0.37_163.0967m/z	163.097	0.3709	pos	Dimethicone	89344	Organometallic compounds	Organometalloid compounds	Organosilicon compounds			44.5	36.1	M+H	C6H18OSi2	-0.954181
1.08_346.0543m/z	346.054	1.08475	pos	cGMP	3485	Nucleosides, nucleotides, and analogues	Purine nucleotides	Cyclic purine nucleotides	**	C00942	44.5	29.2	M+H	C10H12N5O7P	-1.17047
10.69_358.1776n	359.185	10.6933	pos	Monascoflavin	HMDB0030792	Organic oxygen compounds	Organooxygen compounds	Carbonyl compounds			44.5	29.7	M+H-H2O, M+H	C21H26O5	-1.26496
12.44_410.2428n	393.24	12.4381	pos	PA(0:0/16:0)	LMGP10050042	Lipids and lipid-like molecules	Glycerophospholipids	Glycerophosphates	**	C00416	44.5	29.7	M+H-H2O, M+H	C19H39O7P	-1.30923
4.68_187.1441m/z	187.144	4.67585	pos	Homoarecoline	HMDB0038321	Alkaloids and derivatives	Unclassified	Unclassified			44.5	32	M+NH4	C9H15NO2	0.206406
5.90_171.1015m/z	171.101	5.89642	pos	2,4-Dimethylpimelic acid	HMDB0059760	Lipids and lipid-like molecules	Fatty Acyls	Fatty acids and conjugates			44.5	32.4	M+H-H2O	C9H16O4	-0.425349
6.80_530.2868n	553.276	6.79695	pos	Physapubescin	HMDB0033796	Lipids and lipid-like molecules	Steroids and steroid derivatives	Steroid esters			44.5	31.5	M+Na, M+K	C30H42O8	-2.12197
7.00_532.2666n	533.274	6.99577	pos	Calotropin	3590	Unclassified	Unclassified	Unclassified			44.5	25.7	M+H, M+K, M+Na	C29H40O9	-1.23691
7.02_374.2895m/z	374.289	7.02397	pos	PGF1beta	LMFA03010069	Lipids and lipid-like molecules	Fatty Acyls	Eicosanoids			44.5	30.6	M+NH4	C20H36O5	-1.80844
7.34_516.3086n	515.301	7.3405	neg	Cucurbitacin L	LMST01010112	Lipids and lipid-like molecules	Sterol Lipids	Sterols		C08802	44.5	47.7	M-H, 2M-H	C30H44O7	-0.284648
0.70_236.1490m/z	236.149	0.6956	pos	3-hydroxy-sebacic acid	LMFA01170092	Organic acids and derivatives	Hydroxy acids and derivatives	Medium-chain hydroxy acids and derivatives			44.4	24.3	M+NH4	C10H18O5	-1.02147
11.98_470.3397n	469.332	11.981	neg	Murrayenol	HMDB0029345	Organic oxygen compounds	Organooxygen compounds	Carbohydrates and carbohydrate conjugates			44.4	23.5	M-H, 2M-H, M+FA-H	C30H46O4	0.219869
3.99_387.1886m/z	387.189	3.98857	neg	17-dimethylarsinoyl-9Z-heptadecenoic acid	LMFA00000031	Lipids and lipid-like molecules	Fatty Acyls	Other Fatty Acyls			44.4	28.4	M-H	C19H37AsO3	0.118085
4.23_390.1870m/z	390.187	4.22802	pos	MAM2201 N-(4-hydroxypentyl) metabolite	85212	Unclassified	Unclassified	Unclassified			44.4	35.6	M+H	C25H24FNO2	1.5251
7.95_494.2662n	495.274	7.94858	pos	2',4',6',3,4-Pentahydroxy-3'-geranyl-5-prenyldihydrochalcone	LMPK12120532	Unclassified	Unclassified	Unclassified			44.4	30.1	M+H-H2O, M+H	C30H38O6	-1.24658
9.70_523.2337m/z	523.234	9.70053	neg	Parthenin	LMPR0103420001	Lipids and lipid-like molecules	Prenol lipids	Isoprenoids		C09523	44.4	32.4	2M-H	C15H18O4	-0.00456018
0.19_126.1047n	109.101	0.187867	pos	2,5-Octadien-1-ol	94686	Lipids and lipid-like molecules	Fatty Acyls	Fatty alcohols			44.3	24.8	M+H-H2O, M+H	C8H14O	2.02775
9.26_586.2773n	569.274	9.25572	pos	Irinotecan	HMDB0014900	Alkaloids and derivatives	Camptothecins	Unclassified		C16641	44.3	34.3	M+H-H2O, M+H	C33H38N4O6	-3.09647
1.09_344.0399m/z	344.04	1.0888	neg	Molybdopterin precursor Z	HMDB0011683	Organoheterocyclic compounds	Pteridines and derivatives	Pterins and derivatives			44.2	26.8	M-H	C10H12N5O7P	-0.86461
4.35_194.1394m/z	194.139	4.35315	pos	6,8-dihydroxy-octanoic acid	LMFA01050228	Lipids and lipid-like molecules	Fatty Acyls	Fatty Acids and Conjugates			44.2	34.6	M+NH4	C8H16O4	4.17615
5.14_203.1281m/z	203.128	5.14138	neg	3,10-dihydroxydecanoic acid	LMFA01050429	Lipids and lipid-like molecules	Fatty Acyls	Fatty Acids and Conjugates			44.2	29.1	M-H	C10H20O4	-3.94222
5.34_350.2072m/z	350.207	5.3355	pos	Coutaric acid	HMDB0029225	Benzenoids	Benzene and substituted derivatives	Benzoic acids and derivatives		C01327	44.2	26.8	M+H	C18H27N3O4	-0.581891
5.97_244.9850m/z	244.985	5.96515	neg	Octafluorocyclobutane	HMDB0031292	Organohalogen compounds	Organofluorides	Unclassified			44.2	27.4	M+FA-H	C4F8	-2.03989
6.32_534.3191n	533.312	6.32323	neg	neriifolin	LMST01120021	Lipids and lipid-like molecules	Sterol Lipids	Sterols		C08876	44.2	28.1	M-H, 2M-H	C30H46O8	-0.243974
7.21_478.3287n	461.325	7.20847	pos	Dolicholide	HMDB0034086	Organic oxygen compounds	Organooxygen compounds	Alcohols and polyols			44.2	29.3	M+H-H2O, M+H	C28H46O6	-1.63976
10.31_297.2071m/z	297.207	10.3125	neg	3Z,9Z-hexadecadienoic acid	LMFA01030271	Lipids and lipid-like molecules	Fatty Acyls	Fatty Acids and Conjugates			44.1	23.5	M+FA-H	C16H28O2	-0.235804
4.11_317.0336m/z	317.034	4.10748	neg	[2-methoxy-4-(3-oxobut-1-en-1-yl)phenyl]oxidanesulfonic acid	HMDB0135674	Organic acids and derivatives	Organic sulfuric acids and derivatives	Arylsulfates			44.1	25.6	M+FA-H	C11H12O6S	-0.331182
4.62_659.3264m/z	659.326	4.62268	neg	Capsianoside I	HMDB0002318	Lipids and lipid-like molecules	Fatty Acyls	Fatty acyl glycosides			44.1	38.1	M-H	C32H52O14	-3.05152
5.43_316.1665m/z	316.167	5.43407	neg	Tryptophyl-Isoleucine	HMDB0029086	Organic acids and derivatives	Carboxylic acids and derivatives	Amino acids, peptides, and analogues			44.1	24.5	M-H	C17H23N3O3	-0.377259
7.84_483.2738m/z	483.274	7.83513	pos	2-Stearyl citrate	HMDB0039225	Organic acids and derivatives	Carboxylic acids and derivatives	Tricarboxylic acids and derivatives			44.1	29.6	M+K	C24H44O7	4.46187
9.90_310.2144n	309.207	9.89533	neg	(9Z,11R,12S,13S,15Z)-12,13-Epoxy-11-hydroxy-9,15-octadecadienoic acid	HMDB0033505	Lipids and lipid-like molecules	Fatty Acyls	Fatty acids and conjugates			44.1	24.1	M-H2O-H, M-H	C18H30O4	0.119391
1.04_192.0268n	215.016	1.0432	pos	D-Glucaro-1,4-lactone	HMDB0041862	Organoheterocyclic compounds	Lactones	Gamma butyrolactones			44	24.6	M+Na, M+K, M+NH4	C6H8O7	-1.00391
1.37_201.1236m/z	201.124	1.36977	neg	Leucyl-Alanine	HMDB0028922	Organic acids and derivatives	Carboxylic acids and derivatives	Amino acids, peptides, and analogues			44	27.5	M-H	C9H18N2O3	-4.14452
1.42_187.1079m/z	187.108	1.416	neg	N-Alpha-acetyllysine	HMDB0000446	Organic acids and derivatives	Carboxylic acids and derivatives	Amino acids, peptides, and analogues		C12989	44	28.9	M-H	C8H16N2O3	-4.93579
10.25_293.1758m/z	293.176	10.2459	neg	Furanofukinin	HMDB0036640	Lipids and lipid-like molecules	Prenol lipids	Sesquiterpenoids			44	27.2	M+FA-H	C16H24O2	0.0629078
10.69_376.3052m/z	376.305	10.6933	pos	13,14-Dihydro PGF-1a	HMDB0005076	Lipids and lipid-like molecules	Fatty Acyls	Eicosanoids			44	28.5	M+NH4	C20H38O5	-1.53003
11.10_421.3463m/z	421.346	11.1017	pos	alpha,gamma-Onoceradienedione	HMDB0036787	Lipids and lipid-like molecules	Prenol lipids	Triterpenoids			44	31.2	M+H-H2O	C30H46O2	-0.331045
11.26_339.1600m/z	339.16	11.2636	neg	Longistylin A	HMDB0038543	Phenylpropanoids and polyketides	Stilbenes	Unclassified			44	25.9	M+FA-H	C20H22O2	-0.521129
5.29_306.1102n	307.117	5.293	pos	2-[2-hydroxy-3-(3-hydroxy-4-methoxyphenyl)propyl]benzene-1,3,5-triol	HMDB0127825	Phenylpropanoids and polyketides	Linear 1,3-diarylpropanoids	Cinnamylphenols			44	26.1	M+H-H2O, M+H	C16H18O6	-0.359235
6.02_229.1439m/z	229.144	6.01508	neg	Undecylenic acid	LMFA01030036	Lipids and lipid-like molecules	Fatty Acyls	Fatty acids and conjugates		C13910	44	27.3	M+FA-H	C11H20O2	-3.165
10.33_531.3328m/z	531.333	10.3297	neg	Lucyin A	HMDB0041041	Lipids and lipid-like molecules	Prenol lipids	Triterpenoids			43.9	28.9	M+FA-H	C30H46O5	0.112863
3.24_229.1552m/z	229.155	3.2387	neg	Isoleucyl-Valine	HMDB0028920	Organic acids and derivatives	Carboxylic acids and derivatives	Amino acids, peptides, and analogues			43.9	26.6	M-H	C11H22N2O3	-2.58604
4.39_217.1546m/z	217.155	4.39493	pos	6-octenoylglycine	HMDB0094805	Organic acids and derivatives	Carboxylic acids and derivatives	Amino acids, peptides, and analogues			43.9	24.8	M+NH4	C10H17NO3	-0.342518
6.08_213.0914m/z	213.091	6.0791	neg	Pterosin E	HMDB0036605	Benzenoids	Indanes	Indanones			43.9	26	M-H2O-H	C14H16O3	-3.24119
7.05_524.3145m/z	524.314	7.0522	pos	Ixabepilone	HMDB0015593	Phenylpropanoids and polyketides	Macrolides and analogues	Epothilones and analogues			43.9	30.4	M+NH4	C27H42N2O5S	-1.55503
1.37_213.1238m/z	213.124	1.36977	neg	Leucyl-Threonine	HMDB0028939	Organic acids and derivatives	Carboxylic acids and derivatives	Amino acids, peptides, and analogues			43.8	32.5	M-H2O-H	C10H20N2O4	-3.0476
12.52_543.4630m/z	543.463	12.5217	neg	(R)-3-Hydroxy-hexadecanoic acid	HMDB0010734	Lipids and lipid-like molecules	Fatty Acyls	Fatty acids and conjugates			43.8	30.5	2M-H	C16H32O3	0.0112753
2.22_201.1236m/z	201.124	2.21685	neg	Isoleucyl-Alanine	HMDB0028900	Organic acids and derivatives	Carboxylic acids and derivatives	Amino acids, peptides, and analogues			43.8	26.7	M-H	C9H18N2O3	-4.30466
4.96_427.1836m/z	427.184	4.96108	neg	Pyridinoline	HMDB0000851	Organic acids and derivatives	Carboxylic acids and derivatives	Amino acids, peptides, and analogues			43.8	28	M-H	C18H28N4O8	0.45901
7.76_498.2971n	499.305	7.76407	pos	PG(17:0/0:0)	80021	Lipids and lipid-like molecules	Glycerophospholipids	Glycerophosphoglycerols			43.8	30.1	M+H-H2O, M+H	C23H47O9P	2.61746
0.50_142.0266n	143.034	0.498967	pos	cis,cis-Muconic acid	45919	Lipids and lipid-like molecules	Fatty Acyls	Fatty acids and conjugates	**	C02480	43.7	21.9	M+H, M+NH4, M+H-H2O	C6H6O4	-0.0535399
11.21_585.2528m/z	585.253	11.2051	neg	Tetrahydroaldosterone-3-glucuronide	HMDB0010357	Lipids and lipid-like molecules	Steroids and steroid derivatives	Steroidal glycosides			43.7	32.6	M+FA-H	C27H40O11	-4.57825
11.90_468.3240n	467.317	11.9001	neg	Isoglabrolide	HMDB0035886	Lipids and lipid-like molecules	Prenol lipids	Sesquiterpenoids			43.7	24.5	M-H, 2M-H, M+FA-H	C30H44O4	0.1415
2.82_231.0869m/z	231.087	2.82192	neg	4-hydroxy-3-methylbut-2-enoic acid	HMDB0128916	Lipids and lipid-like molecules	Fatty Acyls	Fatty acids and conjugates			43.7	22.9	2M-H	C5H8O3	-2.38615
3.27_274.1409m/z	274.141	3.27248	neg	gamma-Glutamyllysine	HMDB0029154	Organic acids and derivatives	Carboxylic acids and derivatives	Amino acids, peptides, and analogues			43.7	23.8	M-H	C11H21N3O5	0.0815928
4.14_263.1423m/z	263.142	4.14368	pos	Isoleucyl-Methionine	85819	Organic acids and derivatives	Carboxylic acids and derivatives	Amino acids, peptides, and analogues			43.7	31.4	M+H	C11H22N2O3S	-0.47691
5.45_631.3660m/z	631.366	5.45193	pos	Lyciumoside III	HMDB0039553	Lipids and lipid-like molecules	Prenol lipids	Terpene glycosides			43.7	31.7	M+H-H2O	C32H56O13	-4.35724
8.26_478.2716n	479.279	8.26137	pos	Iloprost	HMDB0015220	Lipids and lipid-like molecules	Fatty Acyls	Eicosanoids			43.7	24.4	M+H-H2O, M+H	C30H38O5	-0.653488
9.98_353.1394m/z	353.139	9.97818	neg	Pleurotin	85108	Unclassified	Unclassified	Unclassified			43.7	26.3	M-H	C21H22O5	-0.077585
1.06_145.0495m/z	145.049	1.05703	pos	(E)-3-methylglutaconic acid	45911	Lipids and lipid-like molecules	Fatty Acyls	Fatty Acids and Conjugates			43.6	22.7	M+H	C6H8O4	-0.496748
1.16_187.0239m/z	187.024	1.1582	neg	(2S,3R)-3-hydroxybutane-1,2,3-tricarboxylic acid	LMFA01050444	Lipids and lipid-like molecules	Fatty Acyls	Fatty Acids and Conjugates			43.6	26.6	M-H2O-H	C7H10O7	-4.58558
10.00_358.2947m/z	358.295	9.99767	pos	PGE1 alcohol	LMFA03010053	Lipids and lipid-like molecules	Fatty Acyls	Eicosanoids			43.6	24.1	M+NH4	C20H36O4	-1.44722
3.46_305.0812m/z	305.081	3.45935	neg	gamma-Glutamyl-S-(1-propenyl)cysteine sulfoxide	HMDB0031870	Organic acids and derivatives	Carboxylic acids and derivatives	Amino acids, peptides, and analogues			43.6	25.7	M-H	C11H18N2O6S	-0.357027
4.60_241.1546m/z	241.155	4.60485	pos	Pirbuterol	66744	Organoheterocyclic compounds	Pyridines and derivatives	Hydroxypyridines		C07807	43.6	23.7	M+H	C12H20N2O3	-0.144517
0.68_342.1160n	387.114	0.67865	neg	D-Maltose	HMDB0000163	Organic oxygen compounds	Organooxygen compounds	Carbohydrates and carbohydrate conjugates	**	C00208	43.5	21.5	M-H, M+FA-H	C12H22O11	-0.730652
4.69_263.1400m/z	263.14	4.68783	neg	N-despropyl ropinirole	HMDB0060625	Organoheterocyclic compounds	Indoles and derivatives	Indolines			43.5	19.5	M+FA-H	C13H18N2O	-0.339285
4.91_541.2992m/z	541.299	4.91158	neg	GS 1500	LMST03020614	Lipids and lipid-like molecules	Sterol Lipids	Secosteroids			43.5	38.6	M+FA-H	C31H44O3S	-0.198255
5.23_269.0303m/z	269.03	5.23012	neg	Dehydrochorismic acid	HMDB0036314	Benzenoids	Benzene and substituted derivatives	Phenoxyacetic acid derivatives			43.5	18.5	M+FA-H	C10H8O6	0.064445
5.81_239.0193m/z	239.019	5.81345	neg	5,6,7-trihydroxy-2H-chromen-2-one	HMDB0132254	Phenylpropanoids and polyketides	Coumarins and derivatives	Hydroxycoumarins			43.5	24	M+FA-H	C9H6O5	-2.11444
9.01_404.2427m/z	404.243	9.01438	pos	17-phenyl-trinor-PGE2	LMFA03010067	Lipids and lipid-like molecules	Fatty Acyls	Eicosanoids			43.5	26.5	M+NH4	C23H30O5	-1.24491
0.03_284.2712n	285.278	0.0332333	pos	Stearic acid	HMDB0000827	Lipids and lipid-like molecules	Fatty Acyls	Fatty acids and conjugates	**	C01530	43.4	21.3	M+H-H2O, M+H	C18H36O2	-1.15126
10.25_343.2488m/z	343.249	10.2459	neg	5-Hexyltetrahydro-2-furanoctanoic acid	HMDB0031127	Lipids and lipid-like molecules	Fatty Acyls	Eicosanoids			43.4	22.3	M+FA-H	C18H34O3	-0.797833
4.41_293.1508m/z	293.151	4.40525	neg	Leucyl-Tyrosine	HMDB0028941	Organic acids and derivatives	Carboxylic acids and derivatives	Amino acids, peptides, and analogues			43.4	23	M-H	C15H22N2O4	0.484503
4.63_350.1719m/z	350.172	4.63403	pos	PC(O-5:0/0:0)[R]	LMGP01060020	Lipids and lipid-like molecules	Glycerophospholipids	Glycerophosphocholines			43.4	24.6	M+Na	C13H30NO6P	4.94567
4.97_366.2022m/z	366.202	4.96965	pos	Enalaprilat	HMDB0041886	Organic acids and derivatives	Carboxylic acids and derivatives	Amino acids, peptides, and analogues		C11720	43.4	21.1	M+NH4	C18H24N2O5	-0.410575
4.97_379.1975m/z	379.197	4.96965	pos	1-Hexanol arabinosylglucoside	HMDB0031689	Lipids and lipid-like molecules	Fatty Acyls	Fatty acyl glycosides			43.4	24.7	M+H-H2O	C17H32O10	3.09663
0.83_213.1232m/z	213.123	0.8341	pos	Valyl-Hydroxyproline	HMDB0029128	Organic acids and derivatives	Carboxylic acids and derivatives	Amino acids, peptides, and analogues			43.3	21	M+H-H2O	C10H18N2O4	-0.616007
1.08_153.0406m/z	153.041	1.08475	pos	Oxypurinol	866	Organoheterocyclic compounds	Imidazopyrimidines	Purines and purine derivatives		C07599	43.3	23.3	M+H	C5H4N4O2	-0.466181
1.57_340.1975m/z	340.198	1.57185	pos	Butyl (S)-3-hydroxybutyrate glucoside	HMDB0031694	Lipids and lipid-like molecules	Fatty Acyls	Fatty acyl glycosides			43.3	23.9	M+NH4	C14H26O8	2.92839
10.19_312.2294n	335.219	10.1867	pos	9(S)-HPODE	HMDB0006940	Lipids and lipid-like molecules	Fatty Acyls	Lineolic acids and derivatives	**	C14827	43.3	22.6	M+Na, M+K	C18H32O4	-2.0193
11.02_305.2123m/z	305.212	11.0181	neg	6-[1]-ladderane hexanol	LMFA01140088	Lipids and lipid-like molecules	Fatty Acyls	Fatty Acids and Conjugates			43.3	18.7	M+FA-H	C18H28O	0.179877
11.61_383.2915m/z	383.291	11.6087	neg	N-palmitoyl glutamine	LMFA08020127	Lipids and lipid-like molecules	Fatty Acyls	Fatty amides			43.3	26.2	M-H	C21H40N2O4	-0.185605
11.69_149.0233m/z	149.023	11.6937	pos	Phthalic acid	HMDB0002107	Benzenoids	Benzene and substituted derivatives	Benzoic acids and derivatives	**	C01606	43.3	20.3	M+H-H2O	C8H6O4	-0.240534
4.96_203.1281m/z	203.128	4.96108	neg	(1S,2S,4R,8R)-p-Menthane-1,2,8,9-tetrol	HMDB0039974	Lipids and lipid-like molecules	Prenol lipids	Monoterpenoids			43.3	24.7	M-H	C10H20O4	-3.84467
5.66_243.1234m/z	243.123	5.66118	neg	Phaseolic acid	HMDB0031897	Organic acids and derivatives	Keto acids and derivatives	Medium-chain keto acids and derivatives			43.3	23.2	M-H2O-H	C12H22O6	-1.37745
5.97_810.3897m/z	810.39	5.97487	pos	beta-D-Glucosyloxydestruxin B	HMDB0040136	Phenylpropanoids and polyketides	Saxitoxins, gonyautoxins, and derivatives	Unclassified			43.3	25.5	M+K	C36H61N5O13	-0.0219686
9.07_574.3028m/z	574.303	9.07117	pos	Nummularine B	HMDB0029334	Organic acids and derivatives	Carboxylic acids and derivatives	Amino acids, peptides, and analogues			43.3	28	M+H-H2O	C32H41N5O6	0.718166
9.98_293.2123m/z	293.212	9.97818	neg	alpha-9(10)-EpODE	LMFA02000039	Lipids and lipid-like molecules	Fatty Acyls	Fatty acids and conjugates			43.3	22.5	M-H	C18H30O3	0.337725
0.86_137.0458m/z	137.046	0.861783	pos	Allopurinol	HMDB0014581	Organoheterocyclic compounds	Pyrazolopyrimidines	Pyrazolo[3,4-d]pyrimidines			43.2	21.7	M+H	C5H4N4O	-0.0367211
1.48_201.0396m/z	201.04	1.47998	neg	Succinylacetoacetate	HMDB0240258	Organic acids and derivatives	Keto acids and derivatives	Medium-chain keto acids and derivatives			43.2	26.7	M-H	C8H10O6	-4.0588
12.48_452.3287n	453.336	12.4804	pos	3-Oxo-12,18-ursadien-28-oic acid	HMDB0037065	Lipids and lipid-like molecules	Prenol lipids	Triterpenoids			43.2	24	M+H-H2O, M+H	C30H44O3	-0.839184
12.78_589.3513m/z	589.351	12.7818	neg	OON-PA	LMGP20070023	Lipids and lipid-like molecules	Glycerophospholipids	Oxidized glycerophospholipids			43.2	25.4	M-H	C30H55O9P	0.274791
5.18_407.2287m/z	407.229	5.1804	pos	Kiwiionoside	93346	Lipids and lipid-like molecules	Prenol lipids	Terpene glycosides			43.2	23.7	M+H	C19H34O9	2.78808
5.62_159.0837m/z	159.084	5.61508	pos	Methylthiomethyl hexanoate	HMDB0038300	Lipids and lipid-like molecules	Fatty Acyls	Fatty acid esters			43.2	21.2	M+H-H2O	C8H16O2S	-0.432016
1.19_162.0516n	161.044	1.186	neg	3-Hydroxymethylglutaric acid	HMDB0000355	Lipids and lipid-like molecules	Fatty Acyls	Fatty acids and conjugates	***	C03761	43.1	27.1	M-H2O-H, M-H	C6H10O5	-7.67731
13.37_587.3355m/z	587.336	13.3665	neg	OA-PA	LMGP20070024	Lipids and lipid-like molecules	Glycerophospholipids	Oxidized glycerophospholipids			43.1	25.5	M-H2O-H	C30H55O10P	0.170305
4.10_210.1238m/z	210.124	4.10085	pos	N'-Hydroxymethylnorcotinine	HMDB0001324	Organoheterocyclic compounds	Pyridines and derivatives	Pyrrolidinylpyridines			43.1	27.7	M+NH4	C10H12N2O2	0.626346
5.63_371.0747m/z	371.075	5.6307	neg	Sulindac sulfone	HMDB0060620	Benzenoids	Indenes and isoindenes	Unclassified			43.1	31	M-H	C20H17FO4S	-3.28211
5.80_265.1445m/z	265.144	5.79613	neg	Artemin	HMDB0034696	Lipids and lipid-like molecules	Prenol lipids	Terpene lactones			43.1	18.9	M-H	C15H22O4	-0.289714
5.81_568.3226n	591.298	5.80657	pos	6alpha-Glucuronosylhyodeoxycholate	LMST05010016	Lipids and lipid-like molecules	Sterol Lipids	Steroid conjugates		C11246	43.1	34.6	M+H-H2O, M+Na	C30H48O10	-3.84274
9.58_344.2558n	362.29	9.58278	pos	9,10,11-trihydroxy-12Z-octadecenoic acid	LMFA05000713	Lipids and lipid-like molecules	Fatty Acyls	Fatty alcohols			43.1	21.3	M+NH4, M+Na	C19H36O5	-1.35342
0.43_150.1277m/z	150.128	0.427267	pos	N,N-Dimethylphenethylamine	88292	Organic nitrogen compounds	Organonitrogen compounds	Amines			43	25.6	M+H	C10H15N	-0.118202
1.16_191.0551m/z	191.055	1.1582	neg	D-Manno-2-heptulose	HMDB0029935	Unclassified	Unclassified	Unclassified			43	24.7	M-H2O-H	C7H14O7	-4.87317
11.42_293.2123m/z	293.212	11.4221	neg	(9S,10E,12Z,15Z)-9-Hydroxy-10,12,15-octadecatrienoic acid	HMDB0031934	Lipids and lipid-like molecules	Fatty Acyls	Lineolic acids and derivatives			43	18.4	M-H	C18H30O3	0.365077
5.01_467.2582n	468.262	5.01173	pos	Tobramycin	2863	Organic oxygen compounds	Organooxygen compounds	Carbohydrates and carbohydrate conjugates	**	C00397	43	21.5	M+H-H2O, M+H	C18H37N5O9	-1.90972
6.05_373.0904m/z	373.09	6.04798	neg	1-(Malonylamino)cyclopropanecarboxylic acid	HMDB0031700	Organic acids and derivatives	Carboxylic acids and derivatives	Amino acids, peptides, and analogues			43	26.4	2M-H	C7H9NO5	4.17717
8.40_480.2870n	481.294	8.4041	pos	PA(8:0/12:0)	HMDB0115483	Lipids and lipid-like molecules	Glycerophospholipids	Glycerophosphates			43	24.7	M+H-H2O, M+H	C23H45O8P	3.77321
9.70_390.3210m/z	390.321	9.69615	pos	DG(8:0/10:0/0:0)	HMDB0092901	Lipids and lipid-like molecules	Glycerolipids	Diradylglycerols			43	22	M+NH4	C21H40O5	-1.14299
2.34_143.1179m/z	143.118	2.34097	pos	4-Ethyl-2,5-dimethyloxazole	HMDB0037866	Organoheterocyclic compounds	Azoles	Oxazoles			42.9	18	M+NH4	C7H11NO	-0.0761409
4.19_217.1314n	218.139	4.18547	pos	(±)-Propionylcarnitine	85176	Unclassified	Unclassified	Unclassified			42.9	27.3	M+H-H2O, M+H	C10H19NO4	0.0566856
4.61_293.1508m/z	293.151	4.60615	neg	Pindolol	HMDB0015095	Organoheterocyclic compounds	Indoles and derivatives	Indoles		C07445	42.9	17.7	M+FA-H	C14H20N2O2	0.512922
7.95_376.3050m/z	376.305	7.94858	pos	9,13-dihydroxy-10-ethoxy-11-octadecenoic acid	LMFA01050121	Lipids and lipid-like molecules	Fatty Acyls	Fatty Acids and Conjugates			42.9	26.4	M+NH4	C20H38O5	-1.96971
8.77_516.2721n	517.279	8.77367	pos	Cavipetin E isomer 1	HMDB0059922	Lipids and lipid-like molecules	Prenol lipids	Diterpenoids			42.9	17.1	M+Na, M+K, M+H	C29H40O8	-0.424069
9.57_343.2488m/z	343.249	9.57323	neg	13R-HOME(11E)	LMFA02000093	Lipids and lipid-like molecules	Fatty Acyls	Octadecanoids			42.9	17.5	M+FA-H	C18H34O3	-0.636644
0.68_195.0500m/z	195.05	0.67865	neg	Gluconic acid	HMDB0000625	Organic oxygen compounds	Organooxygen compounds	Carbohydrates and carbohydrate conjugates	***	C00257	42.8	20.7	M-H	C6H12O7	-5.02202
12.05_792.5971m/z	792.597	12.0481	pos	GlcCer(d18:2(4E,8Z)/20:0(2OH[R]))	LMSP05010052	Lipids and lipid-like molecules	Sphingolipids	Neutral glycosphingolipids			42.8	19.3	M+Na	C44H83NO9	1.48112
12.12_793.5238m/z	793.524	12.1192	pos	PI(P-18:0/14:1(9Z))	81109	Lipids and lipid-like molecules	Glycerophospholipids	Glycerophosphoinositols			42.8	21.2	M+H	C41H77O12P	1.60277
4.27_373.1728m/z	373.173	4.27292	neg	16-dimethylarsinoyl-9Z-hexadecenoic acid	LMFA00000032	Lipids and lipid-like molecules	Fatty Acyls	Other Fatty Acyls			42.8	22	M-H	C18H35AsO3	-0.354124
4.39_403.2184m/z	403.218	4.39493	pos	Levocabastine	HMDB0015238	Organoheterocyclic compounds	Piperidines	Phenylpiperidines			42.8	23.4	M+H-H2O	C26H29FN2O2	0.97648
4.68_103.0546m/z	103.055	4.67585	pos	Lentialexin	LMFA05000672	Lipids and lipid-like molecules	Fatty Acyls	Fatty alcohols			42.8	19.2	M+H-H2O	C8H8O	3.16913
9.24_510.2616n	511.269	9.2415	pos	DEOXYGEDUNOL ACETATE	43710	Unclassified	Unclassified	Unclassified			42.8	19.9	M+H, M+K, M+Na	C30H38O7	-0.318157
10.76_623.4529m/z	623.453	10.7569	neg	12,13-DiHODE	HMDB0010201	Lipids and lipid-like molecules	Fatty Acyls	Lineolic acids and derivatives			42.7	25.1	2M-H	C18H32O4	0.071879
11.21_486.3347n	485.327	11.2051	neg	18alpha-Hydroxyglycyrrhetic acid	HMDB0040499	Lipids and lipid-like molecules	Prenol lipids	Triterpenoids			42.7	22.1	M-H, 2M-H, M+FA-H	C30H46O5	0.311048
2.47_248.1137m/z	248.114	2.46623	neg	Voglibose	HMDB0015598	Organic oxygen compounds	Organooxygen compounds	Alcohols and polyols			42.7	19	M-H2O-H	C10H21NO7	-1.01027
2.56_288.1565m/z	288.156	2.56265	neg	Prolyl-Lysine	HMDB0029022	Organic acids and derivatives	Carboxylic acids and derivatives	Amino acids, peptides, and analogues			42.7	17.5	M+FA-H	C11H21N3O3	-0.0612394
5.01_320.1615m/z	320.161	5.00887	neg	Physostigmine	HMDB0015116	Organoheterocyclic compounds	Indoles and derivatives	Pyrroloindoles	**	C06535	42.7	17.1	M+FA-H	C15H21N3O2	-0.303716
5.38_219.0293m/z	219.029	5.38492	neg	1-Oxo-1H-2-benzopyran-3-carboxaldehyde	HMDB0030577	Phenylpropanoids and polyketides	Isocoumarins and derivatives	Unclassified			42.7	18.9	M+FA-H	C10H6O3	-3.63517
5.48_248.1653m/z	248.165	5.48353	neg	O-Desmethyltramadol	HMDB0060997	Benzenoids	Benzene and substituted derivatives	Cyclohexylphenols			42.7	18.4	M-H	C15H23NO2	-1.18761
10.43_511.2666m/z	511.267	10.4265	pos	Hydrocortisone butyrate propionate	LMST02030128	Lipids and lipid-like molecules	Sterol Lipids	Steroids		C13358	42.6	30.8	M+Na	C28H40O7	-0.145461
10.98_223.1690m/z	223.169	10.9753	pos	Isokobusone	HMDB0036791	Organic oxygen compounds	Organooxygen compounds	Alcohols and polyols			42.6	17.4	M+H	C14H22O2	-1.02797
0.02_223.0634m/z	223.063	0.01915	pos	1-(1-Propenylthio)propyl propyl disulfide	HMDB0033041	Organosulfur compounds	Organic disulfides	Dialkyldisulfides			42.5	23.4	M+H	C9H18S3	-4.1249
1.08_245.0766m/z	245.077	1.08475	pos	5-(2'-Carboxyethyl)-4,6-Dihydroxypicolinate	HMDB0006794	Organoheterocyclic compounds	Pyridines and derivatives	Hydropyridines	**	C05655	42.5	16.2	M+NH4	C9H9NO6	-0.772921
1.39_113.0236m/z	113.024	1.39055	pos	2-Furoic acid	2266	Organoheterocyclic compounds	Furans	Furoic acid and derivatives	**	C01546	42.5	18.5	M+H	C5H4O3	2.48317
12.31_409.2360m/z	409.236	12.3141	neg	LysoPA(0:0/16:0)	HMDB0007849	Lipids and lipid-like molecules	Glycerophospholipids	Glycerophosphates			42.5	16.9	M-H	C19H39O7P	-0.0766016
6.67_546.2820n	547.289	6.6693	pos	Decoside	67229	Unclassified	Unclassified	Unclassified			42.5	17.8	M+H, M+K, M+NH4, M+Na, M+H-H2O	C30H42O9	-1.61172
6.83_399.1772m/z	399.177	6.82508	pos	11,12,14-Trihydroxy-7-methoxy-8,11,13-abietatrien-20,6-olide	HMDB0031932	Lipids and lipid-like molecules	Prenol lipids	Terpene lactones			42.5	18.9	M+Na	C21H28O6	-1.56132
0.71_256.0813m/z	256.081	0.70945	pos	Nicotinate D-ribonucleoside	58552	Unclassified	Unclassified	Unclassified			42.4	16.6	M+H	C11H13NO6	-0.977607
10.35_535.3643m/z	535.364	10.3468	neg	Barringtogenol C	HMDB0034525	Lipids and lipid-like molecules	Prenol lipids	Triterpenoids		C08931	42.4	16.2	M+FA-H	C30H50O5	0.647922
11.32_407.2915m/z	407.292	11.3247	neg	N-(9,12-octadecadienoyl)-glutamine	LMFA08020216	Lipids and lipid-like molecules	Fatty Acyls	Fatty amides			42.4	18	M-H	C23H40N2O4	-0.0174933
4.48_362.2101m/z	362.21	4.47877	pos	6,9,12,15,18,21-Tetracosahexaynoic acid	LMFA01030746	Lipids and lipid-like molecules	Fatty Acyls	Fatty Acids and Conjugates			42.4	35	M+NH4	C24H24O2	-3.83968
5.42_343.1761m/z	343.176	5.41733	neg	Tetranor-PGE1	LMFA03010211	Unclassified	Unclassified	Unclassified			42.4	17.4	M+FA-H	C16H26O5	-0.38167
5.53_445.2094m/z	445.209	5.5341	neg	Linalool oxide D 3-[apiosyl-(1->6)-glucoside]	HMDB0031367	Organic oxygen compounds	Organooxygen compounds	Carbohydrates and carbohydrate conjugates			42.4	24.5	M-H2O-H	C21H36O11	3.13431
9.49_358.1780n	357.171	9.49432	neg	Mammea B/BD	HMDB0034096	Phenylpropanoids and polyketides	Coumarins and derivatives	Hydroxycoumarins			42.4	16	M-H, M+FA-H	C21H26O5	-0.00767099
0.70_255.0973m/z	255.097	0.6956	pos	Nicotinamide riboside	5818	Organic oxygen compounds	Organooxygen compounds	Carbohydrates and carbohydrate conjugates	**	C03150	42.3	15.1	M+H	C11H14N2O5	-0.958793
15.73_355.3217m/z	355.322	15.7274	neg	6Z-Heneicosen-11-ol	LMFA05000535	Lipids and lipid-like molecules	Fatty Acyls	Fatty alcohols			42.3	17.1	M+FA-H	C21H42O	-0.354913
3.93_368.2288m/z	368.229	3.934	pos	(1R,2R,4S)-p-Menthane-1,2,8-triol 8-glucoside	HMDB0039894	Organic oxygen compounds	Organooxygen compounds	Carbohydrates and carbohydrate conjugates			42.3	22.4	M+NH4	C16H30O8	2.62272
4.56_244.1369m/z	244.137	4.56258	pos	3-[(2-Methyl-3-furanyl)thio]-4-heptanone	HMDB0037158	Organosulfur compounds	Thioethers	Aryl thioethers			42.3	28.4	M+NH4	C12H18O2S	1.43737
4.82_585.3600m/z	585.36	4.8154	pos	desferrioxamine D1	LMFA08020170	Lipids and lipid-like molecules	Fatty Acyls	Fatty amides			42.3	20.8	M+H-H2O	C27H50N6O9	-1.12563
5.05_642.2952m/z	642.295	5.05388	pos	Kanokoside D	HMDB0036105	Lipids and lipid-like molecules	Prenol lipids	Terpene glycosides			42.3	26.3	M+NH4	C27H44O16	-2.44233
5.97_293.1857m/z	293.186	5.97487	pos	Carteolol	HMDB0014662	Organoheterocyclic compounds	Quinolines and derivatives	Hydroquinolines		C06874	42.3	16.1	M+H	C16H24N2O3	-1.03033
8.63_540.3313m/z	540.331	8.63173	pos	PS(19:0/0:0)	78855	Lipids and lipid-like molecules	Glycerophospholipids	Glycerophosphoserines			42.3	21.6	M+H	C25H50NO9P	3.2233
9.95_356.1624n	355.155	9.94523	neg	Tephrowatsin C	LMPK12140175	Lipids and lipid-like molecules	Polyketides	Flavonoids			42.3	16.2	M-H, M+FA-H	C21H24O5	-0.0465028
4.67_629.2788m/z	629.279	4.67198	neg	Ouabain	HMDB0015224	Benzenoids	Benzene and substituted derivatives	Diphenylmethanes		C01443	42.2	21.8	M+FA-H	C29H44O12	-4.57522
4.97_352.1865m/z	352.186	4.96965	pos	3'-N'-Acetylfusarochromanone	HMDB0037499	Organoheterocyclic compounds	Benzopyrans	1-benzopyrans			42.2	14.9	M+NH4	C17H22N2O5	-0.619384
5.13_279.0149m/z	279.015	5.12683	neg	cis-4-Carboxymethylenebut-2-en-4-olide	HMDB0060459	Organoheterocyclic compounds	Dihydrofurans	Furanones		C04431	42.2	15.9	2M-H	C6H4O4	0.800208
5.25_209.0448m/z	209.045	5.24585	neg	5-Hydroxyferulate	64176	Phenylpropanoids and polyketides	Cinnamic acids and derivatives	Hydroxycinnamic acids and derivatives	**	C05619	42.2	19.1	M-H	C10H10O5	-3.49252
5.28_247.1110m/z	247.111	5.2788	pos	Methionyl-Proline	85883	Organic acids and derivatives	Carboxylic acids and derivatives	Amino acids, peptides, and analogues			42.2	21.9	M+H	C10H18N2O3S	-0.325186
6.66_540.3096m/z	540.31	6.655	pos	(1S,16R)-5,7,10,11-tetrahydroxy-8,8,10,12,16-pentamethyl-3-[1-(2-methyl-1,3-thiazol-4-yl)prop-1-en-2-yl]-17-oxa-4-azabicyclo[14.1.0]heptadec-4-en-9-one	HMDB0127526	Organoheterocyclic compounds	Azoles	Thiazoles			42.2	22.4	M+NH4	C27H42N2O6S	-1.11207
9.93_602.3450n	603.352	9.92658	pos	Avermectin B2a aglycone	63701	Unclassified	Unclassified	Unclassified			42.2	17.9	M+H, M+K, M+NH4, M+Na	C34H50O9	-0.724225
0.01_171.1015m/z	171.102	0.00751667	neg	N(tele)-methylhistaminium	HMDB0062574	Organic nitrogen compounds	Organonitrogen compounds	Amines			42.1	13.9	M+FA-H	C6H12N3+	1.5214
11.05_575.3228m/z	575.323	11.0509	neg	3-keto Fusidic acid	HMDB0060745	Lipids and lipid-like molecules	Steroids and steroid derivatives	Oxosteroids			42.1	23.5	M+FA-H	C31H46O7	0.445228
1.50_188.0919m/z	188.092	1.49615	neg	N-lactoyl-Valine	HMDB0062181	Organic acids and derivatives	Carboxylic acids and derivatives	Amino acids, peptides, and analogues			42	19	M-H	C8H15NO4	-4.79315
10.74_595.2891m/z	595.289	10.7427	neg	OG-PA	LMGP20070021	Lipids and lipid-like molecules	Glycerophospholipids	Oxidized glycerophospholipids			42	11.6	M+FA-H	C26H47O10P	0.390828
15.03_666.5296m/z	666.53	15.0322	pos	GlcCer(d15:2(4E,6E)/18:0)	LMSP0501AA58	Lipids and lipid-like molecules	Sphingolipids	Neutral glycosphingolipids			42	15.1	M+H-H2O	C39H73NO8	-1.12955
4.16_328.1786n	311.175	4.15762	pos	Labetalol	HMDB0014736	Benzenoids	Benzene and substituted derivatives	Benzoic acids and derivatives		C07063	42	16.6	M+H-H2O, M+H	C19H24N2O3	-0.184005
4.49_264.1473n	263.14	4.49095	neg	Vorinostat	HMDB0015568	Benzenoids	Benzene and substituted derivatives	Unclassified			42	12.1	M-H, 2M-H	C14H20N2O3	-0.16583
4.80_362.1584m/z	362.158	4.80138	pos	Dehydrocyanaropicrin	HMDB0035029	Lipids and lipid-like molecules	Prenol lipids	Terpene lactones			42	17.8	M+NH4	C19H20O6	-4.13539
5.60_182.1903m/z	182.19	5.6007	pos	Dicyclohexylamine	70260	Unclassified	Unclassified	Unclassified			42	14.1	M+H	C12H23N	-0.123275
5.63_259.2014m/z	259.201	5.6293	pos	Dioscoretine	HMDB0038588	Lipids and lipid-like molecules	Fatty Acyls	Fatty acids and conjugates			42	13.8	M+NH4	C13H23NO3	-0.95544
7.02_388.2687m/z	388.269	7.02397	pos	20-Hydroxy-PGF2a	HMDB0004049	Lipids and lipid-like molecules	Fatty Acyls	Eicosanoids			42	19.4	M+NH4	C20H34O6	-1.88333
9.77_1017.5005m/z	1017.5	9.76552	neg	CGP71422	HMDB0013864	Benzenoids	Benzene and substituted derivatives	Anilides			42	55.3	2M-H	C29H31N7O2	-0.0276576
9.91_488.3500n	511.339	9.91208	pos	Pitheduloside I	HMDB0034036	Lipids and lipid-like molecules	Prenol lipids	Triterpenoids			42	14.3	M+Na, M+K	C30H48O5	-0.425024
0.43_136.1121m/z	136.112	0.427267	pos	2-Methyl-4-pentyloxazole	HMDB0037856	Organoheterocyclic compounds	Azoles	Oxazoles			41.9	19.3	M+H-H2O	C9H15NO	0.0482646
11.02_349.2022m/z	349.202	11.0181	neg	17beta,19-dihydroxyandrost-4-en-3-one	LMST02020070	Lipids and lipid-like molecules	Steroids and steroid derivatives	Androstane steroids	**	C05294	41.9	18	M+FA-H	C19H28O3	0.373479
11.29_601.3384m/z	601.338	11.2936	neg	Physagulin D	HMDB0041049	Lipids and lipid-like molecules	Steroids and steroid derivatives	Steroid lactones			41.9	23.5	M-H2O-H	C34H52O10	0.295752
2.63_221.0925m/z	221.092	2.62818	neg	(2S)-2-hydrazinyl-3-(4-hydroxy-3-methoxyphenyl)-2-methylpropanoic acid	HMDB0142637	Phenylpropanoids and polyketides	Phenylpropanoic acids	Unclassified			41.9	16.9	M-H2O-H	C11H16N2O4	-2.7917
4.87_308.1526m/z	308.153	4.87142	pos	Carbinoxamine	HMDB0014886	Benzenoids	Benzene and substituted derivatives	Benzylethers		C06871	41.9	36.5	M+NH4	C16H19ClN2O	0.477057
5.58_376.2241m/z	376.224	5.58452	neg	PC(O-10:1(9E)/0:0)	LMGP01060027	Lipids and lipid-like molecules	Glycerophospholipids	Glycerophosphocholines			41.9	18.4	M-H2O-H	C18H38NO6P	-4.31717
0.82_199.1076m/z	199.108	0.820233	pos	Adrenochrome o-semiquinone	HMDB0012883	Organoheterocyclic compounds	Indoles and derivatives	Unclassified			41.8	15.3	M+NH4	C9H11NO3	-0.518067
11.64_395.2203m/z	395.22	11.6409	neg	1-pentadecanoyl-glycero-3-phosphate	HMDB0062324	Lipids and lipid-like molecules	Glycerophospholipids	Glycerophosphates			41.8	14.4	M-H	C18H37O7P	-0.178518
4.16_198.9876m/z	198.988	4.15645	neg	Poppy acid	HMDB0033695	Organoheterocyclic compounds	Pyrans	Pyranones and derivatives		C20209	41.8	16.1	M-H	C7H4O7	-4.04396
4.52_306.1460m/z	306.146	4.52473	neg	Hydroxyl frovatriptan	HMDB0061150	Organoheterocyclic compounds	Indoles and derivatives	Carbazoles			41.8	14	M+FA-H	C14H19N3O2	0.235493
4.93_698.3870m/z	698.387	4.92757	pos	OHODiA-PG	LMGP20060032	Lipids and lipid-like molecules	Glycerophospholipids	Oxidized glycerophospholipids			41.8	11.3	M+NH4	C32H57O13P	-0.769025
4.99_277.1557m/z	277.156	4.9939	neg	2,6-Pipecoloxylidide	HMDB0060725	Organic acids and derivatives	Carboxylic acids and derivatives	Amino acids, peptides, and analogues			41.8	11.8	M+FA-H	C14H20N2O	-0.409571
1.77_273.1840m/z	273.184	1.76888	pos	Isanolic acid	LMFA02000200	Lipids and lipid-like molecules	Fatty Acyls	Octadecanoids			41.7	21.8	M+H-H2O	C18H26O3	-2.9857
10.06_446.3032n	491.302	10.0627	neg	7alpha,12alpha-dihydroxy-3-oxocholest-4-en-27-oic acid	LMST04030150	Lipids and lipid-like molecules	Sterol Lipids	Bile acids and derivatives			41.7	14.2	M-H, M+FA-H	C27H42O5	-0.0111417
10.98_358.2583m/z	358.258	10.9753	pos	(9Z)-3-hydroxydodecenoylcarnitine	LMFA07070024	Lipids and lipid-like molecules	Fatty Acyls	Fatty esters			41.7	15.8	M+H	C19H35NO5	-1.3946
12.09_370.2948m/z	370.295	12.0907	pos	Persediene	LMFA05000716	Lipids and lipid-like molecules	Fatty Acyls	Fatty alcohols			41.7	13.7	M+NH4	C21H36O4	-0.997945
4.21_352.1869m/z	352.187	4.21373	pos	N-desethyloxybutynin	HMDB0061042	Benzenoids	Benzene and substituted derivatives	Unclassified			41.7	23	M+Na	C20H27NO3	-4.28866
5.85_267.1601m/z	267.16	5.84743	neg	Prostaglandin lactone-diol	HMDB0240213	Lipids and lipid-like molecules	Fatty Acyls	Fatty alcohols			41.7	13.7	M-H	C15H24O4	-0.263243
6.23_290.1151n	291.122	6.22757	pos	2-[2-hydroxy-3-(3-methoxyphenyl)propyl]benzene-1,3,5-triol	HMDB0127764	Phenylpropanoids and polyketides	Linear 1,3-diarylpropanoids	Cinnamylphenols			41.7	14.5	M+H-H2O, M+H	C16H18O5	-1.26844
9.60_344.2428m/z	344.243	9.59688	pos	(3b,6b,8a,12a)-8,12-Epoxy-7(11)-eremophilene-6,8,12-trimethoxy-3-ol	HMDB0031963	Organoheterocyclic compounds	Naphthofurans	Unclassified			41.7	13.3	M+NH4	C18H30O5	-0.998945
1.64_376.1712m/z	376.171	1.64253	pos	AM2201 N-(4-hydroxypentyl) metabolite	96633	Unclassified	Unclassified	Unclassified			41.6	22.6	M+H	C24H22FNO2	1.16117
10.13_600.3303n	599.323	10.131	neg	PI(18:0/0:0)	LMGP06050004	Lipids and lipid-like molecules	Glycerophospholipids	Glycerophosphoinositols			41.6	20.9	M-H, M+FA-H	C27H53O12P	4.64349
11.99_808.5118n	826.546	11.9911	pos	PI(15:0/17:1(9Z))	LMGP06010111	Lipids and lipid-like molecules	Glycerophospholipids	Glycerophosphoinositols			41.6	40.6	M+NH4, M+Na, M+H, M+H-H2O	C41H77O13P	2.0597
10.20_382.2600m/z	382.26	10.1982	neg	N-(9Z-hexadecenoyl)-homoserine lactone	LMFA08030018	Lipids and lipid-like molecules	Fatty Acyls	Fatty amides			41.5	16.8	M+FA-H	C20H35NO3	0.202397
10.29_414.2037n	415.211	10.2852	pos	Armillaripin	86949	Lipids and lipid-like molecules	Prenol lipids	Sesquiterpenoids			41.5	14.2	M+H, M+K, M+NH4, M+Na	C24H30O6	-1.32894
12.48_535.3390m/z	535.339	12.4804	pos	3alpha-Acetoxy-11-keto-beta-boswellic acid	HMDB0036672	Lipids and lipid-like molecules	Prenol lipids	Triterpenoids			41.5	13.1	M+Na	C32H48O5	-0.700915
4.52_331.1408m/z	331.141	4.52473	neg	Tryptophyl-Gamma-glutamate	HMDB0029097	Organic acids and derivatives	Carboxylic acids and derivatives	Amino acids, peptides, and analogues			41.5	18.7	M-H	C16H20N4O4	-1.04294
5.26_628.3427n	629.35	5.26478	pos	(3S,5R,6R,6'S)-6,7-Didehydro-5,6-dihydro-3,5,6'-trihydroxy-13,14,20-trinor-3'-oxo-beta,epsilon-caroten-19',11'-olide 3-acetate	HMDB0037793	Lipids and lipid-like molecules	Prenol lipids	Terpene lactones			41.5	23	M+H, M+NH4	C39H48O7	4.25449
7.27_569.2506m/z	569.251	7.2652	pos	Astin I	HMDB0041419	Organic acids and derivatives	Peptidomimetics	Hybrid peptides		C00373	41.5	39.4	M+NH4	C25H34ClN5O7	3.79937
1.73_159.0684n	177.102	1.72647	pos	Indoleacetaldehyde	HMDB0001190	Organoheterocyclic compounds	Indoles and derivatives	Indoles	**	C00637	41.4	10.5	M+H, M+NH4	C10H9NO	-0.243889
2.90_146.0963m/z	146.096	2.89822	pos	2,3,4,5-Tetrahydro-6-(5-methyl-2-furanyl)pyridine	HMDB0040015	Organoheterocyclic compounds	Pyridines and derivatives	Hydropyridines			41.4	17.3	M+H-H2O	C10H13NO	-0.677327
8.77_514.2929n	537.282	8.77367	pos	Ganoderic acid J	HMDB0039641	Lipids and lipid-like molecules	Prenol lipids	Monoterpenoids			41.4	14.3	M+Na, M+K	C30H42O7	-0.21113
9.37_570.2824n	571.29	9.36965	pos	DEOXYKHIVORIN	43676	Unclassified	Unclassified	Unclassified			41.4	14.5	M+H, M+Na, M+K	C32H42O9	-0.77797
1.08_287.1478n	288.155	1.08475	pos	N-Acetyl-ala-ala-ala-methylester	68994	Unclassified	Unclassified	Unclassified			41.3	14.8	M+H, M+Na	C12H21N3O5	-1.12055
11.43_610.4210n	611.428	11.4259	pos	Armillatin	HMDB0038743	Lipids and lipid-like molecules	Prenol lipids	Sesquiterpenoids			41.3	30.3	M+H, M+Na	C38H58O6	-3.79482
11.62_868.4856n	869.493	11.6231	pos	Desglucomusennin	67288	Unclassified	Unclassified	Unclassified			41.3	19.5	M+H, M+Na	C45H72O16	4.1364
5.25_380.2177m/z	380.218	5.25053	pos	PC(9:0/0:0)	LMGP01050068	Lipids and lipid-like molecules	Glycerophospholipids	Glycerophosphocholines			41.3	14.5	M+H-H2O	C17H36NO7P	-4.83027
5.75_434.1951m/z	434.195	5.74745	pos	3b,8b-Dihydroxy-6b-(3-chloro-2-hydroxy-2-methylbutanoyloxy)-7(11)-eremophilen-12,8-olide	HMDB0036524	Lipids and lipid-like molecules	Prenol lipids	Terpene lactones			41.3	38.5	M+NH4	C20H29ClO7	2.56517
6.20_358.2694m/z	358.269	6.19795	pos	Leucyl-leucyl-norleucine	68993	Unclassified	Unclassified	Unclassified			41.3	13.4	M+H	C18H35N3O4	-1.75177
12.21_321.2665n	322.274	12.2055	pos	Anandamide (18:3, n-6)	36739	Lipids and lipid-like molecules	Fatty Acyls	Fatty amides			41.2	11.3	M+H-H2O, M+H	C20H35NO2	-0.965316
2.69_382.1003m/z	382.1	2.69145	neg	(S)-malyl N-acetyl-alpha-D-glucosaminide	LMFA13010059	Lipids and lipid-like molecules	Fatty Acyls	Fatty acyl glycosides			41.2	13.5	M+FA-H	C12H19NO10	3.67075
5.97_272.1504m/z	272.15	5.96515	neg	N-octanoyl-homoserine lactone	LMFA08030035	Lipids and lipid-like molecules	Fatty Acyls	Fatty amides			41.2	9.23	M+FA-H	C12H21NO3	0.145931
8.13_351.2136m/z	351.214	8.13343	pos	9-F1t-PhytoP	LMFA02030012	Lipids and lipid-like molecules	Fatty Acyls	Octadecanoids			41.2	13.3	M+Na	C18H32O5	-1.76026
0.72_245.1374n	284.099	0.7233	pos	Valyl-Glutamine	HMDB0029125	Organic acids and derivatives	Carboxylic acids and derivatives	Amino acids, peptides, and analogues			41.1	11.2	M+H, M+K	C10H19N3O4	-0.462813
1.08_146.0216n	129.018	1.08475	pos	Oxoglutaric acid	HMDB0000208	Organic acids and derivatives	Keto acids and derivatives	Gamma-keto acids and derivatives	**	C00026	41.1	10.8	M+H-H2O, M+H	C5H6O5	0.602683
1.09_405.0282m/z	405.028	1.0888	neg	Quercetin 7,3',4'-trimethyl ether 3-sulfate	LMPK12112657	Lipids and lipid-like molecules	Polyketides	Flavonoids			41.1	22.6	M-H2O-H	C18H16O10S	-0.858066
10.33_424.2472m/z	424.247	10.3297	neg	Sphingosine 1-phosphate	HMDB0000277	Lipids and lipid-like molecules	Sphingolipids	Phosphosphingolipids	**	C06124	41.1	13.7	M+FA-H	C18H38NO5P	0.504146
12.89_496.3781m/z	496.378	12.8916	pos	PE(O-20:0/0:0)	LMGP02060005	Lipids and lipid-like molecules	Glycerophospholipids	Glycerophosphoethanolamines			41.1	17.6	M+H	C25H54NO6P	4.02966
13.98_422.3546n	423.362	13.9846	pos	Theonellasterol B	LMST01040181	Lipids and lipid-like molecules	Sterol Lipids	Sterols			41.1	14.1	M+H-H2O, M+H	C30H46O	-0.66446
4.09_319.0968m/z	319.097	4.09062	neg	5-hydroxy-8,8-dimethyl-4-phenyl-2H,8H-pyrano[2,3-f]chromen-2-one	HMDB0126080	Phenylpropanoids and polyketides	Neoflavonoids	Prenylated neoflavonoids			41.1	15.2	M-H	C20H16O4	-2.48895
5.93_417.2492m/z	417.249	5.92787	pos	Forasartan	85498	Organoheterocyclic compounds	Pyridines and derivatives	Phenylpyridines			41.1	19	M+H	C23H28N8	-4.1552
6.07_347.1629m/z	347.163	6.06582	pos	16-J1-PhytoP	LMFA02030067	Lipids and lipid-like molecules	Fatty Acyls	Octadecanoids			41.1	19.8	M+K	C18H28O4	3.28994
6.77_368.0984m/z	368.098	6.7653	neg	HDMBOA-Glc	HMDB0037265	Organic oxygen compounds	Organooxygen compounds	Carbohydrates and carbohydrate conjugates			41.1	10.6	M-H2O-H	C16H21NO10	-0.783875
8.82_330.2402n	353.229	8.81612	pos	5,8,12-Trihydroxy-9-octadecenoic acid	HMDB0030936	Lipids and lipid-like molecules	Fatty Acyls	Fatty acids and conjugates			41.1	12.2	M+Na, M+K, M+NH4	C18H34O5	-1.36526
0.68_381.0789m/z	381.079	0.68175	pos	Alpha-Lactose	HMDB0000186	Organic oxygen compounds	Organooxygen compounds	Carbohydrates and carbohydrate conjugates	**	C00243	41	9.61	M+K	C12H22O11	-1.39444
1.42_361.2441m/z	361.244	1.41835	pos	1-dimethylarsinoyl-heptadecane	LMFA11000716	Lipids and lipid-like molecules	Fatty Acyls	Hydrocarbons			41	15.9	M+H	C19H41AsO	-1.29713
10.59_411.1790m/z	411.179	10.5863	neg	Bufotenine O-glucoside	HMDB0029564	Organic oxygen compounds	Organooxygen compounds	Carbohydrates and carbohydrate conjugates			41	14	M+FA-H	C18H26N2O6	4.64139
4.94_389.2043m/z	389.204	4.94427	neg	pre-putrebactin	LMFA08020201	Lipids and lipid-like molecules	Fatty Acyls	Fatty amides			41	15	M-H	C16H30N4O7	0.23767
6.85_512.2768n	513.284	6.85343	pos	3β,7β-DIACETOXYDEOXODEACETOXYDEOXYDIHYDROGEDUNIN	43789	Unclassified	Unclassified	Unclassified			41	12.4	M+H-H2O, M+H	C30H40O7	-1.23705
7.41_542.3465m/z	542.346	7.40753	pos	PG(19:1(9Z)/0:0)	LMGP04050022	Lipids and lipid-like molecules	Glycerophospholipids	Glycerophosphoglycerols			41	13.4	M+NH4	C25H49O9P	2.38071
0.90_229.1545m/z	229.154	0.9033	pos	Orciprenaline	HMDB0014954	Benzenoids	Phenols	Benzenediols		C07144	40.9	8.78	M+NH4	C11H17NO3	-0.809048
11.25_585.3435m/z	585.344	11.2486	neg	PG(20:0/0:0)	LMGP04050015	Lipids and lipid-like molecules	Glycerophospholipids	Glycerophosphoglycerols			40.9	15.7	M+FA-H	C26H53O9P	4.84131
11.50_311.1687m/z	311.169	11.4996	neg	N-Undecylbenzenesulfonic acid	HMDB0032549	Benzenoids	Benzene and substituted derivatives	Benzenesulfonic acids and derivatives			40.9	9.7	M-H	C17H28O3S	0.0488335
13.15_379.1580m/z	379.158	13.1479	neg	Ecabet	HMDB0015613	Lipids and lipid-like molecules	Prenol lipids	Diterpenoids			40.9	13.9	M-H	C20H28O5S	-1.13461
3.12_318.1093m/z	318.109	3.1212	neg	2-cyano-N,N-diethyl-3-(4-hydroxy-3-methoxy-5-nitrophenyl)prop-2-enamide	HMDB0142237	Phenylpropanoids and polyketides	Cinnamic acids and derivatives	Hydroxycinnamic acids and derivatives			40.9	9.86	M-H	C15H17N3O5	-0.835024
4.12_430.2297m/z	430.23	4.11545	pos	Deoxypyridinoline	HMDB0000569	Organic acids and derivatives	Carboxylic acids and derivatives	Amino acids, peptides, and analogues			40.9	18.7	M+NH4	C18H28N4O7	0.294855
4.98_364.1882m/z	364.188	4.97768	neg	PC(8:0/0:0)	LMGP01050066	Lipids and lipid-like molecules	Glycerophospholipids	Glycerophosphocholines			40.9	11.6	M-H2O-H	C16H34NO7P	-3.36588
5.51_415.2338m/z	415.234	5.5103	pos	(4R,5S,7R,11S)-11,12-Dihydroxy-1(10)-spirovetiven-2-one 11-glucoside	HMDB0033150	Lipids and lipid-like molecules	Prenol lipids	Terpene glycosides			40.9	12.8	M+H	C21H34O8	2.76721
8.48_319.1613m/z	319.161	8.47543	pos	Fluvoxamine	2949	Benzenoids	Benzene and substituted derivatives	Trifluoromethylbenzenes		C07571	40.9	23.3	M+H	C15H21F3N2O2	-4.79688
4.83_597.3604m/z	597.36	4.82942	pos	Kurilensoside H	LMST05050017	Lipids and lipid-like molecules	Sterol Lipids	Steroid conjugates			40.8	16.2	M+H-H2O	C32H54O11	-4.6956
4.96_273.0440m/z	273.044	4.96108	neg	[2,6-dihydroxy-3-(3-methylbut-2-en-1-yl)phenyl]oxidanesulfonic acid	HMDB0133259	Organic acids and derivatives	Organic sulfuric acids and derivatives	Arylsulfates			40.8	14.7	M-H	C11H14O6S	0.703192
7.46_519.2600m/z	519.26	7.45532	neg	Withaperuvin D	HMDB0030116	Lipids and lipid-like molecules	Steroids and steroid derivatives	Steroid lactones			40.8	11.7	M-H	C28H40O9	0.111787
8.40_540.3314m/z	540.331	8.4041	pos	1-(2-methoxy-6Z-octadecenyl)-sn-glycero-3-phosphoserine	LMGP03060016	Lipids and lipid-like molecules	Glycerophospholipids	Glycerophosphoserines			40.8	18.1	M+H	C25H50NO9P	3.32042
1.11_299.0864n	300.094	1.11252	pos	8-hydroxy Guanosine	44820	Unclassified	Unclassified	Unclassified			40.7	7.69	M+H-H2O, M+H	C10H13N5O6	-0.589449
10.18_560.2863m/z	560.286	10.1821	neg	Candoxatril	HMDB0014754	Benzenoids	Indanes	Unclassified			40.7	14.9	M+FA-H	C29H41NO7	-0.336426
3.98_312.1914m/z	312.191	3.97573	pos	Sinapoylputrescine	HMDB0033464	Phenylpropanoids and polyketides	Cinnamic acids and derivatives	Hydroxycinnamic acids and derivatives			40.7	7.87	M+NH4	C15H22N2O4	-1.18489
4.59_575.3035m/z	575.304	4.59073	pos	Arbekacin	HMDB0015642	Organic oxygen compounds	Organooxygen compounds	Carbohydrates and carbohydrate conjugates			40.7	17.7	M+Na	C22H44N6O10	4.36612
5.48_271.0251m/z	271.025	5.48353	neg	QUINALIZARIN	43515	Unclassified	Unclassified	Unclassified			40.7	10.1	M-H	C14H8O6	1.22797
0.58_110.0967m/z	110.097	0.584667	pos	1,2,5-Trimethyl-1H-pyrrole	HMDB0029722	Organoheterocyclic compounds	Pyrroles	Substituted pyrroles			40.6	9.83	M+H	C7H11N	2.62314
10.70_520.2680m/z	520.268	10.6992	neg	LysoPE(0:0/18:3(9Z,12Z,15Z))	HMDB0011479	Lipids and lipid-like molecules	Glycerophospholipids	Glycerophosphoethanolamines			40.6	6.41	M+FA-H	C23H42NO7P	-0.263967
4.98_394.1971m/z	394.197	4.98367	pos	Diacetylfusarochromanone	HMDB0038971	Organoheterocyclic compounds	Benzopyrans	1-benzopyrans			40.6	7.96	M+NH4	C19H24N2O6	-0.415099
7.41_424.2609n	425.268	7.40753	pos	Stypoltrione	65401	Unclassified	Unclassified	Unclassified			40.6	10.1	M+H-H2O, M+H	C27H36O4	-1.06574
11.43_450.3129n	451.32	11.4259	pos	PA(P-20:0/0:0)	LMGP10070001	Lipids and lipid-like molecules	Glycerophospholipids	Glycerophosphates			40.5	14.8	M+H-H2O, M+H	C23H47O6P	4.23678
3.00_340.1863m/z	340.186	3.0013	pos	Xamoterol	69212	Unclassified	Unclassified	Unclassified			40.5	11.5	M+H	C16H25N3O5	-1.04808
4.35_478.1942m/z	478.194	4.35438	neg	Validamycin A	HMDB0036592	Organic oxygen compounds	Organooxygen compounds	Carbohydrates and carbohydrate conjugates	**	C12112	40.5	19.6	M-H2O-H	C20H35NO13	2.48668
5.28_419.2289m/z	419.229	5.2788	pos	1-dimethylarsinoyl-(3Z,6Z,9Z,12Z,15Z,18Z)-docosahexaene	LMFA11000717	Lipids and lipid-like molecules	Fatty Acyls	Hydrocarbons			40.5	12	M+H	C24H39AsO	-0.204875
5.37_421.1944m/z	421.194	5.369	neg	Blasticidin S	HMDB0030452	Organic acids and derivatives	Carboxylic acids and derivatives	Amino acids, peptides, and analogues		C02010	40.5	5.94	M-H	C17H26N8O5	-2.25183
8.20_512.2773n	513.285	8.20443	pos	3,7,11,15,23-Pentaoxolanost-8-en-26-oic acid	HMDB0035980	Lipids and lipid-like molecules	Prenol lipids	Triterpenoids			40.5	8.64	M+H, M+K, M+Na	C30H40O7	-0.227795
0.44_184.9855m/z	184.985	0.441233	pos	Phosphohydroxypyruvic acid	HMDB0001024	Organic oxygen compounds	Organooxygen compounds	Carbonyl compounds	**	C03232	40.4	9.24	M+H	C3H5O7P	4.88986
0.75_323.0294m/z	323.029	0.748383	neg	3'-UMP	HMDB0060282	Nucleosides, nucleotides, and analogues	Ribonucleoside 3'-phosphates	Unclassified	**	C01368	40.4	13	M-H	C9H13N2O9P	2.38955
4.31_368.2289m/z	368.229	4.3115	pos	methyl 9-(alpha-D-galactosyloxy)nonanoate	LMFA13010150	Lipids and lipid-like molecules	Fatty Acyls	Fatty acyl glycosides			40.4	14.1	M+NH4	C16H30O8	2.92741
4.70_390.1822n	408.213	4.70372	pos	Rubranine	LMPK12120499	Lipids and lipid-like molecules	Polyketides	Flavonoids			40.4	16.7	M+H-H2O, M+NH4	C25H26O4	-2.2268
1.96_180.1237m/z	180.124	1.96472	pos	4-ethylamino-6-isopropylamino-1,3,5-triazin-2-ol	HMDB0062766	Organoheterocyclic compounds	Triazines	1,3,5-triazines	**	C06552	40.3	13.8	M+H-H2O	C8H15N5O	-3.54901
11.00_310.2140n	333.203	11.0034	pos	ent-16-L1-PhytoP	LMFA02030028	Lipids and lipid-like molecules	Fatty Acyls	Octadecanoids			40.3	7.32	M+Na, M+K, M+NH4	C18H30O4	-1.31156
11.47_284.2231m/z	284.223	11.4689	neg	Myristoylglycine	HMDB0013250	Organic acids and derivatives	Carboxylic acids and derivatives	Amino acids, peptides, and analogues			40.3	12.1	M-H	C16H31NO3	-0.0410108
12.35_336.3256m/z	336.326	12.3522	pos	Pipericine	87856	Lipids and lipid-like molecules	Fatty Acyls	Fatty amides			40.3	8.06	M+H	C22H41NO	-1.40905
4.63_130.1592m/z	130.159	4.63403	pos	1-Octene	HMDB0032449	Hydrocarbons	Unsaturated hydrocarbons	Unsaturated aliphatic hydrocarbons			40.3	6.42	M+NH4	C8H16	1.27215
4.63_368.2181m/z	368.218	4.63403	pos	Bambuterol	85510	Benzenoids	Benzene and substituted derivatives	Phenoxy compounds			40.3	18.9	M+H	C18H29N3O5	0.272338
5.32_311.1403m/z	311.14	5.32323	neg	(S)-HDAC-42	45513	Unclassified	Unclassified	Unclassified			40.3	5.78	M-H	C18H20N2O3	0.541615
6.15_307.1284m/z	307.128	6.15172	pos	N-Carbobenzoxyglycylproline	65625	Unclassified	Unclassified	Unclassified			40.3	15.8	M+H	C15H18N2O5	-1.60802
9.75_315.1300m/z	315.13	9.75455	pos	Zanamivir	HMDB0014698	Organic acids and derivatives	Carboxylic acids and derivatives	Carboxylic acid derivatives		C08095	40.3	16.8	M+H-H2O	C12H20N4O7	0.128857
1.06_305.0180m/z	305.018	1.06053	neg	Uridine 5'-monophosphate	HMDB0000288	Nucleosides, nucleotides, and analogues	Pyrimidine nucleotides	Pyrimidine ribonucleotides	**	C00105	40.2	10.8	M-H2O-H	C9H13N2O9P	-0.149945
11.23_407.2204m/z	407.22	11.2339	neg	1-(9Z-hexadecenoyl)-glycero-3-phosphate	HMDB0062323	Lipids and lipid-like molecules	Glycerophospholipids	Glycerophosphates			40.2	8.66	M-H	C19H37O7P	0.07336
5.42_388.1250m/z	388.125	5.41733	neg	N-(1-Deoxy-1-fructosyl)tyrosine	HMDB0037845	Organic acids and derivatives	Carboxylic acids and derivatives	Amino acids, peptides, and analogues			40.2	5.13	M+FA-H	C15H21NO8	0.2816
5.83_237.0763m/z	237.076	5.83038	neg	2-(hydroxymethyl)-2-methyl-2H-chromen-5-ol	HMDB0126383	Organoheterocyclic compounds	Benzopyrans	1-benzopyrans			40.2	15.1	M+FA-H	C11H12O3	-2.59528
6.18_541.3181n	542.325	6.18232	pos	PC(20:5(5Z,8Z,11Z,14Z,17Z)/0:0)	40316	Lipids and lipid-like molecules	Glycerophospholipids	Glycerophosphocholines			40.2	9.38	M+H, M+Na	C28H48NO7P	2.41618
9.38_315.1693n	333.203	9.38398	pos	Alizapride	HMDB0015494	Organoheterocyclic compounds	Benzotriazoles	Unclassified			40.2	7.96	M+NH4, M+Na, M+K	C16H21N5O2	-0.798644
9.60_244.2633m/z	244.263	9.59688	pos	Pentadecanal	HMDB0031078	Lipids and lipid-like molecules	Fatty Acyls	Fatty aldehydes		C01948	40.2	6.12	M+NH4	C15H30O	-0.859405
10.37_554.2876n	555.295	10.37	pos	KHAYASIN	43805	Unclassified	Unclassified	Unclassified			40.1	13.4	M+H-H2O, M+H	C32H42O8	-0.692695
12.36_312.2545m/z	312.254	12.363	neg	N-palmitoyl glycine	LMFA08020079	Organic acids and derivatives	Carboxylic acids and derivatives	Amino acids, peptides, and analogues			40.1	8.19	M-H	C18H35NO3	0.111812
4.55_505.2691m/z	505.269	4.5486	pos	PA(20:0/0:0)	LMGP10050018	Lipids and lipid-like molecules	Glycerophospholipids	Glycerophosphates			40.1	17.5	M+K	C23H47O7P	-0.0871141
5.45_407.2146m/z	407.215	5.45082	neg	3,4-Dihydroxy-2-hydroxymethyl-1-pyrrolidinepropanamide	HMDB0039948	Organoheterocyclic compounds	Pyrrolidines	N-alkylpyrrolidines			40.1	5.84	2M-H	C8H16N2O4	-0.425825
5.53_387.2025m/z	387.202	5.52522	pos	Sonchuionoside C	HMDB0035212	Lipids and lipid-like molecules	Prenol lipids	Terpene glycosides			40.1	10.6	M+H	C19H30O8	2.87307
5.64_230.1208m/z	230.121	5.64373	pos	S-2,5-Dimethyl-3-furanyl 3-methylbutanethioate	HMDB0037153	Organosulfur compounds	Thioethers	Aryl thioethers			40.1	9.6	M+NH4	C11H16O2S	-0.651592
7.53_650.2819m/z	650.282	7.52658	neg	17alpha-(N-Acetyl-D-glucosaminyl)-estradiol 3-D-glucuronide	LMST05010006	Lipids and lipid-like molecules	Sterol Lipids	Steroid conjugates		C04806	40.1	3.11	M-H	C32H45NO13	0.159767
9.30_390.3209m/z	390.321	9.29828	pos	DG(8:0/0:0/10:0)	HMDB0092902	Lipids and lipid-like molecules	Glycerolipids	Diradylglycerols			40.1	8.47	M+NH4	C21H40O5	-1.42348
9.60_321.1669m/z	321.167	9.59688	pos	Artemether	HMDB0015643	Lipids and lipid-like molecules	Prenol lipids	Sesquiterpenoids			40.1	4.92	M+Na	C16H26O5	-1.0888
9.77_449.2313m/z	449.231	9.76552	neg	PG(15:1(9Z)/0:0)	LMGP04050018	Lipids and lipid-like molecules	Glycerophospholipids	Glycerophosphoglycerols			40.1	8.8	M-H2O-H	C21H41O9P	0.73506
0.69_152.0672n	151.06	0.692617	neg	D-Xylitol	HMDB0002917	Organic oxygen compounds	Organooxygen compounds	Carbohydrates and carbohydrate conjugates	***	C00379	40	13.4	M-H, M+FA-H	C5H12O5	-8.05109
1.17_245.1374n	284.099	1.16807	pos	Leucyl-Asparagine	HMDB0028924	Organic acids and derivatives	Carboxylic acids and derivatives	Amino acids, peptides, and analogues			40	3.31	M+H-H2O, M+K	C10H19N3O4	-0.518419
10.03_535.3642m/z	535.364	10.0289	neg	Ganoderiol H	HMDB0037783	Lipids and lipid-like molecules	Prenol lipids	Triterpenoids			40	2.48	M+FA-H	C30H50O5	0.306714
11.07_585.3436m/z	585.344	11.0675	neg	PI(O-18:0/0:0)	LMGP06060002	Lipids and lipid-like molecules	Glycerophospholipids	Glycerophosphoinositols			40	13.1	M-H	C27H55O11P	4.62431
12.52_371.1529m/z	371.153	12.5217	neg	Tryptophyl-Tryptophan	HMDB0029094	Organic acids and derivatives	Carboxylic acids and derivatives	Amino acids, peptides, and analogues			40	12.7	M-H2O-H	C22H22N4O3	3.88261
4.07_335.1572m/z	335.157	4.07393	neg	N2-Fructopyranosylarginine	HMDB0041541	Organic acids and derivatives	Carboxylic acids and derivatives	Amino acids, peptides, and analogues			40	8.31	M-H	C12H24N4O7	-0.0787876
4.19_460.2402m/z	460.24	4.18547	pos	Almitrine	HMDB0015499	Benzenoids	Benzene and substituted derivatives	Diphenylmethanes			40	20.5	M+H-H2O	C26H29F2N7	-3.71243
4.46_300.1796m/z	300.18	4.46458	pos	2-(3-carboxy-3-(trimethylammonio)propyl)-L-histidine	HMDB0059617	Organic acids and derivatives	Carboxylic acids and derivatives	Amino acids, peptides, and analogues			40	7.38	M+H	C13H23N4O4+	1.15472
5.87_159.0838m/z	159.084	5.8656	pos	Methionyl butyrate	HMDB0032378	Lipids and lipid-like molecules	Fatty Acyls	Fatty acid esters			40	5.17	M+H-H2O	C8H16O2S	-0.296439
7.16_456.1874m/z	456.187	7.15525	neg	O-Desmethylvenlafaxine glucuronide	HMDB0061172	Unclassified	Unclassified	Unclassified			40	1.3	M+FA-H	C20H29NO8	-0.210223
8.63_325.1431m/z	325.143	8.63173	pos	7-(3-hydroxyphenyl)-1-(3-methoxyphenyl)hept-1-ene-3,5-dione	HMDB0133498	Phenylpropanoids and polyketides	Diarylheptanoids	Linear diarylheptanoids			40	16.6	M+H	C20H20O4	-0.990981
9.38_346.1483m/z	346.148	9.38398	pos	Ethylvanillin glucoside	HMDB0037682	Organic oxygen compounds	Organooxygen compounds	Carbohydrates and carbohydrate conjugates			40	13.6	M+NH4	C15H20O8	-4.01956
9.91_491.2418m/z	491.242	9.91222	neg	PA(19:3(10Z,13Z,16Z)/0:0)	LMGP10050004	Lipids and lipid-like molecules	Glycerophospholipids	Glycerophosphates			40	7.08	M+FA-H	C22H39O7P	0.549093
1.53_309.1123m/z	309.112	1.52872	neg	5-[(E)-2-(3,4-dihydroxyphenyl)ethenyl]-2-[(1E)-3-hydroxy-3-methylbut-1-en-1-yl]benzene-1,3-diol	HMDB0129031	Phenylpropanoids and polyketides	Stilbenes	Unclassified			39.9	5.24	M-H2O-H	C19H20O5	-2.83056
1.93_242.0899n	287.088	1.93487	neg	Thymidine	HMDB0000273	Nucleosides, nucleotides, and analogues	Pyrimidine nucleosides	Pyrimidine 2'-deoxyribonucleosides	**	C00214	39.9	3.99	M-H, M+FA-H	C10H14N2O5	-1.6907
4.56_820.3503m/z	820.35	4.56258	pos	2'''',2''''',2''''''-Trihydroxy-5'',5'''',5'''''-tribenzyldiuvaretin	LMPK12120477	Lipids and lipid-like molecules	Polyketides	Flavonoids			39.9	24	M+NH4	C51H46O9	2.88217
4.59_326.2073m/z	326.207	4.59073	pos	8-Hydroxycarteolol	HMDB0060990	Organoheterocyclic compounds	Quinolines and derivatives	Quinolones and derivatives			39.9	3.92	M+NH4	C16H24N2O4	-0.51652
5.02_271.0096m/z	271.01	5.02383	neg	Bis(2-furanylmethyl) disulfide	HMDB0029988	Organoheterocyclic compounds	Heteroaromatic compounds	Unclassified			39.9	13.3	M+FA-H	C10H10O2S2	-3.50007
5.78_412.0885m/z	412.089	5.77905	neg	Xanthurenate-8-O-beta-D-glucoside	HMDB0013118	Lipids and lipid-like molecules	Glycerophospholipids	Glycerophosphocholines			39.9	3.73	M+FA-H	C16H17NO9	0.0398291
7.91_327.1586m/z	327.159	7.90603	pos	5-(6-Hydroxy-3,7-dimethyl-2,7-octadienyloxy)-7-methoxycoumarin	HMDB0032955	Phenylpropanoids and polyketides	Coumarins and derivatives	Unclassified			39.9	16.2	M+H-H2O	C20H24O5	-1.28855
9.06_514.2559n	515.263	9.05698	pos	Glycinoeclepin C	HMDB0037036	Lipids and lipid-like molecules	Prenol lipids	Sesquiterpenoids			39.9	2.61	M+Na, M+K, M+H	C29H38O8	-1.53888
0.01_281.2485m/z	281.249	0.00751667	neg	4Z,8Z-Heptadecadiene	LMFA11000132	Lipids and lipid-like molecules	Fatty Acyls	Hydrocarbons			39.8	0	M+FA-H	C17H32	-0.400462
0.22_135.1168m/z	135.117	0.21615	pos	p-Cymene	LMPR0102090014	Lipids and lipid-like molecules	Prenol lipids	Monoterpenoids	**	C06575	39.8	0	M+H	C10H14	-0.128494
1.72_265.1193m/z	265.119	1.71527	neg	N5-(4-Methoxybenzyl)glutamine	HMDB0033598	Organic acids and derivatives	Carboxylic acids and derivatives	Amino acids, peptides, and analogues			39.8	3.04	M-H	C13H18N2O4	-0.348556
10.13_315.2540m/z	315.254	10.131	neg	d-6-methyl-octanoic acid	34687	Unclassified	Unclassified	Unclassified			39.8	0	2M-H	C9H18O2	-0.192018
10.59_450.2629m/z	450.263	10.5863	neg	LysoPE(0:0/16:1(9Z))	HMDB0011474	Lipids and lipid-like molecules	Glycerophospholipids	Glycerophosphoethanolamines			39.8	11.6	M-H	C21H42NO7P	0.536197
11.07_419.2206m/z	419.221	11.0675	neg	PA(17:2(9Z,12Z)/0:0)	LMGP10050022	Lipids and lipid-like molecules	Glycerophospholipids	Glycerophosphates			39.8	7.58	M-H	C20H37O7P	0.42413
11.39_517.3535m/z	517.354	11.3897	neg	Lucidumol A	HMDB0033233	Lipids and lipid-like molecules	Prenol lipids	Triterpenoids			39.8	2.63	M+FA-H	C30H48O4	0.181321
12.35_370.2948m/z	370.295	12.3522	pos	MG(18:3(9Z,12Z,15Z)/0:0/0:0)	HMDB0011570	Lipids and lipid-like molecules	Fatty Acyls	Lineolic acids and derivatives			39.8	4.58	M+NH4	C21H36O4	-1.12221
14.39_336.3256m/z	336.326	14.3938	pos	Anandamide (20:l, n-9)	LMFA08040010	Lipids and lipid-like molecules	Fatty Acyls	Fatty amides			39.8	5.48	M+H-H2O	C22H43NO2	-1.36892
3.31_167.0815m/z	167.082	3.30538	pos	5,6-Dihydroxyindole	HMDB0004058	Organoheterocyclic compounds	Indoles and derivatives	Hydroxyindoles	**	C05578	39.8	0	M+NH4	C8H7NO2	-0.000618837
3.89_403.1835m/z	403.183	3.88543	neg	Proclavaminic acid	64565	Unclassified	Unclassified	Unclassified			39.8	0	2M-H	C8H14N2O4	0.133446
5.79_185.1284m/z	185.128	5.79127	pos	Leu Ala	44685	Unclassified	Unclassified	Unclassified			39.8	0	M+H-H2O	C9H18N2O3	-0.125514
7.21_524.2866m/z	524.287	7.21205	neg	Delcorine	67110	Unclassified	Unclassified	Unclassified			39.8	0	M+FA-H	C26H41NO7	0.0978182
8.40_602.3096m/z	602.31	8.4041	pos	Glycylalanylprolylmethionylphenylalanylvalinamide	HMDB0033241	Organic acids and derivatives	Carboxylic acids and derivatives	Amino acids, peptides, and analogues			39.8	10.6	M+H-H2O	C29H45N7O6S	-3.70315
9.70_307.1915m/z	307.191	9.70053	neg	Boschnialactone	67929	Unclassified	Unclassified	Unclassified			39.8	0	2M-H	C9H14O2	-0.0193079
0.01_311.2954m/z	311.295	0.00751667	neg	Menthol	HMDB0003352	Lipids and lipid-like molecules	Prenol lipids	Monoterpenoids	**	C00400	39.7	0	2M-H	C10H20O	-0.4318
0.26_255.2326m/z	255.233	0.257583	neg	Palmitic acid	HMDB0000220	Lipids and lipid-like molecules	Fatty Acyls	Fatty acids and conjugates	***	C00249	39.7	2.16	M-H	C16H32O2	-1.21567
0.43_130.1591m/z	130.159	0.427267	pos	(Z)-2-Octene	HMDB0061903	Hydrocarbons	Unsaturated hydrocarbons	Unsaturated aliphatic hydrocarbons			39.7	0	M+NH4	C8H16	0.417684
0.50_203.0793n	204.087	0.498967	pos	N2-Acetyl-L-aminoadipate	63446	Unclassified	Unclassified	Unclassified			39.7	0	M+H-H2O, M+NH4, M+H	C8H13NO5	-0.356133
0.51_139.0501m/z	139.05	0.513817	pos	Urocanic acid	HMDB0000301	Organoheterocyclic compounds	Azoles	Imidazoles	***	C00785	39.7	0	M+H	C6H6N2O2	-0.407193
0.72_169.0977n	192.087	0.7233	pos	Pyridoxaminium(1+)	HMDB0062696	Organoheterocyclic compounds	Pyridines and derivatives	Pyridoxamines			39.7	0	M+NH4, M+Na	C8H13N2O2+	-0.0419786
1.35_150.0913m/z	150.091	1.3488	pos	Cinnamaldehyde	HMDB0003441	Phenylpropanoids and polyketides	Cinnamaldehydes	Unclassified	**	C00903	39.7	0	M+NH4	C9H8O	-0.0087413
1.40_168.1150n	151.112	1.40445	pos	Geranic acid	LMFA01030784	Lipids and lipid-like molecules	Prenol lipids	Monoterpenoids	**	C16461	39.7	0	M+H-H2O, M+Na	C10H16O2	-0.131926
1.54_377.1275m/z	377.127	1.54362	pos	N-Desmethyl-O-hydroxy rosiglitazone	HMDB0060836	Benzenoids	Phenol ethers	Unclassified			39.7	7.05	M+NH4	C17H17N3O4S	-0.960344
1.59_188.1157m/z	188.116	1.58595	pos	Immepip	71954	Unclassified	Unclassified	Unclassified			39.7	0	M+Na	C9H15N3	-0.727646
10.81_309.2072m/z	309.207	10.8135	neg	Methyl 7,10,13-hexadecatrienoate	265059	Unclassified	Unclassified	Unclassified			39.7	0	M+FA-H	C17H28O2	0.345804
10.88_412.2821n	395.279	10.8766	pos	3-methoxy Limaprost	45111	Unclassified	Unclassified	Unclassified			39.7	5.5	M+H-H2O, M+K	C23H40O6	-0.978973
11.42_387.1814m/z	387.181	11.4221	neg	Propioveratrone	265040	Unclassified	Unclassified	Unclassified			39.7	0	2M-H	C11H14O3	0.160752
12.28_325.1842m/z	325.184	12.2814	neg	2-Dodecylbenzenesulfonic acid	HMDB0031031	Benzenoids	Benzene and substituted derivatives	Benzenesulfonic acids and derivatives			39.7	4.58	M-H	C18H30O3S	-0.399474
3.70_186.0761m/z	186.076	3.70442	pos	N-(3-oxo-butanoyl)-homoserine lactone	LMFA08030028	Lipids and lipid-like molecules	Fatty Acyls	Fatty amides			39.7	0	M+H	C8H11NO4	-0.0522338
4.14_262.1296m/z	262.13	4.14053	neg	O-propanoyl-D-carnitine	LMFA07070099	Lipids and lipid-like molecules	Fatty Acyls	Fatty esters			39.7	0.0156	M+FA-H	C10H19NO4	0.0202311
4.62_277.0466m/z	277.047	4.62268	neg	6-Hydroxynicotinic acid	HMDB0002658	Organoheterocyclic compounds	Pyridines and derivatives	Pyridinecarboxylic acids and derivatives	**	C01020	39.7	0	2M-H	C6H5NO3	-0.183188
4.85_417.2359m/z	417.236	4.84832	neg	3-Piperidinemethanol, 4-(4-fluorophenyl)-, (3S,4R)-	1718	Unclassified	Unclassified	Unclassified			39.7	0	2M-H	C12H16FNO	-0.103923
4.98_515.2774m/z	515.277	4.98367	pos	14,15-HxA3-D(11S)	LMFA03090009	Lipids and lipid-like molecules	Fatty Acyls	Eicosanoids			39.7	16.1	M+H	C25H42N2O7S	-2.29353
5.29_535.2869m/z	535.287	5.293	pos	(25S)-11alpha,20,26-trihydroxyecdysone	LMST01010158	Lipids and lipid-like molecules	Sterol Lipids	Sterols			39.7	13.1	M+Na	C27H44O9	-1.64493
5.35_387.2038m/z	387.204	5.3535	neg	6-Hydroxypseudooxynicotine	HMDB0240264	Organic oxygen compounds	Organooxygen compounds	Carbonyl compounds	**	C01297	39.7	0	2M-H	C10H14N2O2	-0.000575797
5.53_283.1187m/z	283.119	5.5341	neg	4-Oxocyclohexanecarboxylate	66041	Unclassified	Unclassified	Unclassified			39.7	0	2M-H	C7H10O3	0.00822655
5.56_375.2025m/z	375.202	5.55537	pos	6-Epi-7-isocucurbic acid glucoside	86489	Lipids and lipid-like molecules	Fatty Acyls	Fatty acyl glycosides			39.7	10.8	M+H	C18H30O8	3.01142
5.71_299.0561m/z	299.056	5.71048	neg	Phenylglyoxylic acid	HMDB0001587	Benzenoids	Benzene and substituted derivatives	Benzoyl derivatives	**	C02137	39.7	0	2M-H	C8H6O3	0.0334963
5.80_335.0773m/z	335.077	5.79613	neg	Vanillic acid	HMDB0000484	Benzenoids	Benzene and substituted derivatives	Benzoic acids and derivatives	***	C06672	39.7	0	2M-H	C8H8O4	0.152911
6.82_438.1768m/z	438.177	6.82212	neg	Latifoline	68262	Unclassified	Unclassified	Unclassified			39.7	0	M+FA-H	C20H27NO7	-0.359854
9.68_192.1514n	193.159	9.6817	pos	4-n-Heptylphenol	70270	Unclassified	Unclassified	Unclassified			39.7	0	M+H-H2O, M+H	C13H20O	-0.129525
0.01_108.0202m/z	108.02	0.00751667	neg	I-Methyl-4-nitro-imidazole	1193	Unclassified	Unclassified	Unclassified			39.6	0	M-H2O-H	C4H5N3O2	-1.29817
0.12_149.1324m/z	149.132	0.117767	pos	Pentylbenzene	HMDB0059834	Benzenoids	Benzene and substituted derivatives	Unclassified	***		39.6	0	M+H	C11H16	-0.328911
0.31_205.1949m/z	205.195	0.314683	pos	trans,trans-Farnesol	65504	Lipids and lipid-like molecules	Prenol lipids	Sesquiterpenoids	**	C06081	39.6	0	M+H-H2O	C15H26O	-0.714102
0.99_150.0913m/z	150.091	0.987333	pos	2-Indanone	44709	Unclassified	Unclassified	Unclassified			39.6	0	M+NH4	C9H8O	-0.502152
1.02_109.0052m/z	109.005	1.01548	pos	3-Buten-2-one	LMFA12000018	Organic oxygen compounds	Organooxygen compounds	Carbonyl compounds			39.6	2.26	M+K	C4H6O	2.50244
1.06_223.0635m/z	223.063	1.05703	pos	Harmalan	HMDB0029834	Alkaloids and derivatives	Harmala alkaloids	Unclassified			39.6	9.56	M+K	C12H12N2	1.49858
1.17_259.0458m/z	259.046	1.1721	neg	Itaconic acid	HMDB0002092	Lipids and lipid-like molecules	Fatty Acyls	Fatty acids and conjugates	***	C00490	39.6	0	2M-H	C5H6O4	-0.581116
1.17_309.1091m/z	309.109	1.1721	neg	Ethosuximide M5	2600	Unclassified	Unclassified	Unclassified			39.6	0	2M-H	C7H9NO3	-0.465062
1.19_345.0799m/z	345.08	1.186	neg	Azaserine	72922	Unclassified	Unclassified	Unclassified			39.6	0	2M-H	C5H7N3O4	-0.481066
1.83_379.1835m/z	379.183	1.83273	neg	Diaminopimelic acid	352	Organic acids and derivatives	Carboxylic acids and derivatives	Amino acids, peptides, and analogues	**	C00666	39.6	0	2M-H	C7H14N2O4	0.141122
10.01_338.9883m/z	338.988	10.0119	neg	D-Glyceraldehyde 3-phosphate	HMDB0001112	Organic oxygen compounds	Organooxygen compounds	Carbohydrates and carbohydrate conjugates	**	C00118	39.6	2	2M-H	C3H7O6P	-1.346
10.11_183.1380m/z	183.138	10.114	pos	Decahydro-2-naphthoic acid	69807	Unclassified	Unclassified	Unclassified			39.6	0	M+H	C11H18O2	0.14914
10.33_309.2072m/z	309.207	10.3297	neg	10E-heptadecen-8-ynoic acid	35136	Unclassified	Unclassified	Unclassified			39.6	0	M+FA-H	C17H28O2	0.339858
10.81_404.1714m/z	404.171	10.8135	neg	N-[2-(3,4-dimethoxyphenyl)ethyl]-3-(3-hydroxy-4-methoxyphenyl)propanimidic acid	HMDB0135480	Benzenoids	Phenols	Methoxyphenols			39.6	1.34	M+FA-H	C20H25NO5	-0.224425
11.08_373.1657m/z	373.166	11.0842	neg	4,4'-Dihydroxy-5,5'-diisopropyl-2,2'-dimethyl-3,6-biphenyldione	HMDB0040760	Lipids and lipid-like molecules	Prenol lipids	Quinone and hydroquinone lipids			39.6	4.14	M+FA-H	C20H24O4	0.0395875
11.66_369.2756m/z	369.276	11.6568	neg	N-methyl-Gabapentin	2992	Unclassified	Unclassified	Unclassified			39.6	0	2M-H	C10H19NO2	-0.821867
3.29_185.1535m/z	185.154	3.29087	pos	(2S,6R,8S)-2,8-Dimethyl-1,7-dioxaspiro[5.5]undecane	LMPK09000018	Unclassified	Unclassified	Unclassified			39.6	0	M+H	C11H20O2	-0.316601
3.63_194.0812m/z	194.081	3.62972	pos	4-Methylumbelliferone	HMDB0059622	Phenylpropanoids and polyketides	Coumarins and derivatives	Hydroxycoumarins	***	C03081	39.6	0	M+NH4	C10H8O3	0.218248
3.76_148.0392m/z	148.039	3.76292	pos	Indole-5,6-quinone	HMDB0006779	Organoheterocyclic compounds	Indoles and derivatives	Unclassified	**	C05579	39.6	0	M+H	C8H5NO2	-0.384786
4.16_227.1754m/z	227.175	4.15762	pos	3,4-DMMA	96606	Unclassified	Unclassified	Unclassified			39.6	0	M+NH4	C12H19NO2	-0.0300276
4.19_399.1523m/z	399.152	4.18858	neg	Barbituric acid, 5-ethyl-5-(2-hydroxyethyl)-	493	Unclassified	Unclassified	Unclassified			39.6	0	2M-H	C8H12N2O4	0.482306
4.26_389.2044m/z	389.204	4.25568	neg	2-Fluoroethcathinone	96623	Unclassified	Unclassified	Unclassified			39.6	0	2M-H	C11H14FNO	-0.646579
4.34_391.2352m/z	391.235	4.3384	neg	Fasoracetam	69559	Unclassified	Unclassified	Unclassified			39.6	0	2M-H	C10H16N2O2	0.339074
4.49_371.1936m/z	371.194	4.49095	neg	Prolyl-Alanine	85908	Organic acids and derivatives	Carboxylic acids and derivatives	Amino acids, peptides, and analogues			39.6	0	2M-H	C8H14N2O3	-0.0618849
5.47_386.1093m/z	386.109	5.46718	neg	(R)-2-Hydroxy-7,8-dimethoxy-2H-1,4-benzoxazin-3(4H)-one 2-glucoside	HMDB0037262	Organic oxygen compounds	Organooxygen compounds	Carbohydrates and carbohydrate conjugates			39.6	4.12	M-H	C16H21NO10	0.0903988
5.55_367.0669m/z	367.067	5.5513	neg	3,4-Dihydroxymandelic acid	HMDB0001866	Benzenoids	Phenols	Benzenediols	**	C05580	39.6	0	2M-H	C8H8O5	-0.435092
5.63_384.0936m/z	384.094	5.6307	neg	6-Hydroxy-5-methoxyindole glucuronide	HMDB0010362	Organic oxygen compounds	Organooxygen compounds	Carbohydrates and carbohydrate conjugates	**	C03033	39.6	0.799	M+FA-H	C15H17NO8	-0.00613332
5.76_432.1808m/z	432.181	5.76173	neg	Piscerythramine	LMPK12050157	Lipids and lipid-like molecules	Polyketides	Flavonoids			39.6	12.8	M-H2O-H	C26H29NO6	-1.98228
6.19_371.2438m/z	371.244	6.19212	neg	(3R)-6-Hydroxy-3-isopropenyl-heptanoate	64054	Unclassified	Unclassified	Unclassified			39.6	0	2M-H	C10H18O3	-0.348954
6.35_391.1398m/z	391.14	6.35183	neg	5-Hydroxyconiferyl alcohol	64180	Benzenoids	Phenols	Methoxyphenols	**	C12205	39.6	0	2M-H	C10H12O4	-0.111698
6.67_334.1481m/z	334.148	6.6693	pos	Vanilloloside	HMDB0032013	Organic oxygen compounds	Organooxygen compounds	Carbohydrates and carbohydrate conjugates			39.6	15.2	M+NH4	C14H20O8	-4.99942
7.53_538.2655m/z	538.266	7.52658	neg	1-Pyrrolidinepropanol, a-(4-hydroxycyclohexyl)-a-phenyl-, cis- glucuronide	2123	Unclassified	Unclassified	Unclassified			39.6	0	M+FA-H	C26H39NO8	-0.52744
9.24_316.1379m/z	316.138	9.2415	pos	6-(3-ethylphenoxy)-3,4,5-trihydroxyoxane-2-carboxylic acid	HMDB0124996	Organic oxygen compounds	Organooxygen compounds	Carbohydrates and carbohydrate conjugates			39.6	18.1	M+NH4	C14H18O7	-3.99041
9.70_214.2528m/z	214.253	9.69615	pos	1-Tetradecene	HMDB0061834	Hydrocarbons	Unsaturated hydrocarbons	Unsaturated aliphatic hydrocarbons			39.6	4.16	M+NH4	C14H28	-0.6665
9.78_283.1915m/z	283.191	9.78173	neg	cis-3-Hexenyl acetate	HMDB0040215	Organic acids and derivatives	Carboxylic acids and derivatives	Carboxylic acid derivatives	**	C19757	39.6	0	2M-H	C8H14O2	-0.062009
9.78_555.2602m/z	555.26	9.78173	neg	Asclepin	67224	Unclassified	Unclassified	Unclassified			39.6	0	M-H2O-H	C31H42O10	0.397273
0.01_269.2121m/z	269.212	0.00751667	neg	2-Pentadecenal	265104	Unclassified	Unclassified	Unclassified			39.5	0	M+FA-H	C15H28O	-0.516703
0.02_154.0993n	155.107	0.01915	pos	Methyl 2-octynoate	HMDB0031302	Lipids and lipid-like molecules	Fatty Acyls	Fatty acid esters			39.5	0	M+H-H2O, M+H	C9H14O2	-0.207827
0.03_156.1149n	139.112	0.0332333	pos	(5R,7S)-7-Methyl-1,6-dioxaspiro[4.5]decane	102848	Unclassified	Unclassified	Unclassified			39.5	0	M+H-H2O, M+H	C9H16O2	-0.533022
0.06_142.0994n	143.107	0.0614667	pos	1,6-Dioxaspiro[4.5]decane	102842	Unclassified	Unclassified	Unclassified			39.5	0	M+H-H2O, M+H, M+Na	C8H14O2	0.392657
0.08_145.1222m/z	145.122	0.0755	pos	Caprylic acid	LMFA01010008	Lipids and lipid-like molecules	Fatty Acyls	Fatty acids and conjugates	**	C06423	39.5	0	M+H	C8H16O2	-0.580804
0.10_140.1202n	123.117	0.10365	pos	(E)-2-nonen-1-al	75320	Unclassified	Unclassified	Unclassified			39.5	0	M+H-H2O, M+H	C9H16O	0.858685
0.16_121.1013m/z	121.101	0.159617	pos	(3Z,6Z)-3,6-Nonadienal	HMDB0031152	Organic oxygen compounds	Organooxygen compounds	Carbonyl compounds	**	C16323	39.5	0	M+H-H2O	C9H14O	0.992324
0.26_130.0632n	113.06	0.258417	pos	Ketoleucine	121	Organic acids and derivatives	Keto acids and derivatives	Short-chain keto acids and derivatives	**	C00233	39.5	0	M+H-H2O, M+H	C6H10O3	1.76498
0.26_284.2714n	283.264	0.257583	neg	Palmitic Acid ethyl ester	45008	Lipids and lipid-like molecules	Fatty Acyls	Fatty acid esters			39.5	0.749	M-H, M+FA-H	C18H36O2	-0.524661
0.40_115.1119m/z	115.112	0.399033	pos	1-tert-Butoxy-2-propanol	73061	Unclassified	Unclassified	Unclassified			39.5	0	M+H-H2O	C7H16O2	1.32364
0.43_143.0946n	126.091	0.427267	pos	4-(Trimethylammonio)but-2-enoate	66118	Unclassified	Unclassified	Unclassified			39.5	0	M+H-H2O, M+H	C7H13NO2	0.140297
0.47_178.9906m/z	178.991	0.469817	pos	2-Fluorobenzoate	65752	Unclassified	Unclassified	Unclassified			39.5	0	M+K	C7H5FO2	0.524754
0.48_189.0636n	172.06	0.484433	pos	N-Acetyl-L-glutamic acid	3325	Organic acids and derivatives	Carboxylic acids and derivatives	Amino acids, peptides, and analogues	**	C00624	39.5	0	M+H-H2O, M+H	C7H11NO5	-0.685444
0.50_163.0633n	146.06	0.498967	pos	3-Methyldioxyindole	HMDB0004186	Organoheterocyclic compounds	Indoles and derivatives	Indolines	**	C05834	39.5	0	M+H-H2O, M+H	C9H9NO2	-0.340312
0.62_255.1097m/z	255.11	0.6229	neg	4-amino-4-cyano-butanoic acid	35947	Lipids and lipid-like molecules	Fatty Acyls	Fatty Acids and Conjugates	**	C05715	39.5	0	2M-H	C5H8N2O2	-0.763102
0.65_287.1725m/z	287.172	0.650833	neg	4-Amino-1-piperidinecarboxylic acid	HMDB0060385	Organoheterocyclic compounds	Piperidines	Piperidinecarboxylic acids and derivatives		C16837	39.5	0	2M-H	C6H12N2O2	-0.091061
0.72_135.0299m/z	135.03	0.720533	neg	L-Lactic acid	HMDB0000190	Organic acids and derivatives	Hydroxy acids and derivatives	Alpha hydroxy acids and derivatives	***	C00186	39.5	0	M+FA-H	C3H6O3	-0.100177
0.72_136.0524n	137.06	0.7233	pos	Phenylacetic acid	129	Benzenoids	Benzene and substituted derivatives	Unclassified	**	C07086	39.5	0	M+H, M+NH4	C8H8O2	-0.200803
0.72_144.1019m/z	144.102	0.7233	pos	1-Cyclohexenecarboxylic acid	69306	Unclassified	Unclassified	Unclassified			39.5	0	M+NH4	C7H10O2	-0.183417
0.87_439.0757m/z	439.076	0.87385	neg	5'-Butyrylphosphouridine	66401	Unclassified	Unclassified	Unclassified			39.5	0	M+FA-H	C13H19N2O10P	-0.569682
0.99_166.0994n	167.107	0.987333	pos	10-Oxogeranial	64041	Unclassified	Unclassified	Unclassified			39.5	0	M+H-H2O, M+H	C10H14O2	-0.0832696
1.39_200.0917m/z	200.092	1.39055	pos	N-(3-oxo-pentanoyl)-homoserine lactone	LMFA08030031	Lipids and lipid-like molecules	Fatty Acyls	Fatty amides			39.5	0	M+H	C9H13NO4	-0.088127
1.66_283.0459m/z	283.046	1.66472	neg	2-Hydroxymuconate semialdehyde	65525	Unclassified	Unclassified	Unclassified			39.5	0	2M-H	C6H6O4	-0.00860385
1.70_147.0685n	148.076	1.69837	pos	3-Methyloxindole	65756	Unclassified	Unclassified	Unclassified			39.5	0	M+H-H2O, M+H	C9H9NO	0.44544
1.73_213.1238m/z	213.124	1.73207	neg	Spermic acid 2	HMDB0013075	Organic acids and derivatives	Carboxylic acids and derivatives	Amino acids, peptides, and analogues			39.5	13.1	M-H2O-H	C10H20N2O4	-3.00228
13.91_381.1737m/z	381.174	13.9106	neg	4-Hydroxycitrulline	86233	Organic acids and derivatives	Carboxylic acids and derivatives	Amino acids, peptides, and analogues			39.5	0	2M-H	C6H13N3O4	-0.527921
2.40_273.1558m/z	273.156	2.39668	pos	HC Blue No.1	72968	Unclassified	Unclassified	Unclassified			39.5	0	M+NH4	C11H17N3O4	0.388648
2.51_159.0684n	177.102	2.50785	pos	N-Hydroxy-1-aminonaphthalene	HMDB0062503	Benzenoids	Naphthalenes	Unclassified		C14789	39.5	1.24	M+H, M+NH4	C10H9NO	-0.394158
4.04_427.0881m/z	427.088	4.03997	neg	2-Hydroxy-6-oxonona-2,4-diene-1,9-dioate	63524	Unclassified	Unclassified	Unclassified			39.5	0	2M-H	C9H10O6	-0.333233
4.10_375.2599m/z	375.26	4.10085	pos	1-dimethylarsinoyl-octadecane	LMFA11000718	Lipids and lipid-like molecules	Fatty Acyls	Hydrocarbons			39.5	9.84	M+H	C20H43AsO	-0.943879
4.80_346.1761m/z	346.176	4.80138	pos	Phenylalanyl-Tyrosine	85905	Organic acids and derivatives	Carboxylic acids and derivatives	Amino acids, peptides, and analogues			39.5	0	M+NH4	C18H20N2O4	-0.0210588
4.93_696.3731m/z	696.373	4.92782	neg	PON-PS	LMGP20040013	Lipids and lipid-like molecules	Glycerophospholipids	Oxidized glycerophospholipids			39.5	5.08	M+FA-H	C31H58NO11P	0.218664
5.05_339.1083m/z	339.108	5.05362	neg	3,4-Dihydroxyphenylglycol	HMDB0000318	Benzenoids	Phenols	Benzenediols	**	C05576	39.5	0	2M-H	C8H10O4	-0.721786
5.11_479.2148m/z	479.215	5.11273	neg	3'-Oxopentobarbitone	1763	Unclassified	Unclassified	Unclassified			39.5	0	2M-H	C11H16N2O4	0.106692
5.14_281.0306m/z	281.031	5.14138	neg	5-hydroxymethyl-2-furanoate	86075	Organoheterocyclic compounds	Furans	Furoic acid and derivatives		C20448	39.5	0	2M-H	C6H5O4-	1.04687
5.36_584.3322m/z	584.332	5.3643	pos	PC(18:2(9Z,12Z)/2:0)[U]	39681	Unclassified	Unclassified	Unclassified			39.5	0	M+Na	C28H52NO8P	-0.126494
5.48_335.0773m/z	335.077	5.48353	neg	3,4-Dihydroxymandelaldehyde	HMDB0006242	Benzenoids	Benzene and substituted derivatives	Phenylacetaldehydes	**	C05577	39.5	0	2M-H	C8H8O4	0.190348
5.51_364.1898m/z	364.19	5.5103	pos	Dapiprazole	85356	Organoheterocyclic compounds	Diazinanes	Piperazines			39.5	0	M+K	C19H27N5	0.0396404
5.63_213.0908m/z	213.091	5.6293	pos	PINOSYLVIN	43624	Lipids and lipid-like molecules	Polyketides	Aromatic polyketides	**	C01745	39.5	0	M+H	C14H12O2	-0.91626
5.75_216.1018m/z	216.102	5.74745	pos	2-Naphthylalanine	1387	Unclassified	Unclassified	Unclassified			39.5	0	M+H	C13H13NO2	-0.412109
5.76_331.0459m/z	331.046	5.76173	neg	Terephthalate	HMDB0061917	Benzenoids	Benzene and substituted derivatives	Benzoic acids and derivatives	**	C06337	39.5	0	2M-H	C8H6O4	-0.0227843
5.82_197.1535m/z	197.154	5.82128	pos	β-Terpinyl acetate	41144	Unclassified	Unclassified	Unclassified			39.5	0	M+H	C12H20O2	-0.333569
6.11_382.0779m/z	382.078	6.11043	neg	2,8-Dihydroxyquinoline-beta-D-glucuronide	HMDB0011658	Organic oxygen compounds	Organooxygen compounds	Carbohydrates and carbohydrate conjugates			39.5	1.01	M+FA-H	C15H15NO8	-0.146452
6.17_311.1499m/z	311.15	6.1747	neg	8-Hydroxy-5,6-octadienoic acid	HMDB0031101	Organic acids and derivatives	Hydroxy acids and derivatives	Medium-chain hydroxy acids and derivatives			39.5	0	2M-H	C8H12O3	-0.255706
6.82_303.0873m/z	303.087	6.82212	neg	p-Hydroxyphenylacetic acid	HMDB0000020	Benzenoids	Phenols	1-hydroxy-2-unsubstituted benzenoids	***	C00642	39.5	0	2M-H	C8H8O3	-0.497934
6.85_335.1559m/z	335.156	6.85343	pos	N-(1-Deoxy-1-fructosyl)histidine	HMDB0037839	Lipids and lipid-like molecules	Prenol lipids	Sesquiterpenoids			39.5	6.52	M+NH4	C12H19N3O7	-0.590265
6.92_507.2963m/z	507.296	6.92253	neg	C75	44901	Unclassified	Unclassified	Unclassified			39.5	0	2M-H	C14H22O4	-0.0251946
7.83_580.2775m/z	580.277	7.82568	neg	Ergoloid	HMDB0240271	Alkaloids and derivatives	Ergoline and derivatives	Lysergic acids and derivatives			39.5	0	M+FA-H	C29H37N5O5	-0.385313
8.54_586.2779n	585.271	8.54353	neg	KHIVORIN	43687	Unclassified	Unclassified	Unclassified			39.5	0	M-H, 2M-H, M-H2O-H	C32H42O10	0.146033
9.91_186.0761m/z	186.076	9.91208	pos	Homogentisic acid	HMDB0000130	Benzenoids	Benzene and substituted derivatives	Phenylacetic acids	**	C00544	39.5	0	M+NH4	C8H8O4	-0.0800342
0.02_169.1222m/z	169.122	0.01915	pos	6-Oxocineole	41067	Lipids and lipid-like molecules	Prenol lipids	Isoprenoids	**	C00848	39.4	0	M+H	C10H16O2	-0.878991
0.08_128.1204n	129.127	0.0755	pos	6-Methylheptan-2-one	98101	Unclassified	Unclassified	Unclassified			39.4	0	M+H-H2O, M+H	C8H16O	1.85446
0.10_136.0526n	137.06	0.10365	pos	4-Hydroxyphenylacetaldehyde	HMDB0003767	Benzenoids	Benzene and substituted derivatives	Phenylacetaldehydes	**	C03765	39.4	0	M+H-H2O, M+H	C8H8O2	1.14847
0.24_119.0857m/z	119.086	0.24435	pos	Benzyl ethyl ether	HMDB0031312	Benzenoids	Benzene and substituted derivatives	Benzylethers	***		39.4	0	M+H-H2O	C9H12O	1.15521
0.29_166.1225m/z	166.123	0.286433	pos	Pseudoephedrine	2189	Benzenoids	Benzene and substituted derivatives	Phenylpropanes	**	C02765	39.4	0	M+H	C10H15NO	-0.612492
0.33_107.0858m/z	107.086	0.328567	pos	2,3-Dimethyl-2-cyclohexen-1-one	87665	Organic oxygen compounds	Organooxygen compounds	Carbonyl compounds			39.4	0	M+H-H2O	C8H12O	2.18273
0.36_115.0755m/z	115.076	0.356867	pos	γ-hexenoic acid	34701	Unclassified	Unclassified	Unclassified			39.4	0	M+H	C6H10O2	1.29727
0.51_128.0476n	129.055	0.513817	pos	Osmundalactone	HMDB0031303	Organoheterocyclic compounds	Pyrans	Pyranones and derivatives			39.4	9.55	M+H-H2O, M+H	C6H8O3	1.976
0.68_248.0642n	293.064	0.67865	neg	L-beta-aspartyl-L-aspartic acid	HMDB0011163	Organic acids and derivatives	Peptidomimetics	Hybrid peptides			39.4	0	M-H, M+FA-H	C8H12N2O7	-0.851208
1.21_132.0531m/z	132.053	1.2097	pos	2-Aminomethylpyrimidine (hydrochloride)	44990	Unclassified	Unclassified	Unclassified			39.4	0	M+Na	C5H7N3	-1.53463
1.30_349.1840m/z	349.184	1.29717	neg	Citrulline	16	Organic acids and derivatives	Carboxylic acids and derivatives	Amino acids, peptides, and analogues	**	C00327	39.4	0	2M-H	C6H13N3O3	-0.218186
1.51_333.0287m/z	333.029	1.51232	neg	{[4-(4-hydroxy-3-methoxyphenyl)-2-oxobut-3-en-1-yl]oxy}sulfonic acid	HMDB0135696	Phenylpropanoids and polyketides	Cinnamic acids and derivatives	Hydroxycinnamic acids and derivatives			39.4	4.54	M+FA-H	C11H12O7S	0.267481
1.71_311.1239m/z	311.124	1.71247	pos	(+)-2,7-Dideoxypancratistatin	69398	Unclassified	Unclassified	Unclassified			39.4	0	M+NH4	C14H15NO6	0.35093
10.20_313.2289m/z	313.229	10.1982	neg	4-oxo 2-Nonenal-d3	96377	Unclassified	Unclassified	Unclassified			39.4	0	2M-H	C9H11D3O2	-0.9036
10.36_726.4930m/z	726.493	10.3559	pos	Spirolide E	HMDB0030494	Lipids and lipid-like molecules	Fatty Acyls	Fatty alcohols			39.4	1.37	M+H	C43H67NO8	-1.29697
10.70_420.1664m/z	420.166	10.6992	neg	3-(3,4-dimethoxyphenyl)-N-[2-(1-hydroxy-3-methoxy-4-oxocyclohexa-2,5-dien-1-yl)ethyl]propanimidic acid	HMDB0135484	Benzenoids	Benzene and substituted derivatives	Methoxybenzenes			39.4	0.671	M+FA-H	C20H25NO6	-0.0957603
13.16_279.2328m/z	279.233	13.1624	neg	(2Z)-non-2-en	87541	Unclassified	Unclassified	Unclassified			39.4	0	2M-H	C9H16O	-0.561304
14.63_116.1072m/z	116.107	14.6349	pos	Bis (2-hydroxypropyl) amine	44741	Unclassified	Unclassified	Unclassified			39.4	0	M+H-H2O	C6H15NO2	1.48828
2.60_363.1675m/z	363.167	2.59572	neg	Soman	66663	Unclassified	Unclassified	Unclassified			39.4	0	2M-H	C7H16FO2P	0.946236
3.33_115.0504m/z	115.05	3.33433	pos	Ureidopropionic acid	HMDB0000026	Organic acids and derivatives	Organic carbonic acids and derivatives	Ureas	**	C02642	39.4	0	M+H-H2O	C4H8N2O3	1.73066
3.91_273.1398m/z	273.14	3.9061	pos	Echothiophate	4039	Organic nitrogen compounds	Organonitrogen compounds	Quaternary ammonium salts		C06975	39.4	0	M+NH4	C9H22NO3PS	0.872219
4.22_447.1523m/z	447.152	4.22192	neg	L-3-Hydroxykynurenine	62389	Organic oxygen compounds	Organooxygen compounds	Carbonyl compounds	**	C03227	39.4	0	2M-H	C10H12N2O4	0.263887
4.42_629.2788m/z	629.279	4.42228	neg	Clavamycin D	71638	Unclassified	Unclassified	Unclassified			39.4	0	2M-H	C13H21N3O6	-0.00674847
4.51_399.1523m/z	399.152	4.50782	neg	Dihydroclavaminic acid	64563	Unclassified	Unclassified	Unclassified			39.4	0	2M-H	C8H12N2O4	0.37239
4.52_366.1660m/z	366.166	4.52052	pos	(R)-Laudanidine	HMDB0030211	Organoheterocyclic compounds	Isoquinolines and derivatives	Benzylisoquinolines	**	C17592	39.4	10.9	M+Na	C20H25NO4	-4.54832
4.64_257.1029m/z	257.103	4.63955	neg	1,1'-(Tetrahydro-6a-hydroxy-2,3a,5-trimethylfuro[2,3-d]-1,3-dioxole-2,5-diyl)bis-ethanone	HMDB0032527	Organic oxygen compounds	Organooxygen compounds	Ethers			39.4	0	M-H	C12H18O6	-0.475233
4.64_337.0931m/z	337.093	4.63955	neg	Phosphorylcholine	65502	Organic nitrogen compounds	Organonitrogen compounds	Quaternary ammonium salts	**	C00588	39.4	0	2M-H	C4H12NO4P	-1.27217
4.73_447.1522m/z	447.152	4.73122	neg	5-Hydroxykynurenine	63541	Organic oxygen compounds	Organooxygen compounds	Carbonyl compounds	**	C05651	39.4	0	2M-H	C10H12N2O4	0.108819
4.75_261.1244m/z	261.124	4.74528	neg	Tetrahydroharmine	67548	Unclassified	Unclassified	Unclassified			39.4	0	M+FA-H	C13H16N2O	-0.334084
4.80_484.2351m/z	484.235	4.80138	pos	Pumilaisoflavone C	LMPK12050270	Lipids and lipid-like molecules	Polyketides	Flavonoids			39.4	19.5	M+NH4	C27H30O7	4.5882
4.84_243.1340m/z	243.134	4.84343	pos	L-4-Hydroxy-3-methoxy-a-methylphenylalanine	1219	Unclassified	Unclassified	Unclassified			39.4	0	M+NH4	C11H15NO4	0.314162
4.84_376.7185m/z	376.719	4.84343	pos	Iodoform	69565	Unclassified	Unclassified	Unclassified			39.4	0	M+H-H2O	CHI3	1.49655
5.05_337.0206m/z	337.021	5.05362	neg	3-Amino-2-oxopropyl phosphate	63865	Organic acids and derivatives	Carboxylic acids and derivatives	Amino acids, peptides, and analogues	**	C05672	39.4	0	2M-H	C3H8NO5P	-0.415091
5.08_389.1831m/z	389.183	5.08355	neg	Granisetron metabolite 1	3143	Unclassified	Unclassified	Unclassified			39.4	0	M+FA-H	C18H24N4O3	0.223498
5.21_395.1208m/z	395.121	5.21445	neg	Clavaminic acid	64564	Unclassified	Unclassified	Unclassified			39.4	0	2M-H	C8H10N2O4	-0.0856509
5.26_335.0773m/z	335.077	5.26175	neg	NORCANTHARIDIN	44424	Unclassified	Unclassified	Unclassified			39.4	0	2M-H	C8H8O4	0.227426
5.32_342.1678n	683.333	5.32323	neg	Jasmolone glucoside	88786	Organic oxygen compounds	Organooxygen compounds	Carbohydrates and carbohydrate conjugates			39.4	0	M-H, 2M-H	C17H26O7	-0.0699208
5.34_427.2561m/z	427.256	5.33828	neg	Dethiobiotin	HMDB0003581	Lipids and lipid-like molecules	Fatty Acyls	Fatty acids and conjugates	**	C01909	39.4	0	2M-H	C10H18N2O3	-0.209809
5.48_345.1918m/z	345.192	5.48353	neg	13,14-dihydro-15-keto-tetranor PGF1α	2294	Unclassified	Unclassified	Unclassified			39.4	0	M+FA-H	C16H28O5	-0.346867
5.52_475.1833m/z	475.183	5.51678	neg	Felbamate	2654	Benzenoids	Benzene and substituted derivatives	Unclassified		C07501	39.4	0	2M-H	C11H14N2O4	-0.190725
5.57_299.1499m/z	299.15	5.56785	neg	(+)-trans-C75	96547	Unclassified	Unclassified	Unclassified			39.4	0	M+FA-H	C14H22O4	-0.287375
5.58_419.0983m/z	419.098	5.58452	neg	Vanilpyruvic acid	HMDB0011714	Benzenoids	Benzene and substituted derivatives	Phenylpyruvic acid derivatives			39.4	0	2M-H	C10H10O5	-0.128698
5.81_268.1653m/z	268.165	5.80657	pos	N-(4-aminobutyl)-3-(3,4-dihydroxyphenyl)prop-2-enimidic acid	HMDB0139613	Phenylpropanoids and polyketides	Cinnamic acids and derivatives	Hydroxycinnamic acids and derivatives	***		39.4	0	M+NH4	C13H18N2O3	-0.941136
5.85_755.4315m/z	755.432	5.84743	neg	ESTRIOL BENZYL ETHER	44289	Unclassified	Unclassified	Unclassified			39.4	0	2M-H	C25H30O3	-0.222943
7.04_523.2341m/z	523.234	7.04062	neg	EPOXY (4,5α)-4,5-DIHYDROSANTONIN	43595	Unclassified	Unclassified	Unclassified			39.4	0	2M-H	C15H18O4	0.711763
7.05_327.1586m/z	327.159	7.0522	pos	Isoachifolidiene	HMDB0038690	Lipids and lipid-like molecules	Fatty Acyls	Fatty acid esters			39.4	13.6	M+H-H2O	C20H24O5	-1.52468
7.66_424.2606n	425.268	7.66382	pos	PA(17:0/0:0)	LMGP10050036	Lipids and lipid-like molecules	Glycerophospholipids	Glycerophosphates			39.4	9.41	M+H-H2O, M+H	C20H41O7P	3.8273
7.73_283.1550m/z	283.155	7.72602	neg	Geranyl acetoacetate	92981	Lipids and lipid-like molecules	Fatty Acyls	Fatty alcohol esters			39.4	0	M+FA-H	C14H22O3	-0.429357
8.24_522.2704m/z	522.27	8.24158	neg	FR901465	LMFA08020178	Lipids and lipid-like molecules	Fatty Acyls	Fatty amides			39.4	0.206	M-H	C27H41NO9	-0.817466
8.83_334.1373m/z	334.137	8.83027	pos	Leonurine	71482	Unclassified	Unclassified	Unclassified			39.4	0	M+Na	C14H21N3O5	-0.222139
8.87_559.3278m/z	559.328	8.8713	neg	1-(3,4-Dihydroxyphenyl)-5-hydroxy-3-decanone	64194	Unclassified	Unclassified	Unclassified			39.4	0	2M-H	C16H24O4	0.231497
8.93_390.2134m/z	390.213	8.92813	neg	O-sebacoylcarnitine	LMFA07070100	Lipids and lipid-like molecules	Fatty Acyls	Fatty esters			39.4	0.21	M+FA-H	C17H31NO6	0.133579
9.48_436.1613m/z	436.161	9.47887	neg	Tryptophol [xylosyl-(1->6)-glucoside]	HMDB0040825	Organic oxygen compounds	Organooxygen compounds	Carbohydrates and carbohydrate conjugates			39.4	0.689	M-H2O-H	C21H29NO10	-0.0970239
9.57_172.1695m/z	172.169	9.5687	pos	eucalyptol	4020	Organoheterocyclic compounds	Oxanes	Unclassified	**	C09844	39.4	0	M+NH4	C10H18O	-0.696007
9.70_211.1692m/z	211.169	9.69615	pos	Linalyl propionate	HMDB0030425	Lipids and lipid-like molecules	Prenol lipids	Monoterpenoids			39.4	0	M+H	C13H22O2	-0.419082
9.91_550.3388m/z	550.339	9.91222	neg	Mycinamicin VIII	71019	Unclassified	Unclassified	Unclassified			39.4	0	M+FA-H	C29H47NO6	0.503803
0.01_297.2432m/z	297.243	0.00751667	neg	8-Heptadecenal	95743	Lipids and lipid-like molecules	Fatty Acyls	Fatty aldehydes			39.3	0	M+FA-H	C17H32O	-1.14428
0.02_141.0909m/z	141.091	0.01915	pos	cis-1,2-Dihydro-3-ethylcatechol	66507	Unclassified	Unclassified	Unclassified			39.3	0	M+H	C8H12O2	-0.753111
0.02_149.0233m/z	149.023	0.01915	pos	Demethylphosphinothricin	63600	Unclassified	Unclassified	Unclassified			39.3	0	M+H-H2O	C4H9NO4P	-2.02532
0.03_166.0993n	167.107	0.0332333	pos	Piquerol A	67986	Unclassified	Unclassified	Unclassified			39.3	0	M+H-H2O, M+H	C10H14O2	-0.238881
0.27_138.0682n	121.065	0.2723	pos	2-(4-Hydroxyphenyl)ethanol	7044	Benzenoids	Phenols	Tyrosols and derivatives	**	C06044	39.3	0	M+H-H2O, M+H	C8H10O2	1.0333
0.29_113.0963m/z	113.096	0.286433	pos	α-ethyl valeric acid	4484	Unclassified	Unclassified	Unclassified			39.3	0	M+H-H2O	C7H14O2	1.7467
0.43_122.0966m/z	122.097	0.427267	pos	Phenylethylamine	HMDB0012275	Benzenoids	Benzene and substituted derivatives	Phenethylamines	***	C05332	39.3	0	M+H	C8H11N	1.63776
0.43_162.1276m/z	162.128	0.427267	pos	1-Phenyl-2-(ethylamino)-1-propanol	2013	Unclassified	Unclassified	Unclassified			39.3	0	M+H-H2O	C11H17NO	-0.542218
0.43_186.1124m/z	186.112	0.427267	pos	PRIMA-1	64852	Unclassified	Unclassified	Unclassified			39.3	0	M+H	C9H15NO3	-0.295186
0.44_207.0174m/z	207.017	0.441233	pos	2-Pyrroloylglycine	HMDB0059778	Organic acids and derivatives	Carboxylic acids and derivatives	Amino acids, peptides, and analogues			39.3	6.46	M+K	C7H8N2O3	4.19546
0.62_603.0038m/z	603.004	0.6229	neg	Ellagic acid	HMDB0002899	Phenylpropanoids and polyketides	Tannins	Hydrolyzable tannins		C10788	39.3	3.85	2M-H	C14H6O8	-2.43941
0.66_233.0773m/z	233.077	0.664717	neg	L-2-Amino-3-oxobutanoic acid	HMDB0006454	Organic acids and derivatives	Carboxylic acids and derivatives	Amino acids, peptides, and analogues	**	C03508	39.3	0	2M-H	C4H7NO3	-2.47269
0.70_191.1025m/z	191.102	0.6956	pos	Ethosuximide M3	2597	Unclassified	Unclassified	Unclassified			39.3	0	M+NH4	C7H11NO4	-0.851681
1.10_191.1037m/z	191.104	1.10268	neg	L-Lysine	HMDB0000182	Organic acids and derivatives	Carboxylic acids and derivatives	Amino acids, peptides, and analogues	***	C00047	39.3	0	M+FA-H	C6H14N2O2	-0.157298
1.13_280.0687m/z	280.069	1.13045	neg	6-Succinoaminopurine	HMDB0013204	Organoheterocyclic compounds	Imidazopyrimidines	Purines and purine derivatives			39.3	0	M+FA-H	C9H9N5O3	-0.330232
1.21_391.0994m/z	391.099	1.21378	neg	B-(4-Fluorobenzoyl)propionic acid	1287	Unclassified	Unclassified	Unclassified			39.3	0	2M-H	C10H9FO3	-1.1322
1.40_351.1522m/z	351.152	1.40008	neg	D-Alanyl-D-serine	73316	Unclassified	Unclassified	Unclassified			39.3	0	2M-H	C6H12N2O4	0.19158
1.46_361.1728m/z	361.173	1.46398	neg	3-Fluoromethcathinone	85054	Unclassified	Unclassified	Unclassified			39.3	0	2M-H	C10H12FNO	-1.41072
1.55_347.0255m/z	347.026	1.54565	neg	Aconitic acid	3300	Organic acids and derivatives	Carboxylic acids and derivatives	Tricarboxylic acids and derivatives	**	C00417	39.3	0	2M-H	C6H6O6	-0.242907
1.70_365.1312m/z	365.131	1.6984	neg	p-FLUOROPHENYLALANINE	44126	Unclassified	Unclassified	Unclassified			39.3	0	2M-H	C9H10FNO2	-1.67264
10.08_192.1514n	193.159	10.0835	pos	2,6-Diisopropyl-3-methylphenol	HMDB0029820	Lipids and lipid-like molecules	Prenol lipids	Monoterpenoids			39.3	0	M+H-H2O, M+H	C13H20O	-0.0656003
10.20_374.2183m/z	374.218	10.1982	neg	6-Keto-decanoylcarnitine	LMFA07070047	Lipids and lipid-like molecules	Fatty Acyls	Fatty acid esters			39.3	0	M+FA-H	C17H31NO5	-0.481587
10.38_676.2979m/z	676.298	10.3806	neg	Mesaconitine	67132	Unclassified	Unclassified	Unclassified			39.3	0	M+FA-H	C33H45NO11	0.634362
10.38_926.5971m/z	926.597	10.3841	pos	Galabiosylceramide (d18:1/9Z-18:1)	HMDB0004832	Lipids and lipid-like molecules	Sphingolipids	Glycosphingolipids	**	C06126	39.3	0.0805	M+K	C48H89NO13	0.649382
10.96_516.4255m/z	516.425	10.9613	pos	TG(10:0/8:0/8:0)	HMDB0072193	Lipids and lipid-like molecules	Glycerolipids	Triradylcglycerols			39.3	0.0186	M+NH4	C29H54O6	-0.767155
11.56_459.2968m/z	459.297	11.5614	neg	Diisopropyl adipate	70124	Unclassified	Unclassified	Unclassified			39.3	0	2M-H	C12H22O4	1.09684
11.85_397.3073m/z	397.307	11.8506	neg	11-nitro-1-undecene	HMDB0062669	Organic 1,3-dipolar compounds	Allyl-type 1,3-dipolar organic compounds	Organic nitro compounds			39.3	0	2M-H	C11H21NO2	0.228616
11.89_349.2346m/z	349.235	11.8916	pos	1-Acetoxy-2-hydroxy-16-heptadecen-4-one	LMFA05000594	Lipids and lipid-like molecules	Fatty Acyls	Fatty alcohols			39.3	1.6	M+Na	C19H34O4	-1.12639
11.98_336.2545m/z	336.255	11.981	neg	Linoleoyl glycine	43426	Unclassified	Unclassified	Unclassified			39.3	3.08	M-H	C20H35NO3	0.296573
13.57_226.1588m/z	226.159	13.5721	pos	3-Hydroxymorphinan	1972	Unclassified	Unclassified	Unclassified			39.3	0	M+H-H2O	C16H21NO	-0.875612
2.10_168.0653m/z	168.065	2.10393	pos	Pyridoxal	HMDB0001545	Organoheterocyclic compounds	Pyridines and derivatives	Pyridine carboxaldehydes	***	C00250	39.3	0	M+H	C8H9NO3	-1.15001
3.42_150.0913m/z	150.091	3.42262	pos	(Z)-3-Phenyl-2-propenal	HMDB0032072	Unclassified	Unclassified	Unclassified			39.3	0	M+NH4	C9H8O	-0.0788848
3.99_309.1092m/z	309.109	3.98857	neg	(3S,5S)-Carbapenam-3-carboxylic acid	71641	Unclassified	Unclassified	Unclassified			39.3	0	2M-H	C7H9NO3	-0.146306
4.14_231.0869m/z	231.087	4.14053	neg	α-ketoisovaleric acid	120	Organic acids and derivatives	Keto acids and derivatives	Short-chain keto acids and derivatives	**	C00141	39.3	0	2M-H	C5H8O3	-2.17911
4.32_379.1472m/z	379.147	4.32257	neg	Eletriptan N-oxide	HMDB0060898	Organoheterocyclic compounds	Indoles and derivatives	Indoles			39.3	6.23	M-H2O-H	C22H26N2O3S	-3.49027
4.46_447.1522m/z	447.152	4.45642	neg	3-Hydroxy-DL-kynurenine	365	Organic oxygen compounds	Organooxygen compounds	Carbonyl compounds		C02794	39.3	0	2M-H	C10H12N2O4	0.216567
4.47_263.0197m/z	263.02	4.47363	neg	4,8-dihydroxy-2H-furo[2,3-h]chromen-2-one	HMDB0135848	Phenylpropanoids and polyketides	Coumarins and derivatives	Furanocoumarins			39.3	0	M+FA-H	C11H6O5	0.0427961
5.05_378.1672m/z	378.167	5.05362	neg	Primidolol	69211	Unclassified	Unclassified	Unclassified			39.3	0	M+FA-H	C17H23N3O4	0.375672
5.31_267.0874m/z	267.087	5.30828	neg	Valeroyl Salicylate	43594	Unclassified	Unclassified	Unclassified			39.3	0	M+FA-H	C12H14O4	-0.128867
5.37_520.2424m/z	520.242	5.369	neg	Fluspirilene	HMDB0015590	Benzenoids	Benzene and substituted derivatives	Diphenylmethanes			39.3	0	M+FA-H	C29H31F2N3O	1.48029
5.52_287.1501m/z	287.15	5.51678	neg	Hydroxycyclohexane-carboxylic Acid	44761	Unclassified	Unclassified	Unclassified			39.3	0	2M-H	C7H12O3	0.147355
5.62_793.4467m/z	793.447	5.6161	neg	AT-56	45472	Unclassified	Unclassified	Unclassified			39.3	0	2M-H	C25H27N5	0.830905
5.68_475.2337m/z	475.234	5.67753	neg	Benzyl b-L-arabinopyranoside	96293	Unclassified	Unclassified	Unclassified			39.3	0	2M-H	C13H18O4	-0.00612701
6.16_305.1139m/z	305.114	6.15763	neg	Maculosin	68423	Unclassified	Unclassified	Unclassified			39.3	0	M+FA-H	C14H16N2O3	-1.45734
6.24_384.0935m/z	384.094	6.23732	neg	5-Hydroxy-6-methoxyindole glucuronide	HMDB0010363	Organic oxygen compounds	Organooxygen compounds	Carbohydrates and carbohydrate conjugates	**	C03033	39.3	0.958	M+FA-H	C15H17NO8	-0.337536
6.42_308.1258n	307.119	6.42355	neg	Monocerin	68040	Unclassified	Unclassified	Unclassified			39.3	0	M-H, M+FA-H, 2M-H	C16H20O6	-0.540477
6.51_372.1297m/z	372.13	6.50857	neg	N-(1-Deoxy-1-fructosyl)phenylalanine	HMDB0037846	Organic acids and derivatives	Carboxylic acids and derivatives	Amino acids, peptides, and analogues			39.3	0.22	M+FA-H	C15H21NO7	-1.01828
6.56_731.4012m/z	731.401	6.56497	neg	20-Carboxy-leukotriene B4	HMDB0006059	Lipids and lipid-like molecules	Fatty Acyls	Fatty acids and conjugates	**	C05950	39.3	0	2M-H	C20H30O6	-0.0617663
6.75_331.1185m/z	331.119	6.75112	neg	L-3-Phenyllactic acid	HMDB0000748	Phenylpropanoids and polyketides	Phenylpropanoic acids	Unclassified	***	C05607	39.3	0	2M-H	C9H10O3	-0.495606
7.70_583.2543m/z	583.254	7.69733	neg	TETRAHYDROTRIMETHYLHISPIDIN	44639	Unclassified	Unclassified	Unclassified			39.3	0	2M-H	C16H20O5	-0.979702
7.78_497.2296m/z	497.23	7.77833	pos	Prednisolone tebutate	66843	Lipids and lipid-like molecules	Steroids and steroid derivatives	Hydroxysteroids		C07369	39.3	0	M+K	C27H38O6	-0.878867
7.90_861.5369m/z	861.537	7.89692	neg	1-(9Z-octadecenoyl)-2-(5Z,8Z,11Z,14Z-eicosatetraenoyl)-3-O-alpha-D-glucuronyl-sn-glycerol	LMGL05010002	Unclassified	Unclassified	Unclassified			39.3	0	M+FA-H	C47H76O11	-0.0640519
8.56_675.2655m/z	675.265	8.55778	neg	1-Peroxyferolide	67777	Unclassified	Unclassified	Unclassified			39.3	0	2M-H	C17H22O7	-0.503678
8.67_515.2655m/z	515.265	8.67202	neg	3β-HYDROXYDEOXODIHYDRODEOXYGEDUNIN	43839	Unclassified	Unclassified	Unclassified			39.3	0	M+FA-H	C28H38O6	0.9051
8.79_987.5461m/z	987.546	8.7859	neg	PIM1(19:2(9Z,12Z)/16:2(9Z,12Z))	LMGP15010047	Lipids and lipid-like molecules	Glycerophospholipids	Glycerophosphoinositolglycans			39.3	0.00571	M-H2O-H	C50H87O18P	0.91213
8.83_158.1539m/z	158.154	8.83027	pos	(3Z,6Z)-3,6-Nonadien-1-ol	HMDB0030957	Lipids and lipid-like molecules	Fatty Acyls	Fatty alcohols			39.3	0	M+NH4	C9H16O	-0.619701
8.83_617.2603m/z	617.26	8.8286	neg	Fluoxetine	HMDB0014615	Benzenoids	Benzene and substituted derivatives	Trifluoromethylbenzenes			39.3	0	2M-H	C17H18F3NO	-0.839734
8.84_611.2864m/z	611.286	8.84287	neg	Arnicolide A	67585	Unclassified	Unclassified	Unclassified			39.3	0	2M-H	C17H22O5	0.422908
9.51_210.1620n	211.169	9.51223	pos	Methyl (2E,6Z)-dodecadienoate	LMFA07010930	Lipids and lipid-like molecules	Fatty Acyls	Fatty acid esters			39.3	0	M+H-H2O, M+H	C13H22O2	0.0357341
9.70_271.2266m/z	271.227	9.69615	pos	(S)-10,16-Dihydroxyhexadecanoic acid	HMDB0037798	Lipids and lipid-like molecules	Fatty Acyls	Fatty acids and conjugates	**	C08285	39.3	0	M+H-H2O	C16H32O4	-0.485368
0.00_238.0877n	239.095	0.00328333	pos	Isopropyl β-D-ThiogalactoPyranoside	44762	Unclassified	Unclassified	Unclassified			39.2	0	M+H-H2O, M+H	C9H18O5S	0.758509
0.02_198.1618n	199.169	0.01915	pos	(2S,4R,6R,8S)-2,4,8-Trimethyl-1,7-dioxaspiro-[5.5]undecane	LMPK09000015	Unclassified	Unclassified	Unclassified			39.2	0	M+H, M+Na	C12H22O2	-0.696155
0.02_253.1067m/z	253.107	0.01915	pos	Trinexapac-ethyl	72347	Unclassified	Unclassified	Unclassified			39.2	0	M+H	C13H16O5	-1.35268
0.43_176.1433m/z	176.143	0.427267	pos	Nigrifactin	68166	Unclassified	Unclassified	Unclassified			39.2	0	M+H	C12H17N	-0.517868
0.50_141.0791n	142.086	0.498967	pos	Guvacoline	71368	Unclassified	Unclassified	Unclassified			39.2	0	M+H-H2O, M+H	C7H11NO2	1.03856
0.50_156.0423n	174.076	0.498967	pos	IRETOL	43632	Unclassified	Unclassified	Unclassified			39.2	0	M+H-H2O, M+H, M+NH4	C7H8O4	-0.0291646
0.85_241.1544m/z	241.154	0.84795	pos	Rimiterol	2335	Unclassified	Unclassified	Unclassified			39.2	0	M+NH4	C12H17NO3	-1.37922
0.88_238.0919m/z	238.092	0.875617	pos	N-Acetyl-D-glucosaminate	65562	Unclassified	Unclassified	Unclassified			39.2	0	M+H	C8H15NO7	-1.13798
0.92_357.1684m/z	357.168	0.917133	pos	5-Hydroxyemedastine	HMDB0060777	Organoheterocyclic compounds	Benzimidazoles	Unclassified			39.2	0	M+K	C17H26N4O2	-1.11052
1.03_135.0441m/z	135.044	1.02935	pos	3-Hydroxyphenylacetic acid	HMDB0000440	Benzenoids	Phenols	1-hydroxy-4-unsubstituted benzenoids	***	C05593	39.2	0	M+H-H2O	C8H8O3	0.186473
1.25_143.0339m/z	143.034	1.25137	pos	2-Oxo-2,3-dihydrofuran-5-acetate	66005	Unclassified	Unclassified	Unclassified			39.2	0	M+H	C6H6O4	0.107611
1.39_298.0911n	299.098	1.39055	pos	7-Methylxanthosine	64465	Unclassified	Unclassified	Unclassified			39.2	0.00805	M+H, M+Na	C11H14N4O6	-0.717862
1.47_309.1442m/z	309.144	1.47397	pos	N-Hydroxynorcocaine	1906	Unclassified	Unclassified	Unclassified			39.2	0	M+NH4	C15H17NO5	-1.08273
1.54_189.0675m/z	189.068	1.54362	pos	(+)-(S)-Carvone	HMDB0004487	Lipids and lipid-like molecules	Prenol lipids	Monoterpenoids	**	C11383	39.2	0	M+K	C10H14O	-0.636511
1.68_291.0722m/z	291.072	1.68155	neg	6-[2-carboxy-2-(hydroxymethyl)-2-methylethoxy]-3,4,5-trihydroxyoxane-2-carboxylic acid	HMDB0127649	Organic oxygen compounds	Organooxygen compounds	Carbohydrates and carbohydrate conjugates			39.2	0	M-H2O-H	C11H18O10	0.0892603
1.93_304.0786m/z	304.079	1.93487	neg	Mizoribine	HMDB0041934	Nucleosides, nucleotides, and analogues	Imidazole ribonucleosides and ribonucleotides	1-ribosyl-imidazolecarboxamides			39.2	0.287	M+FA-H	C9H13N3O6	-0.309303
10.95_344.3157m/z	344.316	10.9472	pos	11-Eicosenoic acid, 14-hydroxy-, [R-(Z)]-; 11-Eicosenoic acid, 14-hydroxy-, (Z)-D-(+)-; Lesquerolic acid	74622	Unclassified	Unclassified	Unclassified			39.2	0	M+NH4	C20H38O3	-0.617485
11.87_475.3066m/z	475.307	11.8671	neg	7-oxo-11E,13-Tetradecadienoic acid	45867	Lipids and lipid-like molecules	Fatty Acyls	Fatty Acids and Conjugates			39.2	0	2M-H	C14H22O3	0.0845098
12.95_619.4217m/z	619.422	12.9468	neg	9-hydroperoxy-10E,12,15Z-octadecatrienoic acid	35356	Unclassified	Unclassified	Unclassified			39.2	0	2M-H	C18H30O4	0.196373
13.29_496.3784m/z	496.378	13.2879	pos	PC(O-17:0/0:0)	40387	Lipids and lipid-like molecules	Glycerophospholipids	Glycerophosphocholines			39.2	20.5	M+H	C25H54NO6P	4.56772
14.34_362.3049m/z	362.305	14.3372	pos	(±)-CP 47,497-C8-homolog-d7	96643	Unclassified	Unclassified	Unclassified			39.2	0	M+Na	C22H29D7O2	0.495958
15.24_144.1018m/z	144.102	15.244	pos	2-methyl-1,3-Cyclohexanedione	96394	Unclassified	Unclassified	Unclassified			39.2	0	M+NH4	C7H10O2	-0.470827
15.71_148.1120m/z	148.112	15.7102	pos	Hordenine	7055	Benzenoids	Benzene and substituted derivatives	Phenethylamines	**	C06199	39.2	0	M+H-H2O	C10H15NO	-0.73896
2.51_255.1447m/z	255.145	2.50785	pos	Histidinyl-Valine	HMDB0028898	Organic acids and derivatives	Carboxylic acids and derivatives	Amino acids, peptides, and analogues	***		39.2	0	M+H	C11H18N4O3	-1.8942
2.66_361.0928m/z	361.093	2.65965	neg	Phosphinothricin	63589	Unclassified	Unclassified	Unclassified			39.2	0	2M-H	C5H12NO4P	-1.85203
2.84_277.1191m/z	277.119	2.83825	neg	Gabaculine	69310	Unclassified	Unclassified	Unclassified			39.2	0	2M-H	C7H9NO2	-0.850697
2.99_346.1618m/z	346.162	2.98848	neg	(Ac)2-L-Lys-D-Ala	65775	Unclassified	Unclassified	Unclassified			39.2	0	M+FA-H	C13H23N3O5	-0.502279
3.97_338.1358m/z	338.136	3.97157	neg	1,2,3,4-Tetrahydro-2-[(isopropylamino)methyl]-7-nitro-6-quinolinecarboxylic acid	1674	Unclassified	Unclassified	Unclassified			39.2	0	M+FA-H	C14H19N3O4	0.00272189
4.00_324.1681m/z	324.168	4.00352	pos	N-Acetylprimaquine	2079	Unclassified	Unclassified	Unclassified			39.2	0	M+Na	C17H23N3O2	-0.654133
4.04_331.1404m/z	331.14	4.03997	neg	Nicotinamide, N-(2-hydroxyethyl)-	1524	Unclassified	Unclassified	Unclassified			39.2	0	2M-H	C8H10N2O2	-2.48306
4.14_243.0871m/z	243.087	4.14053	neg	5-tert-Butyl-4-hydroxymethylfuran-2-carboxylic acid	3804	Unclassified	Unclassified	Unclassified			39.2	0	M+FA-H	C10H14O4	-1.5428
4.19_240.1205m/z	240.12	4.18547	pos	Propionylcarnitine	HMDB0000824	Lipids and lipid-like molecules	Fatty Acyls	Fatty acid esters	***	C03017	39.2	0	M+Na	C10H19NO4	-0.766394
4.27_519.2696m/z	519.27	4.26987	pos	PG(17:1(9Z)/0:0)	80024	Lipids and lipid-like molecules	Glycerophospholipids	Glycerophosphoglycerols			39.2	0	M+Na	C23H45O9P	0.607565
4.28_275.1541m/z	275.154	4.28378	pos	16-Epivellosimine	64338	Unclassified	Unclassified	Unclassified			39.2	0	M+H-H2O	C19H20N2O	-0.763289
4.37_342.1714m/z	342.171	4.36712	pos	Abyssinone II	LMPK12140037	Lipids and lipid-like molecules	Polyketides	Flavonoids			39.2	19	M+NH4	C20H20O4	4.33468
4.41_287.0773m/z	287.077	4.40525	neg	2,3-Dimethylmaleate	63874	Lipids and lipid-like molecules	Fatty Acyls	Fatty acids and conjugates	**	C00922	39.2	0	2M-H	C6H8O4	0.283372
4.47_251.0558m/z	251.056	4.47363	neg	Phloroglucinol	65724	Organoheterocyclic compounds	Pteridines and derivatives	Pterins and derivatives	**	C00268	39.2	0	2M-H	C6H6O3	-1.04911
4.47_300.1565m/z	300.156	4.47363	neg	L-Pyrrolysine	71131	Unclassified	Unclassified	Unclassified			39.2	0	M+FA-H	C12H21N3O3	-0.0574893
4.62_259.1186m/z	259.119	4.62268	neg	Adipate semialdehyde	66347	Lipids and lipid-like molecules	Fatty Acyls	Fatty acids and conjugates	**	C06102	39.2	0	2M-H	C6H10O3	-0.354913
4.87_427.1057m/z	427.106	4.87142	pos	ferrous gluconate anhydrous	4027	Unclassified	Unclassified	Unclassified			39.2	0	M+Na	C13H24O14	-0.211326
4.93_471.1737m/z	471.174	4.92782	neg	Didanosine	HMDB0015037	Nucleosides, nucleotides, and analogues	Purine nucleosides	Purine 2',3'-dideoxyribonucleosides		C06953	39.2	0	2M-H	C10H12N4O3	-1.88982
4.98_743.3949m/z	743.395	4.97768	neg	(Ac)2-L-Lys-D-Ala-D-Ala	65956	Unclassified	Unclassified	Unclassified			39.2	0	2M-H	C16H28N4O6	0.591445
5.07_417.2143m/z	417.214	5.0683	neg	HC Toxin	64768	Unclassified	Unclassified	Unclassified			39.2	0	M-H2O-H	C21H32N4O6	-0.158907
5.11_151.0250m/z	151.025	5.11273	neg	Peracetic acid	87804	Organic acids and derivatives	Carboxylic acids and derivatives	Peroxycarboxylic acids and derivatives			39.2	0	2M-H	C2H4O3	1.09795
5.16_407.2150m/z	407.215	5.15587	neg	Valyl-Serine	HMDB0029136	Organic acids and derivatives	Carboxylic acids and derivatives	Amino acids, peptides, and analogues			39.2	3.46	2M-H	C8H16N2O4	0.553041
5.32_649.3561m/z	649.356	5.32138	pos	Ponasteroside A	HMDB0034091	Lipids and lipid-like molecules	Steroids and steroid derivatives	Steroidal glycosides			39.2	5.03	M+Na	C33H54O11	0.456337
5.34_253.0353m/z	253.035	5.33828	neg	N-Acetyldemethylphosphinothricin	63587	Unclassified	Unclassified	Unclassified			39.2	0	M+FA-H	C6H11NO5P	-2.07748
5.34_508.2767m/z	508.277	5.3355	pos	Desmosine	5554	Organic acids and derivatives	Carboxylic acids and derivatives	Tetracarboxylic acids and derivatives			39.2	0	M+H-H2O	C24H39N5O8	0.317874
5.38_495.1511m/z	495.151	5.38492	neg	5-Hydroxyindoleacetylglycine	58225	Organic acids and derivatives	Carboxylic acids and derivatives	Amino acids, peptides, and analogues	**	C05832	39.2	0	2M-H	C12H12N2O4	-2.13681
5.38_551.2513m/z	551.251	5.38492	neg	Trimethylenetetraurea	66393	Unclassified	Unclassified	Unclassified			39.2	0	2M-H	C7H16N8O4	-0.65866
5.42_229.0713m/z	229.071	5.41733	neg	3-keto-2-methylbutyrate	86063	Organic acids and derivatives	Keto acids and derivatives	Short-chain keto acids and derivatives			39.2	0	2M-H	C5H7O3-	-2.16731
5.42_485.1890m/z	485.189	5.41733	neg	Glutamyl-Proline	85741	Organic acids and derivatives	Carboxylic acids and derivatives	Amino acids, peptides, and analogues			39.2	0	2M-H	C10H15N2O5-	0.077236
5.45_380.1572m/z	380.157	5.45082	neg	O-β-D-Glucosylzeatin	64090	Unclassified	Unclassified	Unclassified			39.2	0	M-H	C16H23N5O6	-0.821284
5.47_359.0903m/z	359.09	5.46718	neg	Crotoxyphos	72730	Unclassified	Unclassified	Unclassified			39.2	0	M+FA-H	C14H19O6P	0.616173
5.53_333.1307m/z	333.131	5.5341	neg	Pseudaminic acid	73533	Unclassified	Unclassified	Unclassified			39.2	0	M-H	C13H22N2O8	1.10253
5.53_376.2233m/z	376.223	5.52522	pos	C16 Sphinganine-1-phosphate	LMSP01050006	Lipids and lipid-like molecules	Sphingolipids	Sphingoid bases			39.2	2.74	M+Na	C16H36NO5P	2.71747
5.57_389.2177m/z	389.218	5.57053	pos	9,13-Dihydroxy-4-megastigmen-3-one 9-glucoside	HMDB0036318	Lipids and lipid-like molecules	Fatty Acyls	Fatty acyl glycosides			39.2	5	M+H	C19H32O8	1.72009
5.62_248.1313m/z	248.131	5.61508	pos	S-methylcaptopril	1475	Unclassified	Unclassified	Unclassified			39.2	0	M+NH4	C11H18O3S	-1.02713
5.69_311.1500m/z	311.15	5.6942	neg	2,5-Dimethyl-4-ethoxy-3(2H)-furanone	HMDB0032232	Organoheterocyclic compounds	Dihydrofurans	Furanones			39.2	0	2M-H	C8H12O3	-0.0212602
5.69_392.1200m/z	392.12	5.6942	neg	Dide-O-methylsimmondsin	HMDB0041207	Organic oxygen compounds	Organooxygen compounds	Carbohydrates and carbohydrate conjugates			39.2	0	M+FA-H	C14H21NO9	0.567636
5.69_431.2177m/z	431.218	5.68848	pos	Cinegalline	68558	Unclassified	Unclassified	Unclassified			39.2	0	M+H	C23H30N2O6	0.0279363
5.71_382.0780m/z	382.078	5.71048	neg	3-Indole carboxylic acid glucuronide	HMDB0013189	Lipids and lipid-like molecules	Fatty Acyls	Fatty acyl thioesters			39.2	1.44	M+FA-H	C15H15NO8	0.0163594
5.75_564.3025m/z	564.303	5.74745	pos	Canavalioside	HMDB0036317	Lipids and lipid-like molecules	Prenol lipids	Terpene glycosides			39.2	0	M+NH4	C26H42O12	1.99454
5.76_360.2488m/z	360.249	5.76192	pos	E-64d	64821	Unclassified	Unclassified	Unclassified			39.2	0	M+NH4	C17H30N2O5	-1.5509
5.83_366.1340m/z	366.134	5.83038	neg	N-Methylporphyroxine	HMDB0029376	Alkaloids and derivatives	Rhoeadine alkaloids	Unclassified			39.2	5.81	M-H2O-H	C21H23NO6	-1.80998
5.95_409.1867m/z	409.187	5.94848	neg	Resiniferonol	67491	Unclassified	Unclassified	Unclassified			39.2	0	M+FA-H	C20H28O6	-0.267019
6.08_393.1919m/z	393.192	6.0791	neg	Nigakilactone M	71514	Unclassified	Unclassified	Unclassified			39.2	0	M-H	C21H30O7	0.0830738
6.17_308.0986m/z	308.099	6.1747	neg	N-Acetyl-b-neuraminic acid	5764	Unclassified	Unclassified	Unclassified			39.2	0	M-H	C11H19NO9	-0.429809
6.34_287.1499m/z	287.15	6.33753	neg	(S)-2-aceto-2-hydroxy-butanoic acid	45845	Unclassified	Unclassified	Unclassified			39.2	0	2M-H	C7H12O3	-0.229814
7.01_559.2552m/z	559.255	7.01197	neg	Betaxolol(deaminated)	1321	Unclassified	Unclassified	Unclassified			39.2	0	2M-H	C15H20O5	0.588876
7.29_440.2999m/z	440.3	7.29365	pos	3alpha,7beta,12alpha-Trihydroxy-6-oxo-5alpha-cholan-24-oic Acid	LMST04010262	Unclassified	Unclassified	Unclassified			39.2	2.86	M+NH4	C24H38O6	-1.91226
7.88_1003.5426m/z	1003.54	7.88255	neg	CTX 3C	73486	Unclassified	Unclassified	Unclassified			39.2	0	M-H2O-H	C57H82O16	0.175487
7.99_516.2715n	539.261	7.99115	pos	Cavipetin E isomer 2	HMDB0059923	Lipids and lipid-like molecules	Prenol lipids	Diterpenoids			39.2	2.68	M+Na, M+K	C29H40O8	-1.54267
9.55_314.1624n	337.152	9.55457	pos	Ergoline-1-carboxaldehyde, 8-(hydroxymethyl)-10-methoxy-6-methyl-, (8b)-	1520	Unclassified	Unclassified	Unclassified			39.2	0	M+Na, M+K	C18H22N2O3	-2.13825
9.65_379.0009m/z	379.001	9.65227	neg	3-Hydroxy-4-aminopyridine sulfate	HMDB0061120	Organic acids and derivatives	Organic sulfuric acids and derivatives	Arylsulfates			39.2	7.34	2M-H	C5H6N2O4S	-3.90515
9.88_271.2266m/z	271.227	9.88315	pos	16-Oxo-palmitate	73265	Unclassified	Unclassified	Unclassified			39.2	0	M+H	C16H30O3	-0.65684
0.02_170.0942n	153.091	0.01915	pos	Furfural diethyl acetal	69937	Unclassified	Unclassified	Unclassified			39.1	0	M+H-H2O, M+H	C9H14O3	-0.535052
0.02_188.1775n	171.174	0.01915	pos	1,1-Dimethoxynonane	HMDB0034151	Organic oxygen compounds	Organooxygen compounds	Ethers			39.1	0	M+H-H2O, M+Na	C11H24O2	-0.913339
0.02_200.1048n	183.101	0.01915	pos	3,7-Dimethyl-2E-octene-1,8-dioic acid	96876	Unclassified	Unclassified	Unclassified			39.1	0	M+H-H2O, M+H	C10H16O4	-0.463779
0.02_225.1118m/z	225.112	0.01915	pos	Aspidinol	68482	Unclassified	Unclassified	Unclassified			39.1	0	M+H	C12H16O4	-1.70796
0.03_128.0840n	111.081	0.0332333	pos	Cyclohexanecarboxylic acid	HMDB0031342	Organic acids and derivatives	Carboxylic acids and derivatives	Carboxylic acids	**	C09822	39.1	0	M+H-H2O, M+H	C7H12O2	1.87454
0.09_256.2399n	257.247	0.08955	pos	2-Hexyldecanoic acid	24084	Unclassified	Unclassified	Unclassified			39.1	0	M+H-H2O, M+H	C16H32O2	-1.27257
0.11_241.2168m/z	241.217	0.108433	neg	Cyclotetradecane	HMDB0033567	Hydrocarbons	Saturated hydrocarbons	Cycloalkanes			39.1	0	M+FA-H	C14H28	-2.64308
0.17_134.0733n	135.08	0.1737	pos	Cinnamyl alcohol	65764	Phenylpropanoids and polyketides	Cinnamyl alcohols	Unclassified	**	C02394	39.1	0	M+H-H2O, M+H	C9H10O	1.19656
0.26_269.2485m/z	269.248	0.257583	neg	formyl 2,6,10-trimethyl-tridecanoate	97209	Unclassified	Unclassified	Unclassified			39.1	0	M-H	C17H34O2	-0.398064
0.34_191.1793m/z	191.179	0.342767	pos	cis-Caryophyllene	44280	Unclassified	Unclassified	Unclassified			39.1	0	M+H	C14H22	-0.906101
0.42_338.9883m/z	338.988	0.423967	neg	D-myo-Inositol 1,4-bisphosphate	410	Organic oxygen compounds	Organooxygen compounds	Alcohols and polyols	**	C01220	39.1	0	M-H	C6H14O12P2	-1.3685
0.43_310.3099m/z	310.31	0.427267	pos	Oleoyl Ethyl Amide	44905	Unclassified	Unclassified	Unclassified			39.1	0	M+H	C20H39NO	-1.64637
0.51_100.0761m/z	100.076	0.513817	pos	Betaine	HMDB0000043	Organic acids and derivatives	Carboxylic acids and derivatives	Amino acids, peptides, and analogues	***	C00719	39.1	0	M+H-H2O	C5H11NO2	3.31465
0.51_175.0600m/z	175.06	0.513817	pos	Shikimic acid	338	Organic oxygen compounds	Organooxygen compounds	Alcohols and polyols	**	C00493	39.1	0	M+H	C7H10O5	-0.430449
0.68_277.0328m/z	277.033	0.67865	neg	D-Ribitol 5-phosphate	63137	Unclassified	Unclassified	Unclassified			39.1	0	M+FA-H	C5H13O8P	-0.892084
0.72_174.1004n	175.108	0.7233	pos	N-Acetylornithine	HMDB0003357	Organic acids and derivatives	Carboxylic acids and derivatives	Amino acids, peptides, and analogues	**	C00437	39.1	0	M+H-H2O, M+H	C7H14N2O3	-0.160287
0.72_188.0917m/z	188.092	0.7233	pos	DL-3,4-Dihydroxyphenyl glycol	3788	Unclassified	Unclassified	Unclassified			39.1	0	M+NH4	C8H10O4	-0.32104
0.92_216.0865m/z	216.087	0.917133	pos	Syringic acid	HMDB0002085	Benzenoids	Benzene and substituted derivatives	Benzoic acids and derivatives	***	C10833	39.1	0	M+NH4	C9H10O5	-0.642258
0.99_121.0529n	139.087	0.987333	pos	2-Pyridylacetaldehyde	1309	Unclassified	Unclassified	Unclassified			39.1	0	M+H, M+NH4	C7H7NO	1.47536
1.08_160.1332m/z	160.133	1.08475	pos	2-Pentenoic acid, 2-propyl-	2987	Unclassified	Unclassified	Unclassified			39.1	0	M+NH4	C8H14O2	-0.362807
1.10_387.0365m/z	387.037	1.10268	neg	2-(2H-1,3-benzodioxol-5-yl)-2-oxoacetic acid	HMDB0129377	Organoheterocyclic compounds	Benzodioxoles	Unclassified			39.1	0	2M-H	C9H6O5	1.90328
1.14_233.1493m/z	233.149	1.14028	pos	Propenoylcarnitine	LMFA07070104	Lipids and lipid-like molecules	Fatty Acyls	Fatty acid esters			39.1	0	M+NH4	C10H17NO4	-1.21173
1.15_232.1290m/z	232.129	1.15417	pos	Asparaginyl-Valine	85659	Organic acids and derivatives	Carboxylic acids and derivatives	Amino acids, peptides, and analogues			39.1	0	M+H	C9H17N3O4	-0.944115
1.22_173.1284m/z	173.128	1.22358	pos	SCOPOLINE	43998	Unclassified	Unclassified	Unclassified			39.1	0	M+NH4	C8H13NO2	-0.21033
1.30_271.0460m/z	271.046	1.29717	neg	Chorismate	HMDB0012199	Organic acids and derivatives	Carboxylic acids and derivatives	Dicarboxylic acids and derivatives	**	C00251	39.1	0	M+FA-H	C10H10O6	0.173643
1.40_333.0607m/z	333.061	1.40008	neg	3,4,5-trihydroxy-6-[(1-oxo-1H-isochromen-3-yl)methoxy]oxane-2-carboxylic acid	HMDB0128626	Organic oxygen compounds	Organooxygen compounds	Carbohydrates and carbohydrate conjugates			39.1	8.29	M-H2O-H	C16H16O9	-2.39459
1.51_244.1418n	243.135	1.51232	neg	Leucyl-Hydroxyproline	HMDB0028930	Organic acids and derivatives	Carboxylic acids and derivatives	Amino acids, peptides, and analogues			39.1	5.61	M-H2O-H, M-H	C11H20N2O4	-2.2609
1.52_285.1665m/z	285.167	1.51573	pos	Gamma-glutamyl-Arginine	86035	Unclassified	Unclassified	Unclassified			39.1	0	M+H-H2O	C11H22N6O4	-1.49122
1.70_252.9989m/z	252.999	1.6984	neg	Stipitatonate	65709	Unclassified	Unclassified	Unclassified			39.1	0	M+FA-H	C9H4O6	-0.660324
1.78_278.1244m/z	278.124	1.78235	neg	Hydroxypropionylcarnitine	LMFA07070074	Lipids and lipid-like molecules	Fatty Acyls	Fatty acid esters			39.1	0	M+FA-H	C10H19NO5	-0.392193
10.10_643.2554m/z	643.255	10.0969	neg	N6-cis-p-Coumaroylserotonin	HMDB0038340	Organoheterocyclic compounds	Indoles and derivatives	Tryptamines and derivatives			39.1	7.51	2M-H	C19H18N2O3	-1.33243
10.57_331.1914m/z	331.191	10.5697	neg	4-Butoxyphenol	69986	Unclassified	Unclassified	Unclassified			39.1	0	2M-H	C10H14O2	-0.121739
10.67_663.2767m/z	663.277	10.6683	neg	1-Dehydro-9-fluoro-11-oxotestololactone	70857	Unclassified	Unclassified	Unclassified			39.1	0	2M-H	C19H21FO4	-1.20731
11.59_533.1613m/z	533.161	11.5927	neg	Dracorubin	67910	Unclassified	Unclassified	Unclassified			39.1	0	M+FA-H	C32H24O5	1.43863
11.78_155.0104m/z	155.01	11.7787	pos	Propanoyl phosphate	63256	Unclassified	Unclassified	Unclassified			39.1	0	M+H	C3H7O5P	-0.208266
11.99_338.2687m/z	338.269	11.9911	pos	8,9-Epoxyeicosatrienoic acid	HMDB0002232	Lipids and lipid-like molecules	Fatty Acyls	Fatty acids and conjugates	***	C14769	39.1	0	M+NH4	C20H32O3	-0.970831
12.47_479.3379m/z	479.338	12.4742	neg	L-Menthyl acetoacetate	HMDB0032369	Lipids and lipid-like molecules	Prenol lipids	Monoterpenoids			39.1	0	2M-H	C14H24O3	0.206729
13.60_399.1842m/z	399.184	13.5988	neg	Harmalol	HMDB0029838	Alkaloids and derivatives	Harmala alkaloids	Unclassified		C06537	39.1	6.68	2M-H	C12H12N2O	3.87622
13.83_395.3308m/z	395.331	13.8284	pos	ergosta-5,7,22,24(28)-tetraen-3beta-ol	LMST01031015	Lipids and lipid-like molecules	Sterol Lipids	Sterols	**	C05440	39.1	0	M+H	C28H42O	-0.00601859
14.47_713.4038m/z	713.404	14.4742	neg	Calpurnine	68554	Unclassified	Unclassified	Unclassified			39.1	0	2M-H	C20H27N3O3	0.889573
15.13_138.1025m/z	138.102	15.1311	pos	Benzamidine	65652	Unclassified	Unclassified	Unclassified			39.1	0	M+NH4	C7H8N2	-0.621386
15.77_212.1432m/z	212.143	15.7668	pos	PRONETALOL	44357	Unclassified	Unclassified	Unclassified			39.1	0	M+H-H2O	C15H19NO	-0.845541
2.23_190.9976m/z	190.998	2.2321	neg	Flupropanate	72616	Unclassified	Unclassified	Unclassified			39.1	0	M+FA-H	C3H2F4O2	2.33514
2.39_307.1258m/z	307.126	2.38753	neg	Dimefox	72739	Unclassified	Unclassified	Unclassified			39.1	0	2M-H	C4H12FN2OP	-3.85151
2.43_379.1835m/z	379.184	2.43438	neg	Alanyl-Threonine	85612	Organic acids and derivatives	Carboxylic acids and derivatives	Amino acids, peptides, and analogues			39.1	0	2M-H	C7H14N2O4	0.282953
3.46_258.1457m/z	258.146	3.45935	neg	Propenyl-L-NIO	45344	Unclassified	Unclassified	Unclassified			39.1	0	M+FA-H	C10H19N3O2	-0.855825
4.17_673.2691m/z	673.269	4.1722	neg	6-oxo-famciclovir	HMDB0061100	Organoheterocyclic compounds	Imidazopyrimidines	Purines and purine derivatives			39.1	0	2M-H	C14H19N5O5	-1.27605
4.19_311.0047m/z	311.005	4.18858	neg	2,5-Furandicarboxylic acid	HMDB0004812	Organoheterocyclic compounds	Furans	Furoic acid and derivatives		C20450	39.1	0	2M-H	C6H4O5	0.631263
4.27_227.0556m/z	227.056	4.27292	neg	2-Hydroxy-2,4-pentadienoate	63523	Unclassified	Unclassified	Unclassified			39.1	0	2M-H	C5H6O3	-2.14077
4.34_563.2671m/z	563.267	4.3384	neg	GSK 4716	70995	Unclassified	Unclassified	Unclassified			39.1	0	2M-H	C17H18N2O2	1.27975
4.39_663.3476m/z	663.348	4.38815	neg	PGDM-d4	96496	Unclassified	Unclassified	Unclassified			39.1	0	2M-H	C16H20D4O7	0.428563
4.53_292.1424n	275.139	4.53462	pos	Phenylbutyrylglutamine	62425	Organic acids and derivatives	Carboxylic acids and derivatives	Amino acids, peptides, and analogues			39.1	0	M+H-H2O, M+H	C15H20N2O4	0.174351
4.59_731.3943m/z	731.394	4.59038	neg	6alpha,9-Difluoro-11beta-hydroxypregn-4-ene-3,20-dione	70851	Unclassified	Unclassified	Unclassified			39.1	0	2M-H	C21H28F2O3	0.399066
4.61_403.1832m/z	403.183	4.60615	neg	Alanyl-Hydroxyproline	HMDB0028688	Unclassified	Unclassified	Unclassified			39.1	0	2M-H	C8H14N2O4	-0.623537
4.66_227.0556m/z	227.056	4.65595	neg	(S)-5-Hydroxymethyl-2[5H]-furanone	265050	Unclassified	Unclassified	Unclassified			39.1	0	2M-H	C5H6O3	-2.21315
4.67_371.2663m/z	371.266	4.67198	neg	3-[(3-Methylbutyl)nitrosoamino]-2-butanone	89363	Organic nitrogen compounds	Organonitrogen compounds	Organic nitroso compounds			39.1	0	2M-H	C9H18N2O2	-0.142556
4.86_517.2036m/z	517.204	4.86387	neg	Proacacipetalin	66917	Unclassified	Unclassified	Unclassified			39.1	0	2M-H	C11H17NO6	-0.508191
4.98_300.1353m/z	300.135	4.97768	neg	Febrifugine	68486	Unclassified	Unclassified	Unclassified			39.1	0	M-H	C16H19N3O3	-0.159462
5.01_358.1737m/z	358.174	5.01173	pos	JWH 018 N-pentanoic acid metabolite-d4	96671	Unclassified	Unclassified	Unclassified			39.1	0	M+H-H2O	C24H17D4NO3	-0.701253
5.11_251.0196m/z	251.02	5.11273	neg	Flaviolin	72004	Unclassified	Unclassified	Unclassified			39.1	0	M+FA-H	C10H6O5	-0.589944
5.11_675.3279m/z	675.328	5.11013	pos	PHDdiA-PA	LMGP20070003	Lipids and lipid-like molecules	Glycerophospholipids	Oxidized glycerophospholipids			39.1	6.65	M+K	C31H57O11P	1.36956
5.18_319.0822m/z	319.082	5.18453	neg	Phloretin	HMDB0003306	Phenylpropanoids and polyketides	Linear 1,3-diarylpropanoids	Chalcones and dihydrochalcones	***	C00774	39.1	0	M+FA-H	C15H14O5	-0.388713
5.20_223.0241m/z	223.024	5.19948	neg	3-Furoic acid	HMDB0000444	Organoheterocyclic compounds	Furans	Furoic acid and derivatives			39.1	0	2M-H	C5H4O3	-2.98472
5.21_268.1755m/z	268.175	5.20845	pos	Isopentyl beta-D-glucoside	90176	Lipids and lipid-like molecules	Fatty Acyls	Fatty acyl glycosides			39.1	0	M+NH4	C11H22O6	0.0640456
5.26_404.0834m/z	404.083	5.26175	neg	TRIBOA-glucoside	64533	Unclassified	Unclassified	Unclassified			39.1	0	M+FA-H	C14H17NO10	-0.14402
5.34_573.3266m/z	573.327	5.33828	neg	Cyproheptadine	HMDB0014578	Benzenoids	Dibenzocycloheptenes	Unclassified		C06935	39.1	0	2M-H	C21H21N	-1.53081
5.37_264.0877m/z	264.088	5.369	neg	Aniracetam	69562	Unclassified	Unclassified	Unclassified			39.1	0	M+FA-H	C12H13NO3	-0.181233
5.38_367.0669m/z	367.067	5.38492	neg	4-O-Methyl-gallate	44726	Unclassified	Unclassified	Unclassified			39.1	0	2M-H	C8H8O5	-0.3372
5.55_368.1614m/z	368.161	5.5513	neg	Zolpidem Metabolite X-1	3074	Unclassified	Unclassified	Unclassified			39.1	0	M+FA-H	C19H21N3O2	-0.495644
5.60_298.1660m/z	298.166	5.60068	neg	O-Demethylmetoprolol	1252	Unclassified	Unclassified	Unclassified			39.1	0	M+FA-H	C14H23NO3	-0.0202704
5.62_259.1182m/z	259.118	5.6161	neg	3S-methyl-2-oxo-pentanoic acid	LMFA01020275	Lipids and lipid-like molecules	Fatty Acyls	Fatty Acids and Conjugates	**	C00671	39.1	0	2M-H	C6H10O3	-1.89281
5.66_275.0561m/z	275.056	5.66118	neg	4-Hydroxybenzoic acid	HMDB0000500	Benzenoids	Benzene and substituted derivatives	Benzoic acids and derivatives	***	C00156	39.1	0	2M-H	C7H6O3	0.0817207
5.69_378.1003m/z	378.1	5.68848	pos	CHONDROSINE	43949	Unclassified	Unclassified	Unclassified			39.1	0	M+Na	C12H21NO11	-1.04693
5.71_352.1186m/z	352.119	5.71048	neg	Rutacridone	68538	Organoheterocyclic compounds	Quinolines and derivatives	Benzoquinolines	**	C10738	39.1	0	M+FA-H	C19H17NO3	-1.56109
5.73_380.0623m/z	380.062	5.72778	neg	beta-nicotinamide D-ribonucleotide	96248	Nucleosides, nucleotides, and analogues	Pyridine nucleotides	Nicotinamide nucleotides	**	C00455	39.1	0	M+FA-H	C11H16N2O8P+	-0.982068
5.76_273.1344m/z	273.134	5.76173	neg	Traumatic acid	HMDB0000933	Lipids and lipid-like molecules	Fatty Acyls	Fatty acids and conjugates	***	C16308	39.1	0	M+FA-H	C12H20O4	0.00321243
5.98_358.1143m/z	358.114	5.98138	neg	Tyramine glucuronide	HMDB0010328	Organic oxygen compounds	Organooxygen compounds	Carbohydrates and carbohydrate conjugates	**	C03033	39.1	0.412	M+FA-H	C14H19NO7	-0.154152
6.11_455.2150m/z	455.215	6.11043	neg	(S)-ATPA	69667	Unclassified	Unclassified	Unclassified			39.1	0	2M-H	C10H16N2O4	0.508807
6.22_370.1141m/z	370.114	6.22298	neg	4-(2-amino-3-hydroxyphenyl)-4-oxobutanoic acid O-glucoside	HMDB0062374	Organic oxygen compounds	Organooxygen compounds	Carbohydrates and carbohydrate conjugates			39.1	0.634	M-H	C16H21NO9	-0.78792
6.25_231.1596m/z	231.16	6.25168	neg	1,2-Cyclohexanediol	44692	Unclassified	Unclassified	Unclassified			39.1	0	2M-H	C6H12O2	-2.65086
6.40_197.1534m/z	197.153	6.39923	pos	γ-Terpinyl acetate	41145	Unclassified	Unclassified	Unclassified			39.1	0	M+H	C12H20O2	-0.912503
6.44_289.1067m/z	289.107	6.44208	pos	2,3-DIHYDROXY-4-METHOXY-4'-ETHOXYBENZOPHENONE	43714	Unclassified	Unclassified	Unclassified			39.1	0	M+H	C16H16O5	-1.13783
6.79_507.2959m/z	507.296	6.79368	neg	(-)-trans-C75	96552	Unclassified	Unclassified	Unclassified			39.1	0	2M-H	C14H22O4	-0.790486
6.94_523.2912m/z	523.291	6.93688	neg	Erinacine D	88013	Lipids and lipid-like molecules	Prenol lipids	Diterpenoids			39.1	0	M+FA-H	C27H42O7	-0.153467
7.20_993.5937m/z	993.594	7.19783	neg	PIM1(17:0/18:1(9Z))	LMGP15010013	Lipids and lipid-like molecules	Glycerophospholipids	Glycerophosphoinositolglycans			39.1	0.00643	M-H2O-H	C50H93O18P	1.61674
7.41_447.2884m/z	447.288	7.40753	pos	2α-Fluoro-19-nor-22-oxa-1α,25-dihydroxyvitamin D3	42542	Unclassified	Unclassified	Unclassified			39.1	0	M+Na	C25H41FO4	0.686223
8.81_592.2768m/z	592.277	8.81435	neg	Ergosine	67481	Unclassified	Unclassified	Unclassified			39.1	0	M+FA-H	C30H37N5O5	-1.62276
9.04_611.2535m/z	611.253	9.04208	neg	5beta-cholestan-3alpha,4alpha,11beta,12beta,21-pentol-3,21-disulphate	LMST01010329	Unclassified	Unclassified	Unclassified			39.1	17.4	M-H	C27H48O11S2	-4.95956
9.36_438.1771m/z	438.177	9.3617	neg	4-Hydroxyoxprenolol glucuronide	1683	Unclassified	Unclassified	Unclassified			39.1	0	M-H2O-H	C21H31NO10	0.280137
9.37_616.3469m/z	616.347	9.36965	pos	PG-PG	LMGP20060016	Lipids and lipid-like molecules	Glycerophospholipids	Oxidized glycerophospholipids			39.1	5.23	M+NH4	C27H51O12P	2.1021
9.81_549.1041m/z	549.104	9.81367	neg	Paraoxon	44800	Benzenoids	Benzene and substituted derivatives	Nitrobenzenes		C06606	39.1	0	2M-H	C10H14NO6P	-0.622263
0.00_133.0496m/z	133.05	0.00328333	pos	D-(+)-Xylose	314	Organic oxygen compounds	Organooxygen compounds	Carbohydrates and carbohydrate conjugates	**	C00181	39	0	M+H-H2O	C5H10O5	0.109031
0.00_208.1097n	191.106	0.00328333	pos	1-Cyclohexene-1-acrylic acid, 2,6,6-trimethyl-3-oxo-	2291	Unclassified	Unclassified	Unclassified			39	0	M+H-H2O, M+H	C12H16O3	-0.950968
0.01_209.0811m/z	209.081	0.00751667	neg	N4-Phosphoagmatine	65821	Unclassified	Unclassified	Unclassified			39	0	M-H	C5H15N4O3P	0.90321
0.01_223.0969m/z	223.097	0.00751667	neg	Cyclohexane-1,3-dione	65556	Unclassified	Unclassified	Unclassified			39	0	2M-H	C6H8O2	-3.02485
0.01_249.1492m/z	249.149	0.00751667	neg	2,4-Di-tert-butylphenol	HMDB0013816	Benzenoids	Benzene and substituted derivatives	Phenylpropanes			39	0	M+FA-H	C14H20O	-1.86162
0.13_214.1568n	215.164	0.131633	pos	3-Oxododecanoic acid	HMDB0010727	Organic acids and derivatives	Keto acids and derivatives	Medium-chain keto acids and derivatives		C02367	39	0	M+H-H2O, M+H	C12H22O3	-0.541209
0.16_101.0601m/z	101.06	0.159617	pos	2-Hydroxy-3-methylbutyric acid	HMDB0000407	Lipids and lipid-like molecules	Fatty Acyls	Fatty acids and conjugates	***		39	0	M+H-H2O	C5H10O3	2.97418
0.19_133.1012m/z	133.101	0.187867	pos	p-Mentha-1,3,5,8-tetraene	HMDB0029641	Benzenoids	Benzene and substituted derivatives	Phenylpropenes	***		39	0	M+H	C10H12	0.0754101
0.26_239.0592m/z	239.059	0.257583	neg	Propyl 1-(propylsulfinyl)propyl disulfide	HMDB0033071	Organosulfur compounds	Sulfoxides	Unclassified			39	6.35	M-H	C9H20OS3	-4.98461
0.42_322.9934m/z	322.993	0.423967	neg	2-C-Methyl-D-erythritol 2,4-cyclodiphosphate	64016	Unclassified	Unclassified	Unclassified			39	0	M+FA-H	C5H12O9P2	-1.49511
0.42_370.0062n	350.988	0.423967	neg	Sedoheptulose 1,7-bisphosphate	156	Organic oxygen compounds	Organooxygen compounds	Carbohydrates and carbohydrate conjugates	**	C00447	39	0	M-H2O-H, M+FA-H, M-H	C7H16O13P2	-1.13876
0.43_102.1281m/z	102.128	0.427267	pos	Nervonyl carnitine	58435	Organic nitrogen compounds	Organonitrogen compounds	Quaternary ammonium salts			39	0	M+H	C6H15N	3.60141
0.43_164.1433m/z	164.143	0.427267	pos	dimethylamphetamine	96161	Benzenoids	Benzene and substituted derivatives	Phenethylamines			39	7.34	M+H	C11H17N	-0.386101
0.51_166.0498m/z	166.05	0.513817	pos	4-Pyridoxic acid	HMDB0000017	Organoheterocyclic compounds	Pyridines and derivatives	Pyridinecarboxylic acids and derivatives	***	C00847	39	0	M+H-H2O	C8H9NO4	-0.365962
0.61_159.0417m/z	159.042	0.608983	neg	N-Formimino-L-aspartate	63488	Unclassified	Unclassified	Unclassified			39	0	M-H	C5H8N2O4	3.64848
0.61_338.9886m/z	338.989	0.608983	neg	Dihydroxyacetone phosphate	148	Organic oxygen compounds	Organooxygen compounds	Carbohydrates and carbohydrate conjugates	**	C00111	39	0	2M-H	C3H7O6P	-0.486271
0.64_171.0530m/z	171.053	0.640083	pos	Fosamine	72558	Unclassified	Unclassified	Unclassified			39	0	M+NH4	C3H8NO4P	0.503213
0.64_194.0326m/z	194.033	0.640083	pos	Phosphocreatine	326	Organic acids and derivatives	Carboxylic acids and derivatives	Amino acids, peptides, and analogues	**	C02305	39	0	M+H-H2O	C4H10N3O5P	0.414496
0.66_215.0320m/z	215.032	0.664717	neg	2-C-Methyl-D-erythritol 4-phosphate	64013	Unclassified	Unclassified	Unclassified			39	0	M-H	C5H13O7P	-2.85559
0.66_220.0520n	439.086	0.664717	neg	N-Acetyl-S-(N-methylcarbamoyl)cysteine	HMDB0041942	Organic acids and derivatives	Carboxylic acids and derivatives	Amino acids, peptides, and analogues		C11490	39	2.8	M-H, 2M-H	C7H12N2O4S	1.19351
0.67_133.0608m/z	133.061	0.667883	pos	Maleamic acid	44772	Unclassified	Unclassified	Unclassified			39	0	M+NH4	C4H5NO3	0.464242
0.68_291.0484m/z	291.048	0.67865	neg	Phosphatidyl glycerol	186	Unclassified	Unclassified	Unclassified			39	0	M+FA-H	C6H15O8P	-1.04306
0.71_124.0394m/z	124.039	0.70945	pos	Nicotinic acid	HMDB0001488	Organoheterocyclic compounds	Pyridines and derivatives	Pyridinecarboxylic acids and derivatives	***	C00253	39	0	M+H	C6H5NO2	1.064
0.72_188.1160n	189.123	0.7233	pos	6-Acetamido-3-aminohexanoate	66060	Unclassified	Unclassified	Unclassified			39	0	M+H-H2O, M+H	C8H16N2O3	-0.328088
0.72_216.1110n	217.118	0.7233	pos	γ-Glutamyl-γ-aminobutyraldehyde	63481	Unclassified	Unclassified	Unclassified			39	0	M+H-H2O, M+H	C9H16N2O4	-0.165741
0.76_157.0737m/z	157.074	0.764833	pos	N-Monomethyl-2-aminoethylphosphonate	63593	Unclassified	Unclassified	Unclassified			39	0	M+NH4	C3H10NO3P	0.568216
0.85_113.0001m/z	113	0.84795	pos	Hydroxymethylphosphonate	63590	Unclassified	Unclassified	Unclassified			39	0	M+H	CH5O4P	2.35424
0.85_239.0767m/z	239.077	0.846	neg	3,4-Dihydroxybutyric acid	5326	Unclassified	Unclassified	Unclassified			39	0	2M-H	C4H8O4	-2.08893
0.90_140.0705m/z	140.071	0.9033	pos	2-Ethyl-2-methyl-3-hydroxysuccinimide	2596	Unclassified	Unclassified	Unclassified			39	0	M+H-H2O	C7H11NO3	-0.473908
0.90_260.1238m/z	260.124	0.9033	pos	HC Yellow No. 4	73131	Unclassified	Unclassified	Unclassified			39	0	M+NH4	C10H14N2O5	-1.17981
1.02_130.0975m/z	130.098	1.01548	pos	4-Guanidinobutanal	63476	Unclassified	Unclassified	Unclassified			39	0	M+H	C5H11N3O	0.44835
1.03_126.0914m/z	126.091	1.02935	pos	p-cresol	4236	Benzenoids	Phenols	Cresols	**	C01468	39	0	M+NH4	C7H8O	0.891429
1.03_192.0634n	175.06	1.02935	pos	Quinic acid	3329	Organic oxygen compounds	Organooxygen compounds	Alcohols and polyols	**	C00296	39	0	M+H-H2O, M+NH4	C7H12O6	0.0920271
1.08_204.0866m/z	204.087	1.08475	pos	Erinapyrone C	95460	Organoheterocyclic compounds	Pyrans	Pyranones and derivatives			39	0	M+NH4	C8H10O5	-0.295371
1.08_276.1011m/z	276.101	1.08475	pos	Northienamycin	71643	Unclassified	Unclassified	Unclassified			39	0	M+NH4	C10H14N2O4S	-0.709284
1.10_266.1479m/z	266.148	1.09862	pos	Pentobarbital sodium	66640	Organoheterocyclic compounds	Diazines	Pyrimidines and pyrimidine derivatives		C07422	39	0	M+NH4	C11H17N2NaO3	1.49325
1.21_276.1553m/z	276.155	1.2097	pos	gamma-L-Glutamyl-L-pipecolic acid	HMDB0038614	Organic acids and derivatives	Carboxylic acids and derivatives	Amino acids, peptides, and analogues			39	0	M+NH4	C11H18N2O5	-0.504049
1.27_275.0871m/z	275.087	1.26528	pos	Anatoxin a(s)	73483	Unclassified	Unclassified	Unclassified			39	0	M+Na	C7H17N4O4P	-3.37956
1.35_250.1307m/z	250.131	1.3545	neg	Phenformin	66713	Organic nitrogen compounds	Organonitrogen compounds	Guanidines		C07673	39	0	M+FA-H	C10H15N5	-1.2746
1.49_146.0811m/z	146.081	1.4879	pos	L-2-Aminoadipate 6-semialdehyde	63455	Organic acids and derivatives	Carboxylic acids and derivatives	Amino acids, peptides, and analogues	**	C04076	39	0	M+H	C6H11NO3	-0.22375
1.56_292.1667m/z	292.167	1.5626	neg	Y-27632 (hydrochloride)	44907	Unclassified	Unclassified	Unclassified			39	0	M+FA-H	C14H21N3O	0.332678
1.59_115.0504m/z	115.05	1.58595	pos	Dihydrouracil	HMDB0000076	Organoheterocyclic compounds	Diazines	Pyrimidines and pyrimidine derivatives	**	C00429	39	0	M+H	C4H6N2O2	2.11387
1.63_403.1834m/z	403.183	1.63045	neg	Prolyl-Serine	HMDB0029026	Organic acids and derivatives	Carboxylic acids and derivatives	Amino acids, peptides, and analogues			39	0	2M-H	C8H14N2O4	-0.00870964
1.85_204.1230m/z	204.123	1.85303	pos	L-Acetylcarnitine	HMDB0000201	Lipids and lipid-like molecules	Fatty Acyls	Fatty acid esters	***	C02571	39	0	M+H	C9H17NO4	-0.0592452
1.92_275.1964m/z	275.196	1.9228	pos	2-Hexenoylcarnitine	LMFA07070031	Lipids and lipid-like molecules	Fatty Acyls	Fatty acid esters			39	0	M+NH4	C13H23NO4	-0.673842
10.03_397.3100m/z	397.31	10.0261	pos	delta-tocotrienol	LMPR02020056	Lipids and lipid-like molecules	Prenol lipids	Quinone and hydroquinone lipids	**	C14156	39	0	M+H	C27H40O2	-0.226178
10.07_189.1121m/z	189.112	10.0688	pos	cis- and trans-Ethyl 2,4-dimethyl-1,3-dioxolane-2-acetate	88254	Lipids and lipid-like molecules	Fatty Acyls	Fatty acid esters			39	0	M+H	C9H16O4	-0.126474
10.51_394.3061m/z	394.306	10.5108	pos	Guazatine	68758	Unclassified	Unclassified	Unclassified			39	0	M+K	C18H41N7	1.58557
10.87_661.2764m/z	661.276	10.8704	neg	AMBELLINE	43630	Unclassified	Unclassified	Unclassified			39	0	2M-H	C18H21NO5	-0.352811
11.03_501.3226m/z	501.323	11.0342	neg	Callystatin A	71412	Unclassified	Unclassified	Unclassified			39	0	M+FA-H	C29H44O4	0.85232
11.23_356.2790m/z	356.279	11.2289	pos	14,15-DiHETrE	HMDB0002265	Lipids and lipid-like molecules	Fatty Acyls	Eicosanoids	**	C14775	39	0	M+NH4	C20H34O4	-1.71395
11.28_325.2384m/z	325.238	11.2786	neg	Linoleic acid	HMDB0000673	Lipids and lipid-like molecules	Fatty Acyls	Lineolic acids and derivatives	***	C01595	39	0	M+FA-H	C18H32O2	-0.135735
11.33_896.5289m/z	896.529	11.3276	pos	PI(18:3(6Z,9Z,12Z)/20:5(5Z,8Z,11Z,14Z,17Z))	80380	Lipids and lipid-like molecules	Glycerophospholipids	Glycerophosphoinositols			39	0	M+NH4	C47H75O13P	0.592147
11.41_544.4567m/z	544.457	11.4119	pos	TG(8:0/8:0/i-12:0)	HMDB0071469	Lipids and lipid-like molecules	Glycerolipids	Triradylcglycerols			39	0.0212	M+NH4	C31H58O6	-0.960089
11.61_173.0209m/z	173.021	11.609	pos	DL-Glycerol 1-phosphate	65927	Lipids and lipid-like molecules	Glycerophospholipids	Glycerophosphates	**	C00093	39	0	M+H	C3H9O6P	-0.497782
11.88_365.2086m/z	365.209	11.8775	pos	PA(14:0/0:0)[U]	40947	Unclassified	Unclassified	Unclassified			39	0	M+H-H2O	C17H35O7P	-0.471051
12.12_283.2266m/z	283.227	12.1192	pos	12(S)-hydroxy-16-Heptadecynoic Acid	35515	Unclassified	Unclassified	Unclassified			39	0	M+H	C17H30O3	-0.776356
12.34_467.3131m/z	467.313	12.338	pos	3-(Acetyloxy)-2-hydroxypropyl icosanoate	HMDB0059928	Lipids and lipid-like molecules	Glycerolipids	Diradylglycerols			39	0	M+K	C25H48O5	-0.569769
12.44_619.4217m/z	619.422	12.4427	neg	12-hydroperoxy-9Z,13E,15-octadecatrienoic acid	35357	Unclassified	Unclassified	Unclassified			39	0	2M-H	C18H30O4	0.228402
12.52_226.2290n	271.228	12.5217	neg	2-Pentadecanone	HMDB0031081	Organic oxygen compounds	Organooxygen compounds	Carbonyl compounds			39	0.449	M-H, M+FA-H	C15H30O	-2.84068
13.57_190.1357n	208.169	13.5721	pos	trans-beta-damascenone	LMPR01070304	Organic oxygen compounds	Organooxygen compounds	Carbonyl compounds			39	0	M+H-H2O, M+NH4, M+H	C13H18O	-0.314387
15.50_374.3413m/z	374.341	15.4979	pos	N-propyl α,α-dimethylarachidonoyl amine	36704	Unclassified	Unclassified	Unclassified			39	0	M+H	C25H43NO	-1.30426
15.71_186.1124m/z	186.112	15.7102	pos	2,6-Dimethoxy-4-methylphenol	HMDB0029680	Benzenoids	Phenols	Methoxyphenols			39	0	M+NH4	C9H12O3	-0.551917
2.18_403.1834m/z	403.183	2.18483	neg	Hydroxyprolyl-Alanine	85765	Organic acids and derivatives	Carboxylic acids and derivatives	Amino acids, peptides, and analogues			39	0	2M-H	C8H14N2O4	-0.160064
2.40_211.0843n	229.118	2.39668	pos	6-Maleimidocaproic acid	24061	Unclassified	Unclassified	Unclassified			39	0	M+H, M+NH4	C10H13NO4	-0.551104
3.20_336.1529m/z	336.153	3.20327	pos	Fluvoxamine acid	2951	Unclassified	Unclassified	Unclassified			39	0	M+NH4	C14H17F3N2O3	-0.210331
3.42_185.0921m/z	185.092	3.42262	pos	Barbital	492	Unclassified	Unclassified	Unclassified			39	0	M+H	C8H12N2O3	-0.0161349
3.67_328.1863m/z	328.186	3.67462	pos	3-Oxododecanoic acid glycerides	94394	Unclassified	Unclassified	Unclassified			39	0	M+Na	C15H29O6-	2.0312
3.70_220.1186m/z	220.119	3.70442	pos	trans-Zeatin	HMDB0012204	Organoheterocyclic compounds	Imidazopyrimidines	Purines and purine derivatives	***	C00371	39	0	M+H	C10H13N5O	-3.27501
3.90_285.0616m/z	285.062	3.90272	neg	(1R,6R)-6-Hydroxy-2-succinylcyclohexa-2,4-diene-1-carboxylate	63986	Unclassified	Unclassified	Unclassified			39	0	M+FA-H	C11H12O6	0.180728
4.01_423.2249m/z	423.225	4.0057	neg	Butabarbital	HMDB0014382	Organoheterocyclic compounds	Diazines	Pyrimidines and pyrimidine derivatives		C07827	39	0	2M-H	C10H16N2O3	0.0911398
4.30_265.1763m/z	265.176	4.29763	pos	(R)-3-hydroxybutyrylcarnitine	HMDB0062735	Lipids and lipid-like molecules	Fatty Acyls	Fatty acid esters	***		39	0	M+NH4	C11H21NO5	1.93281
4.35_291.0988m/z	291.099	4.35438	neg	N-Acetyl-DL-tryptophan	34535	Unclassified	Unclassified	Unclassified			39	0	M+FA-H	C13H14N2O3	0.542058
4.37_559.2064m/z	559.206	4.37102	neg	Levosimendan	85443	Benzenoids	Benzene and substituted derivatives	Phenylhydrazines			39	0	2M-H	C14H12N6O	-1.52703
4.46_479.2439m/z	479.244	4.46458	pos	Sulfolithocholic acid	HMDB0000907	Lipids and lipid-like molecules	Steroids and steroid derivatives	Bile acids, alcohols and derivatives			39	5.91	M+Na	C24H40O6S	0.247864
4.53_396.1766m/z	396.177	4.53462	pos	N-Jasmonoyltyrosine	HMDB0039503	Organic acids and derivatives	Carboxylic acids and derivatives	Amino acids, peptides, and analogues			39	6.95	M+Na	C21H27NO5	-4.21823
4.69_487.1687m/z	487.169	4.68783	neg	CGP 57380	45535	Unclassified	Unclassified	Unclassified			39	0	2M-H	C11H9FN6	3.00006
4.75_464.2366m/z	464.237	4.74528	neg	BECANAMYCIN	43975	Unclassified	Unclassified	Unclassified			39	0	M-H2O-H	C18H37N5O10	0.828569
4.79_261.0880m/z	261.088	4.78895	neg	desethyletomidate	2645	Unclassified	Unclassified	Unclassified			39	0	M+FA-H	C12H12N2O2	-0.514958
4.82_482.2493m/z	482.249	4.8154	pos	Rhizocticin C	63579	Unclassified	Unclassified	Unclassified			39	0	M+NH4	C17H33N6O7P	1.34442
4.84_453.2364m/z	453.236	4.84343	pos	Trandolapril	2887	Organic acids and derivatives	Carboxylic acids and derivatives	Amino acids, peptides, and analogues			39	0	M+Na	C24H34N2O5	1.03368
4.90_525.3407m/z	525.341	4.89502	neg	Pinacidil	69663	Unclassified	Unclassified	Unclassified			39	0	2M-H	C13H21N5O	-2.33267
4.91_311.0773m/z	311.077	4.91158	neg	(2S,3S)-2,3-Dihydro-2,3-dihydroxybenzoate	63844	Unclassified	Unclassified	Unclassified			39	0	2M-H	C7H8O4	0.278105
4.96_412.1629n	457.158	4.96108	neg	Dicaffeoylputrescine	89294	Phenylpropanoids and polyketides	Cinnamic acids and derivatives	Hydroxycinnamic acids and derivatives			39	0	M-H, M+FA-H	C22H24N2O6	-1.26772
4.97_340.2229m/z	340.223	4.96965	pos	Perindoprilat lactam A	1800	Unclassified	Unclassified	Unclassified			39	0	M+NH4	C17H26N2O4	-0.559612
5.10_273.0980m/z	273.098	5.09847	neg	dimethyl 2-(3-oxocyclohexyl)propanedioate	88496	Unclassified	Unclassified	Unclassified			39	0	M+FA-H	C11H16O5	0.261078
5.16_384.0936m/z	384.094	5.15587	neg	2,4-Dihydroxy-7,8-dimethoxy-2H-1,4-benzoxazin-3(4H)-one 2-glucoside	HMDB0037550	Organic oxygen compounds	Organooxygen compounds	Carbohydrates and carbohydrate conjugates			39	1.49	M-H2O-H	C16H21NO11	-0.139802
5.23_631.2735m/z	631.274	5.23012	neg	PtdIns-(1,2-dioctanoyl) (sodium salt)	44997	Unclassified	Unclassified	Unclassified			39	0	M+FA-H	C25H47O13P	-0.206629
5.25_403.1909m/z	403.191	5.24585	neg	Tremetone	67334	Unclassified	Unclassified	Unclassified			39	0	2M-H	C13H14O2	-1.38073
5.26_357.2062m/z	357.206	5.26478	pos	Pregna-1,4-diene-3,11-dione, 17a,20b,21-trihydroxy-6a-methyl-	1237	Unclassified	Unclassified	Unclassified			39	0	M+H-H2O	C22H30O5	0.429108
5.28_587.3177m/z	587.318	5.2788	pos	Enkephaline, (D-Ala)2-Leu	44752	Unclassified	Unclassified	Unclassified			39	0	M+NH4	C29H39N5O7	-1.8855
5.29_330.0830m/z	330.083	5.2929	neg	3-Hydroxy-N-methylpyridinium glucuronide	2201	Unclassified	Unclassified	Unclassified			39	0	M+FA-H	C12H15NO7	-0.0505328
5.34_408.2127m/z	408.213	5.3355	pos	PC(5:0/5:0)	LMGP01011225	Lipids and lipid-like molecules	Glycerophospholipids	Glycerophosphocholines			39	3.55	M+H-H2O	C18H36NO8P	-4.30447
5.52_317.1145m/z	317.114	5.51678	neg	(2S,4R)-4-(9H-Pyrido[3,4-b]indol-1-yl)-1,2,4-butanetriol	90512	Alkaloids and derivatives	Harmala alkaloids	Unclassified			39	0	M+FA-H	C15H16N2O3	0.577272
5.55_403.1036m/z	403.104	5.5513	neg	QUERCETIN TETRAMETHYL (5,7,3',4') ETHER	44016	Unclassified	Unclassified	Unclassified			39	0	M+FA-H	C19H18O7	0.29641
5.58_524.2726m/z	524.273	5.58452	neg	Isodesmosine	5707	Organic acids and derivatives	Carboxylic acids and derivatives	Tetracarboxylic acids and derivatives			39	0	M-H	C24H39N5O8	-0.0164541
5.62_465.2174m/z	465.217	5.6161	neg	L-NAME	64861	Unclassified	Unclassified	Unclassified			39	0	2M-H	C7H15N5O4	-0.362233
5.66_258.1346m/z	258.135	5.66118	neg	3-nonenoylglycine	HMDB0094808	Organic acids and derivatives	Carboxylic acids and derivatives	Amino acids, peptides, and analogues			39	0	M+FA-H	C11H19NO3	-0.635409
5.76_337.0929m/z	337.093	5.76173	neg	Phosphodimethylethanolamine	63348	Organic acids and derivatives	Organic phosphoric acids and derivatives	Phosphate esters	**	C13482	39	0	2M-H	C4H12NO4P	-1.70414
5.83_419.0984m/z	419.098	5.83038	neg	(2E)-3-(2,4-dihydroxy-5-methoxyphenyl)prop-2-enoic acid	HMDB0125514	Phenylpropanoids and polyketides	Cinnamic acids and derivatives	Hydroxycinnamic acids and derivatives			39	0	2M-H	C10H10O5	0.135232
5.85_245.0816m/z	245.082	5.84743	neg	(+)-(3S,4R)-cis-3,4-Dihydroxy-3,4-dihydrofluorene	66725	Unclassified	Unclassified	Unclassified			39	0	M+FA-H	C13H12O2	-1.61022
5.93_415.2350m/z	415.235	5.93185	neg	Pilocarpine	HMDB0015217	Alkaloids and derivatives	Unclassified	Unclassified	**	C07474	39	0	2M-H	C11H16N2O2	-0.199699
5.95_352.1037m/z	352.104	5.94848	neg	Sambucus nigra Degraded cyanogenic glycosides (2'-Epimer)	90783	Organic oxygen compounds	Organooxygen compounds	Carbohydrates and carbohydrate conjugates			39	0	M-H	C16H19NO8	-0.364925
6.03_429.2508m/z	429.251	6.03195	neg	N-Acetyl-leu-leu-tyr-amide	68969	Unclassified	Unclassified	Unclassified			39	0	M-H2O-H	C23H36N4O5	0.145973
6.15_406.1691m/z	406.169	6.15172	pos	Dihydrozeatin-7-N-dihydrozeatin	62858	Unclassified	Unclassified	Unclassified			39	0	M+Na	C16H25N5O6	-1.66601
6.20_287.1387m/z	287.139	6.19795	pos	Schradan	72766	Unclassified	Unclassified	Unclassified			39	0	M+H	C8H24N4O3P2	-3.3459
6.21_399.2022m/z	399.202	6.20807	neg	Decenedioic acid	5578	Lipids and lipid-like molecules	Fatty Acyls	Fatty acids and conjugates			39	0	2M-H	C10H16O4	-0.503208
6.39_535.2552m/z	535.255	6.39483	neg	Kamahine C	93546	Organic oxygen compounds	Organooxygen compounds	Ethers			39	0	2M-H	C14H20O5	0.65543
6.42_263.1286m/z	263.129	6.42355	neg	(R)-Pterosin B	HMDB0030759	Benzenoids	Indanes	Indanones			39	0	M+FA-H	C14H18O2	-1.15231
6.61_464.3001m/z	464.3	6.61238	pos	17-phenoxy trinor Prostaglandin F2α isopropyl ester	45293	Unclassified	Unclassified	Unclassified			39	0	M+NH4	C26H38O6	-1.25872
6.69_489.2495m/z	489.249	6.69385	neg	Bufotalin	71435	Unclassified	Unclassified	Unclassified			39	0	M+FA-H	C26H36O6	0.179814
6.78_538.2654m/z	538.265	6.77948	neg	1-Pyrrolidinepropanol, a-(4-hydroxycyclohexyl)-a-phenyl-, trans- glucuronide	2124	Unclassified	Unclassified	Unclassified			39	0	M+FA-H	C26H39NO8	-0.729687
6.94_521.3117m/z	521.312	6.93688	neg	Pinacidil-N-Oxide	1942	Unclassified	Unclassified	Unclassified			39	0	2M-H	C13H19N5O	1.95093
7.30_387.1082m/z	387.108	7.29755	neg	CRESOPYRINE	43914	Unclassified	Unclassified	Unclassified	***		39	0	2M-H	C10H10O4	-0.847623
7.78_522.2822m/z	522.282	7.77833	pos	Tumonoic Acid H	65436	Unclassified	Unclassified	Unclassified			39	0	M+K	C26H45NO7	-1.22197
8.33_618.3627m/z	618.363	8.33267	pos	5-Oxoavermectin ''2a'' aglycone	63705	Unclassified	Unclassified	Unclassified			39	0	M+NH4	C34H48O9	-1.66028
8.53_311.1643m/z	311.164	8.53232	pos	avobenzone	3932	Unclassified	Unclassified	Unclassified			39	0	M+H	C20H22O3	0.489797
8.67_360.1933n	343.19	8.67437	pos	Aldosterone	HMDB0000037	Lipids and lipid-like molecules	Steroids and steroid derivatives	Hydroxysteroids	***	C01780	39	0	M+H, M+NH4, M+H-H2O	C21H28O5	-1.14467
8.82_328.1413m/z	328.141	8.81612	pos	Arginyl-Methionine	HMDB0028715	Organic acids and derivatives	Carboxylic acids and derivatives	Amino acids, peptides, and analogues			39	6.1	M+Na	C11H23N5O3S	-0.189802
8.84_701.2816m/z	701.282	8.84287	neg	BENFLUOREX	44234	Unclassified	Unclassified	Unclassified			39	0	2M-H	C19H20F3NO2	-0.544688
9.04_493.2595m/z	493.259	9.04208	neg	Umbelliferyl Arachidonate	63019	Unclassified	Unclassified	Unclassified			39	0	M+FA-H	C29H36O4	-0.183546
9.49_420.1663m/z	420.166	9.49432	neg	N-[2-(3,4-dimethoxyphenyl)ethyl]-3-(1-hydroxy-3-methoxy-4-oxocyclohexa-2,5-dien-1-yl)propanimidic acid	HMDB0135485	Benzenoids	Benzene and substituted derivatives	Methoxybenzenes			39	0.0579	M+FA-H	C20H25NO6	-0.3675
9.91_534.4149m/z	534.415	9.91208	pos	22-Acetylpriverogenin B	90107	Lipids and lipid-like molecules	Prenol lipids	Triterpenoids			39	0	M+NH4	C32H52O5	-0.686268
9.97_199.1692m/z	199.169	9.9694	pos	(6R,8S)-2,2,8-Trimethyl-1,7-dioxaspiro[5.5]undecane	LMPK09000019	Unclassified	Unclassified	Unclassified			39	0	M+H	C12H22O2	-0.138354
0.01_459.2751m/z	459.275	0.00751667	neg	Camoensine	68555	Unclassified	Unclassified	Unclassified			38.9	0	2M-H	C14H18N2O	-3.08634
0.02_109.0287m/z	109.029	0.01915	pos	5-Hydroxymethyl-2-furancarboxaldehyde	HMDB0034355	Organic oxygen compounds	Organooxygen compounds	Carbonyl compounds	***	C11101	38.9	0	M+H-H2O	C6H6O3	2.12798
0.02_151.1481m/z	151.148	0.01915	pos	3-Methyl-3E-decen-2-one	LMFA12000023	Unclassified	Unclassified	Unclassified			38.9	0	M+H-H2O	C11H20O	-0.428396
0.02_184.1462n	185.153	0.01915	pos	2-Ethyl-1,7-dioxaspiro[5.5]undecane	LMPK09000020	Unclassified	Unclassified	Unclassified			38.9	0	M+H-H2O, M+H	C11H20O2	-0.660439
0.02_220.1097n	203.106	0.01915	pos	2-ISOPROPYL-3-METHOXYCINNAMIC ACID	43708	Unclassified	Unclassified	Unclassified			38.9	0	M+H-H2O, M+H	C13H16O3	-0.9835
0.03_279.1588m/z	279.159	0.0332333	pos	Alpha-CEHC	58055	Organoheterocyclic compounds	Benzopyrans	1-benzopyrans			38.9	0	M+H	C16H22O4	-1.02558
0.29_114.0736m/z	114.074	0.286433	pos	(±)-2-Propylthiazolidine	HMDB0040058	Organoheterocyclic compounds	Azolidines	Thiazolidines			38.9	2.21	M+H-H2O	C6H13NS	-0.147376
0.42_353.0039m/z	353.004	0.423967	neg	(±)-Mevalonic acid 5-pyrophosphate tetralithium salt	397	Unclassified	Unclassified	Unclassified			38.9	0	M+FA-H	C6H14O10P2	-1.76842
0.43_116.1072m/z	116.107	0.427267	pos	(Z)-3-Hexenal	HMDB0031498	Organic oxygen compounds	Organooxygen compounds	Carbonyl compounds	**	C16310	38.9	0	M+NH4	C6H10O	2.1658
0.43_133.0761m/z	133.076	0.427267	pos	2-Ethylisonicotinamide	2593	Unclassified	Unclassified	Unclassified			38.9	0	M+H-H2O	C8H10N2O	0.248196
0.60_287.0571m/z	287.057	0.598517	pos	SULFAMERAZINE	44260	Benzenoids	Benzene and substituted derivatives	Benzenesulfonamides			38.9	0	M+Na	C11H12N4O2S	-0.678322
0.61_226.9654m/z	226.965	0.608983	neg	5-Sulfo-1,3-benzenedicarboxylic acid	HMDB0032822	Benzenoids	Benzene and substituted derivatives	Benzenesulfonic acids and derivatives			38.9	0	M-H2O-H	C8H6O7S	-0.82867
0.61_259.0785m/z	259.078	0.608983	neg	4-Fluorocyclohexadiene-cis,cis-1,2-diol	71224	Unclassified	Unclassified	Unclassified			38.9	0	2M-H	C6H7FO2	-0.947642
0.66_547.1992m/z	547.199	0.664717	neg	Gamma-glutamyl-Glutamate	86040	Unclassified	Unclassified	Unclassified			38.9	0	2M-H	C10H16N3O6-	-2.36991
0.67_154.0377n	172.072	0.667883	pos	Imidazol-5-yl-pyruvate	63492	Unclassified	Unclassified	Unclassified			38.9	0	M+H, M+NH4	C6H6N2O3	-0.858256
0.68_781.2017m/z	781.202	0.67865	neg	Macarpine	64391	Unclassified	Unclassified	Unclassified			38.9	0	2M-H	C22H17NO6	-2.79786
0.70_237.0846n	276.048	0.6956	pos	N-Glycolyl-D-glucosamine	65915	Unclassified	Unclassified	Unclassified			38.9	0	M+H, M+K	C8H15NO7	-1.03779
0.71_146.0811m/z	146.081	0.70945	pos	2-Hydroxy-cis-hex-2,4-dienoate	69013	Lipids and lipid-like molecules	Fatty Acyls	Fatty Acids and Conjugates	**	C11354	38.9	0	M+NH4	C6H8O3	-0.21033
0.72_219.1338m/z	219.134	0.7233	pos	Serylleucine	HMDB0029043	Organic acids and derivatives	Carboxylic acids and derivatives	Amino acids, peptides, and analogues	***		38.9	0	M+H	C9H18N2O4	-0.841162
0.72_414.2706m/z	414.271	0.7233	pos	Istamycin C1	71992	Unclassified	Unclassified	Unclassified			38.9	0	M+H-H2O	C19H37N5O6	-1.14643
0.97_152.9949m/z	152.995	0.973283	pos	glyceraldehyde-3-phosphate	149	Unclassified	Unclassified	Unclassified			38.9	0	M+H-H2O	C3H7O6P	0.693448
1.02_117.0549m/z	117.055	1.01548	pos	Deoxyribose	HMDB0003224	Organic oxygen compounds	Organooxygen compounds	Carbohydrates and carbohydrate conjugates	**	C01801	38.9	0	M+H-H2O	C5H10O4	1.8542
1.04_297.1654m/z	297.165	1.0432	pos	N-(1-Deoxy-1-fructosyl)valine	HMDB0037844	Organic acids and derivatives	Carboxylic acids and derivatives	Amino acids, peptides, and analogues	***		38.9	0	M+NH4	C11H21NO7	-0.731947
1.07_290.1247m/z	290.125	1.07088	pos	1,N2-propanodeoxyguanosine	HMDB0059780	Nucleosides, nucleotides, and analogues	Nucleoside and nucleotide analogues	Unclassified			38.9	0	M+H-H2O	C13H17N5O4	-0.0957922
1.14_381.0356m/z	381.036	1.14433	neg	5,6-Indolequinone-2-carboxylic acid	63501	Unclassified	Unclassified	Unclassified			38.9	0	2M-H	C9H5NO4	-2.12746
1.17_403.1116m/z	403.112	1.1721	neg	Penmacric acid	HMDB0029436	Organic acids and derivatives	Carboxylic acids and derivatives	Amino acids, peptides, and analogues			38.9	0	2M-H	C7H10N2O5	2.34946
1.21_288.1565m/z	288.156	1.21378	neg	Lysyl-Proline	85861	Organic acids and derivatives	Carboxylic acids and derivatives	Amino acids, peptides, and analogues			38.9	0	M+FA-H	C11H21N3O3	-0.0341241
1.28_421.1102m/z	421.11	1.28327	neg	Nicorandil	1521	Unclassified	Unclassified	Unclassified			38.9	0	2M-H	C8H9N3O4	-2.79333
1.30_258.1458m/z	258.146	1.29717	neg	guanadrel	4059	Organic oxygen compounds	Organooxygen compounds	Ethers		C07035	38.9	0	M+FA-H	C10H19N3O2	-0.750068
1.38_208.1409m/z	208.141	1.37663	pos	N(omega)-Hydroxyarginine	HMDB0004224	Organic acids and derivatives	Carboxylic acids and derivatives	Amino acids, peptides, and analogues	**	C05933	38.9	0	M+NH4	C6H14N4O3	2.41601
1.50_152.9949m/z	152.995	1.5018	pos	DL-Glyceraldehyde 2-Phosphate	103468	Unclassified	Unclassified	Unclassified			38.9	0	M+H-H2O	C3H7O6P	0.757063
1.52_298.1567n	316.186	1.51573	pos	Glepidotin C	LMPK13090037	Lipids and lipid-like molecules	Polyketides	Aromatic polyketides		C10259	38.9	12.3	M+H-H2O, M+NH4	C19H22O3	-0.579347
1.61_236.0560m/z	236.056	1.61342	neg	5-Hydroxyindoleacetic acid	HMDB0000763	Organoheterocyclic compounds	Indoles and derivatives	Indolyl carboxylic acids and derivatives	***	C05635	38.9	0	M+FA-H	C10H9NO3	-2.22878
1.66_374.1568m/z	374.157	1.66472	neg	Valclavam	66481	Unclassified	Unclassified	Unclassified			38.9	0	M+FA-H	C14H23N3O6	-0.128731
1.80_281.0891m/z	281.089	1.79903	neg	1-Methylinosine	3780	Nucleosides, nucleotides, and analogues	Purine nucleosides	Unclassified			38.9	0	M-H	C11H14N4O5	-0.218068
10.00_611.2864m/z	611.286	9.99503	neg	Confertiflorin	67641	Unclassified	Unclassified	Unclassified			38.9	0	2M-H	C17H22O5	0.40838
10.01_341.2333m/z	341.233	10.0119	neg	9(10)-EpOME	LMFA02000037	Lipids and lipid-like molecules	Fatty Acyls	Fatty acids and conjugates	**	C14825	38.9	0	M+FA-H	C18H32O3	-0.329261
10.29_694.4668m/z	694.467	10.2852	pos	PG(12:0/17:2(9Z,12Z))	LMGP04010052	Lipids and lipid-like molecules	Glycerophospholipids	Glycerophosphoglycerols			38.9	0	M+NH4	C35H65O10P	2.1182
10.58_299.2003m/z	299.2	10.5809	pos	15-Deoxy-d-12,14-PGJ2	HMDB0005079	Lipids and lipid-like molecules	Fatty Acyls	Eicosanoids	**	C14717	38.9	0	M+H-H2O	C20H28O3	-0.764686
10.68_307.1915m/z	307.191	10.6843	neg	2,4-Hexadienyl propionate	88355	Organic acids and derivatives	Carboxylic acids and derivatives	Carboxylic acid derivatives			38.9	0	2M-H	C9H14O2	-0.0664276
10.84_335.2229m/z	335.223	10.8419	neg	8-Hydroxycarvotanacetone	265099	Unclassified	Unclassified	Unclassified			38.9	0	2M-H	C10H16O2	0.337045
10.90_422.1822m/z	422.182	10.8987	neg	Oxprenolol glucuronide	1682	Unclassified	Unclassified	Unclassified			38.9	0	M-H2O-H	C21H31NO9	0.431064
11.12_404.3187m/z	404.319	11.1159	pos	AGELASINE	43731	Unclassified	Unclassified	Unclassified			38.9	0	M+H-H2O	C26H39N5	3.37677
11.34_818.5335m/z	818.534	11.3417	pos	PS(20:3(8Z,11Z,14Z)/20:3(8Z,11Z,14Z))	LMGP03010611	Lipids and lipid-like molecules	Glycerophospholipids	Glycerophosphoserines			38.9	0	M+H-H2O	C46H78NO10P	0.577262
11.42_331.1859m/z	331.186	11.4221	neg	Cyromazine	69834	Organoheterocyclic compounds	Triazines	Aminotriazines	**	C14147	38.9	0	2M-H	C6H10N6	-0.57613
11.45_195.1743m/z	195.174	11.4543	pos	(3S,6E)-Nerolidol	HMDB0041629	Lipids and lipid-like molecules	Prenol lipids	Monoterpenoids	**	C09704	38.9	0	M+H	C13H22O	-0.384184
11.62_262.2294n	263.237	11.6231	pos	4-Dodecylphenol	69906	Unclassified	Unclassified	Unclassified			38.9	0	M+H-H2O, M+H	C18H30O	-0.87182
11.98_537.3200m/z	537.32	11.981	neg	1-(11Z-docosenoyl)-glycero-3-phosphate	HMDB0062304	Lipids and lipid-like molecules	Glycerophospholipids	Glycerophosphates			38.9	0	M+FA-H	C25H49O7P	0.370438
12.01_623.4532m/z	623.453	12.0124	neg	Asimilobin	HMDB0029960	Lipids and lipid-like molecules	Fatty Acyls	Fatty alcohols			38.9	0	M+FA-H	C35H62O6	0.639812
12.16_398.3050m/z	398.305	12.1621	pos	Myxalamid A	69329	Unclassified	Unclassified	Unclassified			38.9	0	M+H-H2O	C26H41NO3	-0.88397
12.57_267.2679m/z	267.268	12.565	pos	9-octadecenal	75373	Lipids and lipid-like molecules	Fatty Acyls	Fatty aldehydes			38.9	0	M+H	C18H34O	-1.4088
12.62_351.3132n	352.32	12.6215	pos	Anandamide (20:2, n-6)	LMFA08040002	Lipids and lipid-like molecules	Fatty Acyls	Fatty amides			38.9	0	M+H, M+Na	C22H41NO2	-1.44254
12.85_297.2898m/z	297.29	12.8489	pos	Linoleamide	LMFA08010008	Lipids and lipid-like molecules	Fatty Acyls	Fatty amides			38.9	0	M+NH4	C18H33NO	-0.961827
13.05_916.6047n	939.594	13.0474	pos	PI(20:0/20:3(8Z,11Z,14Z))	LMGP06010490	Lipids and lipid-like molecules	Glycerophospholipids	Glycerophosphoinositols			38.9	0	M+NH4, M+Na	C49H89O13P	0.715738
13.13_368.3156m/z	368.316	13.1321	pos	12,15-epoxy-13,14-dimethyleicosa-12,14-dienoic acid	45904	Lipids and lipid-like molecules	Fatty Acyls	Fatty acids and conjugates			38.9	0	M+NH4	C22H38O3	-0.941049
13.29_479.3378m/z	479.338	13.2863	neg	7-oxo-11E-Tetradecenoic acid	45868	Lipids and lipid-like molecules	Fatty Acyls	Fatty Acids and Conjugates			38.9	0	2M-H	C14H24O3	-0.108344
2.09_255.0508m/z	255.051	2.08737	neg	(2E)-3-(2,4-dihydroxy-3-methoxyphenyl)prop-2-enoic acid	HMDB0125515	Phenylpropanoids and polyketides	Cinnamic acids and derivatives	Hydroxycinnamic acids and derivatives			38.9	0	M+FA-H	C10H10O5	-0.841667
2.28_365.0359m/z	365.036	2.27777	neg	8-Hydroxythioguanine	HMDB0060804	Organoheterocyclic compounds	Imidazopyrimidines	Purines and purine derivatives			38.9	0	2M-H	C5H5N5OS	0.722259
2.39_407.1571m/z	407.157	2.38753	neg	2-Oxo-8-methylthiooctanoic acid	64503	Unclassified	Unclassified	Unclassified			38.9	0	2M-H	C9H16O3S	0.757748
2.43_259.1298m/z	259.13	2.43438	neg	Glu Leu	44684	Unclassified	Unclassified	Unclassified			38.9	0	M-H	C11H20N2O5	-0.695789
2.47_115.0504m/z	115.05	2.46617	pos	N-Methylhydantoin	58171	Organoheterocyclic compounds	Azolines	Imidazolines	**	C02565	38.9	0	M+H	C4H6N2O2	1.85654
2.77_346.0567m/z	346.057	2.77277	neg	Adenosine monophosphate	HMDB0000045	Nucleosides, nucleotides, and analogues	Purine nucleotides	Purine ribonucleotides	***	C00020	38.9	0	M-H	C10H14N5O7P	2.57979
2.86_103.0546m/z	103.055	2.85598	pos	2,3-Dihydrobenzofuran	HMDB0013815	Organoheterocyclic compounds	Coumarans	Unclassified	***		38.9	0	M+H-H2O	C8H8O	3.21409
3.23_431.2090m/z	431.209	3.23277	pos	6-HydroxyKetanserinol	891	Unclassified	Unclassified	Unclassified			38.9	0	M+NH4	C22H24FN3O4	0.176727
3.72_189.1120m/z	189.112	3.71918	pos	(+/-)-Ethyl 3-acetoxy-2-methylbutyrate	88306	Lipids and lipid-like molecules	Fatty Acyls	Fatty acid esters			38.9	0	M+H	C9H16O4	-0.494204
3.91_142.1227m/z	142.123	3.9061	pos	6-Methyl-3,5-heptadien-2-one	87784	Organic oxygen compounds	Organooxygen compounds	Carbonyl compounds			38.9	0	M+NH4	C8H12O	0.300193
3.99_318.1669m/z	318.167	3.98857	neg	Istamycin AO	71978	Unclassified	Unclassified	Unclassified			38.9	0	M-H2O-H	C13H27N3O7	-0.549875
4.02_203.0553m/z	203.055	4.02297	neg	3-methyl pyruvic acid	481	Organic acids and derivatives	Keto acids and derivatives	Short-chain keto acids and derivatives	**	C00109	38.9	0	2M-H	C4H6O3	-3.80302
4.23_534.2746m/z	534.275	4.22802	pos	4-Hydroxymibefradil	1277	Unclassified	Unclassified	Unclassified			38.9	0	M+Na	C29H38FN3O4	1.38903
4.37_603.2635m/z	603.264	4.37102	neg	Garcinia lactone dibutyl ester	HMDB0040462	Organic acids and derivatives	Carboxylic acids and derivatives	Tricarboxylic acids and derivatives			38.9	0	2M-H	C14H22O7	-3.77622
4.42_433.1617m/z	433.162	4.42228	neg	Acetylhydrazinopthalazinone	3165	Unclassified	Unclassified	Unclassified			38.9	0	2M-H	C11H11N3O2	-2.90486
4.44_317.0512m/z	317.051	4.43932	neg	Fukiic acid	HMDB0029496	Phenylpropanoids and polyketides	Phenylpropanoic acids	Unclassified			38.9	0	M+FA-H	C11H12O8	-0.79178
4.47_423.2252m/z	423.225	4.47363	neg	Butethal	85503	Organoheterocyclic compounds	Diazines	Pyrimidines and pyrimidine derivatives			38.9	0	2M-H	C10H16N2O3	0.583206
4.51_643.3299m/z	643.33	4.5066	pos	Steviobioside	HMDB0036707	Lipids and lipid-like molecules	Prenol lipids	Terpene glycosides			38.9	4.64	M+H	C32H50O13	-3.88551
4.53_262.1186m/z	262.119	4.53462	pos	Indolylacryloylglycine	HMDB0006005	Organic acids and derivatives	Carboxylic acids and derivatives	Amino acids, peptides, and analogues			38.9	0	M+NH4	C13H12N2O3	0.0251856
4.56_517.2045m/z	517.205	4.55883	neg	Fumarycarnitine	LMFA07070064	Lipids and lipid-like molecules	Fatty Acyls	Fatty acid esters			38.9	0	2M-H	C11H17NO6	1.20924
4.61_257.0124m/z	257.012	4.60615	neg	Dihydroferulic acid 4-sulfate	96082	Organic acids and derivatives	Organic sulfuric acids and derivatives	Arylsulfates			38.9	0	M-H2O-H	C10H12O7S	-0.475543
4.62_407.2151m/z	407.215	4.62268	neg	N6-Acetyl-N6-hydroxy-L-lysine	63465	Unclassified	Unclassified	Unclassified			38.9	0	2M-H	C8H16N2O4	0.881464
4.63_271.1889m/z	271.189	4.63403	pos	6-Hydroxypentadecanedioic acid	HMDB0031885	Lipids and lipid-like molecules	Fatty Acyls	Fatty acids and conjugates			38.9	14.5	M+H-H2O	C15H28O5	-4.99226
4.64_775.4010m/z	775.401	4.63955	neg	5-Methoxy-7,8-diprenylflavone	48532	Unclassified	Unclassified	Unclassified			38.9	0	2M-H	C26H28O3	0.813759
4.70_343.0670m/z	343.067	4.70287	neg	2-Heptenedioic acid, 4-oxo-	2194	Unclassified	Unclassified	Unclassified			38.9	0	2M-H	C7H8O5	-0.168197
4.70_461.1125m/z	461.113	4.70287	neg	Tenitramine	71877	Unclassified	Unclassified	Unclassified			38.9	0	M+FA-H	C10H20N6O12	0.931925
4.73_354.1621m/z	354.162	4.73122	neg	Fluperlapine	68729	Unclassified	Unclassified	Unclassified			38.9	0	M+FA-H	C19H20FN3	-0.718727
4.79_259.1192m/z	259.119	4.78895	neg	(±)-Mevalonolactone	44780	Unclassified	Unclassified	Unclassified			38.9	0	2M-H	C6H10O3	1.83283
4.80_251.1389m/z	251.139	4.80138	pos	3-(4-hydroxyphenyl)-N-(4-oxobutyl)prop-2-enimidic acid	HMDB0139876	Phenylpropanoids and polyketides	Cinnamic acids and derivatives	Hydroxycinnamic acids and derivatives			38.9	0	M+NH4	C13H15NO3	-0.417619
4.82_405.1786m/z	405.179	4.81743	neg	Dexnorfenfluramine	1957	Unclassified	Unclassified	Unclassified			38.9	0	2M-H	C10H12F3N	3.63096
4.93_360.1937m/z	360.194	4.92757	pos	Homodihydrocapsaicin	91474	Benzenoids	Phenols	Methoxyphenols			38.9	0	M+K	C19H31NO3	0.40756
4.93_657.2744m/z	657.274	4.92782	neg	N-(diphenylmethylene) Glycine benzyl ester	44984	Unclassified	Unclassified	Unclassified			38.9	0	2M-H	C22H19NO2	-2.21442
4.96_227.0556m/z	227.056	4.96108	neg	Norfuraneol	HMDB0031859	Organoheterocyclic compounds	Dihydrofurans	Furanones			38.9	0	2M-H	C5H6O3	-2.21497
5.00_467.2862m/z	467.286	4.99768	pos	N-Acetyl-leu-leu-tyr	68995	Unclassified	Unclassified	Unclassified			38.9	0	M+NH4	C23H35N3O6	-0.556381
5.01_313.1294m/z	313.129	5.00887	neg	3-carboxy-4-methyl-5-pentyl-2-furanpropanoic acid	HMDB0061643	Lipids and lipid-like molecules	Fatty Acyls	Fatty acids and conjugates			38.9	0	M+FA-H	C14H20O5	0.415927
5.01_555.3507m/z	555.351	5.00887	neg	Triprolidine	HMDB0014571	Benzenoids	Benzene and substituted derivatives	Styrenes			38.9	0	2M-H	C19H22N2	2.49254
5.02_381.0464m/z	381.046	5.02383	neg	nicotinate beta-D-ribonucleotide	HMDB0059646	Unclassified	Unclassified	Unclassified			38.9	0	M+FA-H	C11H15NO9P+	-0.817052
5.04_429.2300m/z	429.23	5.03985	pos	Carphenazine	HMDB0015172	Organoheterocyclic compounds	Benzothiazines	Phenothiazines			38.9	8.23	M+NH4	C23H29N3O2S	-4.44161
5.07_423.2236m/z	423.224	5.06793	pos	imidapril	96172	Organic acids and derivatives	Carboxylic acids and derivatives	Amino acids, peptides, and analogues			38.9	0	M+NH4	C20H27N3O6	-0.576716
5.12_348.1931m/z	348.193	5.12418	pos	N-cis-tetradec-9Z-enoyl-L-Homoserine lactone	64725	Unclassified	Unclassified	Unclassified			38.9	0	M+K	C18H31NO3	-1.34335
5.21_255.0873m/z	255.087	5.21445	neg	Dihydro-4,4-dimethyl-2,3-furandione	44746	Unclassified	Unclassified	Unclassified			38.9	0	2M-H	C6H8O3	-0.527236
5.23_241.1078m/z	241.108	5.23012	neg	Benzenemethanol, 2-(2-hydroxypropoxy)-3-methyl-	1265	Unclassified	Unclassified	Unclassified			38.9	0	M+FA-H	C11H16O3	-1.77369
5.34_326.1962m/z	326.196	5.3355	pos	Cinnamodial	67857	Unclassified	Unclassified	Unclassified			38.9	0	M+NH4	C17H24O5	0.125943
5.44_481.2642m/z	481.264	5.43768	pos	Citronellyl beta-sophoroside	88759	Lipids and lipid-like molecules	Prenol lipids	Terpene glycosides			38.9	0	M+H	C22H40O11	-0.306591
5.53_293.1130m/z	293.113	5.52522	pos	HDBA	44870	Unclassified	Unclassified	Unclassified			38.9	0	M+NH4	C14H13NO5	-0.841282
5.53_299.1488m/z	299.149	5.52522	pos	Sesamex	72887	Unclassified	Unclassified	Unclassified			38.9	0	M+H	C15H22O6	-0.281077
5.55_223.0241m/z	223.024	5.5513	neg	3-Hydroxy-2H-pyran-2-one	HMDB0032994	Organoheterocyclic compounds	Pyrans	Pyranones and derivatives			38.9	0	2M-H	C5H4O3	-3.34139
5.57_387.2036m/z	387.204	5.56785	neg	3-Hydroxy-N-glycyl-2,6-xylidine (3-Hydroxyglycinexylidide)	1003	Unclassified	Unclassified	Unclassified			38.9	0	2M-H	C10H14N2O2	-0.463299
5.62_263.1287m/z	263.129	5.6161	neg	Dimethylbenzyl carbinyl crotonate	88276	Benzenoids	Benzene and substituted derivatives	Phenylpropanes			38.9	0	M+FA-H	C14H18O2	-0.821446
5.66_291.0875m/z	291.087	5.66118	neg	PRENYLETIN	43675	Unclassified	Unclassified	Unclassified			38.9	0	M+FA-H	C14H14O4	0.358208
5.68_479.1936m/z	479.194	5.67753	neg	3-Carboxy-4-methyl-5-propyl-2-furanpropionic acid	HMDB0061112	Lipids and lipid-like molecules	Fatty Acyls	Fatty acids and conjugates	***		38.9	0	2M-H	C12H16O5	2.76116
5.71_308.1406n	615.279	5.71048	neg	2',4'-Dihydroxy-3'-(1,1-dimethyl-2-propenyl)chalcone	LMPK12120008	Unclassified	Unclassified	Unclassified			38.9	0	M-H2O-H, 2M-H	C20H20O3	-1.93639
5.82_190.0713m/z	190.071	5.82128	pos	L-2-Amino-6-oxoheptanedioate	63451	Unclassified	Unclassified	Unclassified			38.9	0	M+H	C7H11NO5	1.61974
5.83_547.2559m/z	547.256	5.83038	neg	Carboxyprimaquine	2082	Unclassified	Unclassified	Unclassified			38.9	0	2M-H	C15H18N2O3	-0.607996
5.86_399.2024m/z	399.202	5.86405	neg	cis-5-Decenedioic acid	HMDB0013227	Lipids and lipid-like molecules	Fatty Acyls	Fatty acids and conjugates			38.9	0	2M-H	C10H16O4	-0.126169
5.88_208.1331m/z	208.133	5.88065	pos	N-Methylmescaline	3364	Unclassified	Unclassified	Unclassified			38.9	0	M+H-H2O	C12H19NO3	-0.349829
6.02_398.0727m/z	398.073	6.01508	neg	2,5-Diamino-6-hydroxy-4-(5'-phosphoribosylamino)-pyrimidine	3496	Unclassified	Unclassified	Unclassified			38.9	0	M+FA-H	C9H16N5O8P	2.3726
6.06_304.9320m/z	304.932	6.06355	neg	3-Iodo-4-hydroxyphenylpyruvate	66093	Unclassified	Unclassified	Unclassified			38.9	0	M-H	C9H7IO4	1.07679
6.09_376.2254m/z	376.225	6.09383	pos	N-cis-hexadec-9Z-enoyl-L-Homoserine lactone	64726	Unclassified	Unclassified	Unclassified			38.9	0	M+K	C20H35NO3	1.7333
6.13_291.1238m/z	291.124	6.12572	neg	Achillin	265103	Unclassified	Unclassified	Unclassified			38.9	0	M+FA-H	C15H18O3	-0.0295891
6.18_164.0668m/z	164.067	6.18232	pos	5-N-Methyloxaluric acid	68858	Unclassified	Unclassified	Unclassified			38.9	0	M+NH4	C4H6N2O4	1.50417
6.19_445.2230m/z	445.223	6.19212	neg	3,7,12-Trioxo-5β-chol-1-en-24-oic Acid	42939	Unclassified	Unclassified	Unclassified			38.9	0	M+FA-H	C24H32O5	-0.457863
6.22_366.0828m/z	366.083	6.22298	neg	Zeanoside B	HMDB0038844	Organic oxygen compounds	Organooxygen compounds	Carbohydrates and carbohydrate conjugates			38.9	0	M-H	C16H17NO9	-0.670527
6.27_287.0924m/z	287.092	6.26612	neg	Lapachol	43506	Unclassified	Unclassified	Unclassified			38.9	0	M+FA-H	C15H14O3	-0.260583
6.43_328.1664m/z	328.166	6.42787	pos	N-(2-Hydroxyisobutyl)-2,4,8,10,12-tetradecapentaenamide	HMDB0031183	Lipids and lipid-like molecules	Fatty Acyls	Fatty amides			38.9	11.7	M+K	C18H27NO2	-3.36358
6.72_603.3148m/z	603.315	6.72265	neg	PI(O-16:0/0:0)	LMGP06060003	Lipids and lipid-like molecules	Glycerophospholipids	Glycerophosphoinositols			38.9	0	M+FA-H	C25H51O11P	-0.502776
6.75_493.2788m/z	493.279	6.75468	pos	Ceanothine C	HMDB0029340	Organic acids and derivatives	Carboxylic acids and derivatives	Amino acids, peptides, and analogues			38.9	0	M+Na	C26H38N4O4	0.48838
6.77_390.2844m/z	390.284	6.76878	pos	19(R)-hydroxy-PGF1α	36115	Unclassified	Unclassified	Unclassified			38.9	0	M+NH4	C20H36O6	-1.74678
6.91_287.0925m/z	287.092	6.90815	neg	(Diphenylmethoxy)acetic acid	2319	Unclassified	Unclassified	Unclassified			38.9	0	M+FA-H	C15H14O3	-0.150055
6.94_491.2657m/z	491.266	6.93688	neg	Hypaphorine	67522	Unclassified	Unclassified	Unclassified			38.9	0	2M-H	C14H18N2O2	-1.3214
6.97_164.0667m/z	164.067	6.9673	pos	3-Oxo-3-ureidopropanoate	63408	Unclassified	Unclassified	Unclassified			38.9	0	M+NH4	C4H6N2O4	0.844346
6.97_619.2764m/z	619.276	6.96655	neg	tetranor-PGAM	96502	Unclassified	Unclassified	Unclassified			38.9	0	2M-H	C16H22O6	0.683375
7.07_401.2331m/z	401.233	7.06925	neg	Estradiol valerate	41832	Lipids and lipid-like molecules	Steroids and steroid derivatives	Estrane steroids	**	C00951	38.9	0	M+FA-H	C23H32O3	-0.633278
7.28_619.2766m/z	619.277	7.28332	neg	3-O-Benzyl-4,5-O-(1-methylethyldiene)-b-D-fructopyranose	85019	Unclassified	Unclassified	Unclassified			38.9	0	2M-H	C16H22O6	0.982595
7.53_1007.5734m/z	1007.57	7.52658	neg	PIM1(19:1(9Z)/16:2(9Z,12Z))	LMGP15010041	Lipids and lipid-like molecules	Glycerophospholipids	Glycerophosphoinositolglycans			38.9	0	M-H	C50H89O18P	1.97638
7.54_634.3575m/z	634.357	7.53565	pos	Zizyphine A	68094	Unclassified	Unclassified	Unclassified			38.9	0	M+Na	C33H49N5O6	-0.0659741
7.63_427.2126m/z	427.213	7.62578	neg	7-Hydroxytacrine	2617	Unclassified	Unclassified	Unclassified			38.9	0	2M-H	C13H14N2O	-3.25024
7.64_415.2126m/z	415.213	7.63995	neg	Benzyl (2R,3S)-2-methyl-3-hydroxybutanoate	66209	Unclassified	Unclassified	Unclassified			38.9	0	2M-H	C12H16O3	-0.141562
7.82_443.2431m/z	443.243	7.821	pos	TRIDESACETOXYKHIVORIN	43773	Unclassified	Unclassified	Unclassified			38.9	0	M+H-H2O	C26H36O7	0.592034
8.14_359.1863m/z	359.186	8.14105	neg	4-oxo-Retinoic acid	HMDB0006285	Lipids and lipid-like molecules	Prenol lipids	Retinoids	**	C16678	38.9	0	M+FA-H	C20H26O3	-0.33943
8.81_529.2807m/z	529.281	8.81435	neg	Stigmatellin Y	69325	Unclassified	Unclassified	Unclassified			38.9	0	M+FA-H	C29H40O6	0.010272
8.87_539.2995m/z	539.3	8.8727	pos	Frangulanine	68082	Organic acids and derivatives	Carboxylic acids and derivatives	Amino acids, peptides, and analogues		C10003	38.9	0	M+K	C28H44N4O4	0.217027
9.25_425.2658m/z	425.266	9.247	neg	4-nonenoylglycine	HMDB0094809	Organic acids and derivatives	Carboxylic acids and derivatives	Amino acids, peptides, and analogues			38.9	0	2M-H	C11H19NO3	0.183526
9.36_632.2713m/z	632.271	9.3617	neg	17α-(N-Acetyl-D-glucosaminyl)-estradiol 3-D-glucuronide	43168	Unclassified	Unclassified	Unclassified			38.9	0	M-H2O-H	C32H45NO13	0.103758
9.37_630.3262m/z	630.326	9.36965	pos	Falaconitine	67117	Unclassified	Unclassified	Unclassified			38.9	0.00831	M+H	C34H47NO10	-1.66716
9.38_523.2340m/z	523.234	9.37613	neg	AUSTRICINE	43867	Unclassified	Unclassified	Unclassified			38.9	0	2M-H	C15H18O4	0.478465
9.40_547.2472m/z	547.247	9.40492	neg	N2-Succinyl-L-arginine	63477	Unclassified	Unclassified	Unclassified			38.9	0	2M-H	C10H18N4O5	-1.69988
9.49_583.2535m/z	583.254	9.49432	neg	11,12-Dimethoxydihydrokawain	HMDB0030767	Phenylpropanoids and polyketides	Kavalactones	Unclassified			38.9	0	2M-H	C16H20O5	-2.34216
9.56_483.2755m/z	483.275	9.55738	neg	HUPERZINE A	44100	Unclassified	Unclassified	Unclassified			38.9	0	2M-H	C15H18N2O	-2.24713
9.56_581.2733m/z	581.273	9.55738	neg	OS-PA	LMGP20070020	Lipids and lipid-like molecules	Glycerophospholipids	Oxidized glycerophospholipids			38.9	0	M+FA-H	C25H45O10P	0.163532
9.57_446.2897m/z	446.29	9.5687	pos	2-Angeloyl-9-(3-methyl-2E-pentenoyl)-2b,9a-dihydroxy-4Z,10(14)-oplopadien-3-one	HMDB0034064	Lipids and lipid-like molecules	Prenol lipids	Sesquiterpenoids			38.9	0	M+NH4	C26H36O5	-0.897059
9.64_326.2454n	309.242	9.63922	pos	AVOCADYNE ACETATE	43513	Unclassified	Unclassified	Unclassified			38.9	0	M+H-H2O, M+NH4, M+H	C19H34O4	-1.00253
9.68_277.1797m/z	277.18	9.6817	pos	Gingerol	58313	Benzenoids	Phenols	Methoxyphenols	**	C10462	38.9	0	M+H-H2O	C17H26O4	-0.248909
9.78_298.1779n	281.175	9.78315	pos	13,14-dihydro-15-keto-tetranor Prostaglandin D2	45459	Unclassified	Unclassified	Unclassified			38.9	0	M+H-H2O, M+NH4	C16H26O5	-0.346261
9.97_151.1117m/z	151.112	9.9694	pos	4-Isopropylbenzyl alcohol	44725	Lipids and lipid-like molecules	Prenol lipids	Monoterpenoids	**	C06576	38.9	0	M+H	C10H14O	-0.0973045
0.00_235.0961m/z	235.096	0.00328333	pos	Artemidiol	HMDB0030648	Phenylpropanoids and polyketides	Isocoumarins and derivatives	Unclassified			38.8	0	M+H	C13H14O4	-1.66533
0.01_227.0918m/z	227.092	0.00751667	neg	Iridotrial	41149	Lipids and lipid-like molecules	Prenol lipids	Isoprenoids	**	C06070	38.8	0	M+FA-H	C10H14O3	-3.97629
0.02_126.0684n	109.065	0.01915	pos	Toluene-cis-dihydrodiol	66219	Unclassified	Unclassified	Unclassified			38.8	0	M+H-H2O, M+H	C7H10O2	2.15657
0.02_241.1067m/z	241.107	0.01915	pos	2-Hydroxy-3-(4-methoxyethylphenoxy)-propanoic acid	1255	Unclassified	Unclassified	Unclassified			38.8	0	M+H	C12H16O5	-1.64923
0.06_283.2628m/z	283.263	0.0614667	pos	Oleic acid	HMDB0000207	Lipids and lipid-like molecules	Fatty Acyls	Fatty acids and conjugates	***	C00712	38.8	0	M+H	C18H34O2	-1.1511
0.34_104.0498m/z	104.05	0.342767	pos	p-Aminobenzaldehyde	2831	Unclassified	Unclassified	Unclassified			38.8	0	M+H-H2O	C7H7NO	2.69168
0.43_178.1589m/z	178.159	0.427267	pos	5-Ethyl-2-hexyl-4-methyloxazole	HMDB0037899	Organoheterocyclic compounds	Azoles	Oxazoles			38.8	7.35	M+H-H2O	C12H21NO	-0.60243
0.43_212.1432m/z	212.143	0.427267	pos	2,4,6,8-Decatetraenoic acid dehydropiperidide	89343	Organoheterocyclic compounds	Pyridines and derivatives	Hydropyridines			38.8	0	M+H-H2O	C15H19NO	-0.745363
0.50_213.1125m/z	213.112	0.503583	neg	2,2'-(3-methylcyclohexane-1,1-diyl)diacetic acid	96295	Unclassified	Unclassified	Unclassified			38.8	0	M-H	C11H18O4	-3.49257
0.50_226.1204n	209.117	0.498967	pos	Butopyronoxyl	72883	Unclassified	Unclassified	Unclassified			38.8	0	M+H-H2O, M+H	C12H18O4	-0.581273
0.56_141.0064m/z	141.006	0.5569	pos	Urea phosphate salt	95059	Unclassified	Unclassified	Unclassified			38.8	0	M+H-H2O	CH7N2O5P	2.67977
0.57_153.1385m/z	153.138	0.5708	pos	3-Acrylamidopropyl trimethylammonium	34500	Unclassified	Unclassified	Unclassified			38.8	0	M+H-H2O	C9H18N2O	-0.987761
0.60_171.0055m/z	171.006	0.598517	pos	(2S)-2-Phospholactate	72896	Unclassified	Unclassified	Unclassified			38.8	0	M+H	C3H7O6P	1.27177
0.60_333.0525m/z	333.053	0.598517	pos	6-Methoxy-[2'',3'':7,8]furanoflavanone	52572	Unclassified	Unclassified	Unclassified			38.8	0	M+K	C18H14O4	0.537805
0.63_231.9883m/z	231.988	0.626217	pos	Phosphocreatinine	95994	Organic acids and derivatives	Carboxylic acids and derivatives	Amino acids, peptides, and analogues			38.8	0	M+K	C4H8N3O4P	-0.340606
0.64_301.2230m/z	301.223	0.640083	pos	Istamycin Y0	71981	Unclassified	Unclassified	Unclassified			38.8	0	M+H-H2O	C14H30N4O4	-1.28719
0.65_223.9719m/z	223.972	0.653983	pos	DL-O-Phosphoserine	HMDB0001721	Organic acids and derivatives	Carboxylic acids and derivatives	Amino acids, peptides, and analogues	**	C01005	38.8	0	M+K	C3H8NO6P	-0.945506
0.67_215.0557n	216.063	0.667883	pos	Glycerylphosphorylethanolamine	HMDB0000114	Lipids and lipid-like molecules	Glycerophospholipids	Glycerophosphoethanolamines	**	C01233	38.8	0	M+H-H2O, M+H	C5H14NO6P	-0.662341
0.68_453.1014m/z	453.101	0.67865	neg	Hydroxynicorandil	1522	Unclassified	Unclassified	Unclassified			38.8	0	2M-H	C8H9N3O5	0.534288
0.69_355.0879m/z	355.088	0.692617	neg	Gluconolactone	353	Organic oxygen compounds	Organooxygen compounds	Carbohydrates and carbohydrate conjugates	**	C00198	38.8	0	2M-H	C6H10O6	-0.816343
0.70_134.0812m/z	134.081	0.6956	pos	1,4-Dideoxy-1,4-Imino-D-Arabinitol	44693	Unclassified	Unclassified	Unclassified			38.8	0	M+H	C5H11NO3	-0.111156
0.72_191.1039m/z	191.104	0.720533	neg	D-Lysine	6919	Organic acids and derivatives	Carboxylic acids and derivatives	Amino acids, peptides, and analogues	**	C00739	38.8	0	M+FA-H	C6H14N2O2	1.22455
0.89_142.0498m/z	142.05	0.88945	pos	2-Hydroxy-1,4-benzoquinone	66588	Unclassified	Unclassified	Unclassified			38.8	0	M+NH4	C6H4O3	-0.23262
1.04_400.0185n	438.98	1.0432	pos	Octulose-1,8-bisphosphate	157	Unclassified	Unclassified	Unclassified			38.8	0	M+Na, M+K	C8H18O14P2	3.38812
1.09_334.9939m/z	334.994	1.0888	neg	Desflurane	HMDB0015320	Organohalogen compounds	Organofluorides	Unclassified		C07519	38.8	0	2M-H	C3H2F6O	-2.28855
1.10_342.1656m/z	342.166	1.09862	pos	Etoxazole	72301	Unclassified	Unclassified	Unclassified			38.8	0	M+H-H2O	C21H23F2NO2	-2.20508
1.13_429.1249m/z	429.125	1.13045	neg	Acetyl-maltose	65717	Unclassified	Unclassified	Unclassified			38.8	0	M+FA-H	C14H24O12	-0.265594
1.16_319.0449m/z	319.045	1.1582	neg	5-Aminoimidazole-4-carboxamide-1-β-D-ribofuranosyl 5'-monophosphate	3474	Unclassified	Unclassified	Unclassified			38.8	0	M-H2O-H	C9H15N4O8P	-0.108707
1.20_406.1716m/z	406.172	1.19582	pos	Secologanin	LMPR0102070002	Lipids and lipid-like molecules	Prenol lipids	Isoprenoids	**	C01852	38.8	0	M+NH4	C17H24O10	2.2409
1.35_213.0398m/z	213.04	1.3545	neg	4-Hydroxypheoxyacetate	65939	Unclassified	Unclassified	Unclassified			38.8	0	M+FA-H	C8H8O4	-3.95292
1.37_517.2262m/z	517.226	1.36977	neg	Linatine	HMDB0038516	Organic acids and derivatives	Carboxylic acids and derivatives	Amino acids, peptides, and analogues	**	C05939	38.8	0	2M-H	C10H17N3O5	-0.226885
1.38_403.1834m/z	403.183	1.38477	neg	Coprine	66878	Organic acids and derivatives	Carboxylic acids and derivatives	Amino acids, peptides, and analogues		C08271	38.8	0	2M-H	C8H14N2O4	-0.102907
1.77_283.1035m/z	283.104	1.76888	pos	8-Oxocoformycin	65737	Unclassified	Unclassified	Unclassified			38.8	0	M+H	C11H14N4O5	-0.555697
10.04_214.2528m/z	214.253	10.0402	pos	(E)-7-Tetradecene	HMDB0061833	Hydrocarbons	Unsaturated hydrocarbons	Unsaturated aliphatic hydrocarbons			38.8	0	M+NH4	C14H28	-0.717708
10.05_428.2920n	429.3	10.0544	pos	Hydroxyprogesterone caproate	66835	Lipids and lipid-like molecules	Steroids and steroid derivatives	Pregnane steroids	**	C00410	38.8	0	M+H-H2O, M+H	C27H40O4	-1.51179
10.20_318.1172m/z	318.117	10.2008	pos	1D-1-Guanidino-3-amino-1,3-dideoxy-scyllo-inositol 4-phosphate	66261	Unclassified	Unclassified	Unclassified			38.8	0	M+NH4	C7H17N4O7P	-0.450044
10.28_362.9887m/z	362.989	10.2785	neg	2-Oxo-4-phosphonobutanoate	63606	Unclassified	Unclassified	Unclassified			38.8	0	2M-H	C4H7O6P	-0.314304
10.33_611.2854m/z	611.285	10.3297	neg	Eupaformonin	67690	Unclassified	Unclassified	Unclassified			38.8	0	2M-H	C17H22O5	-1.33874
10.57_401.1501m/z	401.15	10.5697	neg	Carbaryl	1496	Unclassified	Unclassified	Unclassified			38.8	0	2M-H	C12H11NO2	-1.32534
10.75_341.1970m/z	341.197	10.7497	pos	Zolpidem Metabolite X-2	3075	Unclassified	Unclassified	Unclassified			38.8	0	M+NH4	C19H21N3O2	-0.747266
10.85_200.2007m/z	200.201	10.8483	pos	Geosmin	64100	Organic oxygen compounds	Organooxygen compounds	Alcohols and polyols	**	C16286	38.8	0	M+NH4	C12H22O	-1.02955
11.07_381.2049m/z	381.205	11.0675	neg	N'-Nitrosoanabasine	73171	Alkaloids and derivatives	Unclassified	Unclassified		C19477	38.8	0	2M-H	C10H13N3O	1.14372
11.18_395.1530m/z	395.153	11.1767	neg	N-Nitrosodiphenylamine	70299	Unclassified	Unclassified	Unclassified			38.8	0	2M-H	C12H10N2O	4.17777
11.18_445.2809m/z	445.281	11.1767	neg	Neostigmine	HMDB0015472	Benzenoids	Benzene and substituted derivatives	Phenoxy compounds		C07258	38.8	0	2M-H	C12H19N2O2+	-2.5774
11.20_495.3323n	496.34	11.2007	pos	LysoPC(0:0/16:0)	HMDB0240262	Lipids and lipid-like molecules	Glycerophospholipids	Glycerophosphocholines	***		38.8	0	M+H, M+Na	C24H50NO7P	-0.433451
11.21_509.3239m/z	509.324	11.2148	pos	PA(8:0/14:0)	HMDB0115485	Lipids and lipid-like molecules	Glycerophospholipids	Glycerophosphates			38.8	0	M+H	C25H49O8P	0.216088
11.69_278.1516n	279.159	11.6937	pos	Phthalic acid Mono-2-ethylhexyl Ester	44802	Benzenoids	Benzene and substituted derivatives	Benzoic acids and derivatives		C03343	38.8	0	M+H, M+Na	C16H22O4	-0.758562
11.75_251.2367m/z	251.237	11.7503	pos	3E,4Z,7,11-Tetramethyl-6,10-tridecadienal	46459	Unclassified	Unclassified	Unclassified			38.8	0	M+H	C17H30O	-1.05564
[truncated: 22,878 more rows]
