# Supplementary material for: Transcriptome and metabolome analyses reveal transcription factors regulating ganoderic acid biosynthesis in Ganoderma lucidum development
Source: Front Microbiol. 2022 Aug 4;13:956421. doi: 10.3389/fmicb.2022.956421 (PMC9386254; doi:10.3389/fmicb.2022.956421)
Supplement: Supplementary file 1 [file Data_Sheet_1.ZIP › Table S5.xlsx]

## Sheet: Sheet1
Table S5. The transcription factors in Ganoderma lucidum
Family	Accession of Pfam or Interpro	Number	Gene
C2H2	PF00096,IPR007087	77	GL15197,GL15373,GL15393,GL15401,GL15405,GL15407,GL15432,GL15449,GL15643,GL15889,GL16023,GL16029,GL16037,GL16059,GL16399,GL16668,GL17535,GL17819,GL18103,GL18291,GL18333,GL18485,GL18508,GL18591,GL18898,GL18912,GL19147,GL19424,GL19440,GL19828,GL20014,GL20017,GL20172,GL20669,GL20840,GL20884,GL20886,GL21150,GL21684,GL21755,GL21797,GL22199,GL23075,GL23195,GL24123,GL24507,GL24528,GL24621,GL24630,GL24773…
Zn2Cys6	IPR007219,IPR001138	73	GL15336,GL15667,GL15925,GL16151,GL16167,GL16182,GL16721,GL16724,GL17627,GL17191,GL17194,GL17845,GL18699,GL18813,GL18983,GL19097,GL19365,GL19443,GL19953,GL20222,GL20449,GL20628,GL20629,GL20730,GL20790,GL21170,GL21326,GL21791,GL21856,GL21902,GL23185,GL23501,GL23513,GL23514,GL23515,GL23522,GL23624,GL24391,GL24393,GL24395,GL24427,GL24489,GL24604,GL25359,GL25374,GL25443,GL25628,GL25655,GL25691,GL25736…
Zf-MYND	PF01753	53	GL15044,GL15414,GL15416,GL15463,GL15466,GL15614,GL15715,GL16295,GL16300,GL16305,GL16317,GL16752,GL16812,GL16934,GL17077,GL17090,GL17302,GL17666,GL18225,GL18495,GL19236,GL20402,GL20470,GL20580,GL21063,GL21228,GL21230,GL21237,GL21527,GL21803,GL21875,GL22299,GL22602,GL22782,GL22864,GL23192,GL23256,GL23620,GL23635,GL24090,GL24322,GL24357,GL24365,GL24795,GL25123,GL25662,GL25754,GL26707,GL27015,GL28864…
Zinc finger (CCHC type)	PF00098	52	GL15442,GL15577,GL15579,GL15693,GL15724,GL15896,GL16110,GL16193,GL16307,GL16574,GL17164,GL17310,GL17431,GL17432,GL17523,GL17693,GL17717,GL17728,GL17784,GL18306,GL18388,GL18394,GL18518,GL18526,GL19302,GL19317,GL19651,GL19862,GL19923,GL20048,GL20864,GL21262,GL23347,GL23373,GL24651,GL24756,GL24756,GL24978,GL25390,GL27345,GL27443,GL28615,GL28789,GL28838,GL28840,GL28867,GL29417,GL29863,GL30563,GL31525…
Fungal-trans	PF04082	43	GL15336,GL15667,GL15925,GL17191,GL17194,GL18699,GL18813,GL19097,GL19953,GL20628,GL21170,GL21791,GL21856,GL21902,GL23185,GL23501,GL23513,GL23514,GL23515,GL23522,GL23624,GL24391,GL24393,GL24395,GL24427,GL24489,GL24604,GL25443,GL25628,GL25691,GL26080,GL26145,GL26482,GL27036,GL28308,GL28441,GL28936,GL29020,GL29212,GL30599,GL30671,GL30783,GL31202
Homeodomain-like	IPR009057	37	GL15837,GL16370,GL16495,GL16609,GL16894,GL18366,GL19210,GL19431,GL19576,GL20165,GL21384,GL21439,GL22388,GL23680,GL23951,GL24145,GL24856,GL24981,GL25422,GL25472,GL25568,GL25976,GL26702,GL26786,GL26861,GL27504,GL29532,GL29690,GL29993,GL30276,GL30464,GL30604,GL30736,GL30967,GL31055,GL31070,GL31250
Arf	PF00025	32	GL16439,GL19831,GL20708,GL21897,GL21985,GL22829,GL22831,GL22843,GL23463,GL23696,GL23757,GL24464,GL24480,GL24762,GL24870,GL25221,GL25376,GL25763,GL25859,GL26542,GL26617,GL26705,GL26736,GL28255,GL28480,GL29585,GL29920,GL30095,GL30427,GL30495,GL30695,GL31439,
Winged helix repressor DNA-binding	IPR011991	30	GL16402,GL16841,GL17290,GL17614,GL20006,GL20814,GL20953,GL21697,GL22124,GL23023,GL23145,GL23585,GL24137,GL24529,GL24655,GL24744,GL24746,GL25897,GL26472,GL26493,GL27090,GL28680,GL29043,GL30049,GL30179,GL30231,GL30615,GL30715,GL31314,GL31670
HMG	PF00505,IPR000116,IPR009071	20	GL16002,GL16093,GL16094,GL16334,GL17230,GL17231,GL17232,GL17346,GL17833,GL21225,GL21291,GL22492,GL22646,GL26840,GL27305,GL29208,GL29853,GL30523,GL30889,GL31187
Transcription factor jumonji	IPR013129	17	GL19472,GL19864,GL20575,GL21062,GL21886,GL23008,GL23203,GL24195,GL24732,GL24820,GL24980,GL25690,GL25799,GL28227,GL29182,GL31391,GL31456
SET	PF00856	16	GL15843,GL16934,GL19633,GL20418,GL21041,GL21077,GL21306,GL22299,GL22435,GL22438,GL23821,GL25435,GL25679,GL28751,GL29349,GL30441
bHLH	IPR001092	13	GL15332,GL18219,GL19801,GL20467,GL20710,GL23914,GL24061,GL24129,GL28995,GL29758,GL30336,GL30684,GL31313
bZIP	PF00170,IPR004827,IPR011700,IPR011616	12	GL17608,GL21012,GL23461,GL24297,GL24299,GL25297,GL25947,GL26649,GL26688,GL28195,GL29448,GL30843
Myb	IPR001005	11	GL18366,GL21384,GL24856,GL25422,GL26702,GL26861,GL27504,GL29993,GL30464,GL31070,GL31250
FHA	PF00498	10	GL17891,GL18849,GL18858,GL21010,GL22912,GL22916,GL23413,GL23960,GL26493,GL30283
CBF	PF00808	10	GL17331,GL18984,GL21711,GL22424,GL22512,GL22513,GL23728,GL24240,GL26697,GL29276
GATA	PF00320	9	GL16750,GL19193,GL21693,GL22737,GL23175,GL25876,GL26054,GL28074,GL31143
Homeobox	PF00046	9	GL15837,GL20165,GL25472,GL25976,GL29532,GL30276,GL30604,GL30736,GL30967
PHD	PF00628	9	GL15940,GL19193,GL21641,GL21823,GL26044,GL29244,GL29497,GL29612,GL31391
TFⅡ	PF03153,PF00382,PF01096,PF02002,T02186,IPR001222	8	GL19850,GL19993,GL20520,GL22048,GL22524,GL24350,GL30853,GL31381
Heteromeric CCAAT factors	IPR003958,IPR001289	6	GL19329,GL20176,GL23728,GL24240,GL26697,GL29276,
LIM	PF00412	4	GL19830,GL20759,GL21668,GL27207
APSES	IPR003163	4	GL24216,GL26798,GL27347,GL29025
Fork head	PF00250	4	GL21697,GL26493,GL29043,GL30715
TEA	PF01285	4	GL16971,GL22568,GL24460,GL28987
Velvet	PF11754	3	GL19230,GL21819,GL23472
ARID	IPR001606	3	GL27737,GL30502,GL31253
Cenp-B(Centromere protein B, DNA-binding region)	IPR006600	3	GL15236,GL16609,GL19431
NOT	PF04153	3	GL28430,GL28891,GL29219
Zinc finger, DHHC-type	IPR001594	3	GL20958,GL24139,GL30744
Bromodomain	IPR006565	2	GL15521,GL26487
NAC	PF01849	2	GL19808,GL20754
p53-like transcription factor	IPR008967	2	GL20009,GL30299
SRF	PF00319	2	GL23559,GL27308
YL1 nuclear protein	IPR008895	2	GL28466,GL30858
DDT	IPR004022	1	GL29691
Elongin_A	PF06881	1	GL24776
EnY	PF10163	1	GL23298
Lambda repressor-like, DNA-binding	IPR010982	1	GL26068
MADS	T06783	1	GL23559
Med	PF05669	1	GL25597
Pcc1	PF09341	1	GL17938
RFX DNA-binding domain	IPR003150	1	GL31314
SART1	IPR005011	1	GL29032
SGT	PF07093	1	GL29888
Tfb	PF03850	1	GL25468
TRAUB	PF08164	1	GL27323
Zf-GRF	PF06839	1	GL21883
Zinc finger, GRF-type	IPR010666	1	GL21883
Zinc finger, MIZ-type	IPR004181	1	GL29983
Zinc finger, NF-X1-type	IPR000967	1	GL22306
Zinc finger, PARP-type	IPR001510	1	GL24121
Zinc finger, Rad18-type putative	IPR006642	1	GL20829
